# Supplementary material for: Copy number rather than epigenetic alterations are the major dictator of imprinted methylation in tumors
Source: Nat Commun. 2017 Sep 7;8:467. doi: 10.1038/s41467-017-00639-9 (PMC5589900; doi:10.1038/s41467-017-00639-9)
Supplement: Supplementary file 2 — Supplementary Data 1 [file 41467_2017_639_MOESM2_ESM.xlsx]

## Sheet: Breast cell lines
Tissue	Cel line	Calculated ploidy state	Suppliers observation
BREAST	AU565	4.71277
BREAST	BT-20	2.89192
BREAST	BT-474	3.50884
BREAST	BT-483	5.12693
BREAST	BT-549	3.41771
BREAST	CAL-120	3.82924
BREAST	CAL-148	2.88563	Near-diploid
BREAST	CAL-51	2.96073
BREAST	CAL-85-1	3.26437
BREAST	CAMA-1	2.68525	Hypertriploid
BREAST	COLO-824	3.15511
BREAST	DU-4475	5.31974
BREAST	EFM-19	3.53442	Hypotriploid
BREAST	EFM-192A	4.06622	Hypohexaploid karyotype with 10% polyploidy
BREAST	EVSA-T	3.56588	Hypotriploid karyotype with 4% polyploidy
BREAST	HCC1143	4.03313
BREAST	HCC1187	3.18601
BREAST	HCC1395	3.19668
BREAST	HCC1419	4.81451
BREAST	HCC1428	4.59205
BREAST	HCC1500	2.15716
BREAST	HCC1569	3.74898	Polyploid
BREAST	HCC1599	3.7603
BREAST	HCC1806	2.6312
BREAST	HCC1937	5.56199
BREAST	HCC1954	5.34742
BREAST	HCC202	3.64579
BREAST	HCC2157	3.36892
BREAST	HCC2218	5.49474
BREAST	HCC38	2.33136
BREAST	HCC70	5.36195
BREAST	HDQ-P1	4.78051	Hypertetraploid/hypopentaploid with 13% polyploidy
BREAST	Hs-578-T	3.36225
BREAST	MCF7	3.76505
BREAST	MDA-MB-157	3.44483
BREAST	MDA-MB-231	3.52007	Near-triploid
BREAST	MDA-MB-330	5.83594
BREAST	MDA-MB-361	3.52939
BREAST	MDA-MB-415	3.78171	Hypertriploid
BREAST	MDA-MB-436	3.65753
BREAST	MDA-MB-453	5.67811	Near-tetraploid
BREAST	MDA-MB-468	3.53968	Hypotriploid
BREAST	MFM-223	3.16498
BREAST	MRK-nu-1	5.06228
BREAST	OCUB-M	4.44823	Pseudotetraploid
BREAST	T47D	3.52242	Hypotriploid
BREAST	UACC-812	3.78573
BREAST	UACC-893	3.84031
BREAST	ZR-75-30	5.21595

## Sheet: Colon cell lines
Supplementary Table 1. Calculated basal ploidy for the cancer cell lines used in this study.
Tissue	Cel line	Calculated ploidy state	Suppliers observation
COLON	C2BBe1	4.28244
COLON	CaR-1	3.49421
COLON	CCK-81	5.27639
COLON	CL-11	2.64655	Near-diploid
COLON	CL-40	2.87398	Near-diploid
COLON	COLO-205	4.16462	Hypertriploid
COLON	COLO-320-HSR	2.83935	Hyperdiploid
COLON	COLO-678	2.84298	Hyperdiploid
COLON	COLO-741	6.19704
COLON	CW-2	2.91076
COLON	GP5d	2.92274	Near-diploid
COLON	HCC-56	3.50324
COLON	HCC2998	3.02319
COLON	HCT-116	2.84758	Near-diploid
COLON	HCT-15	2.8083	Quasidiploid
COLON	HT-115	2.84642
COLON	HT-29	4.02215
COLON	HT55	4.64364
COLON	KM12	2.80365
COLON	LoVo	2.94651	Hyperdiploid
COLON	LS-1034	3.89132
COLON	LS-123	3.54884
COLON	LS-180	2.78199	Near-diploid
COLON	LS-411N	4.42807
COLON	LS-513	3.06858
COLON	MDST8	5.01345
COLON	NCI-H508	5.81298
COLON	NCI-H630	3.46241
COLON	NCI-H716	3.65403	Hypo/hypertriploid
COLON	NCI-H747	3.83755
COLON	RCM-1	3.93962
COLON	RKO	3.10047
COLON	SK-CO-1	4.72386	Hypertriploid to hypotetraploid
COLON	SNU-1040	5.36426
COLON	SNU-175	2.97913
COLON	SNU-283	4.85822
COLON	SNU-407	2.90862
COLON	SNU-61	3.4557
COLON	SNU-81	2.85996
COLON	SNU-C1	4.0561
COLON	SNU-C2B	2.93321	Pseudodiploid
COLON	SNU-C5	2.79208	Hypotetraploid
COLON	SW1116	3.3901	Hypotriploid
COLON	SW1417	3.96393
COLON	SW1463	4.67001
COLON	SW48	2.94878
COLON	SW620	2.62883	Hypotriploid
COLON	SW837	2.48215
COLON	SW948	3.76712
COLON	T84	3.29957

## Sheet: Liver cell lines
Tissue	Cel line	Calculated ploidy state	Suppliers observation
LIVER	C3A	3.068
LIVER	HLE	3.33451
LIVER	huH-1	3.81878
LIVER	HuH-7	2.86984
LIVER	JHH-1	4.80525
LIVER	JHH-6	3.95636
LIVER	JHH-7	3.61567
LIVER	SK-HEP-1	3.59437	Hyperdiploid to hypotriploid
LIVER	SNU-182	4.07775
LIVER	SNU-387	3.78256
LIVER	SNU-398	3.25149
LIVER	SNU-423	7.27573
LIVER	SNU-449	3.2304
LIVER	SNU-475	3.724

## Sheet: Lung cell lines
Tissue	Cel line	Calculated ploidy state	Suppliers observation
LUNG	A427	3.94725
LUNG	A549	3.49355
LUNG	ABC-1	2.87892
LUNG	BEN	4.31357
LUNG	CAL-12T	2.98177
LUNG	Calu-3	3.53257
LUNG	Calu-6	3.18682
LUNG	ChaGo-K-1	2.62524
LUNG	COLO-668	3.89618
LUNG	COR-L105	2.38809
LUNG	COR-L23	2.76341
LUNG	COR-L279	4.29589
LUNG	COR-L303	4.14979
LUNG	COR-L311	6.22141
LUNG	COR-L321	2.4978
LUNG	COR-L88	4.32758
LUNG	COR-L95	3.73384
LUNG	CPC-N	2.92537
LUNG	DMS-114	3.71702
LUNG	DMS-273	3.59263
LUNG	DMS-53	3.14602
LUNG	DMS-79	4.60241
LUNG	EBC-1	3.42756
LUNG	EKVX	3.58098
LUNG	EPLC-272H	3.75306
LUNG	H3255	3.21594
LUNG	HARA	3.43903
LUNG	HCC-15	2.22226
LUNG	HCC-33	3.73597
LUNG	HCC-366	5.1546
LUNG	HCC-44	3.59847
LUNG	HCC-78	5.52926
LUNG	HCC-827	3.38185
LUNG	HOP-62	3.62847
LUNG	HOP-92	4.76307
LUNG	IA-LM	2.7888
LUNG	IST-SL1	4.2856
LUNG	IST-SL2	2.77519
LUNG	KNS-62	3.04525
LUNG	LB647-SCLC	3.06432
LUNG	LC-1-sq	2.83215
LUNG	LC-2-ad	3.00115
LUNG	LCLC-103H	4.76217
LUNG	LCLC-97TM1	3.38904
LUNG	LK-2	3.09826
LUNG	LOU-NH91	2.33601
LUNG	LU-134-A	2.84223
LUNG	LU-135	2.94382
LUNG	LU-139	3.63477
LUNG	LU-165	2.57383
LUNG	LU-65	5.42059
LUNG	LU-99A	3.43178
LUNG	LXF-289	3.56926
LUNG	MS-1	2.92715
LUNG	NCI-H1048	2.92772
LUNG	NCI-H1092	3.73138
LUNG	NCI-H1105	4.30756
LUNG	NCI-H1155	2.10459
LUNG	NCI-H128	3.56297
LUNG	NCI-H1299	5.74513
LUNG	NCI-H1304	3.30978
LUNG	NCI-H1341	4.7381
LUNG	NCI-H1355	2.98433
LUNG	NCI-H1395	3.25607
LUNG	NCI-H1417	4.46475
LUNG	NCI-H1435	2.52507
LUNG	NCI-H1436	2.79184
LUNG	NCI-H1437	3.5672
LUNG	NCI-H146	3.69913
LUNG	NCI-H1563	4.83988
LUNG	NCI-H1568	3.10957
LUNG	NCI-H1581	4.32336
LUNG	NCI-H1623	3.28552
LUNG	NCI-H1648	3.04744
LUNG	NCI-H1650	2.35108
LUNG	NCI-H1651	3.38668
LUNG	NCI-H1666	3.8271
LUNG	NCI-H1688	3.30469
LUNG	NCI-H1693	3.36207
LUNG	NCI-H1694	2.819
LUNG	NCI-H1703	2.84248
LUNG	NCI-H1734	3.10584
LUNG	NCI-H1755	4.04474
LUNG	NCI-H1770	3.48614
LUNG	NCI-H1781	3.06132
LUNG	NCI-H1792	2.70339
LUNG	NCI-H1793	4.31252
LUNG	NCI-H1836	4.22726
LUNG	NCI-H1838	3.1436
LUNG	NCI-H1869	4.65164
LUNG	NCI-H187	3.72471
LUNG	NCI-H1876	2.99352
LUNG	NCI-H1915	2.53165
LUNG	NCI-H1944	3.03782
LUNG	NCI-H196	3.04138
LUNG	NCI-H1963	2.81477
LUNG	NCI-H1975	3.63026
LUNG	NCI-H1993	5.2082
LUNG	NCI-H2009	5.94099
LUNG	NCI-H2023	3.21454
LUNG	NCI-H2029	2.55279
LUNG	NCI-H2030	2.62351
LUNG	NCI-H2066	2.97401
LUNG	NCI-H2081	3.95748
LUNG	NCI-H2085	3.30073
LUNG	NCI-H2087	2.91603
LUNG	NCI-H209	5.41526
LUNG	NCI-H211	2.33494
LUNG	NCI-H2110	3.28054
LUNG	NCI-H2122	3.25032
LUNG	NCI-H2126	3.85917
LUNG	NCI-H2135	4.35864
LUNG	NCI-H2141	3.64522
LUNG	NCI-H2170	7.17168
LUNG	NCI-H2171	2.2749
LUNG	NCI-H2172	5.24095
LUNG	NCI-H2196	2.32404
LUNG	NCI-H2227	2.99846
LUNG	NCI-H2228	5.08595
LUNG	NCI-H226	2.7778
LUNG	NCI-H2291	3.52613
LUNG	NCI-H23	3.6598
LUNG	NCI-H2342	4.63466
LUNG	NCI-H2347	5.14291
LUNG	NCI-H2405	5.13616
LUNG	NCI-H2444	2.72125
LUNG	NCI-H250	3.28546
LUNG	NCI-H292	2.95121
LUNG	NCI-H3122	4.71056
LUNG	NCI-H322M	2.75319
LUNG	NCI-H345	3.36243
LUNG	NCI-H358	3.68487
LUNG	NCI-H378	2.62558
LUNG	NCI-H441	3.42498
LUNG	NCI-H446	4.033
LUNG	NCI-H460	3.20768
LUNG	NCI-H510A	3.44869
LUNG	NCI-H520	5.64767
LUNG	NCI-H522	3.00712
LUNG	NCI-H524	2.85191
LUNG	NCI-H526	3.75873
LUNG	NCI-H596	3.80983
LUNG	NCI-H64	4.605
LUNG	NCI-H647	3.9571
LUNG	NCI-H650	5.53717
LUNG	NCI-H661	3.97319
LUNG	NCI-H69	2.14555
LUNG	NCI-H720	2.65968
LUNG	NCI-H727	3.32407
LUNG	NCI-H740	4.38464
LUNG	NCI-H748	3.22223
LUNG	NCI-H810	3.15432
LUNG	NCI-H82	2.99772
LUNG	NCI-H835	4.44106
LUNG	NCI-H838	2.56302
LUNG	NCI-H841	3.17207
LUNG	NCI-H847	4.75696
LUNG	PC-14	3.86642
LUNG	RERF-LC-FM	4.65396
LUNG	RERF-LC-KJ	3.45666
LUNG	RERF-LC-MS	5.12839
LUNG	RERF-LC-Sq1	3.68855
LUNG	SBC-1	4.36806
LUNG	SBC-3	3.03507
LUNG	SBC-5	3.73752
LUNG	SK-LU-1	4.2214
LUNG	SK-MES-1	2.99286
LUNG	SW1271	3.16287
LUNG	SW1573	4.28475
LUNG	SW900	3.2109
LUNG	UMC-11	2.8743
LUNG	VMRC-LCD	2.99649
