# Supplementary material for: Copy number rather than epigenetic alterations are the major dictator of imprinted methylation in tumors
Source: Nat Commun. 2017 Sep 7;8:467. doi: 10.1038/s41467-017-00639-9 (PMC5589900; doi:10.1038/s41467-017-00639-9)
Supplement: Supplementary file 3 — Supplementary Data 2 [file 41467_2017_639_MOESM3_ESM.xlsx]

## Sheet: TGCA LUAD
Supplementary Data 2. Extracted methylation values for all Illumina Infinium HM450k probes mapping to imprinted DMRs in control matched tissues, cancer cell lines, TCGA primary tissue datasets.
TargetID	CHR	MAPINFO	UCSC_REFGENE_NAME	TCGA-05-5420-01	TCGA-05-5420-11	TCGA-38-4631-01	TCGA-38-4631-11	TCGA-38-4632-01	TCGA-38-4632-11	TCGA-44-2656-01	TCGA-44-2656-11	TCGA-44-2665-01	TCGA-44-2665-11	TCGA-44-2668-01	TCGA-44-2668-11	TCGA-44-5643-01	TCGA-44-5643-11	TCGA-44-5645-01	TCGA-44-5645-11	TCGA-44-6144-01	TCGA-44-6144-11	TCGA-44-6145-01	TCGA-44-6145-11	TCGA-44-6146-01	TCGA-44-6146-11	TCGA-44-6147-01	TCGA-44-6147-11	TCGA-44-6148-01	TCGA-44-6148-11	TCGA-44-6778-01	TCGA-44-6778-11	TCGA-49-4488-01	TCGA-49-4488-11	TCGA-49-6745-01	TCGA-49-6745-11	TCGA-50-5066-01	TCGA-50-5066-02	TCGA-50-5930-01	TCGA-50-5930-11	TCGA-50-5931-01	TCGA-50-5931-11	TCGA-50-5932-01	TCGA-50-5932-11	TCGA-50-5933-01	TCGA-50-5933-11	TCGA-50-5935-01	TCGA-50-5935-11	TCGA-50-5936-01	TCGA-50-5936-11
cg10243676	1	40024971	LOC728448	0.55376	0.553503	0.244572	0.546614	0.332155	0.538879	0.610038	0.691908	0.464879	0.612509	0.639891	0.690769	0.722792	0.555878	0.805781	0.614205	0.28602	0.657038	0.496455	0.560378	0.3567	0.55765	0.703421	0.608173	0.476809	0.559683	0.468655	0.563522	0.536199	0.542989	0.546987	0.558741	0.478625	0.309352	0.684718	0.560853	0.490565	0.621213	0.503816	0.627448	0.697138	0.540455	0.579495	0.609395	0.622814	0.546905
cg22862450	1	40025411	LOC728448	0.657825	0.64144	0.345903	0.605256	0.404344	0.632491	0.600542	0.759878	0.542855	0.712779	0.661883	0.652201	0.775878	0.664598	0.817096	0.686124	0.365144	0.698578	0.588422	0.668919	0.617767	0.640391	0.72515	0.740016	0.581157	0.642006	0.572052	0.699556	0.628524	0.661964	0.642811	0.650024	0.6044	0.408384	0.751531	0.714348	0.607229	0.765187	0.620169	0.74188	0.779324	0.625441	0.677048	0.69107	0.669033	0.607102
cg11704876	1	40025232	LOC728448	0.65027	0.573302	0.243452	0.563073	0.26329	0.507463	0.619954	0.754576	0.511453	0.657414	0.667266	0.76347	0.80818	0.577447	0.916957	0.681432	0.292587	0.629374	0.527957	0.57377	0.506266	0.528407	0.812723	0.620388	0.461701	0.56317	0.548613	0.603654	0.617559	0.585303	0.538556	0.582989	0.51581	0.30929	0.749052	0.6183	0.571115	0.703978	0.519751	0.682684	0.730994	0.601672	0.537778	0.638761	0.799053	0.589082
cg15057250	1	40025415	LOC728448	0.730431	0.689442	0.332724	0.637118	0.405469	0.655012	0.634834	0.836296	0.534001	0.770633	0.697773	0.76312	0.824077	0.746304	0.83575	0.736197	0.340567	0.74724	0.62077	0.649178	0.614555	0.670017	0.79235	0.665432	0.618347	0.604647	0.572884	0.707522	0.634453	0.674425	0.70143	0.674875	0.618195	0.41359	0.742628	0.727655	0.651779	0.771037	0.640253	0.737516	0.791305	0.680813	0.672348	0.728567	0.807033	0.673925
cg03641225	1	68512539	DIRAS3	0.288385	0.414178	0.43715	0.429772	0.558393	0.507876	0.455826	0.499611	0.587426	0.490642	0.465157	0.467782	0.269135	0.474933	0.606996	0.511528	0.326954	0.501712	0.279388	0.494433	0.292092	0.517143	0.358466	0.518351	0.446481	0.531971	0.269763	0.50187	0.296944	0.423419	0.533602	0.484423	0.434907	0.401409	0.316916	0.480016	0.333208	0.52177	0.289103	0.454441	0.3996	0.430315	0.592112	0.513883	0.323336	0.459116
cg09118625	1	68512971	DIRAS3	0.527166	0.591383	0.706674	0.592538	0.682382	0.58107	0.620413	0.636278	0.722218	0.617802	0.578934	0.637199	0.429777	0.592161	0.754298	0.603533	0.516387	0.563179	0.570875	0.650914	0.785388	0.655584	0.668382	0.566244	0.547521	0.499526	0.394987	0.620567	0.592849	0.528912	0.667979	0.567566	0.687635	0.732152	0.553979	0.57517	0.82255	0.583534	0.818767	0.541969	0.567243	0.604815	0.717565	0.608492	0.640131	0.553403
cg24871743	1	68512650	DIRAS3	0.701206	0.822172	0.840199	0.813224	0.892558	0.872253	0.816529	0.884993	0.824288	0.887982	0.750665	0.862386	0.503869	0.808821	0.901561	0.88588	0.655752	0.879388	0.766195	0.859876	0.865234	0.894623	0.846846	0.894126	0.879012	0.756645	0.494149	0.864841	0.863523	0.80423	0.861458	0.81771	0.83405	0.881971	0.703925	0.786195	0.942009	0.901431	0.872082	0.833808	0.818987	0.820247	0.897073	0.815844	0.850288	0.775197
cg22901840	1	68512777	DIRAS3	0.575077	0.542473	0.673495	0.563577	0.753533	0.600378	0.675299	0.634884	0.701246	0.639822	0.631805	0.637064	0.392759	0.543743	0.770675	0.615795	0.538429	0.593111	0.648363	0.602649	0.606426	0.638541	0.660408	0.607717	0.627405	0.498623	0.363258	0.60101	0.647514	0.540948	0.680809	0.561172	0.730945	0.788441	0.558135	0.572923	0.82169	0.638809	0.573161	0.551625	0.688258	0.589481	0.777936	0.578181	0.649223	0.551069
cg13697378	1	68512845	DIRAS3	0.535906	0.550218	0.605696	0.578773	0.766656	0.606384	0.63937	0.599491	0.726919	0.607657	0.597578	0.633733	0.454388	0.565022	0.725969	0.582924	0.599891	0.547793	0.642638	0.584942	0.761832	0.605857	0.701276	0.651145	0.572899	0.534896	0.462735	0.541107	0.657032	0.517575	0.651245	0.556177	0.733534	0.745716	0.575356	0.544773	0.863332	0.623566	0.687163	0.467604	0.720714	0.540085	0.780681	0.600841	0.657166	0.533601
cg20149168	1	68512807	DIRAS3	0.685476	0.76489	0.802026	0.747234	0.868415	0.794079	0.747538	0.819072	0.80886	0.835057	0.670494	0.811913	0.517192	0.75596	0.880602	0.848305	0.702451	0.788957	0.743106	0.80368	0.854049	0.820243	0.817128	0.825237	0.788811	0.709753	0.509729	0.788025	0.819415	0.770029	0.797857	0.782476	0.777681	0.817765	0.712064	0.755879	0.919668	0.784914	0.851959	0.747212	0.832048	0.759385	0.817385	0.771763	0.803523	0.713557
cg21808053	1	68513063	DIRAS3	0.358033	0.463602	0.518696	0.522412	0.571355	0.533124	0.446953	0.492747	0.616675	0.542196	0.495255	0.54799	0.324355	0.499164	0.682886	0.543192	0.379438	0.519561	0.342683	0.525427	0.445504	0.523238	0.40379	0.490962	0.365138	0.444354	0.322197	0.509115	0.381959	0.487953	0.518452	0.479158	0.468755	0.485363	0.343629	0.504216	0.44233	0.49761	0.259525	0.43598	0.392979	0.358482	0.657941	0.501667	0.443144	0.452445
cg00448707	1	68512928	DIRAS3	0.582442	0.750823	0.832799	0.780918	0.91334	0.779588	0.825855	0.798117	0.897017	0.795059	0.790373	0.806437	0.497379	0.702424	0.909067	0.809863	0.730975	0.719553	0.809075	0.80558	0.934573	0.858604	0.870876	0.847599	0.692673	0.693559	0.518132	0.793417	0.756702	0.73067	0.837866	0.744533	0.853423	0.910068	0.693744	0.730073	0.931987	0.762475	0.925012	0.719308	0.818075	0.756204	0.879363	0.766372	0.849556	0.691288
cg22500004	1	68516272	DIRAS3;DIRAS3	0.568562	0.497835	0.467567	0.47662	0.429818	0.50163	0.61802	0.587637	0.505867	0.553965	0.477625	0.613879	0.117255	0.141681	0.708588	0.528561	0.567494	0.581258	0.510318	0.520664	0.537738	0.547377	0.562776	0.50797	0.481949	0.48171	0.444835	0.57195	0.558843	0.58244	0.510888	0.527558	0.490628	0.378083	0.511139	0.558105	0.552599	0.55122	0.563496	0.499663	0.508508	0.51797	0.560798	0.515938	0.675597	0.496964
cg10038185	1	68517273	DIRAS3	0.600046	0.561715	0.793229	0.466935	0.876098	0.794393	0.769069	0.625487	0.572594	0.569716	0.709216	0.605564	0.702357	0.469452	0.732867	0.472173	0.728049	0.609976	0.711168	0.598823	0.859104	0.568574	0.733245	0.563574	0.582065	0.448417	0.493387	0.468031	0.812137	0.598943	0.703378	0.56393	0.747787	0.876322	0.721358	0.581275	0.576797	0.513519	0.835684	0.280715	0.715227	0.588641	0.839342	0.589588	0.711872	0.505781
cg13208159	1	68516518	DIRAS3	0.425134	0.477994	0.412628	0.412677	0.355243	0.486504	0.630013	0.531883	0.40659	0.543776	0.41399	0.521769	0.372796	0.456209	0.737506	0.480618	0.418266	0.551215	0.425177	0.480459	0.509862	0.482644	0.547902	0.469603	0.458357	0.504517	0.340534	0.5134	0.566742	0.527084	0.512527	0.511596	0.409025	0.236049	0.371517	0.52497	0.459002	0.501674	0.619924	0.449556	0.648769	0.484876	0.576008	0.526118	0.580913	0.465581
cg19694923	1	68516374	DIRAS3;DIRAS3	0.471419	0.412796	0.414702	0.45019	0.372027	0.435009	0.602837	0.50931	0.492463	0.519516	0.503062	0.526396	0.354822	0.408735	0.590977	0.408702	0.496759	0.471191	0.451036	0.443054	0.479245	0.447189	0.508594	0.477013	0.448274	0.484092	0.40604	0.475215	0.507906	0.450758	0.445085	0.543324	0.424422	0.359299	0.483413	0.480946	0.470108	0.432192	0.467617	0.459194	0.491917	0.617471	0.522585	0.46945	0.58254	0.423883
cg17943391	1	68515872	DIRAS3	0.336528	0.410216	0.3716	0.390324	0.319862	0.44819	0.445088	0.454007	0.408278	0.447494	0.383374	0.457544	0.314422	0.452083	0.527123	0.436379	0.351981	0.474705	0.348725	0.451066	0.409613	0.451898	0.367595	0.423047	0.348664	0.4028	0.307772	0.472538	0.381003	0.382234	0.399256	0.472711	0.347989	0.256989	0.351834	0.464843	0.422167	0.443637	0.220368	0.405435	0.344359	0.36039	0.420481	0.463217	0.41692	0.402189
cg05949203	1	68516279	DIRAS3;DIRAS3	0.533187	0.539467	0.485651	0.494923	0.411828	0.533954	0.704306	0.631691	0.525435	0.667403	0.508835	0.654998	0.418912	0.517583	0.745561	0.55647	0.583282	0.566393	0.547802	0.543604	0.520469	0.587913	0.620118	0.55392	0.632017	0.514134	0.478064	0.578262	0.580686	0.574932	0.57942	0.537549	0.504843	0.34018	0.530609	0.561451	0.551098	0.632618	0.537633	0.548463	0.562149	0.483281	0.606778	0.551361	0.606345	0.497595
cg16148270	1	68516465	DIRAS3	0.614325	0.575696	0.524766	0.550054	0.545905	0.643201	0.714661	0.601457	0.577821	0.649186	0.563352	0.61466	0.506208	0.635497	0.821397	0.613053	0.649989	0.670956	0.606557	0.662651	0.621145	0.635576	0.726483	0.615258	0.650698	0.539702	0.492919	0.689304	0.711877	0.607108	0.601702	0.624493	0.535395	0.372306	0.619371	0.66534	0.640581	0.642495	0.602948	0.562476	0.708871	0.588806	0.694129	0.641946	0.637781	0.575064
cg13099417	1	68516713	DIRAS3	0.643455	0.536161	0.894608	0.525205	0.66919	0.745275	0.721706	0.70003	0.55876	0.682554	0.728363	0.547747	0.513964	0.745326	0.914863	0.503166	0.474902	0.73392	0.612427	0.682228	0.655404	0.672698	0.665671	0.62279	0.624565	0.556956	0.395982	0.675618	0.70219	0.626166	0.688883	0.758229	0.686226	0.644202	0.614985	0.645691	0.412255	0.71123	0.90475	0.564118	0.562584	0.722559	0.915983	0.630259	0.626733	0.668049
cg25755905	1	68516138	DIRAS3	0.442299	0.416795	0.396418	0.396537	0.309066	0.455628	0.505222	0.491444	0.442113	0.50598	0.428371	0.553633	0.360843	0.437933	0.643796	0.468274	0.361686	0.472239	0.410548	0.449906	0.458743	0.46239	0.479799	0.482043	0.437883	0.422204	0.313366	0.504891	0.418686	0.465692	0.418705	0.446771	0.418433	0.309397	0.430417	0.471237	0.467741	0.472202	0.476368	0.433632	0.395713	0.451239	0.483336	0.492247	0.366393	0.402282
cg06191076	1	68516463	DIRAS3	0.58724	0.51601	0.498505	0.50579	0.653184	0.692601	0.650195	0.594044	0.489596	0.494314	0.460449	0.571672	0.471915	0.555099	0.805792	0.648676	0.586036	0.604106	0.581609	0.550824	0.61387	0.557569	0.611035	0.542031	0.515295	0.600611	0.41036	0.52093	0.65083	0.559659	0.523406	0.561116	0.613568	0.462142	0.577351	0.605871	0.60669	0.583196	0.49305	0.390087	0.618359	0.552081	0.610612	0.570678	0.694199	0.514659
cg19114595	1	68515977	DIRAS3	0.480346	0.519676	0.445106	0.476789	0.416211	0.529849	0.626378	0.591337	0.495093	0.57456	0.470274	0.566648	0.437871	0.573094	0.707739	0.545945	0.46067	0.580606	0.521715	0.571018	0.545362	0.531877	0.586276	0.514306	0.458807	0.481663	0.465259	0.576102	0.547107	0.540428	0.513156	0.540245	0.480329	0.344993	0.557391	0.58525	0.543656	0.581191	0.520823	0.507424	0.518033	0.532284	0.572871	0.554244	0.687546	0.535922
cg12070746	1	68516080	DIRAS3	0.424591	0.43597	0.392473	0.409108	0.355696	0.462935	0.491149	0.482126	0.44727	0.471892	0.439303	0.526676	0.381168	0.4612	0.63732	0.478752	0.350052	0.464774	0.363975	0.462958	0.477496	0.455731	0.46275	0.466066	0.493978	0.420815	0.352998	0.509309	0.404646	0.500719	0.441112	0.449826	0.412319	0.316417	0.386534	0.465941	0.420639	0.46671	0.341612	0.416906	0.375151	0.393384	0.467312	0.492337	0.35197	0.43266
cg16314899	1	68516101	DIRAS3	0.577315	0.541372	0.479859	0.49463	0.374408	0.531224	0.731034	0.599283	0.55218	0.646995	0.532572	0.626147	0.424654	0.568373	0.822198	0.594768	0.531387	0.617217	0.538855	0.567231	0.566126	0.553578	0.686671	0.620004	0.566821	0.51238	0.539853	0.658362	0.616834	0.653729	0.510304	0.579745	0.526206	0.302592	0.541457	0.608638	0.578313	0.634228	0.478599	0.575267	0.461231	0.544833	0.646681	0.571538	0.741976	0.511108
cg02317907	1	68515788	DIRAS3	0.691837	0.646306	0.561233	0.635806	0.517274	0.614437	0.721861	0.680273	0.592806	0.678427	0.581248	0.735029	0.589374	0.683431	0.889549	0.732247	0.603188	0.702702	0.64001	0.677794	0.61749	0.641909	0.662678	0.630839	0.569998	0.666142	0.562856	0.719283	0.726142	0.674022	0.624351	0.658752	0.6313	0.380565	0.623163	0.673174	0.615964	0.703458	0.630022	0.674884	0.604621	0.641525	0.669821	0.66326	0.741631	0.650974
cg27545611	1	68517177	DIRAS3	0.675584	0.712892	0.734825	0.475529	0.76959	0.554915	0.744366	0.638526	0.514304	0.680457	0.652375	0.712756	0.726381	0.535429	0.752572	0.477687	0.606518	0.581836	0.69804	0.573362	0.83904	0.61836	0.724493	0.575627	0.549484	0.461851	0.406079	0.500507	0.838287	0.590131	0.66629	0.565911	0.648072	0.775962	0.641366	0.578495	0.410306	0.545942	0.887233	0.442085	0.635777	0.530862	0.822839	0.573112	0.607768	0.543934
cg13605615	1	68517255	DIRAS3	0.547194	0.509016	0.652724	0.432617	0.704215	0.551399	0.592997	0.519008	0.45723	0.575374	0.562653	0.542987	0.66275	0.511684	0.706279	0.527656	0.463012	0.534803	0.508514	0.507746	0.723391	0.563684	0.617097	0.506016	0.598648	0.414293	0.375621	0.481577	0.663976	0.522994	0.586413	0.495683	0.623065	0.688529	0.495686	0.500489	0.525815	0.480135	0.766967	0.38962	0.541846	0.516206	0.711016	0.501508	0.505658	0.497403
cg16148134	1	68517205	DIRAS3	0.477988	0.532127	0.742854	0.382952	0.711013	0.504917	0.67917	0.502314	0.490394	0.673388	0.639967	0.459591	0.588196	0.463745	0.742938	0.461193	0.46714	0.511044	0.446829	0.499853	0.64853	0.476537	0.649803	0.510797	0.241029	0.365402	0.352319	0.473777	0.724258	0.596755	0.618714	0.509075	0.621141	0.737551	0.512275	0.470048	0.384141	0.445125	0.262731	0.317568	0.572625	0.509206	0.764571	0.449478	0.666667	0.469137
cg03428109	2	207118288		0.752238	0.631006	0.838087	0.640345	0.821873	0.628653	0.737143	0.675982	0.703967	0.640984	0.737299	0.704096	0.818717	0.659518	0.852609	0.608983	0.700218	0.679281	0.732991	0.678987	0.81579	0.645067	0.746468	0.660446	0.57634	0.615025	0.60293	0.680326	0.913617	0.693082	0.79509	0.608747	0.768912	0.818399	0.723594	0.709933	0.864165	0.636331	0.604896	0.604445	0.823706	0.667135	0.846498	0.631287	0.586533	0.592028
cg25535070	2	207116070		0.714061	0.683212	0.902449	0.674936	0.785991	0.693141	0.671997	0.721482	0.671281	0.7476	0.694779	0.694094	0.816877	0.652831	0.699469	0.714864	0.819873	0.771261	0.749221	0.72804	0.673484	0.710554	0.778048	0.697246	0.887091	0.691207	0.722634	0.769593	0.864982	0.772936	0.818379	0.70559	0.708507	0.674843	0.686565	0.755487	0.912738	0.714344	0.694585	0.702048	0.798839	0.680795	0.915171	0.748146	0.652067	0.679375
cg04359324	2	207116401		0.564721	0.681465	0.775344	0.650729	0.698234	0.660788	0.64301	0.628955	0.757952	0.619773	0.615178	0.642237	0.774518	0.607458	0.870862	0.65789	0.468165	0.749539	0.631879	0.697246	0.376898	0.775477	0.622173	0.704593	0.610564	0.678993	0.48293	0.740028	0.562136	0.807549	0.720506	0.69662	0.6868	0.586725	0.662058	0.776846	0.882309	0.750321	0.631488	0.667399	0.552097	0.656943	0.724135	0.698969	0.672769	0.65596
cg09448460	2	207129158		0.475548	0.41735	0.752803	0.474385	0.65637	0.504121	0.517578	0.2878	0.579448	0.320296	0.563754	0.288463	0.693871	0.50628	0.724327	0.542341	0.408992	0.545233	0.458142	0.496488	0.526709	0.502345	0.484532	0.419351	0.339505	0.480772	0.348816	0.49998	0.759224	0.53373	0.648759	0.546686	0.697444	0.698293	0.338826	0.4614	0.771833	0.353934	0.226683	0.470855	0.518148	0.456229	0.639431	0.478134	0.436602	0.441689
cg25307915	2	207127226		0.570876	0.603955	0.816489	0.565563	0.711608	0.605268	0.504737	0.650511	0.517444	0.618758	0.595488	0.645038	0.73667	0.549918	0.628165	0.575485	0.660673	0.624507	0.590142	0.583262	0.557718	0.590715	0.673768	0.600509	0.55076	0.55355	0.502401	0.638474	0.446089	0.646409	0.689968	0.5786	0.636115	0.720504	0.587501	0.608824	0.890002	0.581234	0.265231	0.568415	0.645792	0.57458	0.78112	0.55118	0.65703	0.539303
cg19366042	2	207127364		0.579653	0.615035	0.808343	0.651061	0.79018	0.696411	0.663918	0.7483	0.757797	0.680919	0.557457	0.611235	0.784943	0.651601	0.611856	0.678313	0.495084	0.709153	0.580092	0.599225	0.615983	0.697571	0.705532	0.690057	0.602821	0.578605	0.461523	0.641771	0.867656	0.837743	0.679462	0.658632	0.626243	0.797628	0.52053	0.626165	0.863275	0.679195	0.26753	0.721357	0.745676	0.664755	0.780811	0.67869	0.564193	0.607194
cg10583266	2	207136184		0.274978	0.34359	0.761136	0.439967	0.692578	0.529814	0.419938	0.457405	0.625304	0.464049	0.398758	0.460191	0.495544	0.444178	0.445296	0.499057	0.356506	0.413182	0.536438	0.474978	0.476535	0.418076	0.36791	0.447013	0.40233	0.430852	0.339042	0.563618	0.595785	0.545742	0.588494	0.37394	0.52618	0.46907	0.325103	0.418565	0.609956	0.374905	0.435346	0.470934	0.532799	0.455835	0.544903	0.447234	0.352	0.397654
cg20471298	2	207118253		0.598205	0.615969	0.714744	0.572229	0.708278	0.591652	0.668053	0.649927	0.678465	0.621009	0.621294	0.649657	0.781201	0.611519	0.616376	0.608726	0.546385	0.608902	0.644029	0.619281	0.551237	0.618854	0.741257	0.579107	0.58415	0.590892	0.518735	0.617076	0.791284	0.673549	0.695765	0.601222	0.639379	0.780213	0.58286	0.610861	0.857008	0.656642	0.637193	0.585036	0.708521	0.581437	0.713839	0.621031	0.555084	0.600878
cg05065100	4	89618533	NAP1L5;HERC3	0.501093	0.472105	0.583002	0.507099	0.597325	0.534205	0.487589	0.606044	0.449273	0.564853	0.505442	0.554657	0.695553	0.501412	0.502964	0.504827	0.482411	0.570021	0.533242	0.503676	0.513269	0.54299	0.442196	0.486954	0.535293	0.5086	0.574951	0.535645	0.561432	0.533006	0.526237	0.534893	0.583112	0.709137	0.715928	0.552195	0.620066	0.58419	0.550257	0.479961	0.534842	0.435686	0.643645	0.558885	0.392651	0.474061
cg13610072	4	89619085	NAP1L5;HERC3	0.633143	0.6051	0.653961	0.554159	0.677213	0.655346	0.604588	0.684295	0.554083	0.635422	0.568107	0.636518	0.78386	0.599482	0.608221	0.674752	0.619563	0.667847	0.696485	0.63868	0.647696	0.666903	0.573162	0.609981	0.668189	0.630039	0.717938	0.682044	0.656394	0.62155	0.651975	0.635872	0.67417	0.739167	0.785364	0.676353	0.760983	0.656401	0.637312	0.621901	0.638906	0.614156	0.702824	0.666924	0.431406	0.598478
cg06617468	4	89619023	NAP1L5;HERC3	0.613807	0.608327	0.634052	0.591255	0.627353	0.597498	0.63248	0.66532	0.60439	0.654704	0.603569	0.681652	0.692308	0.605172	0.627792	0.608285	0.59209	0.628092	0.616019	0.615034	0.631251	0.614857	0.575851	0.606699	0.718903	0.620198	0.678091	0.640028	0.631765	0.605505	0.634815	0.599819	0.645744	0.743435	0.71036	0.641165	0.691777	0.620919	0.640472	0.602767	0.641969	0.593005	0.679388	0.633715	0.599825	0.608371
cg17635114	4	89618411	NAP1L5;HERC3	0.468366	0.458752	0.460428	0.421368	0.495493	0.459747	0.48794	0.469346	0.468881	0.446853	0.475531	0.485884	0.55072	0.452116	0.458278	0.439875	0.396764	0.445195	0.472476	0.454049	0.484059	0.434203	0.382656	0.447367	0.465613	0.461138	0.5262	0.503594	0.484019	0.447766	0.458002	0.469867	0.518867	0.645347	0.606828	0.495021	0.55275	0.441506	0.473029	0.424317	0.418837	0.420607	0.529021	0.458711	0.359631	0.435606
cg11300971	4	89619038	NAP1L5;HERC3	0.62564	0.691439	0.705091	0.60113	0.684804	0.682595	0.657981	0.72771	0.652092	0.728887	0.726023	0.838814	0.768595	0.63228	0.672135	0.658045	0.659908	0.678252	0.58758	0.565408	0.665917	0.542506	0.645728	0.641432	0.67365	0.667916	0.775655	0.736744	0.650794	0.653296	0.708166	0.696626	0.746686	0.822685	0.794706	0.713781	0.759705	0.71192	0.71238	0.646531	0.644499	0.684739	0.711181	0.627399	0.50459	0.673795
cg01174175	4	89619014	NAP1L5;HERC3;NAP1L5	0.602791	0.601738	0.644111	0.567834	0.623335	0.627537	0.617028	0.660481	0.600062	0.644798	0.610534	0.652237	0.696217	0.572297	0.634439	0.580184	0.563015	0.611833	0.609917	0.562101	0.609172	0.593557	0.553662	0.595467	0.60495	0.504082	0.668955	0.647059	0.588519	0.587145	0.624444	0.601222	0.629194	0.737271	0.692931	0.615768	0.696875	0.6338	0.61183	0.602105	0.59	0.592397	0.672456	0.622441	0.533463	0.583876
cg18607468	4	89619030	NAP1L5;HERC3	0.645464	0.63986	0.697504	0.623453	0.657986	0.62751	0.617408	0.694145	0.628982	0.679567	0.672733	0.744053	0.747276	0.639619	0.666573	0.620563	0.61516	0.662484	0.563343	0.52669	0.641092	0.628511	0.583129	0.605909	0.633553	0.654852	0.72395	0.679472	0.60744	0.670933	0.694405	0.637694	0.703316	0.772354	0.739357	0.640049	0.706913	0.654001	0.634654	0.617417	0.666229	0.656743	0.6721	0.646895	0.537865	0.637855
cg07539802	4	89619236	HERC3;NAP1L5	0.578023	0.677729	0.573417	0.590046	0.731186	0.709134	0.578309	0.774698	0.575495	0.712547	0.582853	0.739878	0.797841	0.64512	0.618404	0.682139	0.478605	0.718586	0.699213	0.661101	0.587977	0.665587	0.558991	0.666325	0.624127	0.603675	0.637275	0.698119	0.549116	0.583555	0.709784	0.682212	0.722583	0.764503	0.715283	0.71655	0.642901	0.610362	0.764991	0.659926	0.620126	0.670022	0.716158	0.636628	0.507767	0.689425
cg12759554	4	89618637	NAP1L5;HERC3	0.44184	0.393867	0.510263	0.389708	0.625813	0.420102	0.460747	0.557717	0.457383	0.54824	0.456202	0.593677	0.618509	0.521739	0.419235	0.437834	0.359401	0.419844	0.491205	0.44512	0.416636	0.444905	0.372883	0.404087	0.384233	0.486176	0.539419	0.512239	0.433364	0.431192	0.426466	0.418319	0.508594	0.602855	0.604628	0.437716	0.561518	0.416095	0.423179	0.403599	0.383504	0.413274	0.503611	0.454029	0.368235	0.401129
cg23954636	4	89618982	NAP1L5;HERC3;NAP1L5	0.516363	0.498087	0.528019	0.479293	0.496602	0.5002	0.53115	0.588995	0.515217	0.57497	0.506294	0.566004	0.592782	0.468478	0.494305	0.495605	0.463493	0.523729	0.529008	0.469343	0.520368	0.530377	0.467886	0.519531	0.547706	0.509344	0.587409	0.546171	0.511911	0.500911	0.538125	0.477027	0.562206	0.640286	0.642494	0.527479	0.601976	0.536403	0.52228	0.468539	0.441391	0.506569	0.565402	0.540238	0.434471	0.498901
cg01578057	4	89618667	NAP1L5;HERC3	0.406152	0.38957	0.416099	0.377554	0.469367	0.411651	0.403117	0.493491	0.391012	0.499614	0.386984	0.469039	0.564937	0.401557	0.412306	0.40967	0.355414	0.451593	0.495123	0.433233	0.415413	0.427849	0.313292	0.38631	0.351081	0.379243	0.480369	0.454894	0.419683	0.420484	0.40629	0.407936	0.471881	0.61116	0.605063	0.466886	0.515464	0.390131	0.390183	0.358378	0.454661	0.334488	0.497472	0.379701	0.260312	0.398025
cg18772071	4	89618324	NAP1L5;HERC3;NAP1L5	0.293932	0.439437	0.438207	0.407477	0.562794	0.455442	0.505773	0.498418	0.485589	0.543557	0.474457	0.564398	0.625664	0.48297	0.56383	0.38565	0.378757	0.387367	0.544654	0.448263	0.429218	0.431182	0.283967	0.371215	0.421227	0.452487	0.473843	0.516894	0.426715	0.387375	0.441465	0.472727	0.593127	0.772659	0.707596	0.447309	0.555817	0.318596	0.458242	0.400584	0.484655	0.426556	0.63198	0.466527	0.298949	0.389367
cg27150681	4	89618861	NAP1L5;HERC3	0.605681	0.607684	0.690515	0.585028	0.642777	0.62435	0.615655	0.697163	0.615888	0.650381	0.605693	0.679106	0.746681	0.622412	0.598826	0.618785	0.594564	0.617697	0.614015	0.606592	0.61003	0.611772	0.561476	0.59423	0.606104	0.668439	0.737023	0.667686	0.61987	0.63599	0.657978	0.606576	0.684557	0.779924	0.735751	0.629637	0.713315	0.632599	0.599654	0.604529	0.493048	0.625709	0.680324	0.598909	0.473919	0.608264
cg25195497	6	3849327	FAM50B	0.512989	0.466623	0.398521	0.579547	0.595522	0.586871	0.538712	0.461764	0.474454	0.482495	0.427264	0.497866	0.429408	0.56348	0.774977	0.590606	0.474145	0.64376	0.34495	0.490341	0.614168	0.633379	0.648642	0.615474	0.544043	0.523508	0.502435	0.552475	0.621998	0.628608	0.53658	0.565772	0.439542	0.325512	0.561295	0.59951	0.246932	0.607189	0.531549	0.422188	0.622002	0.33819	0.599032	0.646862	0.594908	0.565143
cg09821214	6	3849277	FAM50B	0.509228	0.475376	0.352814	0.449392	0.522465	0.484861	0.523706	0.483348	0.442681	0.499771	0.404128	0.485563	0.411903	0.498559	0.670674	0.530656	0.365598	0.502182	0.43632	0.484222	0.476613	0.498742	0.470765	0.472953	0.418317	0.444462	0.505363	0.507889	0.43276	0.49337	0.441474	0.465322	0.437018	0.309886	0.459003	0.469042	0.214967	0.506647	0.520732	0.48291	0.676412	0.445923	0.449206	0.473024	0.456517	0.493018
cg07898446	6	3849294	FAM50B	0.378639	0.446083	0.221474	0.377041	0.48967	0.437709	0.544952	0.456318	0.47455	0.497012	0.442713	0.427833	0.218008	0.395012	0.647832	0.377505	0.364905	0.401748	0.320644	0.438449	0.473107	0.387893	0.402911	0.429555	0.415773	0.400199	0.494836	0.467939	0.376517	0.391131	0.39316	0.424036	0.272669	0.24238	0.398623	0.410357	0.112882	0.411581	0.51178	0.388336	0.479433	0.420045	0.406597	0.424545	0.407365	0.417996
cg03202897	6	3849688	FAM50B;FAM50B	0.501599	0.504686	0.402641	0.480935	0.548832	0.47845	0.577944	0.591059	0.499461	0.531306	0.491891	0.562567	0.413607	0.500397	0.648968	0.523271	0.459496	0.541955	0.438343	0.492893	0.536251	0.528453	0.513174	0.485996	0.47997	0.476939	0.532411	0.5728	0.483079	0.543681	0.501491	0.493535	0.421427	0.375506	0.479177	0.509333	0.338341	0.528587	0.565339	0.46741	0.749531	0.505009	0.50277	0.517657	0.49047	0.46727
cg12840312	6	3849381	FAM50B	0.470009	0.476397	0.242364	0.451642	0.512191	0.460851	0.575362	0.537044	0.501838	0.528426	0.462541	0.543613	0.35028	0.469364	0.630432	0.480822	0.418622	0.45409	0.400146	0.43524	0.415517	0.451623	0.464126	0.458776	0.442774	0.467863	0.502635	0.513692	0.393389	0.48434	0.460955	0.463515	0.383414	0.288556	0.459575	0.457669	0.125499	0.487371	0.567927	0.430698	0.575074	0.437452	0.462213	0.45228	0.504577	0.480721
cg12497786	6	3849577	FAM50B	0.546226	0.577515	0.122436	0.522621	0.566318	0.519057	0.718476	0.652977	0.640744	0.614491	0.546508	0.704945	0.422168	0.600351	0.804974	0.578692	0.446221	0.550989	0.455229	0.529614	0.621168	0.501001	0.479958	0.557704	0.602051	0.603372	0.527492	0.614676	0.408907	0.607083	0.551383	0.617359	0.393821	0.326123	0.447881	0.462917	0.0760923	0.569812	0.737492	0.537979	0.693557	0.60704	0.518076	0.50958	0.537723	0.566053
cg01570885	6	3849272	FAM50B	0.434145	0.427567	0.250048	0.381933	0.524644	0.471958	0.541617	0.493548	0.45254	0.509178	0.408851	0.483031	0.301419	0.398684	0.676976	0.476784	0.329622	0.503157	0.310237	0.487792	0.483424	0.470102	0.457675	0.407872	0.454505	0.516654	0.502397	0.512981	0.379452	0.460699	0.405086	0.463365	0.322458	0.249574	0.415286	0.462194	0.177022	0.483963	0.51278	0.419314	0.637659	0.44785	0.386217	0.46613	0.377938	0.448955
cg23835083	6	3849536	FAM50B	0.55483	0.510467	0.372119	0.498649	0.609142	0.535125	0.634808	0.596563	0.512307	0.54663	0.480647	0.587071	0.44405	0.546958	0.719942	0.56521	0.45486	0.585097	0.444599	0.56439	0.556703	0.545495	0.590566	0.53573	0.547051	0.635322	0.575492	0.592077	0.484264	0.558611	0.530815	0.549825	0.449966	0.35019	0.512287	0.574004	0.23027	0.55724	0.635362	0.512587	0.669626	0.507786	0.519062	0.530776	0.510866	0.516514
cg01905633	6	3849391	FAM50B	0.345196	0.378297	0.213945	0.366527	0.428994	0.417436	0.538755	0.406977	0.426117	0.462138	0.43735	0.445534	0.254402	0.408469	0.560758	0.323158	0.346489	0.369495	0.336476	0.386641	0.450292	0.391685	0.413634	0.371549	0.439056	0.351543	0.422888	0.403601	0.369992	0.413387	0.362951	0.42166	0.292998	0.254175	0.395823	0.375213	0.0995372	0.401958	0.537313	0.386299	0.563531	0.411111	0.431826	0.377926	0.440138	0.365465
cg18487516	6	3849542	FAM50B	0.542893	0.560915	0.35092	0.527123	0.655083	0.533373	0.653109	0.590939	0.54904	0.5729	0.491737	0.600089	0.433973	0.552079	0.76235	0.582446	0.466832	0.629068	0.470405	0.579596	0.634147	0.54531	0.584575	0.579893	0.596869	0.559244	0.61633	0.65023	0.481978	0.610621	0.563127	0.562744	0.457591	0.352633	0.55712	0.582548	0.177834	0.606187	0.643238	0.533606	0.723585	0.592262	0.559639	0.568569	0.531392	0.530699
cg18656763	6	3849235	FAM50B	0.410876	0.421201	0.20577	0.371655	0.367589	0.396329	0.517666	0.446561	0.438393	0.459033	0.399797	0.415414	0.273876	0.440817	0.577314	0.428673	0.298553	0.371486	0.33499	0.40079	0.432701	0.396154	0.358914	0.373914	0.437697	0.368047	0.394327	0.408094	0.302749	0.392906	0.41852	0.416144	0.332232	0.259273	0.368878	0.375835	0.112598	0.430294	0.4777	0.393866	0.501798	0.400587	0.346254	0.411132	0.365731	0.433325
cg21740964	6	3849331	FAM50B	0.496651	0.486158	0.383945	0.577494	0.62625	0.626391	0.503903	0.505009	0.443393	0.514441	0.401602	0.498995	0.437651	0.599019	0.742552	0.595431	0.541154	0.640209	0.363708	0.494675	0.647152	0.612674	0.641072	0.614062	0.625384	0.609473	0.459558	0.502575	0.611921	0.613707	0.503961	0.605451	0.449819	0.328494	0.599096	0.61723	0.349641	0.640524	0.535993	0.411384	0.597498	0.466547	0.632616	0.663888	0.54569	0.564901
cg13289019	6	3849350	FAM50B	0.344746	0.34805	0.217596	0.346568	0.404811	0.402194	0.47929	0.40849	0.433623	0.435349	0.438342	0.428892	0.255443	0.341816	0.505011	0.360332	0.363206	0.375939	0.295591	0.415349	0.404335	0.360216	0.386992	0.364964	0.382498	0.381437	0.436104	0.385547	0.370436	0.357552	0.351861	0.394518	0.281255	0.251131	0.388028	0.393089	0.147534	0.392625	0.459672	0.377056	0.54256	0.44346	0.358795	0.387555	0.351978	0.368405
cg27445347	6	3849801	FAM50B	0.519046	0.517917	0.345026	0.545214	0.562124	0.522465	0.595398	0.579612	0.515717	0.611035	0.486927	0.588197	0.431392	0.527942	0.749207	0.568341	0.478099	0.556366	0.467721	0.584849	0.585069	0.573856	0.588144	0.55014	0.540414	0.549047	0.55928	0.582127	0.473411	0.55233	0.517815	0.552339	0.424038	0.362837	0.488754	0.532559	0.247777	0.554968	0.591542	0.495624	0.699603	0.532277	0.538935	0.582411	0.555454	0.523322
cg13101072	6	3849818	FAM50B	0.489627	0.49944	0.30198	0.501138	0.582075	0.4432	0.618771	0.611381	0.493696	0.560396	0.468172	0.579166	0.399504	0.506051	0.704583	0.505007	0.425803	0.517093	0.405607	0.499637	0.558411	0.487828	0.508563	0.508396	0.479069	0.488979	0.536521	0.602187	0.432858	0.509849	0.510005	0.535441	0.422556	0.322104	0.454183	0.506424	0.184736	0.532665	0.56847	0.462866	0.644602	0.502543	0.462406	0.550102	0.402992	0.49332
cg03954573	6	3849434	FAM50B	0.556423	0.571045	0.38751	0.533744	0.649237	0.567408	0.642203	0.564854	0.529632	0.57013	0.493008	0.631772	0.486905	0.59009	0.77959	0.596386	0.479553	0.602293	0.451975	0.57878	0.603593	0.584064	0.541329	0.565735	0.544718	0.588894	0.591443	0.626469	0.515736	0.594989	0.558075	0.599948	0.492232	0.387613	0.539959	0.588928	0.231752	0.579332	0.635477	0.549937	0.708758	0.552152	0.565652	0.585411	0.557538	0.531253
cg21153160	6	3849690	FAM50B;FAM50B	0.351426	0.371764	0.219874	0.413321	0.416142	0.459437	0.579912	0.502278	0.505312	0.520783	0.492249	0.508306	0.287974	0.367018	0.558761	0.382244	0.400099	0.42149	0.370452	0.447448	0.358799	0.428293	0.482566	0.439761	0.433262	0.437404	0.545796	0.467336	0.431537	0.430044	0.432377	0.464816	0.341684	0.368174	0.413575	0.437781	0.198843	0.424216	0.532668	0.409671	0.557152	0.431671	0.441253	0.415536	0.404849	0.413949
cg18197332	6	3849458	FAM50B	0.479162	0.503277	0.241703	0.462947	0.573439	0.510165	0.711701	0.561688	0.574361	0.568301	0.51058	0.593561	0.339996	0.478047	0.725688	0.492769	0.438092	0.473684	0.439462	0.493201	0.557834	0.510219	0.475223	0.511343	0.508358	0.524834	0.604473	0.59161	0.413084	0.556531	0.477605	0.538211	0.408765	0.277659	0.47419	0.461043	0.0740479	0.519515	0.600396	0.504498	0.714734	0.528596	0.482781	0.473304	0.562993	0.47784
cg04447621	6	3849475	FAM50B	0.503933	0.465322	0.167384	0.447105	0.526461	0.557551	0.602029	0.566111	0.536221	0.549321	0.499589	0.58831	0.321839	0.51904	0.716143	0.517804	0.401703	0.475115	0.421721	0.502187	0.525675	0.492014	0.529592	0.504484	0.522689	0.471635	0.555269	0.522393	0.409141	0.524777	0.475366	0.528077	0.412302	0.314288	0.467803	0.401525	0.0785696	0.501829	0.612469	0.440134	0.677339	0.501608	0.48974	0.462786	0.496679	0.502455
cg18872973	6	3849095	FAM50B	0.600399	0.604344	0.303897	0.538049	0.584246	0.578214	0.59407	0.605177	0.517416	0.657025	0.472087	0.622268	0.498791	0.568268	0.79922	0.677586	0.417252	0.642132	0.429813	0.669013	0.550606	0.680764	0.566949	0.596472	0.480305	0.560003	0.601635	0.653955	0.480214	0.556131	0.530396	0.569227	0.491646	0.343313	0.443377	0.662962	0.235741	0.601271	0.584349	0.549293	0.689085	0.595747	0.489889	0.572874	0.444482	0.613968
cg21177626	6	3849411	FAM50B	0.291511	0.302321	0.154517	0.34457	0.413247	0.346809	0.512091	0.37949	0.411069	0.372317	0.401024	0.402435	0.20418	0.319671	0.492322	0.304615	0.323602	0.332569	0.315234	0.345181	0.411267	0.361874	0.4	0.357691	0.397256	0.374235	0.446004	0.396379	0.278921	0.350884	0.359512	0.397534	0.238674	0.197656	0.379219	0.324015	0.0656771	0.320575	0.446564	0.364504	0.638336	0.311345	0.364291	0.35192	0.361409	0.335751
cg25073793	6	3849702	FAM50B;FAM50B	0.459556	0.44828	0.334569	0.448809	0.470925	0.408899	0.566101	0.54194	0.458774	0.528243	0.432489	0.527972	0.390233	0.455061	0.674371	0.444472	0.401787	0.471492	0.393752	0.479505	0.499291	0.49064	0.502645	0.474632	0.463939	0.432836	0.481538	0.504203	0.406174	0.479147	0.464577	0.46999	0.383516	0.320977	0.443242	0.467929	0.226323	0.476685	0.546195	0.444259	0.594622	0.466783	0.458224	0.481942	0.400639	0.45034
cg17739279	6	3849190	FAM50B	0.549809	0.570052	0.20017	0.488263	0.704569	0.560065	0.669071	0.624878	0.516391	0.620736	0.485674	0.581565	0.269857	0.563928	0.838585	0.721645	0.352799	0.645904	0.359833	0.603529	0.545935	0.546682	0.510789	0.578271	0.551232	0.625732	0.625958	0.66111	0.385739	0.567292	0.501173	0.564645	0.362567	0.206426	0.451478	0.562375	0.0411501	0.655884	0.627538	0.56766	0.808993	0.583014	0.466096	0.615359	0.453	0.617658
cg19362611	6	3849442	FAM50B	0.548273	0.534988	0.423505	0.573123	0.6689	0.540485	0.636558	0.619494	0.570276	0.586825	0.500377	0.613779	0.422036	0.524519	0.792142	0.557148	0.484139	0.585906	0.47602	0.612161	0.561122	0.583399	0.574563	0.559394	0.52851	0.563317	0.593798	0.615323	0.535645	0.590561	0.535788	0.549207	0.42447	0.357171	0.525594	0.577594	0.204108	0.569441	0.618514	0.504504	0.741816	0.55256	0.558747	0.571907	0.553422	0.528847
cg05811173	6	3850106	FAM50B	0.512862	0.539559	0.451442	0.536544	0.550398	0.543578	0.654511	0.655628	0.576345	0.665471	0.574745	0.644	0.440065	0.521816	0.660341	0.524979	0.510329	0.556599	0.543427	0.533074	0.524732	0.535829	0.546551	0.524832	0.547821	0.578625	0.542137	0.629091	0.537637	0.546073	0.54019	0.540231	0.471181	0.494082	0.514113	0.514478	0.33627	0.571012	0.562395	0.541568	0.635864	0.58719	0.536514	0.54884	0.497566	0.54029
cg12757684	6	144329485	PLAGL1;HYMAI;PLAGL1;PLAGL1;PLAGL1;PLAGL1;PLAGL1;PLAGL1;PLAGL1;PLAGL1;PLAGL1;PLAGL1;PLAGL1;PLAGL1;PLAGL1	0.463152	0.465326	0.396821	0.463477	0.491367	0.454077	0.574711	0.609454	0.467798	0.593498	0.445424	0.64115	0.462745	0.459151	0.585005	0.424484	0.47255	0.460148	0.440502	0.460154	0.462704	0.415928	0.516501	0.435131	0.484082	0.410307	0.468157	0.486811	0.429941	0.462576	0.447977	0.447186	0.540639	0.617698	0.441181	0.486037	0.506379	0.475918	0.299802	0.411188	0.504344	0.461161	0.432823	0.425122	0.436103	0.46248
cg22352234	6	144329382	PLAGL1;HYMAI;PLAGL1;PLAGL1;PLAGL1;PLAGL1;PLAGL1;PLAGL1;PLAGL1;PLAGL1;PLAGL1;PLAGL1;PLAGL1;PLAGL1;PLAGL1	0.555155	0.556164	0.515664	0.545923	0.594365	0.52588	0.629392	0.635126	0.549596	0.616423	0.549827	0.647024	0.549422	0.52976	0.666962	0.574665	0.546182	0.556761	0.514863	0.523115	0.543237	0.484114	0.613154	0.53639	0.537276	0.535006	0.564208	0.589102	0.518755	0.583246	0.538134	0.549057	0.614307	0.666302	0.552944	0.512628	0.570109	0.557557	0.334636	0.53805	0.644617	0.551324	0.538948	0.521472	0.551668	0.541857
cg17865602	6	144328482	HYMAI;PLAGL1;PLAGL1;PLAGL1;PLAGL1;PLAGL1;PLAGL1;PLAGL1;PLAGL1	0.419549	0.388107	0.516004	0.483274	0.733104	0.450985	0.611277	0.449583	0.367818	0.417724	0.4883	0.490048	0.428531	0.433478	0.355483	0.441445	0.361318	0.449366	0.405226	0.509022	0.519801	0.374831	0.652942	0.390092	0.312977	0.389846	0.455059	0.484232	0.545183	0.461415	0.556115	0.446064	0.685041	0.731987	0.528079	0.478114	0.435953	0.440157	0.231791	0.442008	0.632441	0.413241	0.472263	0.512968	0.511212	0.408789
cg00702231	6	144329473	PLAGL1;HYMAI;PLAGL1;PLAGL1;PLAGL1;PLAGL1;PLAGL1;PLAGL1;PLAGL1;PLAGL1;PLAGL1;PLAGL1;PLAGL1;PLAGL1;PLAGL1	0.60062	0.602581	0.52109	0.611681	0.638715	0.62537	0.706189	0.754065	0.576331	0.752109	0.577419	0.800454	0.558271	0.558987	0.771016	0.57043	0.664373	0.592524	0.56667	0.62208	0.595331	0.565861	0.689749	0.559602	0.67318	0.572389	0.64817	0.719661	0.559834	0.611036	0.590002	0.61814	0.663184	0.789075	0.565323	0.616409	0.679521	0.617294	0.413275	0.529649	0.777745	0.558025	0.573164	0.556146	0.614282	0.56418
cg10007452	6	144329331	PLAGL1;HYMAI;PLAGL1;PLAGL1;PLAGL1;PLAGL1;PLAGL1;PLAGL1;PLAGL1;PLAGL1;PLAGL1;PLAGL1;PLAGL1;PLAGL1;PLAGL1	0.4814	0.474295	0.482846	0.48229	0.511457	0.5	0.555016	0.531659	0.503024	0.54409	0.50249	0.550604	0.470899	0.484333	0.588184	0.472836	0.521064	0.493925	0.499921	0.489247	0.501842	0.485758	0.509667	0.511039	0.507112	0.492799	0.514499	0.505415	0.496573	0.508137	0.479782	0.489798	0.516108	0.577083	0.468981	0.477417	0.516203	0.486187	0.383375	0.473627	0.531332	0.501615	0.504421	0.491303	0.489693	0.471686
cg23460430	6	144329887	PLAGL1;PLAGL1;PLAGL1;PLAGL1;PLAGL1;PLAGL1;PLAGL1;HYMAI;PLAGL1	0.607109	0.645924	0.522792	0.595204	0.626939	0.615062	0.612378	0.618635	0.52836	0.669622	0.619802	0.707782	0.642968	0.576045	0.825675	0.68493	0.526002	0.636883	0.491647	0.599457	0.77201	0.594317	0.68987	0.592827	0.495869	0.559473	0.603919	0.655747	0.683353	0.660324	0.582027	0.608326	0.75363	0.762168	0.520329	0.638091	0.543002	0.643936	0.448074	0.589612	0.653776	0.568789	0.54788	0.665834	0.620175	0.591364
cg21952820	6	144329732	HYMAI;PLAGL1;PLAGL1;PLAGL1;PLAGL1;PLAGL1;PLAGL1;PLAGL1;PLAGL1	0.545472	0.555714	0.620143	0.65855	0.623821	0.549328	0.634432	0.63822	0.606676	0.62319	0.666414	0.76916	0.522818	0.532925	0.70023	0.580943	0.59613	0.562098	0.324488	0.424751	0.556553	0.555736	0.451484	0.389726	0.564358	0.576881	0.701368	0.695404	0.652673	0.423615	0.542528	0.549537	0.617101	0.694768	0.628626	0.637213	0.582263	0.589192	0.389499	0.528688	0.664244	0.514858	0.549452	0.568802	0.580496	0.53769
cg17895149	6	144329829	HYMAI;PLAGL1;PLAGL1;PLAGL1;PLAGL1;PLAGL1;PLAGL1;PLAGL1;PLAGL1	0.480755	0.482376	0.440124	0.475906	0.678196	0.494992	0.650311	0.598926	0.499576	0.634117	0.450302	0.61671	0.495964	0.462227	0.749147	0.565673	0.428876	0.508976	0.408434	0.509961	0.499488	0.486322	0.601565	0.50425	0.434474	0.445854	0.509167	0.534555	0.585032	0.505512	0.468158	0.496528	0.606762	0.722996	0.460467	0.431609	0.528342	0.553993	0.154434	0.449314	0.528817	0.425784	0.440892	0.502494	0.506019	0.455442
cg22378065	6	144329172	HYMAI;PLAGL1;PLAGL1;PLAGL1;PLAGL1;PLAGL1;PLAGL1;PLAGL1;PLAGL1	0.542052	0.52433	0.495435	0.528086	0.568964	0.524437	0.631787	0.642282	0.569824	0.659324	0.624195	0.690782	0.510076	0.515081	0.679799	0.564761	0.572205	0.522729	0.506143	0.484065	0.523091	0.497745	0.574496	0.507969	0.489374	0.488173	0.545091	0.548776	0.483379	0.522031	0.536552	0.523219	0.601973	0.687352	0.497798	0.534367	0.532629	0.552273	0.310879	0.470016	0.590325	0.507718	0.493751	0.514654	0.527811	0.491718
cg09730369	6	144328421	HYMAI;PLAGL1;PLAGL1;PLAGL1;PLAGL1;PLAGL1;PLAGL1;PLAGL1;PLAGL1	0.678309	0.612393	0.604702	0.679818	0.893289	0.703462	0.762033	0.690115	0.696114	0.671142	0.724464	0.715529	0.632192	0.682306	0.770906	0.706166	0.719164	0.725196	0.659115	0.702806	0.607853	0.696413	0.781531	0.631086	0.738229	0.683256	0.750535	0.706003	0.84154	0.68285	0.686363	0.625745	0.785498	0.807142	0.651412	0.72143	0.751643	0.617419	0.36517	0.56304	0.830629	0.666056	0.754373	0.683029	0.567548	0.600261
cg11532302	6	144329789	HYMAI;PLAGL1;PLAGL1;PLAGL1;PLAGL1;PLAGL1;PLAGL1;PLAGL1;PLAGL1	0.611894	0.616357	0.471004	0.526326	0.629926	0.436379	0.645212	0.619566	0.614729	0.673575	0.605059	0.70981	0.606216	0.593384	0.820354	0.549695	0.431902	0.422668	0.362466	0.440847	0.502073	0.455037	0.549315	0.40825	0.447886	0.488398	0.533309	0.597892	0.715886	0.488821	0.427207	0.44208	0.667388	0.759537	0.491734	0.552923	0.477538	0.534481	0.157022	0.456201	0.632564	0.518367	0.414186	0.426066	0.629756	0.460334
cg07077459	6	144329052	HYMAI;PLAGL1;PLAGL1;PLAGL1;PLAGL1;PLAGL1;PLAGL1;PLAGL1;PLAGL1	0.600877	0.568591	0.428755	0.537068	0.627478	0.536529	0.635361	0.673503	0.562211	0.69099	0.528248	0.720591	0.572789	0.576962	0.754784	0.559991	0.568213	0.553577	0.489526	0.539753	0.511285	0.498389	0.64213	0.526541	0.650689	0.496836	0.554951	0.593909	0.62929	0.610747	0.502079	0.525863	0.679691	0.727453	0.481909	0.532492	0.579397	0.561411	0.234882	0.508345	0.592495	0.48978	0.484122	0.491294	0.667105	0.578263
cg05326984	6	144329766	HYMAI;PLAGL1;PLAGL1;PLAGL1;PLAGL1;PLAGL1;PLAGL1;PLAGL1;PLAGL1	0.460625	0.4773	0.446368	0.50438	0.568263	0.484736	0.543781	0.572098	0.639148	0.640378	0.41624	0.653022	0.482607	0.470975	0.66254	0.474627	0.496308	0.480593	0.408901	0.477027	0.48655	0.467417	0.579446	0.472693	0.501181	0.434589	0.490397	0.571228	0.707425	0.534499	0.45033	0.487198	0.610437	0.671732	0.487508	0.514559	0.523177	0.516101	0.298878	0.455754	0.587923	0.493608	0.429528	0.465782	0.437825	0.476037
cg27216384	6	144329802	HYMAI;PLAGL1;PLAGL1;PLAGL1;PLAGL1;PLAGL1;PLAGL1;PLAGL1;PLAGL1	0.451708	0.447851	0.420313	0.459284	0.525563	0.463798	0.529412	0.495838	0.554618	0.520459	0.542209	0.524555	0.441653	0.439442	0.589632	0.468129	0.465461	0.448645	0.414234	0.457981	0.474085	0.442872	0.521375	0.439959	0.4787	0.436769	0.460127	0.476023	0.595807	0.484965	0.440454	0.446917	0.536754	0.566844	0.438577	0.481696	0.469931	0.435935	0.282845	0.434108	0.514188	0.356833	0.441946	0.444476	0.483724	0.448301
cg25350411	6	144328917	HYMAI;PLAGL1;PLAGL1;PLAGL1;PLAGL1;PLAGL1;PLAGL1;PLAGL1;PLAGL1	0.471337	0.488648	0.325084	0.423939	0.566268	0.396394	0.591593	0.506035	0.458932	0.62215	0.526822	0.537589	0.475709	0.449648	0.732178	0.47152	0.416786	0.479957	0.312234	0.435757	0.45434	0.395977	0.624834	0.389787	0.470772	0.35034	0.430592	0.453269	0.642975	0.495256	0.39899	0.499908	0.598193	0.697321	0.367478	0.447493	0.478979	0.445326	0.144139	0.385872	0.501623	0.379066	0.391219	0.411425	0.421344	0.421756
cg08263357	6	144329780	HYMAI;PLAGL1;PLAGL1;PLAGL1;PLAGL1;PLAGL1;PLAGL1;PLAGL1;PLAGL1	0.671695	0.68809	0.609207	0.692242	0.692737	0.536014	0.643685	0.635283	0.517732	0.633969	0.598898	0.730359	0.692431	0.657829	0.814685	0.666546	0.499345	0.559365	0.451951	0.526405	0.532702	0.535563	0.62497	0.488216	0.512288	0.503842	0.572841	0.71158	0.732952	0.556433	0.53824	0.546915	0.684619	0.734926	0.649214	0.690953	0.590474	0.60986	0.270857	0.488544	0.835645	0.571301	0.530806	0.533899	0.604907	0.529191
cg12625139	6	160426951	IGF2R	0.812153	0.690555	0.911129	0.679964	0.875265	0.72584	0.743981	0.757908	0.76197	0.708794	0.728735	0.668825	0.836422	0.669171	0.894969	0.711867	0.832177	0.790258	0.748097	0.768677	0.887537	0.826658	0.810629	0.658007	0.721293	0.719689	0.793596	0.752855	0.837481	0.775406	0.814301	0.413092	0.773256	0.848074	0.752986	0.72196	0.740954	0.73971	0.969625	0.71966	0.841524	0.651919	0.876061	0.727303	0.734457	0.661358
cg08350488	6	160427501	IGF2R	0.537749	0.471565	0.570127	0.421552	0.772571	0.560119	0.60631	0.501698	0.504166	0.495504	0.52689	0.529678	0.551143	0.475255	0.703356	0.470764	0.496694	0.526641	0.684639	0.577238	0.55112	0.504846	0.612229	0.455368	0.602972	0.569346	0.583447	0.53199	0.690299	0.490727	0.624546	0.437844	0.550698	0.625405	0.599331	0.500024	0.473236	0.562069	0.53213	0.450429	0.582545	0.387837	0.758307	0.512962	0.678388	0.461986
cg18322025	6	170055332	WDR27	0.545145	0.463731	0.43697	0.422008	0.548157	0.48692	0.548647	0.56335	0.859562	0.935053	0.382409	0.524597	0.484654	0.504632	0.676721	0.466021	0.486615	0.520978	0.800468	0.8331	0.509924	0.433744	0.882537	0.902717	0.50728	0.459423	0.870047	0.915064	0.495012	0.474298	0.481202	0.477139	0.576351	0.709277	0.484431	0.505236	0.591301	0.445366	0.235557	0.472162	0.508743	0.548645	0.387659	0.462933	0.606007	0.48552
cg11938672	6	170055155	WDR27	0.607001	0.54916	0.552485	0.555023	0.65849	0.617016	0.649024	0.569473	0.84552	0.910654	0.49123	0.54794	0.609803	0.551169	0.817887	0.554654	0.570608	0.632334	0.868265	0.864936	0.627226	0.604606	0.913362	0.885552	0.570229	0.576594	0.859476	0.95775	0.607215	0.613153	0.580603	0.59312	0.68014	0.773723	0.617389	0.635188	0.681095	0.589263	0.313218	0.586577	0.674458	0.589673	0.47886	0.605314	0.672114	0.519022
cg12903171	7	50850564	GRB10	0.403705	0.344979	0.411015	0.354857	0.336708	0.367607	0.511127	0.482611	0.374003	0.525592	0.410787	0.554994	0.514946	0.344753	0.267979	0.334399	0.410618	0.42138	0.400594	0.397198	0.408394	0.358224	0.395908	0.320731	0.355949	0.264613	0.373273	0.484687	0.378236	0.357083	0.49628	0.395636	0.367429	0.465202	0.293108	0.408868	0.127063	0.402798	0.42688	0.300658	0.581752	0.355745	0.313556	0.386896	0.383384	0.349352
cg24977055	7	50850870	GRB10	0.456079	0.432078	0.476269	0.393606	0.383734	0.445237	0.660472	0.59815	0.415023	0.53426	0.46605	0.570034	0.674979	0.454913	0.346788	0.508416	0.415182	0.442331	0.513793	0.477168	0.451002	0.384114	0.458572	0.377151	0.368907	0.438997	0.410168	0.576724	0.38484	0.388846	0.632969	0.458441	0.471898	0.554283	0.273047	0.472521	0.129268	0.489022	0.393662	0.379074	0.731562	0.4929	0.379394	0.441492	0.440881	0.437975
cg08835688	7	50849931	GRB10	0.539542	0.478239	0.553125	0.485906	0.43733	0.511804	0.61393	0.580033	0.455019	0.506558	0.452607	0.582321	0.438894	0.460472	0.411002	0.491218	0.492495	0.543008	0.568068	0.521467	0.517099	0.495408	0.538152	0.467606	0.520697	0.540942	0.491792	0.586474	0.561044	0.472835	0.678885	0.481145	0.553549	0.584999	0.389481	0.519888	0.133735	0.486867	0.497021	0.408632	0.703011	0.46264	0.486013	0.467347	0.532757	0.471376
cg09150232	7	50849639	GRB10	0.512433	0.508458	0.626225	0.740367	0.536169	0.722288	0.809478	0.669255	0.7766	0.503461	0.602549	0.483666	0.545478	0.597041	0.445107	0.623181	0.483001	0.628302	0.804012	0.676066	0.567604	0.611915	0.601087	0.541901	0.504008	0.68285	0.447535	0.674207	0.857966	0.617822	0.811009	0.549591	0.720494	0.653489	0.423732	0.698973	0.110467	0.751556	0.581839	0.598461	1	0.586201	0.702331	0.513012	0.67029	0.611104
cg16349612	7	50849723	GRB10	0.484411	0.492782	0.619358	0.558123	0.498716	0.544517	0.641618	0.602552	0.499211	0.54367	0.470998	0.566265	0.41722	0.545937	0.51654	0.573566	0.480324	0.545384	0.638257	0.583888	0.535077	0.550779	0.528531	0.513643	0.373864	0.513658	0.410075	0.585228	0.598457	0.571258	0.669615	0.516453	0.607607	0.653472	0.436496	0.565473	0.186755	0.544052	0.683577	0.517859	0.719661	0.556055	0.489844	0.540354	0.607461	0.526511
cg23742152	7	50849805	GRB10	0.387087	0.380426	0.505311	0.410679	0.337838	0.420887	0.677426	0.608378	0.382424	0.589221	0.403357	0.635647	0.233333	0.449614	0.360522	0.533499	0.428759	0.408121	0.606777	0.377119	0.496227	0.35878	0.506849	0.451202	0.473016	0.442913	0.31406	0.542576	0.578228	0.456939	0.620091	0.407008	0.550823	0.611053	0.302015	0.359196	0.0230758	0.497691	0.449656	0.366879	0.79044	0.374143	0.419229	0.401309	0.575942	0.482904
cg03104936	7	50849168	GRB10	0.46277	0.514772	0.656548	0.727525	0.700926	0.744226	0.598646	0.700193	0.764563	0.638878	0.555037	0.525608	0.361054	0.597741	0.754401	0.660144	0.730432	0.698088	0.692021	0.702774	0.554151	0.635562	0.751023	0.558028	0.666197	0.659479	0.433606	0.631717	0.816774	0.595271	0.700369	0.638326	0.664328	0.719664	0.283866	0.463157	0.19217	0.624924	0.753035	0.57563	0.720989	0.721026	0.80434	0.576025	0.711232	0.622838
cg05998930	7	50849285	GRB10	0.579625	0.647488	0.796217	0.748542	0.749738	0.785963	0.733909	0.785299	0.805611	0.701833	0.630867	0.687838	0.444522	0.706472	0.866495	0.721271	0.75917	0.738388	0.720399	0.747335	0.823661	0.663928	0.80413	0.685219	0.620448	0.696027	0.440887	0.758549	0.860642	0.682458	0.793327	0.655424	0.691514	0.802172	0.623419	0.822078	0.197637	0.726267	0.945499	0.703456	0.855142	0.720746	0.841849	0.629087	0.818376	0.684098
cg25915982	7	50849415	GRB10	0.587844	0.655754	0.796754	0.79111	0.723543	0.818893	0.635836	0.843038	0.741259	0.7188	0.630108	0.709146	0.508489	0.748225	0.79472	0.797155	0.689451	0.819716	0.722319	0.827771	0.58113	0.744527	0.762503	0.721236	0.662335	0.651323	0.520154	0.803962	0.843368	0.734215	0.797446	0.679348	0.698625	0.778126	0.671131	0.829378	0.292907	0.768468	0.843299	0.699666	0.852312	0.729565	0.831567	0.702329	0.819384	0.733237
cg24885794	7	94286086	SGCE;PEG10;SGCE;PEG10;SGCE	0.352612	0.402601	0.345351	0.413517	0.58272	0.408938	0.50783	0.467205	0.539798	0.642347	0.425374	0.515304	0.591257	0.392563	0.371911	0.44008	0.379308	0.444323	0.339388	0.437154	0.437608	0.412601	0.395977	0.398021	0.374638	0.33907	0.386878	0.509559	0.554421	0.443197	0.519051	0.413783	0.398123	0.439231	0.355962	0.456901	0.544748	0.395546	0.421507	0.400783	0.405125	0.331313	0.36873	0.398342	0.289505	0.40365
cg27435646	7	94285712	PEG10;PEG10;PEG10;SGCE;SGCE;SGCE;PEG10	0.440162	0.500405	0.332643	0.428798	0.560956	0.476266	0.561496	0.567529	0.553234	0.526619	0.497851	0.552422	0.607312	0.493798	0.434194	0.467645	0.491926	0.466216	0.53012	0.446565	0.460873	0.493524	0.466361	0.466051	0.343315	0.459173	0.498298	0.511662	0.624214	0.480457	0.605179	0.50923	0.465574	0.533073	0.400924	0.487467	0.332107	0.46611	0.499142	0.474192	0.61997	0.513259	0.40916	0.479596	0.298114	0.474844
cg04303139	7	94286753	SGCE;PEG10;SGCE;PEG10;SGCE	0.420523	0.442867	0.363939	0.435838	0.571368	0.490324	0.497246	0.510771	0.448844	0.51307	0.423479	0.506509	0.361655	0.458682	0.368063	0.459313	0.478533	0.518446	0.429924	0.494535	0.512347	0.482897	0.432042	0.463706	0.457297	0.429259	0.451767	0.473106	0.570167	0.492375	0.5675	0.452946	0.409115	0.491383	0.39073	0.497317	0.470886	0.494212	0.493112	0.45483	0.485027	0.357482	0.388883	0.483507	0.455487	0.429123
cg03436478	7	94286760	SGCE;PEG10;SGCE;PEG10;SGCE	0.380216	0.438861	0.317373	0.518222	0.712404	0.470471	0.65606	0.554023	0.529372	0.569717	0.537349	0.618019	0.420882	0.460648	0.414909	0.482813	0.494054	0.533025	0.461066	0.542463	0.531248	0.495423	0.446061	0.478218	0.548609	0.442885	0.4628	0.660042	0.708477	0.520744	0.624005	0.477877	0.429562	0.551893	0.385055	0.541727	0.548689	0.51681	0.485827	0.469975	0.473708	0.499232	0.37003	0.518349	0.340651	0.455364
cg05819130	7	94285759	SGCE;PEG10;PEG10;PEG10;SGCE;PEG10;SGCE	0.510461	0.525602	0.418727	0.521576	0.600249	0.556405	0.621025	0.591472	0.548606	0.603462	0.541672	0.564193	0.665904	0.531625	0.491339	0.554754	0.522248	0.497189	0.542189	0.523785	0.521568	0.508799	0.519265	0.502319	0.532362	0.548576	0.547576	0.554612	0.649591	0.539723	0.648187	0.660894	0.525067	0.635237	0.453713	0.544773	0.601948	0.541644	0.58124	0.517766	0.514318	0.545394	0.489794	0.543962	0.46697	0.536297
cg05509218	7	94286793	SGCE;PEG10;SGCE;PEG10;SGCE	0.503738	0.644823	0.440662	0.626936	0.831956	0.567766	0.641711	0.682637	0.609952	0.657153	0.530111	0.625716	0.411122	0.609045	0.530142	0.625669	0.583121	0.661478	0.527405	0.592224	0.633846	0.581811	0.53625	0.566885	0.657042	0.632951	0.571304	0.667558	0.743779	0.58627	0.716112	0.62094	0.48722	0.62527	0.437788	0.694049	0.572156	0.639322	0.570511	0.549229	0.61957	0.556832	0.426414	0.630814	0.442344	0.552944
cg27393730	7	94285951	SGCE;PEG10;SGCE;PEG10;SGCE	0.44253	0.523179	0.416086	0.474496	0.564776	0.471957	0.569359	0.565715	0.545739	0.584794	0.520602	0.606245	0.525838	0.487423	0.41747	0.495755	0.516725	0.4628	0.470641	0.47279	0.487701	0.441537	0.482414	0.445653	0.464536	0.477306	0.474439	0.523691	0.581883	0.524066	0.585663	0.46294	0.465116	0.546636	0.421662	0.466068	0.536463	0.481927	0.479344	0.468292	0.364025	0.465837	0.464406	0.489617	0.452094	0.468334
cg08291000	7	94285960	SGCE;PEG10;SGCE;PEG10;SGCE	0.393739	0.437866	0.361362	0.430272	0.591175	0.435601	0.515756	0.543706	0.458862	0.506782	0.441039	0.560254	0.469848	0.43368	0.377647	0.444564	0.465991	0.50439	0.451458	0.457749	0.490653	0.436832	0.443129	0.453286	0.451522	0.442668	0.439827	0.558088	0.625358	0.475519	0.573147	0.453786	0.40433	0.47605	0.418296	0.479277	0.587709	0.46071	0.440875	0.413317	0.424987	0.439773	0.440886	0.471384	0.300805	0.428923
cg01566785	7	94285745	SGCE;PEG10;PEG10;PEG10;SGCE;PEG10;SGCE	0.46028	0.466168	0.230605	0.40049	0.630536	0.450638	0.548387	0.539355	0.449434	0.528238	0.492832	0.546534	0.677975	0.417478	0.390083	0.370486	0.461663	0.384389	0.582713	0.450887	0.402016	0.459522	0.467958	0.42047	0.497791	0.470845	0.452308	0.508169	0.577751	0.406472	0.59139	0.502859	0.467519	0.522908	0.380079	0.455511	0.472626	0.438814	0.422755	0.427706	0.315989	0.441676	0.398296	0.440709	0.333974	0.474848
cg19924104	7	94285672	PEG10;PEG10;PEG10;SGCE;SGCE;SGCE;PEG10	0.327746	0.375655	0.249618	0.35455	0.443511	0.393838	0.460172	0.432986	0.471147	0.421322	0.410536	0.451599	0.387457	0.377974	0.300416	0.375848	0.427431	0.373533	0.428343	0.399253	0.417743	0.378721	0.369843	0.376055	0.374407	0.372489	0.404048	0.422797	0.479395	0.401614	0.493376	0.383528	0.340956	0.422835	0.327235	0.403249	0.249953	0.381417	0.416883	0.386668	0.373145	0.377739	0.353836	0.38512	0.257848	0.382339
cg02965180	7	94285784	SGCE;PEG10;PEG10;PEG10;SGCE;PEG10;SGCE	0.46927	0.528353	0.548327	0.500885	0.582104	0.527635	0.576458	0.628851	0.558801	0.592196	0.538297	0.572279	0.641348	0.516464	0.436859	0.57252	0.501294	0.490661	0.482728	0.49395	0.522883	0.518519	0.522709	0.502043	0.455382	0.515591	0.528225	0.549956	0.612152	0.510103	0.617197	0.49105	0.47946	0.548471	0.47476	0.535888	0.600739	0.532934	0.529843	0.509534	0.522919	0.536335	0.48621	0.524436	0.381247	0.550432
cg05277165	7	94285814	SGCE;PEG10;PEG10;PEG10;SGCE;PEG10;SGCE	0.432978	0.463729	0.397341	0.474822	0.503873	0.462382	0.518826	0.520575	0.483858	0.511285	0.510585	0.484017	0.438004	0.445183	0.426507	0.448923	0.471266	0.471789	0.464707	0.47914	0.492196	0.472865	0.465916	0.471169	0.468776	0.453105	0.496332	0.498689	0.531976	0.485635	0.541956	0.481848	0.446468	0.49965	0.42306	0.46168	0.494103	0.451059	0.444444	0.456671	0.449379	0.572115	0.447828	0.451504	0.369145	0.446861
cg27230044	7	94285993	SGCE;PEG10;SGCE;PEG10;SGCE	0.309277	0.426464	0.274065	0.386225	0.583469	0.421221	0.483834	0.502488	0.444564	0.509293	0.40011	0.537133	0.599586	0.403636	0.314847	0.466691	0.436591	0.469083	0.398609	0.429842	0.4099	0.468703	0.393809	0.385462	0.41826	0.412512	0.396935	0.481583	0.579213	0.43673	0.595645	0.42527	0.33053	0.47753	0.352131	0.454876	0.532645	0.413614	0.398109	0.381509	0.376486	0.355008	0.43205	0.430677	0.225348	0.399503
cg23342787	7	94286294	SGCE;PEG10;SGCE;PEG10;SGCE	0.54454	0.577566	0.518171	0.601668	0.694465	0.595082	0.602985	0.610738	0.54159	0.611904	0.52954	0.630912	0.722604	0.583115	0.505943	0.597938	0.592572	0.609245	0.575845	0.592463	0.611535	0.595083	0.58645	0.572691	0.574234	0.570398	0.567199	0.628187	0.709431	0.613035	0.640711	0.570682	0.520304	0.585278	0.526034	0.599254	0.716545	0.631237	0.536432	0.529024	0.573457	0.493062	0.574721	0.601343	0.582664	0.562056
cg11589966	7	94285685	PEG10;PEG10;PEG10;SGCE;SGCE;SGCE;PEG10	0.479655	0.463757	0.32432	0.450638	0.511288	0.473774	0.553837	0.465844	0.523898	0.496134	0.524417	0.515758	0.47082	0.488233	0.443781	0.478307	0.469137	0.457559	0.491417	0.482811	0.497413	0.478097	0.464804	0.489878	0.496781	0.441471	0.473168	0.536412	0.594099	0.468573	0.576264	0.466895	0.47144	0.516195	0.418269	0.491661	0.332845	0.453188	0.45945	0.476148	0.516958	0.503757	0.403956	0.456559	0.399148	0.464426
cg09890341	7	94286650	SGCE;PEG10;SGCE;PEG10;SGCE	0.454912	0.547996	0.422568	0.538803	0.692139	0.543098	0.612453	0.570274	0.494651	0.565384	0.528646	0.593112	0.544408	0.524798	0.47505	0.528489	0.540885	0.578272	0.585688	0.576441	0.534726	0.579349	0.513245	0.533823	0.626842	0.53092	0.529294	0.573082	0.680883	0.538229	0.655658	0.548201	0.463902	0.564886	0.385181	0.530205	0.589196	0.559241	0.543888	0.464035	0.529996	0.436617	0.419908	0.545005	0.409315	0.529805
cg20041873	7	94286669	SGCE;PEG10;SGCE;PEG10;SGCE	0.470024	0.609142	0.418452	0.543392	0.700821	0.551453	0.556921	0.539837	0.510143	0.633017	0.499646	0.584663	0.532305	0.554929	0.520478	0.556831	0.549241	0.590437	0.467036	0.545396	0.549029	0.572342	0.5405	0.55975	0.577243	0.520678	0.533358	0.576579	0.674329	0.572451	0.714829	0.536109	0.49017	0.572566	0.427617	0.565554	0.58531	0.627243	0.548758	0.484477	0.569138	0.530374	0.432465	0.550918	0.303595	0.521062
cg03682823	7	94286953	SGCE;PEG10;SGCE;PEG10;SGCE	0.503193	0.488185	0.459938	0.476535	0.599846	0.531967	0.529171	0.510069	0.503733	0.487905	0.463501	0.48667	0.526675	0.516199	0.466152	0.512804	0.50227	0.567216	0.480795	0.550561	0.570441	0.538009	0.523957	0.51168	0.513632	0.475364	0.515305	0.609277	0.591451	0.514313	0.579047	0.537716	0.469416	0.526503	0.461928	0.584362	0.574478	0.502539	0.544364	0.502618	0.522411	0.531472	0.441363	0.536155	0.415872	0.493876
cg26997085	7	94286110	SGCE;PEG10;SGCE;PEG10;SGCE	0.400291	0.452131	0.39571	0.394932	0.586195	0.432511	0.461959	0.498474	0.570164	0.545788	0.428217	0.554472	0.663287	0.450911	0.3796	0.468116	0.433512	0.480981	0.376206	0.480216	0.474581	0.424835	0.429856	0.438152	0.426508	0.432663	0.421831	0.51044	0.591216	0.455227	0.544837	0.432573	0.402292	0.438877	0.389797	0.491025	0.575628	0.418829	0.437027	0.414988	0.395791	0.345177	0.391688	0.452098	0.280037	0.465266
cg22924867	7	94286834	SGCE;PEG10;SGCE;PEG10;SGCE	0.433919	0.529764	0.318845	0.446416	0.729052	0.51677	0.612978	0.568335	0.535079	0.651908	0.492785	0.640446	0.512324	0.501093	0.389016	0.532696	0.488021	0.557309	0.445397	0.53683	0.50641	0.519265	0.600324	0.488631	0.484035	0.529219	0.469986	0.55406	0.631211	0.525812	0.624991	0.484958	0.497352	0.560231	0.367293	0.514119	0.546366	0.56875	0.536063	0.513017	0.475119	0.432816	0.367338	0.491549	0.36104	0.479228
cg01169624	7	94286936	SGCE;PEG10;SGCE;PEG10;SGCE	0.423618	0.608748	0.398627	0.782857	0.802224	0.691728	0.684723	0.693679	0.606634	0.665973	0.634773	0.569411	0.562714	0.56404	0.492553	0.536074	0.556357	0.661845	0.57577	0.663937	0.553627	0.598974	0.569169	0.649375	0.515368	0.586257	0.601151	0.646905	0.78474	0.668095	0.764009	0.574424	0.529902	0.652424	0.41967	0.70143	0.73953	0.903389	0.591186	0.569629	0.540463	0.575299	0.449529	0.604267	0.385917	0.543248
cg07921535	7	94285911	SGCE;PEG10;SGCE;PEG10;SGCE	0.0705353	0.238971	0.0469653	0.134604	0.386098	0.306643	0.287188	0.355401	0.31798	0.265306	0.314002	0.222981	0.373737	0.227753	0	0.188662	0.221396	0.229609	0.169073	0.121478	0.140326	0.190639	0.268891	0.244749	0.281393	0.190576	0.153933	0.188713	0.415314	0.130915	0.352902	0.222666	0.129955	0.308126	0.172513	0.127138	0.363636	0.226831	0.187263	0.153606	0.130714	0.237749	0.139726	0.172877	0.144788	0.144663
cg09910998	7	94285942	SGCE;PEG10;SGCE;PEG10;SGCE	0.379452	0.409052	0.339505	0.415918	0.538995	0.410684	0.503248	0.504571	0.469794	0.525134	0.449668	0.516908	0.369954	0.383785	0.370828	0.420934	0.463245	0.414696	0.455915	0.398346	0.42956	0.437969	0.423056	0.410457	0.434592	0.440072	0.448359	0.352534	0.537331	0.415183	0.544795	0.436959	0.404046	0.47469	0.379562	0.416323	0.527231	0.43694	0.438324	0.388968	0.382329	0.441128	0.452995	0.43878	0.303439	0.423629
cg04634483	7	94286632	SGCE;PEG10;SGCE;PEG10;SGCE	0.446659	0.511586	0.416878	0.500524	0.607174	0.51228	0.509239	0.557106	0.478462	0.588343	0.496332	0.625116	0.527352	0.505209	0.441859	0.515434	0.506676	0.534798	0.498117	0.522046	0.52186	0.51984	0.506719	0.502326	0.50388	0.467608	0.499147	0.52872	0.621611	0.539149	0.622288	0.51128	0.442749	0.512902	0.435094	0.52652	0.583782	0.5442	0.526283	0.504683	0.567274	0.494727	0.426567	0.521802	0.383924	0.46478
cg21771834	7	94286263	SGCE;PEG10;SGCE;PEG10;SGCE	0.502053	0.541879	0.48069	0.562991	0.599853	0.518428	0.576961	0.60831	0.572144	0.614202	0.523762	0.620296	0.731732	0.533972	0.503718	0.550911	0.546633	0.586607	0.56319	0.537274	0.542483	0.550892	0.547094	0.555527	0.626588	0.529164	0.525701	0.583655	0.649552	0.561193	0.612941	0.537246	0.522572	0.552961	0.521261	0.563093	0.63073	0.586888	0.500386	0.505597	0.601658	0.502664	0.568547	0.544247	0.406135	0.514484
cg27001184	7	94286267	SGCE;PEG10;SGCE;PEG10;SGCE	0.512883	0.554383	0.483668	0.577719	0.645874	0.526535	0.568483	0.618791	0.516223	0.615445	0.492083	0.640352	0.730198	0.565256	0.511703	0.560932	0.573312	0.589596	0.534665	0.560138	0.551394	0.57604	0.555963	0.538213	0.548183	0.528958	0.552345	0.596291	0.678069	0.593424	0.635942	0.522841	0.51793	0.571591	0.501074	0.591218	0.676277	0.544901	0.607294	0.485722	0.565438	0.501472	0.556543	0.545311	0.46742	0.50967
cg19079047	7	94285777	SGCE;PEG10;PEG10;PEG10;SGCE;PEG10;SGCE	0.332843	0.341452	0.31186	0.350122	0.442642	0.423389	0.468062	0.413094	0.43414	0.459326	0.452165	0.436072	0.493895	0.39171	0.3103	0.353187	0.419598	0.376981	0.383947	0.374121	0.400802	0.381267	0.42288	0.372693	0.418655	0.409861	0.429393	0.445376	0.499728	0.389421	0.494974	0.425339	0.357379	0.458071	0.40291	0.385265	0.456558	0.380645	0.359572	0.382796	0.40807	0.388588	0.34324	0.389036	0.286874	0.365113
cg13660372	7	94285873	SGCE;PEG10;PEG10;PEG10;SGCE;PEG10;SGCE	0.389151	0.414648	0.351431	0.415154	0.496568	0.460567	0.519292	0.485532	0.547815	0.518947	0.480219	0.5196	0.563581	0.407443	0.366396	0.426421	0.443728	0.419032	0.510457	0.433833	0.537207	0.431941	0.484211	0.4527	0.449688	0.441318	0.455597	0.476857	0.522982	0.445024	0.50858	0.449451	0.38108	0.473634	0.415843	0.439829	0.511269	0.450591	0.424555	0.446869	0.410643	0.571583	0.444048	0.456214	0.331644	0.445465
cg14873490	7	94286304	SGCE;PEG10;SGCE;PEG10;SGCE	0.384276	0.430052	0.442578	0.470139	0.577743	0.461861	0.541444	0.490421	0.48391	0.514621	0.482112	0.483941	0.659705	0.440802	0.381369	0.413923	0.504682	0.457182	0.494199	0.475016	0.485086	0.499969	0.450762	0.470325	0.478982	0.46309	0.493271	0.501225	0.585487	0.494006	0.543324	0.505746	0.440369	0.527835	0.447335	0.47627	0.541726	0.467466	0.464533	0.479269	0.469192	0.430295	0.393853	0.475123	0.330341	0.451499
cg10105290	7	94285768	SGCE;PEG10;PEG10;PEG10;SGCE;PEG10;SGCE	0.480386	0.51933	0.414441	0.499819	0.612678	0.577714	0.617617	0.583879	0.542505	0.559138	0.553802	0.60379	0.691241	0.537154	0.446938	0.518753	0.49797	0.483162	0.555431	0.53644	0.527072	0.530981	0.539146	0.515793	0.501261	0.582957	0.548804	0.590951	0.661199	0.509643	0.646793	0.538961	0.515123	0.587313	0.505796	0.556663	0.605429	0.534738	0.530816	0.529256	0.516134	0.546617	0.50351	0.544931	0.430711	0.526362
cg15696408	7	94287211	PEG10;PEG10	0.208094	0.268725	0.138628	0.260687	0.393398	0.309543	0.364072	0.248567	0.314349	0.224639	0.315397	0.265959	0.259041	0.25473	0.202499	0.28296	0.295836	0.251175	0.231318	0.293484	0.344812	0.274826	0.258772	0.26521	0.245718	0.287561	0.29141	0.306522	0.433165	0.257739	0.374987	0.29172	0.206003	0.35948	0.207924	0.302191	0.318109	0.227597	0.249281	0.296002	0.265124	0.300081	0.194799	0.301179	0.186325	0.275689
cg19107595	7	94285642	PEG10;PEG10;PEG10;SGCE;SGCE;SGCE;PEG10	0.383284	0.349997	0.154512	0.296195	0.351531	0.283008	0.279235	0.264785	0.392672	0.298941	0.266365	0.339163	0.239704	0.309221	0.223848	0.285975	0.268251	0.301884	0.386866	0.28892	0.411409	0.313416	0.308415	0.342215	0.357543	0.238917	0.305268	0.302313	0.417253	0.342465	0.501767	0.306816	0.313075	0.289997	0.287712	0.380522	0.180991	0.319847	0.424812	0.320474	0.479298	0.338876	0.27414	0.356203	0.201595	0.247078
cg06674062	7	94285887	SGCE;PEG10;PEG10;PEG10;SGCE;PEG10;SGCE	0.35845	0.382715	0.280579	0.364352	0.509153	0.418653	0.452768	0.471745	0.398037	0.501761	0.421148	0.49992	0.63114	0.391213	0.283312	0.408568	0.387857	0.41906	0.43059	0.441726	0.41686	0.411016	0.400632	0.419214	0.437908	0.367749	0.373379	0.466902	0.614409	0.398684	0.516979	0.420378	0.340932	0.414995	0.384646	0.441998	0.562427	0.408339	0.398718	0.389106	0.421906	0.398963	0.390228	0.440639	0.273501	0.369355
cg21778340	7	94285902	SGCE;PEG10;SGCE;PEG10;SGCE	0.367666	0.376282	0.204611	0.343878	0.502062	0.357953	0.508057	0.543754	0.49965	0.448996	0.448622	0.524269	0.725483	0.411017	0.25868	0.423111	0.4224	0.338441	0.4369	0.409849	0.477543	0.32431	0.405197	0.432559	0.36455	0.330277	0.449656	0.456214	0.523048	0.394435	0.576022	0.405046	0.328697	0.478053	0.376395	0.372494	0.523541	0.412074	0.353846	0.375416	0.331092	0.45326	0.370029	0.449393	0.146164	0.456604
cg22331138	7	94286131	SGCE;PEG10;SGCE;PEG10;SGCE	0.470766	0.501796	0.366917	0.528539	0.651781	0.487861	0.611161	0.6001	0.495079	0.572442	0.520281	0.598419	0.599047	0.582688	0.522224	0.542574	0.524516	0.603306	0.568536	0.524168	0.547571	0.538152	0.520758	0.519603	0.532909	0.521624	0.505933	0.56277	0.66932	0.576452	0.64485	0.569414	0.459466	0.580982	0.454504	0.530159	0.586379	0.549177	0.483841	0.49713	0.46249	0.519791	0.512273	0.561659	0.345187	0.536387
cg16492735	7	94286208	SGCE;PEG10;SGCE;PEG10;SGCE	0.502931	0.574955	0.497248	0.516037	0.64629	0.521297	0.573512	0.624729	0.502448	0.614914	0.507537	0.614338	0.786075	0.543072	0.469626	0.579354	0.498486	0.576417	0.510537	0.559747	0.558931	0.541843	0.501741	0.507897	0.508133	0.478259	0.545792	0.591126	0.652892	0.511366	0.642025	0.531738	0.506916	0.5438	0.483839	0.571623	0.6509	0.552637	0.545344	0.510431	0.533415	0.431268	0.490894	0.542874	0.422343	0.534762
cg21853542	7	94286559	SGCE;PEG10;SGCE;PEG10;SGCE	0.496037	0.55382	0.493264	0.539797	0.673249	0.526118	0.624323	0.632831	0.542054	0.710617	0.543838	0.632401	0.551738	0.519735	0.452497	0.545523	0.580163	0.618985	0.544082	0.574935	0.565746	0.595767	0.543098	0.563619	0.573063	0.548253	0.533226	0.562526	0.671975	0.597643	0.679609	0.555476	0.493793	0.581909	0.426081	0.580585	0.645415	0.610598	0.579983	0.537624	0.558181	0.540193	0.48299	0.558416	0.427872	0.511138
cg19663555	7	94286521	SGCE;PEG10;SGCE;PEG10;SGCE	0.458076	0.504728	0.470177	0.56082	0.62784	0.541088	0.559971	0.623444	0.50404	0.634753	0.507661	0.61727	0.540208	0.527179	0.47312	0.531343	0.51057	0.594875	0.532167	0.539716	0.52579	0.553819	0.526473	0.526678	0.528513	0.518231	0.513567	0.552361	0.630556	0.568926	0.621089	0.535136	0.469391	0.550377	0.434519	0.56471	0.604293	0.596864	0.536346	0.502085	0.514069	0.511652	0.518915	0.532458	0.385523	0.489765
cg12397924	7	94287186	PEG10;PEG10	0.358127	0.38435	0.170579	0.326926	0.477653	0.344154	0.422443	0.392707	0.373675	0.348449	0.405485	0.380236	0.395743	0.382256	0.328426	0.37415	0.348582	0.333129	0.333585	0.367606	0.383809	0.344448	0.312508	0.341895	0.355111	0.362062	0.39745	0.410765	0.457627	0.284495	0.49337	0.371211	0.371693	0.468354	0.292283	0.371463	0.352702	0.309263	0.363931	0.35897	0.363931	0.395672	0.228066	0.371869	0.270473	0.375224
cg27120649	7	94286261	SGCE;PEG10;SGCE;PEG10;SGCE	0.21048	0.267995	0.232605	0.331151	0.419563	0.348449	0.445346	0.355305	0.453819	0.383051	0.417046	0.392501	0.448624	0.234584	0.163671	0.205657	0.360738	0.300008	0.341987	0.277053	0.357842	0.298622	0.317043	0.335616	0.377076	0.306336	0.349826	0.345713	0.478289	0.320005	0.469839	0.324807	0.278842	0.404076	0.305944	0.272761	0.41854	0.314483	0.284266	0.278742	0.336913	0.30034	0.322042	0.282496	0.144747	0.273091
cg09512080	7	94286219	SGCE;PEG10;SGCE;PEG10;SGCE	0.468309	0.525032	0.497612	0.497549	0.639534	0.499448	0.56031	0.606593	0.486994	0.584332	0.512452	0.589964	0.731383	0.516363	0.494418	0.53158	0.531049	0.595748	0.496167	0.519231	0.552909	0.526361	0.480197	0.50403	0.487558	0.467698	0.501574	0.581967	0.659263	0.5103	0.597371	0.501503	0.500652	0.521958	0.481598	0.546905	0.626413	0.529206	0.513786	0.487456	0.45678	0.43657	0.481655	0.543515	0.439337	0.500294
cg18139769	7	94286955	SGCE;PEG10;SGCE;PEG10;SGCE	0.516204	0.500294	0.444346	0.486541	0.658201	0.538246	0.542564	0.533656	0.486474	0.504401	0.468213	0.504364	0.541618	0.525985	0.480202	0.535116	0.506579	0.600929	0.50612	0.580169	0.553376	0.535499	0.531642	0.506594	0.52504	0.497663	0.503682	0.57868	0.607172	0.550706	0.585297	0.523991	0.485455	0.542876	0.440421	0.56681	0.599134	0.556697	0.49673	0.5009	0.525831	0.482795	0.44573	0.54452	0.411773	0.517976
cg05096321	7	94286511	SGCE;PEG10;SGCE;PEG10;SGCE	0.439805	0.492284	0.428964	0.530883	0.528734	0.509415	0.549032	0.571852	0.509269	0.599674	0.495169	0.582162	0.473476	0.467758	0.423251	0.468087	0.501725	0.497007	0.499025	0.530349	0.505369	0.481846	0.474016	0.495372	0.516242	0.493634	0.495382	0.474038	0.565611	0.524001	0.566065	0.498274	0.448808	0.546814	0.442646	0.497524	0.535057	0.512179	0.493594	0.494448	0.473943	0.498338	0.463057	0.49098	0.369689	0.468317
cg03384175	7	94286343	SGCE;PEG10;SGCE;PEG10;SGCE	0.449325	0.544295	0.484653	0.551978	0.691529	0.583495	0.590498	0.643911	0.519815	0.673764	0.51812	0.611072	0.663096	0.527851	0.479493	0.564092	0.565124	0.607732	0.587149	0.594782	0.590825	0.590397	0.543671	0.56233	0.578934	0.510707	0.538168	0.597052	0.703313	0.572894	0.631385	0.551496	0.49574	0.582963	0.51471	0.557108	0.689438	0.634765	0.549208	0.515786	0.561291	0.558143	0.532403	0.607214	0.4269	0.481316
cg22820921	7	94287242	PEG10;PEG10	0.290762	0.375605	0.195771	0.370025	0.500464	0.422435	0.461097	0.37955	0.401557	0.337996	0.408312	0.371443	0.364918	0.367254	0.300559	0.347958	0.413485	0.352778	0.364598	0.378968	0.405545	0.349503	0.359986	0.359613	0.415673	0.379699	0.381384	0.467712	0.502729	0.368973	0.495212	0.444603	0.332475	0.460492	0.269735	0.395325	0.366009	0.372587	0.348824	0.365279	0.377453	0.309222	0.219244	0.406236	0.261585	0.375811
cg06695761	7	94286526	SGCE;PEG10;SGCE;PEG10;SGCE	0.448272	0.529154	0.442923	0.547776	0.621743	0.52722	0.541785	0.604275	0.516577	0.616989	0.481786	0.625268	0.539795	0.493438	0.440979	0.538211	0.525011	0.590967	0.509642	0.53111	0.542974	0.53798	0.50928	0.525705	0.51894	0.567714	0.482692	0.537528	0.640174	0.561072	0.609894	0.497105	0.470299	0.545806	0.410413	0.545491	0.612526	0.58452	0.503547	0.491459	0.522973	0.502845	0.497434	0.536173	0.424233	0.480949
cg00906934	7	94286232	SGCE;PEG10;SGCE;PEG10;SGCE	0.435119	0.44824	0.430134	0.472421	0.590748	0.471988	0.497823	0.533055	0.48119	0.490844	0.469996	0.500607	0.634733	0.467266	0.394496	0.508243	0.498936	0.544067	0.447309	0.527481	0.51988	0.480767	0.473137	0.484651	0.483136	0.517626	0.489283	0.544759	0.657021	0.481733	0.572947	0.501038	0.437523	0.507189	0.468694	0.515513	0.580002	0.529069	0.489965	0.47996	0.4791	0.447099	0.461669	0.48477	0.359891	0.446309
cg26503018	7	94286243	SGCE;PEG10;SGCE;PEG10;SGCE	0.545676	0.585102	0.500013	0.558106	0.651796	0.549362	0.562324	0.608258	0.468998	0.601849	0.508822	0.584208	0.734298	0.554808	0.532855	0.579286	0.561583	0.61861	0.558681	0.582701	0.581098	0.557532	0.582363	0.568206	0.587652	0.515492	0.542339	0.600813	0.694074	0.549486	0.61833	0.519842	0.524172	0.559529	0.552784	0.605923	0.675586	0.619365	0.55027	0.514079	0.581161	0.569745	0.584464	0.574364	0.487063	0.517203
cg11985632	7	94286351	SGCE;PEG10;SGCE;PEG10;SGCE	0.564062	0.584797	0.557645	0.651839	0.749405	0.631832	0.604756	0.621045	0.539082	0.69088	0.55062	0.692347	0.725578	0.647396	0.547125	0.610791	0.615	0.667462	0.61622	0.666704	0.623781	0.626043	0.65375	0.609195	0.604397	0.59901	0.55284	0.66358	0.751944	0.589287	0.673752	0.592566	0.531559	0.586731	0.557325	0.620448	0.732399	0.677099	0.539882	0.566039	0.645211	0.632173	0.602758	0.633998	0.397589	0.557607
cg11562309	7	94286473	SGCE;PEG10;SGCE;PEG10;SGCE	0.423802	0.462559	0.419793	0.542168	0.680013	0.516584	0.529367	0.565404	0.484741	0.605456	0.424624	0.542983	0.4392	0.493868	0.432499	0.461465	0.513316	0.562438	0.468553	0.537097	0.542332	0.466842	0.483709	0.525606	0.537443	0.520277	0.476477	0.546736	0.636668	0.551569	0.600597	0.509161	0.429076	0.520505	0.397477	0.539705	0.584503	0.561174	0.486122	0.451535	0.504953	0.496054	0.425307	0.527849	0.22768	0.473279
cg18898992	7	94286484	SGCE;PEG10;SGCE;PEG10;SGCE	0.450301	0.509885	0.44367	0.578637	0.664141	0.548125	0.56689	0.622062	0.544568	0.639017	0.545779	0.635052	0.559448	0.525654	0.475213	0.561543	0.51568	0.565168	0.513069	0.610832	0.585243	0.562808	0.476078	0.534031	0.587917	0.510495	0.48953	0.591067	0.669729	0.627673	0.689431	0.542021	0.512887	0.530235	0.442583	0.545461	0.584333	0.612668	0.553133	0.506222	0.61611	0.4635	0.437425	0.573006	0.392467	0.526878
cg04521244	7	94286431	SGCE;PEG10;SGCE;PEG10;SGCE	0.442792	0.528158	0.425946	0.553255	0.632054	0.553862	0.605084	0.644381	0.515956	0.693995	0.538628	0.691329	0.589243	0.549241	0.456657	0.527553	0.504541	0.534606	0.51617	0.503545	0.511959	0.532762	0.493687	0.492003	0.526938	0.529208	0.501374	0.559365	0.659147	0.5678	0.642945	0.506302	0.490864	0.58474	0.44174	0.522824	0.604234	0.601716	0.538685	0.47274	0.479435	0.454536	0.506481	0.508957	0.3652	0.495941
cg11175683	7	94286420	SGCE;PEG10;SGCE;PEG10;SGCE	0.431719	0.532519	0.411215	0.556477	0.650217	0.547748	0.582891	0.6054	0.525117	0.669468	0.544378	0.62496	0.584269	0.441726	0.411127	0.503265	0.514729	0.5709	0.560615	0.519003	0.528657	0.583525	0.512253	0.489617	0.547398	0.512538	0.548687	0.575985	0.679223	0.55029	0.633782	0.501733	0.45026	0.547091	0.468284	0.519956	0.661729	0.606222	0.505444	0.484993	0.457194	0.509638	0.502414	0.512713	0.319987	0.442543
cg13797824	7	94286362	SGCE;PEG10;SGCE;PEG10;SGCE	0.493094	0.58278	0.459032	0.55721	0.721905	0.564648	0.593529	0.671044	0.526954	0.671928	0.548859	0.665016	0.691113	0.563189	0.501067	0.548417	0.574712	0.624133	0.588046	0.604485	0.623099	0.542039	0.566558	0.558884	0.683608	0.508755	0.536663	0.5903	0.725988	0.558454	0.653049	0.596768	0.524395	0.605278	0.533676	0.614472	0.696267	0.606634	0.561048	0.510094	0.560194	0.572687	0.567823	0.58864	0.413206	0.528437
cg22705386	7	130131797	MEST;MEST;MEST;MESTIT1	0.626694	0.552616	0.710493	0.507704	0.665208	0.56813	0.683841	0.634131	0.50887	0.736139	0.502037	0.668615	0.791673	0.50769	0.425371	0.534536	0.529413	0.547027	0.548651	0.559065	0.567126	0.522107	0.5655	0.547616	0.545967	0.515809	0.633873	0.609736	0.8086	0.619388	0.750655	0.52663	0.604997	0.681865	0.757491	0.541025	0.643248	0.521119	0.505752	0.527309	0.459149	0.503837	0.535146	0.552427	0.680845	0.554281
cg26708559	7	130131730	MEST;MEST;MEST;MESTIT1	0.606684	0.489559	0.641991	0.469861	0.642715	0.523314	0.653261	0.537608	0.490875	0.587669	0.490926	0.580962	0.712165	0.527278	0.450947	0.563097	0.486679	0.575803	0.450479	0.541105	0.561007	0.536496	0.53452	0.479962	0.493212	0.516863	0.616865	0.559414	0.709916	0.52938	0.698679	0.526924	0.535579	0.60648	0.677045	0.550464	0.670782	0.526045	0.532667	0.503125	0.468587	0.489456	0.460344	0.53644	0.644061	0.503718
cg17347253	7	130130288	MESTIT1;MEST;MEST	0.672939	0.555958	0.712397	0.511045	0.915807	0.568834	0.68593	0.531978	0.584298	0.648304	0.607908	0.552195	0.819427	0.550715	0.58905	0.505232	0.434981	0.577846	0.664016	0.621132	0.64349	0.623198	0.77393	0.471105	0.679931	0.509487	0.638703	0.59167	0.83188	0.58616	0.810651	0.546279	0.64198	0.819307	0.710392	0.561225	0.699727	0.545739	0.87929	0.490478	0.766929	0.477332	0.839844	0.592578	0.66167	0.493155
cg06212135	7	130131826	MEST;MEST;MEST;MESTIT1	0.668407	0.574678	0.75006	0.559003	0.722163	0.571308	0.704228	0.66448	0.529906	0.70016	0.529081	0.641251	0.788868	0.584636	0.504191	0.607334	0.596268	0.623453	0.542892	0.579701	0.621766	0.604349	0.662445	0.580588	0.587106	0.561998	0.652631	0.678278	0.818288	0.583565	0.730821	0.584196	0.627244	0.639716	0.790612	0.620425	0.72764	0.587265	0.599624	0.595384	0.558032	0.584413	0.573564	0.651941	0.749559	0.545271
cg12070022	7	130130189	MESTIT1;MEST;MEST	0.713266	0.650169	0.737007	0.628408	0.820975	0.72498	0.837985	0.633542	0.71904	0.69716	0.6887	0.604347	0.829119	0.610598	0.838363	0.672117	0.481825	0.690422	0.819258	0.628014	0.86911	0.712838	0.863915	0.625638	0.815136	0.654769	0.711431	0.75	0.831837	0.66531	0.792732	0.718473	0.694954	0.78203	0.737383	0.542849	0.902111	0.639668	0.880924	0.635537	0.693529	0.628691	0.876238	0.712572	0.641814	0.537784
cg12347392	7	130131676	MEST;MEST;MEST;MESTIT1	0.621998	0.464336	0.785382	0.501796	0.764547	0.509991	0.683033	0.543106	0.501418	0.608567	0.614497	0.626681	0.757507	0.490145	0.393514	0.551396	0.527862	0.697458	0.488657	0.55107	0.568307	0.532099	0.552122	0.526177	0.521476	0.534765	0.639629	0.571388	0.789662	0.651086	0.734226	0.541458	0.593628	0.598608	0.707701	0.476446	0.751479	0.492592	0.552851	0.55019	0.486768	0.450534	0.550742	0.600848	0.598829	0.486733
cg02756856	7	130130320	MESTIT1;MEST;MEST	0.723403	0.726325	0.839102	0.663004	0.925871	0.744689	0.813967	0.679479	0.713121	0.723764	0.713878	0.679014	0.859318	0.666057	0.888406	0.689717	0.54003	0.717379	0.830415	0.73169	0.87761	0.792694	0.860246	0.561854	0.783728	0.73766	0.739047	0.748538	0.881283	0.73662	0.859388	0.698422	0.744698	0.831876	0.804638	0.700649	0.80546	0.659062	0.859728	0.626815	0.74272	0.689328	0.881135	0.776114	0.75769	0.595043
cg19386484	7	130131709	MEST;MEST;MEST;MESTIT1	0.535498	0.492396	0.757976	0.506013	0.735729	0.452471	0.725806	0.54812	0.500325	0.620466	0.4872	0.593443	0.84083	0.499441	0.361162	0.498409	0.573121	0.505682	0.44994	0.452675	0.509548	0.395679	0.559031	0.543592	0.411519	0.382819	0.678594	0.570113	0.862222	0.489684	0.750783	0.555266	0.627647	0.666996	0.821417	0.457865	0.754987	0.55221	0.480435	0.472765	0.47234	0.437325	0.47184	0.539528	0.660359	0.401647
cg27589003	7	130132286	MEST;MEST;MESTIT1;MEST	0.452789	0.381378	0.603202	0.440218	0.506807	0.398231	0.521571	0.507522	0.479568	0.520249	0.462428	0.56127	0.553239	0.372024	0.322625	0.401585	0.459438	0.427738	0.51807	0.410159	0.44153	0.3834	0.494262	0.403752	0.453807	0.407845	0.481268	0.456685	0.65171	0.408507	0.518615	0.408554	0.432645	0.517326	0.575628	0.390499	0.506776	0.398963	0.381446	0.342041	0.50629	0.435943	0.4426	0.394427	0.502995	0.38138
cg05222671	7	130130155	MESTIT1;MEST;MEST	0.838509	0.813124	0.803731	0.739075	0.907456	0.779163	0.879686	0.765357	0.765476	0.786118	0.767421	0.748178	0.910678	0.801778	0.871581	0.756562	0.605336	0.766896	0.812983	0.804616	0.726089	0.760279	0.885951	0.676067	0.868214	0.714393	0.756443	0.782979	0.863645	0.82861	0.856763	0.75035	0.839258	0.880963	0.817025	0.72527	0.812841	0.809	0.895249	0.705241	0.815843	0.763238	0.943274	0.822326	0.813479	0.697729
cg04786207	7	130131691	MEST;MEST;MEST;MESTIT1	0.64154	0.552935	0.805888	0.584686	0.78296	0.587954	0.691223	0.571784	0.524085	0.60059	0.51712	0.613861	0.807735	0.499588	0.41932	0.584623	0.506036	0.62702	0.473945	0.554131	0.572093	0.469095	0.595411	0.59619	0.617904	0.524717	0.700536	0.655758	0.862572	0.6606	0.806065	0.567548	0.646153	0.673465	0.773613	0.556983	0.721145	0.558902	0.57128	0.57978	0.597388	0.757452	0.575982	0.616947	0.624344	0.555393
cg27338480	7	130131885	MEST;MEST;MEST;MESTIT1	0.626819	0.562274	0.674404	0.550992	0.647146	0.558342	0.705368	0.692646	0.572953	0.692797	0.563531	0.721609	0.728429	0.589107	0.532031	0.587282	0.593658	0.56432	0.564924	0.568192	0.582901	0.556	0.603935	0.562946	0.59258	0.592588	0.628162	0.623574	0.752296	0.560999	0.699871	0.576671	0.618263	0.652628	0.686023	0.573179	0.648649	0.560841	0.574995	0.560583	0.569573	0.580222	0.56048	0.575616	0.689739	0.54478
cg05862114	7	130132259	MEST;MEST;MESTIT1;MEST	0.514404	0.473822	0.729819	0.46404	0.58337	0.506007	0.66999	0.65079	0.534347	0.637778	0.524906	0.720011	0.622983	0.47488	0.407729	0.441288	0.519972	0.488002	0.549789	0.485617	0.523977	0.462311	0.573562	0.492764	0.521982	0.507428	0.621965	0.546832	0.693002	0.536631	0.67773	0.507039	0.569214	0.600934	0.648409	0.498385	0.522351	0.512914	0.515848	0.447944	0.505569	0.492445	0.492786	0.497078	0.476005	0.474137
cg01784351	7	130132265	MEST;MEST;MESTIT1;MEST	0.481873	0.416358	0.696	0.444573	0.497319	0.403925	0.661465	0.666899	0.461413	0.618826	0.544588	0.667902	0.671535	0.412169	0.346286	0.403477	0.438213	0.455125	0.473699	0.413846	0.447315	0.392839	0.459022	0.420222	0.468318	0.471081	0.563967	0.490228	0.689064	0.492186	0.649716	0.46182	0.480185	0.584478	0.615512	0.390126	0.507229	0.451378	0.491502	0.407191	0.60265	0.425196	0.471464	0.425261	0.572664	0.398578
cg05556276	7	130132161	MEST;MEST;MEST;MESTIT1	0.568986	0.551975	0.66002	0.54322	0.567813	0.533339	0.637606	0.647922	0.546932	0.64229	0.574866	0.659871	0.63224	0.541263	0.4707	0.518895	0.53814	0.535997	0.542082	0.54012	0.563675	0.549485	0.575286	0.524649	0.555009	0.512987	0.60902	0.553145	0.65346	0.546118	0.628497	0.564307	0.566678	0.610185	0.612967	0.556329	0.580263	0.538185	0.550763	0.508989	0.539493	0.514793	0.524283	0.530315	0.629745	0.535818
cg10767216	7	130130187	MESTIT1;MEST;MEST	0.724644	0.714947	0.850472	0.710353	0.841621	0.674338	0.808616	0.637722	0.740973	0.686203	0.750327	0.70171	0.874707	0.64717	0.912512	0.669367	0.540981	0.698757	0.813113	0.783325	0.873934	0.700658	0.827464	0.571698	0.847232	0.680801	0.754833	0.765585	0.916365	0.716443	0.826261	0.729045	0.777167	0.828183	0.779308	0.67465	0.833987	0.674101	0.930657	0.645364	0.832676	0.646938	0.934577	0.763675	0.772258	0.622333
cg16823958	7	130131869	MEST;MEST;MEST;MESTIT1	0.646813	0.579328	0.798096	0.562376	0.716049	0.586124	0.740702	0.727419	0.581872	0.73519	0.596835	0.789284	0.82132	0.545165	0.43272	0.610452	0.632713	0.615808	0.543186	0.544658	0.609451	0.513282	0.657854	0.623341	0.610171	0.676523	0.685271	0.708258	0.835376	0.608313	0.788577	0.57972	0.669795	0.69348	0.767549	0.599714	0.720897	0.584323	0.578373	0.536102	0.687918	0.559554	0.593772	0.590832	0.687897	0.538004
cg14584935	7	130130481	MESTIT1;MEST;MEST;MEST	0.597023	0.547429	0.615809	0.47785	0.753913	0.531473	0.662614	0.561648	0.547258	0.596131	0.576961	0.593694	0.72272	0.548913	0.572405	0.561465	0.423409	0.51279	0.65733	0.526734	0.754431	0.550613	0.614865	0.456285	0.676731	0.463894	0.56812	0.557598	0.696469	0.553004	0.687842	0.514781	0.560301	0.667196	0.642249	0.506306	0.660833	0.519119	0.498867	0.450724	0.634439	0.512873	0.750503	0.568087	0.605037	0.450013
cg06100421	7	130131136	MESTIT1;MEST;MEST;MEST	0.497902	0.419057	0.555826	0.417762	0.643802	0.416083	0.583368	0.513508	0.399257	0.497662	0.442971	0.550517	0.639743	0.414392	0.32802	0.416322	0.407682	0.42589	0.41359	0.449745	0.424868	0.419813	0.442952	0.404077	0.4019	0.361547	0.498723	0.498956	0.59008	0.440874	0.607382	0.422482	0.487045	0.52964	0.618879	0.424193	0.579433	0.423144	0.429245	0.339497	0.386211	0.442435	0.428866	0.467571	0.604875	0.391929
cg10249538	7	130131829	MEST;MEST;MEST;MESTIT1	0.678325	0.60016	0.823302	0.559146	0.739832	0.569832	0.76077	0.701444	0.544116	0.729416	0.587821	0.722048	0.796168	0.578741	0.445856	0.582375	0.608253	0.533542	0.542903	0.583722	0.632026	0.582713	0.67113	0.60159	0.638309	0.560395	0.730509	0.653568	0.875998	0.563392	0.830949	0.579997	0.663639	0.721508	0.82598	0.609553	0.72403	0.598713	0.571139	0.567813	0.45468	0.576741	0.593692	0.6145	0.768347	0.554543
cg13104298	7	130131905	MEST;MEST;MEST;MESTIT1	0.663417	0.576605	0.727281	0.536842	0.682732	0.552071	0.724005	0.738804	0.591934	0.710818	0.566839	0.773377	0.724995	0.594557	0.525734	0.581525	0.62401	0.559949	0.585127	0.583862	0.59969	0.551668	0.598655	0.579658	0.60718	0.655069	0.697568	0.666135	0.811096	0.58603	0.774201	0.612764	0.657	0.71757	0.740084	0.582413	0.669063	0.605304	0.57595	0.575947	0.627062	0.576749	0.610677	0.565843	0.779765	0.574501
cg10473158	7	130130122	MESTIT1;MEST;MEST	0.787277	0.752295	0.81362	0.674077	0.893977	0.725552	0.788335	0.742452	0.71638	0.754681	0.707815	0.743611	0.853015	0.717228	0.839482	0.712411	0.558898	0.709857	0.78998	0.779037	0.847796	0.78256	0.817223	0.642333	0.759868	0.672528	0.715077	0.716268	0.86413	0.735234	0.837028	0.715697	0.757825	0.84253	0.748919	0.67849	0.526362	0.687654	0.870939	0.623357	0.737735	0.687238	0.907061	0.726997	0.753107	0.663148
cg00286878	7	130131633	MEST;MEST;MEST;MESTIT1	0.63121	0.566557	0.715601	0.514138	0.70058	0.573692	0.666294	0.603249	0.529997	0.618318	0.522709	0.627049	0.745355	0.569564	0.506102	0.616309	0.539807	0.625104	0.536577	0.582259	0.637635	0.605331	0.562334	0.562962	0.590668	0.602211	0.643136	0.659799	0.797982	0.594376	0.718959	0.564822	0.603934	0.672789	0.756778	0.613446	0.705732	0.573225	0.613534	0.52906	0.546049	0.56544	0.517158	0.622811	0.696536	0.556874
cg27417677	7	130130918	MESTIT1;MEST;MEST;MEST	0.611763	0.561229	0.6343	0.582475	0.766116	0.647938	0.684584	0.669621	0.522635	0.63582	0.507465	0.651184	0.799114	0.608459	0.504465	0.596553	0.544185	0.598321	0.532928	0.570394	0.543445	0.579452	0.581291	0.5599	0.558338	0.537867	0.613544	0.653549	0.720357	0.49202	0.76035	0.584763	0.641381	0.654441	0.761175	0.590542	0.672571	0.64158	0.56673	0.506099	0.602185	0.529961	0.611829	0.609009	0.687443	0.525457
cg09003373	7	130130995	MESTIT1;MEST;MEST;MEST	0.428493	0.321781	0.524331	0.359903	0.632539	0.40802	0.539448	0.44384	0.355465	0.465666	0.36729	0.500008	0.605024	0.337553	0.27579	0.354885	0.359901	0.412152	0.371674	0.41905	0.400123	0.344248	0.378934	0.382377	0.363853	0.383361	0.461565	0.474061	0.597907	0.396506	0.583744	0.337995	0.396123	0.491685	0.565965	0.404377	0.575132	0.404652	0.401026	0.311681	0.372948	0.447776	0.393481	0.414462	0.504532	0.327756
cg17580798	7	130132199	MEST;MEST;MESTIT1;MEST	0.578876	0.506585	0.764945	0.484934	0.601798	0.497137	0.649873	0.666028	0.495949	0.706595	0.581305	0.741629	0.686557	0.534886	0.457325	0.479258	0.546797	0.507856	0.586595	0.497689	0.510715	0.468067	0.547847	0.508874	0.446406	0.50764	0.59578	0.552865	0.738947	0.55557	0.685004	0.511901	0.559787	0.640689	0.680833	0.529023	0.602038	0.525609	0.512489	0.48977	0.422797	0.501472	0.524915	0.491045	0.716905	0.537213
cg05260959	7	130133110	MEST;MEST;MEST	0.697572	0.601751	0.797447	0.537827	0.759238	0.565698	0.706627	0.602557	0.649504	0.68282	0.617707	0.628323	0.73241	0.542024	0.482951	0.567027	0.523979	0.625764	0.706197	0.609471	0.570074	0.563502	0.702165	0.532314	0.580232	0.521036	0.590668	0.574806	0.767488	0.583672	0.708587	0.523748	0.637872	0.728329	0.715259	0.581055	0.679304	0.577457	0.817716	0.544647	0.695446	0.555337	0.587034	0.584926	0.725904	0.561024
cg24941047	7	130130588	MESTIT1;MEST;MEST;MEST	0.819914	0.775952	0.868769	0.789252	0.908628	0.749524	0.880516	0.782823	0.783528	0.780632	0.800631	0.800863	0.887677	0.779044	0.803151	0.779261	0.648808	0.832345	0.902649	0.795442	0.920497	0.851613	0.819597	0.759689	0.808803	0.783861	0.778196	0.789537	0.901837	0.842686	0.887752	0.806937	0.801482	0.871879	0.825573	0.801905	0.944334	0.858058	0.800486	0.720071	0.844423	0.710189	0.901528	0.77996	0.824339	0.752823
cg26275543	7	130130383	MESTIT1;MEST;MEST	0.643498	0.611299	0.717845	0.543032	0.817774	0.605879	0.735062	0.639557	0.660192	0.644267	0.69284	0.691096	0.772962	0.561372	0.708249	0.575464	0.476692	0.577065	0.763301	0.575327	0.794615	0.565051	0.69933	0.506563	0.751319	0.534022	0.644198	0.596618	0.81763	0.589621	0.754394	0.58479	0.668227	0.764025	0.72501	0.552398	0.65979	0.669909	0.848975	0.543287	0.709261	0.549211	0.843789	0.725035	0.660084	0.509931
cg20826277	7	130130478	MESTIT1;MEST;MEST;MEST	0.516998	0.487171	0.504416	0.453023	0.662036	0.499739	0.584703	0.544005	0.527432	0.521074	0.515339	0.531739	0.60377	0.473985	0.513168	0.471944	0.416574	0.486007	0.585907	0.466102	0.653735	0.476115	0.543155	0.431484	0.49859	0.438028	0.482025	0.491305	0.606563	0.486525	0.627828	0.470097	0.521393	0.584996	0.58137	0.46168	0.489488	0.472332	0.447033	0.418232	0.576241	0.435191	0.611625	0.507021	0.517427	0.371812
cg19344806	7	130132298	MEST;MEST;MESTIT1;MEST	0.594909	0.532098	0.766683	0.455696	0.601326	0.467937	0.693018	0.639722	0.528153	0.673729	0.627725	0.730152	0.685753	0.437868	0.455798	0.523194	0.502449	0.480879	0.644481	0.444119	0.539272	0.458484	0.560423	0.464942	0.505729	0.47131	0.62659	0.49511	0.717645	0.574121	0.667243	0.512455	0.607341	0.635391	0.670036	0.485074	0.571598	0.502964	0.542556	0.456212	0.571226	0.482873	0.475665	0.464586	0.694191	0.508542
cg07870293	7	130131931	MEST;MEST;MEST;MESTIT1	0.550345	0.52304	0.623122	0.498869	0.520242	0.52133	0.611493	0.579537	0.537951	0.57106	0.549857	0.60483	0.613135	0.514832	0.47855	0.509263	0.527651	0.532092	0.512015	0.473141	0.503961	0.500738	0.52407	0.51823	0.516976	0.484085	0.573219	0.570425	0.61533	0.516448	0.587338	0.507333	0.545666	0.561824	0.589828	0.492754	0.570523	0.482241	0.519328	0.488821	0.496815	0.557082	0.539072	0.514987	0.587998	0.512347
cg09080913	7	130131887	MEST;MEST;MEST;MESTIT1	0.680504	0.638988	0.779837	0.611409	0.708514	0.653808	0.725036	0.772546	0.608938	0.775122	0.592676	0.788527	0.793476	0.583053	0.56037	0.63628	0.640473	0.623434	0.618756	0.613051	0.642091	0.573962	0.637782	0.623378	0.602014	0.620826	0.709442	0.667382	0.839765	0.595417	0.800381	0.60208	0.715752	0.741964	0.75628	0.614988	0.735996	0.651656	0.535467	0.577176	0.657359	0.623312	0.635877	0.592806	0.738719	0.613565
cg08229366	7	130130747	MESTIT1;MEST;MEST;MEST	0.70519	0.679814	0.776653	0.557165	0.847284	0.649726	0.739658	0.599378	0.60541	0.630591	0.640144	0.606916	0.736953	0.579948	0.59834	0.583364	0.647083	0.708951	0.682386	0.769875	0.885603	0.689203	0.651631	0.641222	0.69981	0.667864	0.676081	0.83805	0.888279	0.6465	0.763532	0.661737	0.605976	0.731893	0.815764	0.747932	0.994336	0.647009	0.675322	0.538366	0.679348	0.640746	0.687637	0.717453	0.727327	0.526566
cg20050761	7	130131923	MEST;MEST;MEST;MESTIT1	0.520652	0.498219	0.550763	0.463754	0.500205	0.498825	0.554932	0.549289	0.476649	0.55405	0.505414	0.56993	0.583612	0.474164	0.469773	0.501894	0.506447	0.461487	0.53154	0.479443	0.498507	0.444705	0.509579	0.481738	0.481599	0.447162	0.537649	0.520122	0.582022	0.452003	0.578631	0.527969	0.490852	0.5448	0.562705	0.48089	0.512069	0.49002	0.479288	0.475326	0.478947	0.499228	0.500802	0.467021	0.522188	0.484164
cg08734637	7	130131189	MESTIT1;MEST;MEST;MEST;MEST	0.474512	0.451833	0.531075	0.426673	0.528913	0.461011	0.578836	0.516205	0.476801	0.537251	0.500312	0.564819	0.574431	0.447024	0.434219	0.440342	0.461658	0.490916	0.439998	0.47554	0.449925	0.454856	0.479836	0.451196	0.448774	0.444917	0.507441	0.482614	0.528982	0.409566	0.592303	0.462521	0.501657	0.543399	0.562757	0.460168	0.52931	0.453697	0.478825	0.440976	0.456001	0.509926	0.440999	0.43829	0.524431	0.463279
cg04344875	7	130131484	MEST;MEST;MEST;MESTIT1	0.641479	0.595958	0.702956	0.579105	0.673751	0.617968	0.663858	0.664655	0.574766	0.640504	0.551611	0.670124	0.749038	0.599272	0.582677	0.606472	0.615413	0.668661	0.600713	0.638684	0.677791	0.653855	0.631657	0.609002	0.649914	0.584957	0.660313	0.704574	0.722656	0.614113	0.712702	0.59689	0.654154	0.646066	0.726869	0.644536	0.719338	0.64468	0.660636	0.594122	0.62254	0.599644	0.60708	0.62515	0.637371	0.572121
cg13986840	7	130132453	MEST;MEST;MESTIT1;MEST	0.580442	0.463703	0.74112	0.345486	0.712352	0.419127	0.600702	0.444643	0.623733	0.49646	0.484546	0.420686	0.660107	0.428129	0.342538	0.430484	0.395611	0.465444	0.609535	0.46798	0.756034	0.386632	0.62062	0.408223	0.391116	0.368125	0.480015	0.470419	0.70512	0.432761	0.622003	0.414764	0.522321	0.668891	0.646579	0.482952	0.507617	0.402975	0.454431	0.367414	0.697393	0.349259	0.36448	0.410595	0.588462	0.434968
cg14088957	7	130131085	MESTIT1;MEST;MEST;MEST	0.426554	0.348866	0.498524	0.31192	0.541152	0.325297	0.542199	0.445581	0.335267	0.447676	0.384377	0.50713	0.596598	0.360866	0.283824	0.34716	0.311281	0.360443	0.323713	0.351929	0.366572	0.362001	0.354412	0.317008	0.313761	0.325176	0.424251	0.396957	0.520787	0.382626	0.557213	0.325532	0.391036	0.471883	0.543326	0.354388	0.486955	0.362241	0.355674	0.286692	0.318398	0.292295	0.332831	0.375906	0.506253	0.318724
cg22592140	7	130132419	MEST;MEST;MESTIT1;MEST	0.49141	0.400569	0.633608	0.419681	0.66636	0.402828	0.562722	0.455673	0.383967	0.510401	0.51557	0.505252	0.585613	0.385567	0.366573	0.413325	0.375585	0.435275	0.487314	0.428352	0.682785	0.398926	0.533866	0.380051	0.397055	0.355459	0.479723	0.572503	0.676866	0.41284	0.579746	0.410027	0.44964	0.537381	0.574601	0.424594	0.542446	0.409828	0.406939	0.346348	0.588113	0.358999	0.392773	0.418303	0.592576	0.385121
cg23714917	7	130132305	MEST;MEST;MESTIT1;MEST	0.671734	0.583855	0.737982	0.596241	0.655555	0.521795	0.685919	0.667967	0.595754	0.67168	0.628462	0.696377	0.712104	0.581785	0.538954	0.573445	0.553437	0.59083	0.68884	0.539153	0.577513	0.569578	0.675066	0.538193	0.604663	0.541184	0.631272	0.600165	0.749606	0.573177	0.687952	0.576456	0.62504	0.632934	0.690133	0.540257	0.621552	0.58698	0.568829	0.517957	0.583653	0.54906	0.553688	0.532682	0.687729	0.585686
cg20297423	7	130131138	MESTIT1;MEST;MEST;MEST	0.447065	0.394076	0.570039	0.366414	0.547628	0.474736	0.514227	0.469015	0.424647	0.484329	0.410109	0.477789	0.624617	0.420025	0.314378	0.385846	0.390892	0.448522	0.393593	0.428424	0.419562	0.392128	0.418322	0.390061	0.412349	0.3913	0.496216	0.470451	0.599763	0.416275	0.586185	0.408296	0.453358	0.525389	0.582262	0.422378	0.579346	0.419517	0.405437	0.35403	0.417311	0.403222	0.442721	0.434953	0.578755	0.367702
cg05369791	7	130131146	MESTIT1;MEST;MEST;MEST	0.45624	0.368607	0.531118	0.400702	0.518322	0.406431	0.570914	0.502667	0.449594	0.483859	0.46893	0.505465	0.592062	0.39117	0.328481	0.396282	0.402329	0.409887	0.386866	0.440033	0.453783	0.3854	0.40559	0.432756	0.432474	0.425764	0.505552	0.430428	0.531422	0.412109	0.577889	0.427585	0.433636	0.533899	0.561436	0.406969	0.476154	0.411859	0.421113	0.411818	0.388398	0.467812	0.425964	0.441828	0.51514	0.396633
cg14952237	7	130132790	MEST;MEST;MEST	0.819818	0.648547	0.828133	0.612328	0.863067	0.640606	0.690402	0.631124	0.707409	0.77782	0.620825	0.688595	0.802382	0.592521	0.58855	0.660577	0.639198	0.661011	0.792735	0.698537	0.653917	0.695882	0.776164	0.665538	0.668857	0.611334	0.673742	0.695345	0.831985	0.689677	0.752866	0.587411	0.732909	0.798813	0.784793	0.669285	0.810682	0.672851	0.80284	0.585114	0.781853	0.571943	0.644882	0.647787	0.76394	0.619708
cg07224147	7	130130753	MESTIT1;MEST;MEST;MEST	0.520108	0.505498	0.71815	0.442411	0.817343	0.493395	0.723659	0.584	0.548174	0.610582	0.635721	0.608441	0.780641	0.489347	0.4	0.465109	0.473615	0.547192	0.573847	0.480926	0.862395	0.474568	0.582855	0.498454	0.478727	0.492122	0.663592	0.608953	0.820271	0.432502	0.72288	0.468103	0.589755	0.695073	0.762447	0.507436	0.779129	0.54395	0.501122	0.405344	0.523929	0.499837	0.516572	0.535206	0.614291	0.450347
cg02501418	7	130130740	MESTIT1;MEST;MEST;MEST	0.653825	0.527602	0.753071	0.546285	0.823028	0.623614	0.74684	0.72502	0.576046	0.672361	0.663426	0.701203	0.812997	0.57698	0.481072	0.573846	0.502441	0.612081	0.645199	0.600546	0.843567	0.565105	0.591026	0.526993	0.549195	0.586915	0.658401	0.627747	0.787298	0.592271	0.741289	0.559033	0.651485	0.685123	0.730382	0.600651	0.728946	0.572601	0.535133	0.538582	0.618524	0.494099	0.593887	0.56694	0.751281	0.525819
cg25519926	7	130132360	MEST;MEST;MESTIT1;MEST	0.59625	0.498136	0.793518	0.552207	0.67291	0.524763	0.698952	0.634909	0.620273	0.634107	0.621591	0.644883	0.693199	0.49046	0.418024	0.497167	0.523864	0.553736	0.64206	0.519684	0.581865	0.509316	0.630617	0.5368	0.425354	0.456769	0.64373	0.591962	0.797194	0.60855	0.739547	0.515876	0.573316	0.66472	0.735663	0.518458	0.62972	0.531664	0.538264	0.49974	0.669727	0.541828	0.536483	0.551577	0.751287	0.50143
cg21667116	7	130131359	MEST;MEST;MEST;MESTIT1	0.488322	0.365984	0.570442	0.437896	0.579509	0.427915	0.619334	0.469407	0.428173	0.53201	0.437303	0.556667	0.646051	0.405186	0.327933	0.404424	0.429441	0.456595	0.412295	0.435045	0.438539	0.396989	0.397492	0.43899	0.414369	0.441109	0.528536	0.48329	0.625947	0.499754	0.618871	0.420278	0.462556	0.536834	0.645249	0.439779	0.561288	0.452979	0.384053	0.380387	0.381248	0.402423	0.417672	0.458563	0.580889	0.397386
cg23156962	7	130131367	MEST;MEST;MEST;MESTIT1	0.431482	0.37564	0.524911	0.423808	0.532762	0.463566	0.534992	0.44185	0.383205	0.470341	0.392857	0.551218	0.592744	0.458024	0.304524	0.392976	0.402979	0.457759	0.384592	0.421203	0.42836	0.428783	0.399441	0.421352	0.399223	0.376431	0.462451	0.44781	0.574653	0.423148	0.553962	0.383556	0.395249	0.483981	0.566884	0.448253	0.543337	0.419515	0.409268	0.369306	0.380313	0.335422	0.405862	0.42233	0.50302	0.363395
cg17079325	7	130131480	MEST;MEST;MEST;MESTIT1	0.624543	0.568611	0.666444	0.553051	0.624546	0.5943	0.637434	0.612661	0.558524	0.602854	0.550625	0.621341	0.703001	0.561473	0.541169	0.573596	0.562194	0.635151	0.537491	0.604383	0.617012	0.595324	0.591961	0.568155	0.560595	0.688358	0.613846	0.646016	0.715269	0.575911	0.712071	0.606794	0.57466	0.621131	0.697335	0.601832	0.694343	0.581738	0.584676	0.551699	0.613131	0.565485	0.575952	0.592286	0.664	0.548034
cg21200654	7	130132319	MEST;MEST;MESTIT1;MEST	0.661872	0.564758	0.786456	0.573719	0.740191	0.534127	0.668496	0.615098	0.555922	0.645964	0.641257	0.631472	0.748502	0.543076	0.522334	0.592727	0.567803	0.633036	0.570988	0.607114	0.628059	0.639747	0.694719	0.576023	0.578689	0.542595	0.637482	0.67084	0.807282	0.628447	0.701037	0.571162	0.626177	0.665932	0.718114	0.605907	0.695059	0.592434	0.600421	0.495833	0.686845	0.575404	0.594968	0.592112	0.690054	0.583951
cg13917504	7	130131258	MEST;MEST;MEST;MESTIT1;MEST	0.549801	0.517145	0.607429	0.48212	0.598156	0.467748	0.603802	0.549547	0.477916	0.549949	0.467486	0.558314	0.698389	0.526011	0.461063	0.521624	0.493971	0.547785	0.445296	0.504027	0.506893	0.53266	0.520976	0.467432	0.496554	0.560434	0.55871	0.562692	0.61322	0.501185	0.662656	0.522478	0.546135	0.565512	0.619492	0.524688	0.621722	0.529216	0.513103	0.491288	0.483999	0.506206	0.467846	0.526227	0.700255	0.492114
cg03588221	7	130132422	MEST;MEST;MESTIT1;MEST	0.590824	0.515518	0.737566	0.556528	0.697342	0.555503	0.681817	0.606348	0.570598	0.617026	0.612131	0.614803	0.711426	0.530609	0.500013	0.557088	0.543805	0.59428	0.600581	0.568085	0.625027	0.581905	0.643012	0.549608	0.594565	0.537666	0.591328	0.599549	0.789473	0.610059	0.716098	0.561181	0.612516	0.643563	0.694377	0.584404	0.701281	0.612845	0.615146	0.50602	0.697351	0.372226	0.585185	0.582267	0.645416	0.504004
cg04678950	7	130131403	MEST;MEST;MEST;MESTIT1	0.585554	0.475194	0.682278	0.545241	0.695624	0.540202	0.644931	0.595638	0.467349	0.604293	0.511175	0.563322	0.702191	0.435058	0.419754	0.515509	0.561448	0.586166	0.549766	0.572064	0.589649	0.593512	0.54982	0.56567	0.576095	0.531553	0.615905	0.604579	0.756275	0.548104	0.693934	0.546353	0.555063	0.608059	0.693836	0.543588	0.706792	0.538812	0.536453	0.482282	0.559	0.497639	0.529229	0.577524	0.735631	0.44622
cg25407198	7	130131268	MEST;MEST;MEST;MESTIT1;MEST	0.564881	0.481156	0.648484	0.487786	0.624567	0.496637	0.611958	0.569258	0.484011	0.578239	0.492048	0.619365	0.697603	0.493163	0.43233	0.502848	0.478897	0.567141	0.426649	0.518687	0.533504	0.512276	0.513252	0.466216	0.493063	0.468773	0.584283	0.611466	0.645285	0.490178	0.680535	0.516158	0.535778	0.61366	0.674717	0.542784	0.656095	0.514482	0.539935	0.467208	0.518162	0.506056	0.491242	0.512407	0.634907	0.47326
cg00852398	7	154862969	HTR5A	0.557809	0.502958	0.573205	0.45135	0.594142	0.481936	0.62005	0.525046	0.557031	0.502589	0.539006	0.534308	0.55435	0.50576	0.586318	0.497197	0.484613	0.485601	0.520128	0.458425	0.56298	0.426602	0.554213	0.449006	0.672991	0.491584	0.398649	0.529732	0.638232	0.494727	0.597889	0.502549	0.587186	0.641391	0.503853	0.503154	0.680317	0.456917	0.657513	0.452924	0.499345	0.513157	0.51768	0.430671	0.564011	0.453831
cg09623773	7	154863381	HTR5A	0.479897	0.604728	0.45287	0.616299	0.384732	0.617329	0.569284	0.727442	0.664909	0.629261	0.554764	0.674164	0.559763	0.68601	0.429965	0.702572	0.446282	0.726252	0.41044	0.575334	0.740748	0.582194	0.504081	0.619863	0.854503	0.726393	0.317354	0.777421	0.511853	0.676313	0.62622	0.588291	0.51323	0.441469	0.375512	0.577331	0.293984	0.600752	0.352686	0.612978	0.61252	0.525102	0.534253	0.553721	0.472054	0.560116
cg25058023	7	154863176	HTR5A	0.600933	0.477501	0.561427	0.420465	0.641378	0.396374	0.684115	0.565377	0.537449	0.530418	0.523614	0.50051	0.624602	0.373386	0.654611	0.41927	0.479947	0.521535	0.558457	0.401321	0.643962	0.345451	0.577013	0.363039	0.347864	0.49796	0.305638	0.549709	0.680274	0.470952	0.628227	0.383834	0.539035	0.632575	0.5001	0.407669	0.717006	0.350709	0.696112	0.363663	0.554407	0.470754	0.768455	0.404091	0.35449	0.42143
cg25780543	7	154862770	HTR5A	0.4013	0.328236	0.371557	0.239138	0.478047	0.296531	0.445455	0.349602	0.391404	0.288728	0.369731	0.312142	0.420783	0.374112	0.362473	0.321944	0.297627	0.363306	0.324638	0.361421	0.422894	0.326913	0.450574	0.310153	0.289059	0.289715	0.288644	0.344172	0.544549	0.364953	0.456331	0.310083	0.368308	0.442754	0.386438	0.315092	0.428332	0.348355	0.523456	0.320149	0.43999	0.319389	0.423232	0.345705	0.358465	0.288394
cg10538202	7	154863338	HTR5A	0.547367	0.620667	0.499853	0.529778	0.565251	0.569586	0.601525	0.6103	0.510193	0.638109	0.450883	0.565779	0.604489	0.554487	0.533135	0.576992	0.377034	0.695776	0.42117	0.525183	0.521309	0.491064	0.499321	0.461359	0.768366	0.648799	0.319738	0.64701	0.442709	0.534259	0.707058	0.535988	0.442171	0.420366	0.387276	0.550258	0.382466	0.593838	0.427074	0.563544	0.575317	0.537911	0.544811	0.565968	0.513809	0.487376
cg03024742	7	154863244	HTR5A	0.653979	0.610232	0.677901	0.555546	0.770794	0.631489	0.652126	0.610785	0.603305	0.561953	0.58715	0.631416	0.59388	0.554959	0.685615	0.629876	0.661307	0.62803	0.651095	0.574523	0.737722	0.544031	0.676652	0.561704	0.508975	0.581614	0.411177	0.665803	0.749495	0.656399	0.737472	0.610268	0.639411	0.643206	0.545242	0.617675	0.659816	0.507676	0.820464	0.520132	0.711607	0.567883	0.771703	0.605676	0.636184	0.536715
cg13346869	8	37605517	LOC728024;ERLIN2	0.434803	0.41304	0.416385	0.290728	0.426792	0.337559	0.256922	0.375259	0.400004	0.510985	0.413757	0.442432	0.654023	0.386874	0.444372	0.407116	0.353083	0.36185	0.284652	0.394326	0.358009	0.352794	0.291525	0.394216	0.251383	0.266492	0.396829	0.449692	0.170517	0.351115	0.388381	0.345798	0.295402	0.268999	0.338312	0.292239	0.84914	0.35526	0.0977106	0.348779	0.257445	0.364764	0.497963	0.388051	0.487791	0.342551
cg08247852	8	37605783	LOC728024;ERLIN2	0.554056	0.534496	0.586724	0.552517	0.644936	0.5016	0.408682	0.526908	0.507404	0.653719	0.600187	0.653799	0.736049	0.489582	0.552341	0.545046	0.552312	0.536232	0.441831	0.56773	0.518621	0.564294	0.439038	0.596141	0.322754	0.456035	0.532155	0.587082	0.266393	0.506508	0.565817	0.491337	0.397401	0.373894	0.485108	0.490919	0.695642	0.598833	0.16054	0.563055	0.458603	0.576001	0.673761	0.549552	0.573477	0.453936
cg00450319	8	37605978	LOC728024;ERLIN2	0.645834	0.583156	0.692375	0.457815	0.671548	0.586012	0.460668	0.464568	0.52918	0.553532	0.641248	0.659872	0.677947	0.522196	0.601178	0.578518	0.50674	0.644268	0.517398	0.63599	0.608114	0.674571	0.45265	0.651364	0.254478	0.453541	0.424744	0.635248	0.233687	0.573796	0.622664	0.5569	0.447763	0.332888	0.547218	0.538104	0.630841	0.552639	0.165484	0.565586	0.440112	0.549067	0.672747	0.579747	0.541866	0.456626
cg11496432	8	37605359	LOC728024;ERLIN2	0.574248	0.569151	0.646874	0.495367	0.613695	0.487013	0.478646	0.535901	0.564022	0.70659	0.624189	0.717003	0.725113	0.543305	0.618539	0.590505	0.501747	0.558151	0.503149	0.603121	0.557861	0.540225	0.457217	0.553168	0.367043	0.523407	0.542753	0.546968	0.364252	0.582591	0.585355	0.506347	0.487941	0.457113	0.491904	0.48464	0.815277	0.5186	0.426299	0.561852	0.587475	0.562784	0.66253	0.562778	0.593825	0.478476
cg21505509	8	37605717	LOC728024;ERLIN2	0.616259	0.595187	0.559901	0.540278	0.650157	0.546621	0.400315	0.551604	0.540891	0.60093	0.625935	0.577321	0.734242	0.536931	0.597911	0.543697	0.527188	0.598138	0.40799	0.643014	0.529349	0.593562	0.502306	0.633748	0.452263	0.487367	0.525595	0.630768	0.260099	0.522508	0.569717	0.464264	0.456966	0.33593	0.487383	0.489378	0.829687	0.528585	0.193917	0.584624	0.522697	0.547981	0.741095	0.577974	0.658206	0.492778
cg09188212	8	37605936	LOC728024;ERLIN2	0.59457	0.648774	0.663278	0.62693	0.689144	0.772831	0.567853	0.755306	0.661398	0.756366	0.767954	0.789829	0.832381	0.624544	0.669164	0.711198	0.624838	0.62871	0.642886	0.738773	0.58128	0.703661	0.551453	0.83645	0.585757	0.796839	0.553022	0.707693	0.352439	0.756791	0.809351	0.640962	0.55561	0.486372	0.639394	0.596251	0.76238	0.681562	0.706584	0.675735	0.648509	0.63799	0.696819	0.733637	0.766069	0.66542
cg05020125	8	37605552	LOC728024;ERLIN2	0.497743	0.413194	0.471894	0.382768	0.461499	0.38986	0.328852	0.392323	0.397776	0.472453	0.436882	0.494168	0.625849	0.419271	0.44996	0.462155	0.404178	0.41025	0.307645	0.422027	0.444272	0.398842	0.379262	0.454039	0.30761	0.346564	0.396349	0.476711	0.243782	0.390654	0.396753	0.399415	0.329016	0.276857	0.406689	0.368719	0.792308	0.409165	0.14775	0.396241	0.34737	0.404286	0.485677	0.466528	0.483399	0.370494
cg13713522	8	141109051	TRAPPC9;TRAPPC9	0.714551	0.54337	0.469094	0.66282	0.620154	0.647723	0.67184	0.723529	0.706658	0.702105	0.560297	0.763749	0.599825	0.611093	0.600532	0.586386	0.42134	0.622492	0.621355	0.593299	0.649783	0.564358	0.486957	0.635292	0.633031	0.515936	0.424754	0.676146	0.879871	0.664522	0.613779	0.604008	0.552325	0.490879	0.621384	0.55438	0.622994	0.730516	0.574078	0.532648	0.793436	0.593469	0.770875	0.600128	0.824298	0.580184
cg21926091	8	141108607	TRAPPC9;TRAPPC9	0.666475	0.625785	0.486059	0.59298	0.562619	0.657509	0.745969	0.702835	0.65452	0.630395	0.497472	0.707785	0.463714	0.625956	0.656849	0.618887	0.367013	0.693995	0.642238	0.625683	0.670709	0.666491	0.770482	0.575578	0.678917	0.578795	0.386708	0.673732	0.879926	0.613909	0.68866	0.606403	0.567358	0.474694	0.696394	0.711935	0.297894	0.703734	0.878714	0.539046	0.842964	0.535008	0.893158	0.688492	0.796069	0.539039
cg00155882	8	141110747	TRAPPC9;TRAPPC9	0.523925	0.432659	0.320499	0.418794	0.43934	0.436607	0.608224	0.44677	0.464088	0.55323	0.380097	0.523798	0.426757	0.425545	0.425107	0.451757	0.290573	0.459851	0.354087	0.464361	0.549236	0.495289	0.583477	0.408071	0.421686	0.393161	0.459916	0.565418	0.717956	0.469144	0.565805	0.405346	0.357298	0.326364	0.472658	0.444802	0.474907	0.510491	0.380745	0.377588	0.62647	0.432498	0.527446	0.458162	0.723828	0.430011
cg22502459	8	141108998	TRAPPC9;TRAPPC9	0.653656	0.575037	0.432054	0.53964	0.549394	0.564861	0.641013	0.59032	0.601585	0.596941	0.462778	0.648258	0.564086	0.554842	0.604785	0.64243	0.407032	0.587216	0.571849	0.593356	0.54017	0.578514	0.509633	0.52447	0.535789	0.514701	0.372989	0.565636	0.750109	0.624539	0.524163	0.558268	0.530841	0.437278	0.539828	0.596963	0.59446	0.57196	0.538777	0.513365	0.640833	0.574638	0.649331	0.571707	0.709319	0.541415
cg07878171	8	141109731	TRAPPC9;TRAPPC9	0.548158	0.595525	0.467524	0.517627	0.647855	0.604084	0.542814	0.675051	0.617927	0.761224	0.491387	0.697913	0.498473	0.554531	0.586024	0.634546	0.403233	0.607764	0.515815	0.591562	0.542569	0.644442	0.445121	0.590476	0.599922	0.588132	0.499482	0.615035	0.634653	0.646931	0.574181	0.584606	0.505772	0.433011	0.529872	0.64063	0.557359	0.612428	0.492359	0.584458	0.768583	0.551761	0.635348	0.575267	0.670124	0.564445
cg03803002	8	141110260	TRAPPC9;TRAPPC9	0.632737	0.592962	0.510313	0.511626	0.72885	0.546296	0.63917	0.62262	0.54436	0.599012	0.603918	0.66887	0.554841	0.625692	0.762025	0.584398	0.481933	0.628419	0.561794	0.627234	0.771208	0.559968	0.688509	0.55437	0.590819	0.561964	0.564287	0.610447	0.752988	0.590305	0.627817	0.532454	0.551912	0.661209	0.542089	0.544388	0.507589	0.608823	0.769188	0.544834	0.78076	0.486164	0.677732	0.602508	0.687578	0.552635
cg22807877	8	141110900	TRAPPC9;TRAPPC9	0.47224	0.419839	0.309526	0.392769	0.456201	0.413721	0.597645	0.470597	0.494448	0.54759	0.338026	0.510177	0.42307	0.446456	0.416546	0.427502	0.266622	0.431487	0.386589	0.435473	0.698004	0.428142	0.574432	0.38869	0.384609	0.399104	0.434868	0.512559	0.735571	0.478149	0.574649	0.424963	0.351341	0.318189	0.441094	0.447305	0.402928	0.462168	0.338486	0.39416	0.647112	0.414115	0.534915	0.439472	0.618678	0.383428
cg08626916	8	141111080	TRAPPC9;TRAPPC9	0.646456	0.608109	0.457494	0.564131	0.560654	0.605241	0.734237	0.60761	0.580544	0.805791	0.384811	0.656414	0.533497	0.615225	0.555339	0.613801	0.323888	0.560477	0.438087	0.558963	0.857157	0.602764	0.72343	0.572284	0.486595	0.556091	0.540315	0.630344	0.905652	0.62208	0.742479	0.651402	0.430456	0.357791	0.545603	0.58673	0.530923	0.615682	0.357658	0.529969	0.865104	0.468555	0.714361	0.590901	0.743542	0.546421
cg13664910	9	98075146	FANCC	0.84285	0.826101	0.68096	0.800958	0.743079	0.852367	0.876305	0.881132	0.760021	0.80354	0.809484	0.887416	0.648178	0.701375	0.796747	0.777053	0.593545	0.862661	0.801015	0.804284	0.572285	0.851024	0.687422	0.854278	0.776645	0.80789	0.878391	0.867002	0.817582	0.853294	0.868737	0.819266	0.867818	0.900884	0.828247	0.861966	0.582033	0.890445	0.865108	0.770385	0.870003	0.803801	0.841762	0.841641	0.76929	0.792504
cg21891967	9	98075492	FANCC	0.519986	0.493995	0.312061	0.420741	0.386891	0.437096	0.565519	0.559864	0.419063	0.52565	0.443164	0.567685	0.510765	0.429577	0.515287	0.443006	0.34152	0.4849	0.470126	0.46411	0.451061	0.467288	0.392967	0.429061	0.387824	0.416672	0.567506	0.526383	0.452278	0.522714	0.489696	0.47625	0.58449	0.713521	0.358151	0.42811	0.536476	0.463641	0.772406	0.459342	0.590127	0.402157	0.479368	0.469321	0.342332	0.419739
cg14127626	9	98075481	FANCC	0.473889	0.451011	0.328853	0.47554	0.340824	0.508842	0.629469	0.571429	0.531861	0.553619	0.531828	0.551449	0.387773	0.452485	0.52858	0.472573	0.388609	0.497687	0.494177	0.468529	0.545712	0.468574	0.401478	0.491035	0.504089	0.464974	0.593238	0.53607	0.460518	0.525879	0.535901	0.594982	0.589976	0.719832	0.390668	0.448756	0.392169	0.531519	0.798986	0.521831	0.522497	0.518214	0.525936	0.493652	0.311106	0.445092
cg02857557	10	121578561	INPP5F;INPP5F	0.821997	0.772692	0.848824	0.672374	0.903904	0.709531	0.846326	0.734848	0.757642	0.720206	0.774241	0.746283	0.868267	0.679778	0.808608	0.771287	0.835255	0.783024	0.843776	0.808591	0.738681	0.747939	0.710771	0.743105	0.660974	0.727871	0.635671	0.760974	0.891368	0.718605	0.862036	0.694408	0.871163	0.839463	0.737124	0.752131	0.782487	0.764204	0.782925	0.6806	0.847673	0.710959	0.963681	0.751583	0.830678	0.66958
cg02722214	10	121578137	INPP5F;INPP5F	0.807374	0.651176	0.714394	0.650159	0.78713	0.634818	0.794455	0.769543	0.651976	0.711327	0.72235	0.785809	0.862254	0.625171	0.857399	0.635883	0.766371	0.688056	0.844884	0.664154	0.816799	0.673573	0.615038	0.62206	0.615643	0.624788	0.581289	0.678134	0.870732	0.654408	0.777574	0.675872	0.74905	0.781444	0.71514	0.686707	0.914832	0.72417	0.891294	0.585707	0.794512	0.569107	0.893089	0.689317	0.745174	0.622018
cg25045785	10	121578639	INPP5F;INPP5F	0.726749	0.648569	0.758523	0.697395	0.914697	0.766247	0.864237	0.777763	0.796344	0.728123	0.837006	0.744182	0.670428	0.569123	0.904143	0.635197	0.834474	0.764275	0.878349	0.732697	0.890578	0.715302	0.70043	0.720718	0.748256	0.663841	0.600989	0.748246	0.928504	0.693358	0.859069	0.704501	0.788634	0.888889	0.726499	0.729588	0.803493	0.741544	0.958393	0.636141	0.835231	0.609267	0.960847	0.775328	0.730247	0.524057
cg20365618	10	121578384	INPP5F;INPP5F	0.705755	0.603627	0.707115	0.561339	0.751561	0.568674	0.701294	0.674601	0.63697	0.616821	0.636716	0.665359	0.773114	0.574275	0.768839	0.608207	0.690194	0.637615	0.652884	0.631272	0.742797	0.632286	0.578294	0.600812	0.531454	0.513361	0.567041	0.680166	0.773497	0.647114	0.716839	0.583488	0.716724	0.7132	0.618586	0.614663	0.820963	0.625898	0.824234	0.585245	0.673916	0.525393	0.813957	0.650092	0.753343	0.546829
cg17985533	11	2019116	H19;MIR675	0.397506	0.510123	0.317239	0.659405	0.704167	0.698054	0.562286	0.585789	0.578684	0.603709	0.624668	0.566851	0.336588	0.642226	0.236769	0.584416	0.379323	0.539892	0.525453	0.647916	0.557619	0.647469	0.579919	0.63831	0.619021	0.570236	0.441245	0.68171	0.441906	0.724436	0.607072	0.618348	0.51925	0.378693	0.580298	0.673949	0.0892645	0.668905	0.580424	0.608817	0.452274	0.559471	0.459337	0.609217	0.318087	0.642433
cg13210239	11	2019090	H19;MIR675	0.334061	0.396672	0.228733	0.481594	0.591771	0.558971	0.547114	0.430035	0.490344	0.456559	0.39477	0.479703	0.244541	0.432356	0.30013	0.461353	0.229056	0.478061	0.361661	0.463003	0.214157	0.431717	0.373394	0.491082	0.404484	0.399467	0.361548	0.493302	0.273423	0.541308	0.447031	0.452974	0.372947	0.28851	0.390557	0.469333	0.0824048	0.463024	0.289626	0.446818	0.508671	0.439965	0.382295	0.431822	0.327737	0.433977
cg25281616	11	2020279	H19	0.458905	0.509958	0.343623	0.494606	0.661192	0.517871	0.531739	0.588846	0.543719	0.572046	0.487217	0.560086	0.415946	0.526183	0.378787	0.543395	0.394769	0.543874	0.514479	0.51964	0.521497	0.550906	0.559879	0.518225	0.464472	0.46698	0.380788	0.564432	0.522839	0.539105	0.515584	0.522065	0.509205	0.422578	0.632701	0.546391	0.275589	0.593217	0.477672	0.496648	0.520794	0.389002	0.445819	0.540634	0.34116	0.496637
cg01895612	11	2020286	H19	0.400764	0.472128	0.336938	0.468764	0.631519	0.51912	0.473067	0.515969	0.475106	0.510672	0.452735	0.503374	0.350137	0.449793	0.333218	0.486144	0.39669	0.528786	0.485254	0.51642	0.404482	0.539759	0.527238	0.497602	0.475888	0.461816	0.379517	0.536778	0.533316	0.505799	0.478169	0.487297	0.470021	0.392382	0.54048	0.545206	0.263009	0.541684	0.458975	0.461465	0.516001	0.493394	0.415797	0.514642	0.397085	0.441887
cg23476401	11	2020296	H19	0.378809	0.507662	0.263177	0.457184	0.722738	0.488702	0.544011	0.556864	0.540721	0.523261	0.468958	0.561562	0.359542	0.514891	0.324398	0.515027	0.336041	0.509046	0.551416	0.529955	0.484383	0.49978	0.540463	0.489112	0.42426	0.45065	0.329911	0.533848	0.579183	0.534671	0.495204	0.496157	0.502386	0.341398	0.60079	0.55996	0.214271	0.580387	0.412537	0.514125	0.59222	0.462861	0.374448	0.516296	0.301228	0.487954
cg18104242	11	2020118	H19	0.464694	0.564166	0.343585	0.634578	0.860008	0.642336	0.691018	0.654067	0.625523	0.614085	0.591464	0.656856	0.527653	0.555232	0.39226	0.581943	0.408618	0.583894	0.629899	0.649319	0.842714	0.643796	0.678022	0.592346	0.489746	0.548089	0.41323	0.645938	0.656154	0.656998	0.639217	0.614212	0.620292	0.440253	0.787611	0.693407	0.265252	0.642737	0.523437	0.637286	0.643071	0.566796	0.580528	0.668123	0.41522	0.525123
cg27300742	11	2020129	H19	0.399278	0.544144	0.300285	0.557956	0.781585	0.562069	0.60839	0.593836	0.574905	0.576892	0.490816	0.585423	0.348433	0.530366	0.354763	0.515863	0.366777	0.570159	0.577241	0.555933	0.754184	0.54847	0.551376	0.525873	0.510064	0.473045	0.377609	0.559357	0.5652	0.585323	0.55345	0.499632	0.491449	0.400548	0.645781	0.539709	0.208473	0.609971	0.57379	0.527117	0.529557	0.481449	0.494553	0.599321	0.324885	0.514644
cg11753499	11	2019079	H19;MIR675	0.472601	0.506502	0.417042	0.512778	0.672436	0.553415	0.510464	0.511273	0.527204	0.497062	0.462521	0.447079	0.356429	0.501766	0.42416	0.580832	0.350485	0.557946	0.522496	0.573059	0.3588	0.533639	0.471401	0.500628	0.485913	0.560738	0.391029	0.584965	0.461378	0.555968	0.592045	0.543811	0.488634	0.388081	0.47506	0.600608	0.261149	0.541176	0.442177	0.497236	0.593213	0.497702	0.506975	0.53818	0.317248	0.515717
cg02886509	11	2020556	H19	0.319422	0.423139	0.151242	0.375224	0.573338	0.474928	0.518677	0.458608	0.530863	0.40415	0.400313	0.411482	0.210533	0.401096	0.21191	0.386017	0.258827	0.352117	0.439676	0.419001	0.553095	0.379486	0.469989	0.406294	0.365789	0.339929	0.273634	0.468026	0.356788	0.361665	0.605018	0.430406	0.431376	0.324276	0.542826	0.444008	0.0944769	0.537621	0.396405	0.364262	0.415217	0.406692	0.332757	0.432038	0.23087	0.435925
cg02657360	11	2020560	H19	0.300409	0.363357	0.199269	0.322336	0.530838	0.41236	0.376046	0.356753	0.415645	0.371763	0.300264	0.392453	0.186923	0.389445	0.220215	0.390145	0.245276	0.378316	0.35796	0.393833	0.405982	0.379546	0.388638	0.372878	0.213613	0.359831	0.25504	0.402218	0.372089	0.338801	0.474791	0.389636	0.362012	0.275388	0.399633	0.412364	0.152032	0.450563	0.420495	0.351422	0.465721	0.297057	0.347702	0.39791	0.199665	0.361572
cg22259242	11	2021243		0.441186	0.491485	0.423263	0.491001	0.651033	0.524662	0.464789	0.553322	0.47173	0.560528	0.480707	0.564029	0.396762	0.532359	0.394879	0.534404	0.392268	0.552751	0.522029	0.53379	0.524106	0.520584	0.509386	0.459541	0.491719	0.497168	0.3792	0.536587	0.471827	0.491807	0.493906	0.506735	0.483509	0.433681	0.502307	0.514872	0.27492	0.561497	0.510602	0.47407	0.499635	0.444515	0.481314	0.513723	0.357638	0.496467
cg01585333	11	2021915		0.417272	0.498388	0.342561	0.482367	0.531638	0.552752	0.527933	0.546224	0.528069	0.57255	0.539238	0.578812	0.324845	0.490308	0.307087	0.482642	0.460522	0.617638	0.476664	0.521978	0.314535	0.526662	0.499564	0.530842	0.521743	0.496021	0.433332	0.557115	0.3785	0.515806	0.514315	0.561002	0.514243	0.58623	0.460128	0.53616	0.208189	0.506435	0.465094	0.50452	0.487649	0.529444	0.541226	0.632075	0.414118	0.603596
cg02694715	11	2019730	H19	0.556221	0.570718	0.536253	0.588716	0.600348	0.578426	0.62913	0.631665	0.605805	0.617819	0.613515	0.654022	0.520656	0.52911	0.51069	0.589952	0.564873	0.58225	0.58926	0.587898	0.569998	0.570428	0.598955	0.564153	0.619713	0.561388	0.555064	0.592753	0.593136	0.58366	0.570714	0.570289	0.554846	0.560057	0.62811	0.579839	0.430333	0.599721	0.578286	0.565948	0.568189	0.469321	0.586149	0.578441	0.517794	0.566884
cg11735853	11	2019732	H19	0.437741	0.488482	0.420066	0.528752	0.592678	0.521634	0.548813	0.573375	0.536073	0.586485	0.562487	0.611782	0.421723	0.500905	0.396716	0.5082	0.489651	0.530321	0.527178	0.532468	0.524363	0.518754	0.54799	0.505865	0.514059	0.503006	0.494313	0.519583	0.579656	0.537184	0.500372	0.524441	0.509329	0.49758	0.554341	0.514579	0.251984	0.432767	0.524216	0.510765	0.534791	0.657213	0.509129	0.5136	0.323645	0.432911
cg00237904	11	2020314	H19	0.359999	0.441584	0.220947	0.461142	0.61213	0.497681	0.528271	0.511271	0.516523	0.597672	0.442772	0.511788	0.27373	0.44347	0.287104	0.485634	0.268701	0.468809	0.426748	0.481839	0.49265	0.496254	0.547374	0.453348	0.428719	0.372416	0.290982	0.54465	0.534404	0.441841	0.495241	0.479714	0.478052	0.310436	0.569325	0.479931	0.172713	0.524988	0.393504	0.459596	0.461329	0.428608	0.377397	0.493853	0.418931	0.456182
cg19177307	11	2021658		0.473107	0.516393	0.503481	0.51016	0.669678	0.507245	0.547806	0.572561	0.541825	0.571758	0.514069	0.604046	0.418424	0.520595	0.400187	0.520546	0.505925	0.54852	0.552567	0.542245	0.538987	0.528574	0.59089	0.503142	0.545307	0.48965	0.41644	0.56219	0.575262	0.53988	0.518774	0.497576	0.499086	0.456635	0.590933	0.534804	0.371145	0.554697	0.554958	0.516159	0.602071	0.518283	0.492539	0.534159	0.460795	0.51083
cg09701145	11	2019436	MIR675;H19	0.450518	0.541655	0.342805	0.556405	0.537286	0.527889	0.581845	0.620951	0.5749	0.61606	0.567543	0.625132	0.34877	0.52248	0.346416	0.533736	0.44343	0.548953	0.519514	0.533649	0.573909	0.514691	0.588029	0.527277	0.527296	0.541432	0.446328	0.566498	0.491455	0.582426	0.51991	0.579371	0.516928	0.481713	0.589397	0.56048	0.201479	0.541972	0.556103	0.524692	0.483422	0.539289	0.423642	0.558041	0.395442	0.539978
cg06765785	11	2020391	H19	0.32175	0.448218	0.229953	0.423969	0.653887	0.48468	0.506099	0.491012	0.502702	0.621019	0.426256	0.559634	0.237466	0.448496	0.254095	0.483117	0.287773	0.47482	0.477039	0.458997	0.477349	0.476973	0.462002	0.449436	0.337871	0.469933	0.297402	0.499399	0.413541	0.464579	0.434793	0.473032	0.457709	0.336645	0.54115	0.506762	0.206468	0.495525	0.463156	0.411098	0.503008	0.439638	0.366848	0.477212	0.292826	0.417776
cg25821896	11	2020417	H19	0.433738	0.552771	0.375245	0.536257	0.628115	0.588757	0.523484	0.617503	0.575641	0.59695	0.537533	0.618734	0.40042	0.532897	0.417104	0.614242	0.455735	0.617433	0.465874	0.593327	0.5956	0.6112	0.598085	0.591808	0.575125	0.515591	0.443317	0.623816	0.462411	0.610291	0.628189	0.590564	0.526996	0.440932	0.529597	0.610239	0.304199	0.605632	0.535558	0.552617	0.566943	0.564541	0.529955	0.594741	0.413567	0.536548
cg18454954	11	2020537	H19	0.41128	0.435197	0.364005	0.447047	0.550346	0.460084	0.443229	0.483225	0.448814	0.470569	0.415923	0.511824	0.382327	0.440147	0.345753	0.471564	0.399897	0.519715	0.462425	0.486812	0.455947	0.489811	0.479693	0.471684	0.471708	0.413378	0.395446	0.528571	0.433195	0.480149	0.526049	0.440664	0.442347	0.415035	0.49522	0.480101	0.34045	0.487859	0.493959	0.434865	0.548249	0.345077	0.416652	0.483121	0.341624	0.435977
cg25579157	11	2020549	H19	0.481795	0.515281	0.470577	0.527149	0.563788	0.517468	0.57117	0.563204	0.545877	0.55407	0.526448	0.557777	0.465955	0.520404	0.451589	0.546605	0.495119	0.512489	0.531128	0.511581	0.539476	0.532131	0.55762	0.530523	0.537064	0.512323	0.479417	0.545488	0.536119	0.533003	0.578818	0.534752	0.533094	0.516643	0.548112	0.534467	0.421975	0.515317	0.529757	0.539315	0.566695	0.605202	0.507764	0.515821	0.467357	0.521102
cg06749854	11	2020030	H19	0.489019	0.555144	0.377174	0.582171	0.739236	0.600589	0.60516	0.632329	0.558908	0.630577	0.536156	0.616064	0.394915	0.562328	0.403058	0.588473	0.436779	0.632003	0.57701	0.615748	0.61643	0.612393	0.626404	0.573451	0.545736	0.587132	0.462643	0.650925	0.591155	0.637081	0.586546	0.647782	0.581817	0.480696	0.668135	0.609678	0.296043	0.605153	0.578904	0.583358	0.578393	0.534029	0.506545	0.608695	0.41678	0.580744
cg24510613	11	2020036	H19	0.419789	0.51795	0.300089	0.506293	0.68454	0.557789	0.554929	0.617038	0.526019	0.571529	0.469089	0.561022	0.324107	0.506672	0.338907	0.507037	0.377275	0.573994	0.526576	0.526365	0.595791	0.567547	0.599036	0.501304	0.516177	0.595687	0.402053	0.547619	0.541181	0.5296	0.544111	0.513993	0.496299	0.404678	0.613786	0.561418	0.229157	0.557489	0.519	0.482988	0.532741	0.52455	0.470249	0.590562	0.315893	0.502066
cg16675558	11	2020101	H19	0.588969	0.632058	0.451706	0.666737	0.817176	0.663882	0.701663	0.728474	0.661707	0.692302	0.62971	0.706731	0.622891	0.678723	0.523977	0.662024	0.516294	0.676522	0.68438	0.665946	0.793862	0.661619	0.713186	0.677087	0.59957	0.566516	0.517975	0.695583	0.680842	0.651685	0.68421	0.625508	0.674262	0.510142	0.782202	0.721801	0.389458	0.701954	0.575912	0.608029	0.704566	0.627325	0.649293	0.681832	0.489136	0.591249
cg03996735	11	2020104	H19	0.507118	0.630335	0.37986	0.657473	0.84235	0.651214	0.731935	0.724901	0.696881	0.716518	0.672786	0.685223	0.460923	0.609261	0.417621	0.612572	0.478589	0.640008	0.696551	0.650229	0.90254	0.661339	0.700903	0.671411	0.603088	0.618945	0.489887	0.613047	0.697939	0.669014	0.637532	0.635101	0.667002	0.478015	0.834882	0.696394	0.26325	0.699784	0.576349	0.612692	0.713307	0.605384	0.624839	0.677807	0.491322	0.600746
cg13581483	11	2019823	H19	0.458627	0.513902	0.391231	0.543515	0.58075	0.547315	0.585481	0.585726	0.573338	0.627314	0.555628	0.609896	0.404869	0.509748	0.396813	0.539189	0.49248	0.548948	0.512707	0.529455	0.637623	0.528461	0.516002	0.534519	0.554187	0.517428	0.468334	0.573546	0.556537	0.53466	0.522381	0.5266	0.502531	0.480884	0.581955	0.544462	0.306889	0.528088	0.362104	0.50098	0.520274	0.508259	0.542332	0.528941	0.434008	0.513382
cg25437674	11	2019452	MIR675;H19	0.389015	0.441705	0.334056	0.443675	0.626662	0.464865	0.464217	0.47669	0.445684	0.46517	0.415792	0.439908	0.328262	0.458922	0.3175	0.472039	0.355975	0.524952	0.453966	0.459676	0.481724	0.491775	0.486325	0.466102	0.44715	0.455494	0.375639	0.496101	0.423064	0.481846	0.459678	0.458578	0.434022	0.423803	0.521666	0.446096	0.244739	0.448602	0.48433	0.427742	0.489485	0.482284	0.414063	0.497522	0.399348	0.429591
cg15922305	11	2019129	H19;MIR675	0.457484	0.544611	0.292183	0.662522	0.719304	0.634724	0.59857	0.60303	0.606174	0.652692	0.631256	0.652439	0.309784	0.535656	0.26843	0.567169	0.349464	0.525858	0.445296	0.598623	0.571931	0.584565	0.548575	0.584123	0.470407	0.694227	0.431098	0.625091	0.44164	0.590404	0.611971	0.562346	0.537095	0.401218	0.565302	0.61613	0.0968788	0.573173	0.37911	0.571949	0.503261	0.565017	0.473684	0.577377	0.426372	0.547858
cg25289899	11	2019167	H19;MIR675	0.32057	0.329787	0.204394	0.441287	0.653622	0.438094	0.440453	0.455679	0.340921	0.403126	0.390197	0.42944	0.192424	0.350975	0.18569	0.385882	0.189489	0.416399	0.358734	0.414141	0.430304	0.316304	0.403366	0.387489	0.338924	0.42426	0.298153	0.478071	0.255622	0.518336	0.392971	0.496163	0.408284	0.2872	0.379865	0.433459	0.0405455	0.404509	0.102965	0.404401	0.251189	0.415325	0.344538	0.39232	0.22385	0.351916
cg04817190	11	2020028	H19	0.456221	0.512781	0.277697	0.565719	0.6891	0.537828	0.637945	0.675785	0.588704	0.667384	0.591821	0.664467	0.320024	0.565644	0.268543	0.465101	0.364189	0.585991	0.613389	0.586953	0.61561	0.595157	0.584726	0.567216	0.576474	0.530888	0.424953	0.684121	0.614943	0.567582	0.562039	0.534553	0.543792	0.487455	0.695515	0.588932	0.138913	0.541093	0.576065	0.562197	0.512037	0.555661	0.49767	0.579815	0.355947	0.607606
cg10154633	11	2019624	H19	0.512551	0.582209	0.465845	0.575785	0.648807	0.590765	0.630747	0.630225	0.606908	0.643703	0.579494	0.670961	0.435162	0.626453	0.430013	0.597716	0.507945	0.572716	0.582373	0.580218	0.61417	0.558751	0.614602	0.584511	0.577026	0.570336	0.537299	0.503037	0.613383	0.582479	0.568323	0.486365	0.587768	0.542865	0.648348	0.562836	0.279043	0.589714	0.54424	0.544942	0.593194	0.586025	0.542744	0.545002	0.620241	0.560955
cg17769238	11	2019568	H19	0.479182	0.509669	0.413881	0.509431	0.619836	0.571438	0.47379	0.560777	0.51129	0.607655	0.496882	0.607762	0.422081	0.539019	0.413163	0.572341	0.436384	0.584628	0.512863	0.562057	0.422319	0.541918	0.513144	0.529376	0.548959	0.532181	0.464943	0.610153	0.4068	0.55833	0.556861	0.538434	0.511186	0.501635	0.538317	0.575596	0.281755	0.565267	0.519596	0.526553	0.554855	0.531981	0.521699	0.565914	0.427779	0.538911
cg04975775	11	2019587	H19	0.422163	0.512021	0.355592	0.52184	0.67977	0.539423	0.404105	0.51876	0.515193	0.640652	0.512719	0.672509	0.355104	0.572595	0.293018	0.516974	0.469657	0.543285	0.544601	0.528552	0.557507	0.536793	0.394667	0.430548	0.565043	0.526555	0.448963	0.57662	0.447781	0.559918	0.578888	0.58206	0.50603	0.46143	0.58296	0.518893	0.16988	0.566135	0.374739	0.491523	0.641538	0.498072	0.589756	0.627899	0.389649	0.520436
cg16303279	11	2019667	H19	0.50541	0.548076	0.386505	0.560302	0.678562	0.581117	0.597304	0.643624	0.56456	0.665079	0.568127	0.655269	0.430036	0.550453	0.396342	0.549556	0.460172	0.572561	0.577185	0.552581	0.581881	0.532539	0.580895	0.533341	0.546527	0.556467	0.510322	0.605055	0.618063	0.578074	0.533387	0.533102	0.566288	0.491728	0.650166	0.562216	0.235592	0.547423	0.595595	0.525224	0.612505	0.528308	0.550178	0.568542	0.416443	0.525143
cg16574793	11	2022324		0.526051	0.478415	0.541843	0.471972	0.674421	0.565126	0.562003	0.547793	0.524974	0.569096	0.506363	0.585191	0.364415	0.521624	0.386816	0.549953	0.4602	0.546315	0.471182	0.555461	0.693309	0.561089	0.596298	0.49851	0.536356	0.480048	0.429063	0.550304	0.596441	0.539837	0.533138	0.518187	0.506219	0.442285	0.626727	0.548794	0.289706	0.53018	0.561183	0.516689	0.622316	0.52063	0.460024	0.53095	0.367902	0.488267
cg26469586	11	2019626	H19	0.460738	0.486541	0.377097	0.500323	0.626361	0.514153	0.48787	0.534209	0.468827	0.556284	0.486644	0.567074	0.39228	0.535363	0.4318	0.52374	0.46305	0.532254	0.525419	0.550349	0.546215	0.538171	0.55887	0.504911	0.498169	0.511837	0.438077	0.536585	0.559587	0.534588	0.493426	0.480636	0.503108	0.438293	0.564857	0.541855	0.359604	0.521811	0.384915	0.449617	0.552304	0.494362	0.466701	0.547577	0.392769	0.493902
cg24409677	11	2019655	H19	0.564586	0.613486	0.474101	0.609962	0.674664	0.558882	0.616962	0.669748	0.617945	0.669018	0.622523	0.686999	0.4912	0.593262	0.477405	0.59655	0.527704	0.611529	0.622441	0.58255	0.618554	0.575584	0.621004	0.614707	0.716915	0.566011	0.53124	0.608175	0.614337	0.607548	0.608734	0.603366	0.605517	0.544133	0.635057	0.606858	0.320147	0.618522	0.649431	0.558121	0.594545	0.587366	0.564718	0.581913	0.474269	0.583192
cg01977486	11	2019736	H19	0.610433	0.634516	0.531102	0.648268	0.793323	0.658965	0.613193	0.697713	0.602855	0.672641	0.588809	0.683007	0.562985	0.652386	0.584443	0.688374	0.575188	0.73068	0.654939	0.685683	0.670028	0.698357	0.700492	0.618679	0.617268	0.632922	0.570928	0.684463	0.765204	0.725357	0.619418	0.645693	0.627927	0.552553	0.728877	0.719448	0.43636	0.559368	0.671951	0.603919	0.741521	0.629538	0.648287	0.66678	0.461363	0.57564
cg24605090	11	2019943	H19	0.371784	0.467189	0.298602	0.430418	0.61272	0.470199	0.486014	0.52791	0.463868	0.517594	0.441731	0.57526	0.352046	0.457275	0.34186	0.502627	0.336568	0.501882	0.453853	0.462042	0.472348	0.492458	0.438364	0.4716	0.446646	0.432641	0.394308	0.537167	0.484631	0.491079	0.446456	0.469821	0.463733	0.382348	0.539169	0.479602	0.224636	0.514072	0.447251	0.452528	0.45957	0.447537	0.467946	0.496661	0.328079	0.458803
cg04088212	11	2019859	H19	0.484341	0.592216	0.36951	0.626887	0.742736	0.614692	0.629142	0.701292	0.630013	0.698658	0.569018	0.692397	0.367084	0.612383	0.483404	0.621749	0.478993	0.588727	0.603062	0.611877	0.757493	0.624205	0.627699	0.583941	0.620657	0.59253	0.502311	0.636782	0.66118	0.668941	0.607679	0.643277	0.588382	0.548995	0.661005	0.610757	0.15243	0.6356	0.641407	0.578915	0.588461	0.603479	0.61341	0.613378	0.519533	0.590917
cg01539474	11	2019862	H19	0.469628	0.568301	0.38266	0.586655	0.741046	0.575096	0.604509	0.634644	0.560972	0.667292	0.519106	0.640236	0.436206	0.563592	0.420548	0.609946	0.454129	0.611902	0.560621	0.585073	0.788397	0.565299	0.623554	0.542169	0.54647	0.557858	0.454807	0.62749	0.644592	0.611348	0.576822	0.630859	0.542671	0.457861	0.611907	0.595798	0.252352	0.543241	0.614894	0.544414	0.614418	0.557243	0.576141	0.593645	0.357609	0.5402
cg18362496	11	2019930	H19	0.316865	0.385073	0.242603	0.409149	0.555717	0.442487	0.378139	0.473871	0.435129	0.475815	0.338071	0.487545	0.26922	0.395081	0.261471	0.444202	0.295627	0.475461	0.335945	0.445373	0.417144	0.484673	0.370021	0.427776	0.42321	0.405037	0.291219	0.478178	0.381555	0.435473	0.414344	0.434618	0.39729	0.324504	0.463662	0.432612	0.218993	0.455618	0.435679	0.407775	0.364138	0.418999	0.379012	0.444394	0.241967	0.398742
cg20891060	11	2023865		0.50876	0.50242	0.508929	0.68359	0.705403	0.619773	0.691213	0.669647	0.682289	0.611944	0.669864	0.625465	0.294009	0.518643	0.243269	0.657931	0.582041	0.559291	0.695099	0.509326	0.600314	0.501192	0.686735	0.580098	0.565632	0.525386	0.442537	0.704792	0.699443	0.611634	0.713547	0.55327	0.520307	0.440367	0.758935	0.60353	0.487598	0.692798	0.614372	0.482196	0.820101	0.569816	0.832159	0.763995	0.347826	0.536877
cg15886040	11	2019606	H19	0.507575	0.58177	0.445776	0.62716	0.684197	0.61593	0.514274	0.551931	0.569083	0.683538	0.581002	0.690651	0.445916	0.586295	0.380429	0.595524	0.527098	0.593202	0.618411	0.584406	0.644587	0.581602	0.516832	0.489921	0.588963	0.634529	0.510311	0.640605	0.630887	0.607361	0.595349	0.615691	0.574527	0.538815	0.680708	0.595142	0.245239	0.612852	0.509605	0.525694	0.663465	0.575848	0.64172	0.660005	0.536068	0.554969
cg09452478	11	2022386		0.442973	0.497558	0.43827	0.487072	0.544845	0.497444	0.47733	0.542308	0.465098	0.528335	0.436277	0.529642	0.383463	0.506242	0.387755	0.531138	0.40533	0.53042	0.437511	0.494815	0.481544	0.519114	0.512484	0.510173	0.510018	0.542175	0.413207	0.536449	0.408602	0.49462	0.498408	0.506481	0.424464	0.404503	0.452437	0.526537	0.332745	0.527639	0.371076	0.473611	0.483251	0.467633	0.439973	0.517884	0.440914	0.493105
cg02864690	11	2023450		0.486971	0.510868	0.555097	0.52476	0.701685	0.557436	0.561711	0.542002	0.517589	0.530948	0.498408	0.54424	0.492749	0.511691	0.430589	0.543967	0.426645	0.56835	0.522763	0.565862	0.570686	0.57504	0.588219	0.548172	0.513871	0.506281	0.461938	0.608848	0.616345	0.540704	0.511828	0.541462	0.429046	0.364983	0.634886	0.571803	0.556833	0.527483	0.566218	0.50219	0.695786	0.525091	0.502298	0.560483	0.397481	0.52103
cg25838645	11	2019798	H19	0.443968	0.515538	0.412874	0.544855	0.634599	0.547961	0.581387	0.608462	0.585824	0.624859	0.557451	0.632782	0.417054	0.592079	0.386774	0.502804	0.475215	0.550175	0.568608	0.534341	0.551831	0.517683	0.558587	0.530689	0.543604	0.545214	0.514852	0.588307	0.534591	0.550113	0.558013	0.547336	0.513881	0.505562	0.591717	0.52858	0.309364	0.540118	0.400821	0.533964	0.526706	0.5715	0.528529	0.520395	0.444986	0.507893
cg19024989	11	2024126		0.449539	0.548996	0.525417	0.521256	0.688073	0.522721	0.549686	0.535018	0.492184	0.529617	0.523998	0.569754	0.431766	0.492004	0.337179	0.509164	0.378486	0.585919	0.548672	0.5645	0.547626	0.570256	0.614538	0.53231	0.536454	0.517004	0.498614	0.657094	0.541771	0.575623	0.664413	0.567717	0.522424	0.476815	0.643511	0.584225	0.514046	0.559249	0.608494	0.520007	0.617383	0.507074	0.483806	0.53952	0.380673	0.538488
cg26547719	11	2721437	KCNQ1OT1;KCNQ1;KCNQ1	0.483033	0.441885	0.458752	0.436184	0.325141	0.470374	0.453668	0.537751	0.468283	0.552357	0.488238	0.57376	0.476945	0.47328	0.605868	0.460682	0.488602	0.455703	0.494754	0.447184	0.476004	0.434608	0.436868	0.444294	0.487273	0.447415	0.474205	0.49627	0.415144	0.495525	0.492406	0.451243	0.472804	0.553798	0.401002	0.46877	0.483703	0.466375	0.464401	0.440615	0.444758	0.555451	0.520295	0.43064	0.59372	0.451974
cg07595203	11	2721480	KCNQ1OT1;KCNQ1;KCNQ1	0.322976	0.409599	0.376163	0.358196	0.254442	0.370948	0.357923	0.501686	0.418319	0.50442	0.409032	0.510143	0.382898	0.358798	0.557413	0.358831	0.417788	0.374773	0.396496	0.376817	0.398643	0.319983	0.350566	0.355728	0.40978	0.356082	0.415914	0.427686	0.335136	0.342529	0.427948	0.423554	0.403813	0.483114	0.31778	0.357372	0.483516	0.371184	0.39816	0.345304	0.411537	0.370902	0.436633	0.384738	0.515072	0.347989
cg20699737	11	2721428	KCNQ1OT1;KCNQ1;KCNQ1	0.515146	0.511447	0.461805	0.373385	0.233728	0.383897	0.424043	0.57797	0.464053	0.640183	0.488481	0.619332	0.458726	0.437577	0.691371	0.358471	0.486495	0.447666	0.473697	0.428701	0.463892	0.40173	0.404134	0.424215	0.464893	0.437679	0.45729	0.540369	0.31566	0.46392	0.497951	0.449369	0.497487	0.5617	0.344899	0.429524	0.496648	0.458474	0.389892	0.420104	0.400247	0.448344	0.560093	0.390274	0.632309	0.44004
cg02219360	11	2721409	KCNQ1OT1;KCNQ1;KCNQ1	0.508167	0.546315	0.373626	0.350622	0.209327	0.353503	0.387229	0.554048	0.464039	0.612313	0.456568	0.606534	0.403983	0.414902	0.645121	0.49141	0.444375	0.391991	0.43335	0.380862	0.423001	0.351128	0.364133	0.359461	0.451869	0.477314	0.400614	0.472308	0.281622	0.463468	0.489738	0.433573	0.429973	0.518332	0.310394	0.364071	0.479924	0.41045	0.466424	0.372358	0.36232	0.420166	0.546913	0.353673	0.675299	0.38343
cg21137515	11	2721857	KCNQ1OT1;KCNQ1;KCNQ1	0.480014	0.555676	0.524572	0.519607	0.437881	0.492786	0.430852	0.619987	0.529793	0.578736	0.482384	0.590948	0.532328	0.561191	0.716516	0.550334	0.610094	0.599039	0.540479	0.561397	0.560958	0.565866	0.520112	0.526537	0.539211	0.474929	0.544073	0.663213	0.457675	0.545254	0.602375	0.560352	0.536718	0.52843	0.500809	0.578052	0.598177	0.564505	0.524424	0.485642	0.545252	0.0521008	0.62637	0.557165	0.698846	0.554648
cg05740879	11	2721866	KCNQ1OT1;KCNQ1;KCNQ1	0.567322	0.557164	0.565553	0.558085	0.512515	0.582355	0.506933	0.621481	0.52637	0.606585	0.540668	0.65085	0.60806	0.582184	0.805903	0.582618	0.603371	0.625216	0.535789	0.607099	0.609354	0.598013	0.592556	0.565615	0.63577	0.585438	0.578282	0.666848	0.503982	0.596349	0.599818	0.584974	0.599423	0.661861	0.542611	0.587877	0.70332	0.592403	0.592644	0.51084	0.588001	0.570475	0.640802	0.637335	0.758781	0.592142
cg01893176	11	2721952	KCNQ1OT1;KCNQ1;KCNQ1	0.481144	0.479762	0.421693	0.43962	0.424349	0.453613	0.395309	0.498052	0.433538	0.466923	0.421949	0.486406	0.466946	0.471786	0.660533	0.512714	0.492514	0.530816	0.449249	0.473344	0.485694	0.46735	0.42404	0.461742	0.470243	0.543086	0.457218	0.572296	0.385688	0.472293	0.501119	0.470912	0.472569	0.529244	0.444969	0.496805	0.545263	0.484384	0.485063	0.42263	0.463862	0.451604	0.533606	0.48619	0.648296	0.470338
cg11666921	11	2722062	KCNQ1OT1;KCNQ1;KCNQ1	0.297145	0.358436	0.375854	0.376352	0.208723	0.339364	0.303766	0.406001	0.378754	0.467116	0.43949	0.451405	0.350896	0.399222	0.672557	0.334407	0.463537	0.343877	0.389787	0.333256	0.394347	0.355831	0.356399	0.358478	0.394081	0.316841	0.420101	0.487422	0.286884	0.368862	0.458322	0.34808	0.357114	0.526915	0.247714	0.389069	0.427097	0.391257	0.382791	0.319383	0.399102	0.445159	0.461559	0.329981	0.677767	0.40737
cg14243741	11	2721817	KCNQ1OT1;KCNQ1;KCNQ1	0.55181	0.512153	0.587194	0.565204	0.499654	0.574219	0.530934	0.619875	0.530505	0.634362	0.543477	0.6549	0.562294	0.517881	0.778694	0.565022	0.619937	0.613133	0.561425	0.569267	0.579431	0.587034	0.551487	0.536467	0.550579	0.511626	0.545931	0.619435	0.548527	0.589452	0.657501	0.551326	0.57417	0.526515	0.517708	0.592579	0.628141	0.588802	0.605076	0.529042	0.569825	0.449118	0.641661	0.595258	0.759977	0.520304
cg16739686	11	2721336	KCNQ1OT1;KCNQ1;KCNQ1	0.464051	0.45069	0.534955	0.408384	0.297621	0.471229	0.470243	0.586407	0.498516	0.631545	0.487332	0.655288	0.453117	0.430996	0.744411	0.42536	0.57362	0.481091	0.495417	0.402741	0.494659	0.425444	0.441562	0.392149	0.543703	0.432465	0.474428	0.611818	0.363568	0.445155	0.540975	0.497027	0.480255	0.582876	0.377706	0.43228	0.601264	0.490556	0.498625	0.436247	0.357151	0.491413	0.626165	0.452339	0.656035	0.41184
cg09518720	11	2721591	KCNQ1OT1;KCNQ1;KCNQ1	0.579363	0.559025	0.548183	0.569007	0.377522	0.471542	0.585975	0.644931	0.588203	0.649943	0.54463	0.614856	0.573013	0.503736	0.607344	0.45404	0.525054	0.477765	0.597125	0.571047	0.609531	0.602246	0.554499	0.567384	0.569027	0.542144	0.600777	0.613232	0.613392	0.650617	0.671461	0.633889	0.4578	0.576883	0.413407	0.495191	0.555556	0.441347	0.617864	0.51045	0.54905	0.637831	0.616225	0.551415	0.653492	0.514583
cg11993252	11	2721961	KCNQ1OT1;KCNQ1;KCNQ1	0.525457	0.534547	0.566622	0.561611	0.526975	0.574363	0.551656	0.567286	0.54462	0.578006	0.550941	0.608881	0.528242	0.550929	0.669497	0.549653	0.597293	0.562404	0.563904	0.562109	0.555211	0.55008	0.557583	0.552847	0.57173	0.551168	0.563215	0.559552	0.509543	0.55608	0.593617	0.547862	0.551423	0.592523	0.533704	0.562563	0.592322	0.567988	0.557649	0.543792	0.582517	0.541994	0.589506	0.545071	0.61836	0.544274
cg26104781	11	2721383	KCNQ1OT1;KCNQ1;KCNQ1	0.477193	0.539204	0.458838	0.424814	0.178162	0.45048	0.438418	0.611816	0.473115	0.656416	0.475347	0.683925	0.454409	0.441807	0.786147	0.452345	0.602264	0.478411	0.530511	0.443401	0.537534	0.467402	0.445109	0.426465	0.586177	0.555361	0.518611	0.531508	0.36168	0.533541	0.558185	0.473636	0.501055	0.638416	0.371374	0.463337	0.607662	0.496242	0.533522	0.462293	0.540729	0.471574	0.630461	0.457123	0.687289	0.440007
cg27119222	11	2720229	KCNQ1;KCNQ1OT1;KCNQ1	0.63264	0.615717	0.681967	0.687181	0.466507	0.592064	0.4913	0.614658	0.599398	0.705512	0.548821	0.593294	0.655852	0.61921	0.869652	0.622615	0.6668	0.607018	0.66566	0.697334	0.626701	0.613339	0.612922	0.590964	0.584296	0.581671	0.636589	0.703611	0.496324	0.729963	0.685009	0.5742	0.60795	0.713528	0.52588	0.683378	0.791831	0.693652	0.593878	0.637861	0.694371	0.683207	0.811877	0.677907	0.826138	0.542199
cg08359167	11	2721351	KCNQ1OT1;KCNQ1;KCNQ1	0.507204	0.484305	0.487083	0.464035	0.405432	0.479267	0.497707	0.524765	0.500619	0.539957	0.507047	0.574235	0.480764	0.479673	0.568488	0.484029	0.517231	0.479167	0.530113	0.492229	0.487969	0.478617	0.502175	0.506855	0.497727	0.479553	0.492798	0.507684	0.467622	0.479257	0.527956	0.493526	0.497664	0.55594	0.452362	0.484413	0.54341	0.477269	0.491872	0.450762	0.509931	0.510935	0.535717	0.481903	0.534677	0.469243
cg08446215	11	2721366	KCNQ1OT1;KCNQ1;KCNQ1	0.486531	0.426402	0.498157	0.408919	0.28517	0.46718	0.453999	0.639673	0.496112	0.664649	0.480625	0.708104	0.482503	0.435114	0.694152	0.417314	0.615413	0.499936	0.516117	0.478335	0.505762	0.464579	0.495517	0.451697	0.521341	0.513936	0.497913	0.58072	0.39269	0.473385	0.585479	0.461322	0.490568	0.630981	0.380762	0.462545	0.616177	0.508764	0.502251	0.456484	0.458674	0.511505	0.652838	0.447288	0.691589	0.443259
cg14958441	11	2721610	KCNQ1OT1;KCNQ1;KCNQ1	0.49737	0.468302	0.4442	0.429421	0.378422	0.43838	0.431812	0.498035	0.443902	0.484956	0.394362	0.508356	0.504856	0.487519	0.608145	0.452899	0.465294	0.47304	0.44886	0.465412	0.522753	0.479996	0.458275	0.430675	0.455843	0.402646	0.461521	0.540944	0.448323	0.512329	0.490702	0.474676	0.45272	0.475422	0.446259	0.437475	0.523975	0.449144	0.476884	0.423656	0.515518	0.430521	0.499936	0.482572	0.59017	0.453795
cg03401726	11	2721248	KCNQ1OT1;KCNQ1;KCNQ1	0.52922	0.524446	0.50914	0.513226	0.400088	0.521831	0.480019	0.570415	0.523718	0.586013	0.546858	0.594048	0.525208	0.530752	0.653262	0.514519	0.568476	0.522899	0.560734	0.522496	0.535578	0.534388	0.532068	0.53178	0.545426	0.606723	0.523605	0.536608	0.502712	0.526926	0.543478	0.516384	0.539695	0.566451	0.454332	0.529135	0.582055	0.557068	0.531392	0.473772	0.560941	0.50743	0.57949	0.513364	0.616699	0.517138
cg27323091	11	2721619	KCNQ1OT1;KCNQ1;KCNQ1	0.521564	0.516233	0.525948	0.51671	0.441294	0.510715	0.507392	0.583747	0.530019	0.580691	0.517613	0.600809	0.520287	0.498232	0.607837	0.499886	0.555231	0.499603	0.518283	0.493794	0.517691	0.488009	0.503921	0.512189	0.539261	0.523565	0.523052	0.517045	0.490508	0.52418	0.527784	0.530063	0.52429	0.577418	0.497387	0.517234	0.56137	0.490978	0.509787	0.499468	0.558	0.611262	0.547694	0.496689	0.60914	0.498947
cg26094482	11	2722073	KCNQ1OT1;KCNQ1;KCNQ1	0.295504	0.353966	0.415874	0.406552	0.275152	0.384823	0.370278	0.411113	0.385966	0.446201	0.415143	0.469932	0.358795	0.325294	0.579029	0.337437	0.486105	0.353604	0.461353	0.372462	0.401081	0.397615	0.410015	0.401117	0.431156	0.367553	0.400155	0.41326	0.334105	0.37191	0.4414	0.420514	0.38426	0.541433	0.314941	0.423292	0.45017	0.416802	0.383906	0.346569	0.427482	0.49513	0.502414	0.361027	0.539693	0.363271
cg05816130	11	2721799	KCNQ1OT1;KCNQ1;KCNQ1	0.497527	0.535363	0.486056	0.503858	0.496741	0.529872	0.424575	0.588019	0.497263	0.604033	0.503539	0.630777	0.528319	0.531537	0.681247	0.538147	0.586528	0.564539	0.519018	0.554606	0.552562	0.5264	0.495886	0.535049	0.539973	0.597932	0.501992	0.605876	0.396227	0.521369	0.570834	0.527426	0.480854	0.424382	0.471225	0.561911	0.651767	0.568254	0.52659	0.466691	0.479415	0.512684	0.578992	0.573294	0.689968	0.525382
cg14392746	11	2721207	KCNQ1;KCNQ1OT1;KCNQ1	0.484363	0.413233	0.483254	0.380597	0.298886	0.423711	0.381912	0.539319	0.455858	0.569719	0.4392	0.604546	0.448699	0.434818	0.646327	0.446301	0.465489	0.478407	0.430252	0.488364	0.478844	0.43827	0.432713	0.389434	0.446613	0.462547	0.477485	0.547581	0.426725	0.476859	0.556221	0.441754	0.450735	0.558968	0.398659	0.473023	0.581906	0.44156	0.481619	0.412641	0.468799	0.481386	0.565926	0.487625	0.605866	0.412385
cg26908876	11	2722076	KCNQ1OT1;KCNQ1;KCNQ1	0.321725	0.37383	0.361438	0.351383	0.173563	0.396659	0.319183	0.453265	0.377135	0.478468	0.413391	0.477273	0.335813	0.359491	0.645548	0.356815	0.505599	0.362087	0.390193	0.334459	0.382383	0.381514	0.345523	0.374945	0.38317	0.2813	0.416085	0.404002	0.298112	0.307219	0.470973	0.37358	0.406052	0.531696	0.303782	0.41692	0.438329	0.355047	0.335987	0.289942	0.303608	0.39333	0.475084	0.367442	0.571157	0.353182
cg01873334	11	2721632	KCNQ1OT1;KCNQ1;KCNQ1	0.703714	0.676008	0.653356	0.611528	0.497944	0.597093	0.604499	0.676429	0.630328	0.723325	0.620805	0.743142	0.636542	0.617006	0.800221	0.639875	0.699557	0.647518	0.647853	0.62981	0.633717	0.588891	0.592934	0.596741	0.606025	0.543937	0.637273	0.752652	0.562536	0.640108	0.675763	0.636572	0.653911	0.718854	0.583744	0.632527	0.722798	0.668733	0.65464	0.555632	0.680823	0.592176	0.718216	0.604042	0.778287	0.623742
cg11297256	11	2720810	KCNQ1;KCNQ1OT1;KCNQ1	0.634479	0.618423	0.553802	0.488893	0.480035	0.556535	0.559878	0.694158	0.655004	0.745297	0.613485	0.7148	0.598612	0.648691	0.834171	0.663587	0.660993	0.6223	0.587804	0.579645	0.551194	0.542465	0.576619	0.562331	0.642597	0.632921	0.64827	0.646988	0.46151	0.603097	0.653248	0.618079	0.628562	0.744712	0.487938	0.609413	0.718306	0.64422	0.606248	0.550569	0.600027	0.574066	0.683242	0.56756	0.716005	0.598429
cg25306939	11	2722086	KCNQ1OT1;KCNQ1;KCNQ1	0.386599	0.453712	0.531527	0.465237	0.440599	0.494037	0.383363	0.552383	0.469686	0.603682	0.460233	0.6649	0.479343	0.435813	0.757154	0.54737	0.617481	0.502762	0.475946	0.558906	0.500412	0.526903	0.466615	0.445883	0.454792	0.433523	0.493699	0.583294	0.428508	0.465761	0.622456	0.48518	0.499717	0.613494	0.430199	0.61	0.655223	0.479334	0.562235	0.486772	0.559743	0.494609	0.610678	0.478166	0.695952	0.456725
cg12077660	11	2721243	KCNQ1OT1;KCNQ1;KCNQ1	0.520193	0.486438	0.481304	0.503505	0.462335	0.488758	0.470081	0.553025	0.526777	0.552953	0.542933	0.57441	0.494757	0.504034	0.569014	0.494108	0.534983	0.490803	0.550986	0.508578	0.483877	0.504241	0.523322	0.495518	0.491348	0.500411	0.503589	0.539268	0.481869	0.46996	0.514777	0.504963	0.503342	0.551183	0.438687	0.484606	0.548667	0.525355	0.523402	0.467425	0.554877	0.41392	0.539828	0.484438	0.586116	0.505942
cg00000924	11	2720463	KCNQ1;KCNQ1OT1;KCNQ1	0.442562	0.444306	0.496626	0.490975	0.409498	0.449672	0.42157	0.54331	0.491489	0.548252	0.477179	0.592074	0.48061	0.425384	0.677378	0.455018	0.516009	0.506393	0.506553	0.480751	0.495164	0.455563	0.458289	0.468694	0.507516	0.437054	0.461061	0.541575	0.363414	0.548134	0.533549	0.468755	0.475074	0.553247	0.413355	0.492077	0.605828	0.521632	0.479884	0.42898	0.496064	0.387556	0.578181	0.481701	0.599009	0.441336
cg15651941	11	2722084	KCNQ1OT1;KCNQ1;KCNQ1	0.402663	0.463878	0.530777	0.468768	0.39375	0.522742	0.422842	0.561212	0.506067	0.585015	0.503461	0.574175	0.473887	0.442198	0.801621	0.463153	0.61616	0.500201	0.472923	0.526794	0.600427	0.536299	0.500716	0.492253	0.462383	0.480147	0.491747	0.542499	0.450179	0.519729	0.53826	0.534243	0.515941	0.634797	0.430665	0.530788	0.647546	0.49783	0.552267	0.449515	0.554856	0.517654	0.549225	0.497876	0.646545	0.432888
cg02798157	11	2722195	KCNQ1OT1;KCNQ1;KCNQ1	0.289698	0.393862	0.383656	0.396359	0.363739	0.459378	0.331612	0.463208	0.46208	0.514537	0.417026	0.462306	0.338713	0.444877	0.701936	0.448617	0.401424	0.449273	0.388033	0.454484	0.479414	0.458074	0.350281	0.397125	0.436489	0.409577	0.379169	0.475782	0.271827	0.39361	0.468344	0.440849	0.343366	0.408943	0.321551	0.51554	0.447823	0.4086	0.319529	0.412408	0.346281	0.412279	0.555806	0.434553	0.498526	0.450921
cg27604721	11	2722258	KCNQ1OT1;KCNQ1;KCNQ1	0.390582	0.494824	0.460535	0.526135	0.435968	0.560082	0.441311	0.531632	0.480217	0.546069	0.527068	0.57781	0.512429	0.479195	0.831524	0.514061	0.465265	0.582648	0.519938	0.576903	0.485921	0.560011	0.420584	0.490837	0.461029	0.41636	0.460459	0.570693	0.401142	0.465765	0.53234	0.476101	0.458551	0.479968	0.417795	0.560512	0.479906	0.521138	0.490602	0.490844	0.380544	0.462824	0.69316	0.502286	0.587245	0.452748
cg19427472	13	48892948	RB1	0.697434	0.722283	0.466507	0.635603	0.718074	0.607923	0.729629	0.750903	0.633422	0.734498	0.6795	0.750822	0.79564	0.694326	0.604155	0.723484	0.709414	0.709699	0.749054	0.703725	0.661641	0.6771	0.632203	0.686151	0.612527	0.667671	0.665695	0.789099	0.736378	0.679804	0.722469	0.726992	0.694161	0.615655	0.687499	0.694526	0.905745	0.738564	0.590139	0.68431	0.777748	0.660772	0.675365	0.795043	0.812113	0.653759
cg27182551	13	48892551	RB1	0.784872	0.695675	0.496589	0.652762	0.823948	0.621513	0.769989	0.711234	0.69456	0.729873	0.679316	0.687418	0.777572	0.63581	0.59588	0.656238	0.687412	0.763186	0.750993	0.723086	0.604881	0.657679	0.64427	0.685069	0.775763	0.67669	0.707664	0.838604	0.739637	0.716924	0.741518	0.72625	0.698418	0.688128	0.715769	0.68426	0.908073	0.722033	0.642569	0.677595	0.858282	0.673644	0.66469	0.763257	0.767815	0.685743
cg07880715	13	48895478	RB1	0.582528	0.652675	0.331975	0.620686	0.611882	0.65337	0.728816	0.71488	0.5944	0.78359	0.559335	0.739171	0.779442	0.616885	0.608372	0.657759	0.615189	0.713896	0.639539	0.653432	0.710031	0.637242	0.779002	0.643583	0.609069	0.633603	0.59287	0.741608	0.862275	0.699825	0.771981	0.641306	0.625728	0.584679	0.751142	0.656492	0.914269	0.690023	0.551743	0.656093	0.723816	0.661125	0.739126	0.646574	0.735935	0.610469
cg26119796	13	48894595	RB1	0.639807	0.593984	0.253989	0.64805	0.572045	0.632985	0.63131	0.682269	0.53283	0.660716	0.574401	0.653729	0.684724	0.667818	0.657538	0.676996	0.75417	0.730493	0.601194	0.65818	0.803387	0.70113	0.762972	0.642218	0.772259	0.655556	0.505541	0.730302	0.799755	0.681228	0.659523	0.685281	0.56637	0.53673	0.64939	0.637419	0.869099	0.702101	0.834168	0.656324	0.672415	0.687421	0.748583	0.717627	0.682214	0.677124
cg26740195	13	48895241	RB1	0.475187	0.527115	0.273951	0.490597	0.478483	0.478076	0.576348	0.577625	0.419984	0.598558	0.425982	0.593481	0.643493	0.536905	0.501565	0.538353	0.541547	0.524869	0.52019	0.497289	0.52569	0.51478	0.643189	0.510179	0.460447	0.529389	0.427823	0.54461	0.679383	0.497281	0.62013	0.502398	0.510937	0.451081	0.578278	0.483978	0.652614	0.55008	0.457159	0.520932	0.568376	0.475028	0.671807	0.516836	0.568108	0.500153
cg27026713	13	48895318	RB1	0.794788	0.720819	0.430919	0.712265	0.725021	0.745525	0.673335	0.68894	0.635489	0.704426	0.604153	0.671245	0.780987	0.724163	0.763454	0.793042	0.747364	0.862835	0.764798	0.780542	0.865884	0.859845	0.877966	0.786786	0.710472	0.761585	0.642593	0.841996	0.871378	0.715144	0.843079	0.774035	0.747329	0.679554	0.815173	0.809986	0.94495	0.789882	0.671234	0.753942	0.828846	0.70529	0.859781	0.774089	0.788211	0.724468
cg03085377	13	48893376	RB1	0.516855	0.565238	0.20828	0.57247	0.489728	0.482372	0.730173	0.59383	0.50364	0.706348	0.573273	0.721308	0.701869	0.538129	0.430045	0.563759	0.501792	0.52952	0.593216	0.49688	0.469877	0.554027	0.477012	0.505741	0.632303	0.535082	0.431557	0.636881	0.675412	0.57825	0.695367	0.545908	0.485695	0.443748	0.568812	0.474579	0.90241	0.600561	0.839038	0.550394	0.628335	0.400983	0.629721	0.564666	0.612488	0.497782
cg16153267	13	48893968	RB1	0.426698	0.491015	0.256631	0.480365	0.434385	0.497857	0.406137	0.398433	0.366865	0.396981	0.42543	0.380211	0.493318	0.472345	0.508772	0.492535	0.410858	0.531706	0.41714	0.450753	0.571799	0.514215	0.49417	0.464658	0.486681	0.449198	0.353113	0.495252	0.566531	0.464469	0.467798	0.458826	0.415806	0.297776	0.499569	0.460734	0.586352	0.509406	0.610411	0.444569	0.535147	0.438732	0.559213	0.518034	0.504824	0.455192
cg18481241	13	48893727	RB1	0.474531	0.518708	0.2363	0.545873	0.479201	0.547756	0.623845	0.613485	0.487932	0.612128	0.530119	0.620756	0.648722	0.493816	0.688648	0.556531	0.509277	0.549973	0.568334	0.500277	0.621669	0.535065	0.690709	0.539635	0.632932	0.558717	0.399731	0.586805	0.75536	0.609519	0.669812	0.567993	0.475761	0.44015	0.669965	0.516914	0.784617	0.614541	0.607989	0.521174	0.622029	0.532636	0.717167	0.596048	0.614827	0.508393
cg13431205	13	48893174	RB1	0.522185	0.53188	0.26739	0.517482	0.51715	0.492412	0.634069	0.620572	0.473714	0.562622	0.538304	0.505487	0.623664	0.509549	0.414244	0.532235	0.50003	0.567782	0.607999	0.521134	0.451486	0.514447	0.421117	0.481209	0.473004	0.493902	0.458779	0.594742	0.577962	0.495791	0.547819	0.525632	0.519531	0.452429	0.509203	0.538329	0.911198	0.591588	0.442869	0.485501	0.669439	0.514475	0.486466	0.560944	0.609331	0.517576
cg25676335	13	48894214	RB1	0.731703	0.77022	0.587477	0.794694	0.715615	0.718886	0.748869	0.78897	0.646171	0.771771	0.694425	0.768594	0.820261	0.758413	0.849019	0.751288	0.833029	0.816406	0.776178	0.732227	0.885978	0.772996	0.84898	0.758828	0.840503	0.742647	0.719212	0.816727	0.852824	0.758758	0.857038	0.77289	0.749475	0.699522	0.819501	0.728602	0.921048	0.79082	0.905162	0.792906	0.834578	0.664629	0.892455	0.813917	0.810033	0.760941
cg00059930	13	48894382	RB1	0.610164	0.638228	0.403813	0.610195	0.568653	0.599609	0.629711	0.66206	0.512907	0.609046	0.567946	0.654936	0.698277	0.639956	0.745567	0.663283	0.750377	0.676633	0.620748	0.604715	0.815484	0.64667	0.736616	0.587549	0.741973	0.705661	0.530353	0.71841	0.73571	0.628727	0.69479	0.725935	0.568437	0.564342	0.695907	0.584736	0.843461	0.696021	0.809644	0.619431	0.690709	0.48708	0.756136	0.662648	0.626901	0.628168
cg15419911	14	101292872	MEG3;MEG3;MEG3	0.597867	0.565557	0.602942	0.580843	0.648239	0.556073	0.694844	0.620395	0.56768	0.641219	0.610868	0.648307	0.693793	0.553495	0.644414	0.570109	0.665891	0.576787	0.563459	0.610841	0.801041	0.678531	0.757144	0.594184	0.570984	0.581852	0.568104	0.638231	0.703311	0.604046	0.715403	0.610802	0.650525	0.754558	0.497918	0.609824	0.90272	0.603034	0.764982	0.5569	0.729656	0.579819	0.665612	0.628174	0.565094	0.558359
cg14245102	14	101292967	MEG3;MEG3;MEG3	0.585113	0.432985	0.352683	0.423744	0.639565	0.436063	0.688052	0.443574	0.428981	0.487167	0.627015	0.483916	0.642284	0.362686	0.60989	0.382109	0.621399	0.42029	0.494688	0.42213	0.752897	0.346023	0.710241	0.402083	0.370361	0.450064	0.376771	0.434386	0.831534	0.412135	0.584572	0.403371	0.477193	0.778702	0.317905	0.406098	0.886602	0.455106	0.963147	0.327176	0.267641	0.438504	0.714004	0.471273	0.463687	0.334099
cg24089209	14	101291459	MEG3;MEG3;MEG3	0.486213	0.537493	0.647374	0.533196	0.723242	0.534725	0.528621	0.51221	0.532816	0.523103	0.607882	0.535041	0.650157	0.544939	0.415478	0.580072	0.408801	0.53347	0.495534	0.559945	0.698526	0.572573	0.599254	0.522733	0.613956	0.498701	0.438232	0.587901	0.516861	0.568488	0.610067	0.585397	0.477002	0.398195	0.451034	0.559036	0.723234	0.555011	0.492631	0.548338	0.708766	0.480385	0.614776	0.572643	0.433767	0.516656
cg00764369	14	101290556		0.756922	0.780257	0.845992	0.825034	0.841833	0.757663	0.864931	0.837648	0.735676	0.83973	0.79729	0.825392	0.863077	0.803149	0.786632	0.781615	0.833305	0.790402	0.865948	0.830603	0.945974	0.839906	0.931255	0.834335	0.779939	0.847563	0.810863	0.806388	0.923199	0.754518	0.868951	0.774885	0.741062	0.830526	0.782148	0.757274	0.961519	0.807475	0.741452	0.788442	0.844906	0.792875	0.942145	0.805919	0.84089	0.678963
cg10515315	14	101290717		0.521354	0.494255	0.566787	0.499872	0.71161	0.485816	0.582292	0.512992	0.476928	0.54796	0.536727	0.514131	0.629926	0.489493	0.554414	0.531855	0.448553	0.553238	0.440812	0.513448	0.66628	0.532358	0.594275	0.490901	0.559807	0.451549	0.5515	0.541058	0.588428	0.562066	0.636321	0.526741	0.515884	0.553266	0.40379	0.511031	0.659461	0.530259	0.510832	0.486948	0.573613	0.489034	0.661628	0.538583	0.67825	0.452813
cg02888166	14	101291440	MEG3;MEG3;MEG3	0.563892	0.625198	0.673237	0.662272	0.73938	0.617827	0.742741	0.65641	0.622429	0.670859	0.674862	0.683213	0.718159	0.614726	0.628969	0.637712	0.526245	0.612223	0.609436	0.654733	0.804389	0.617486	0.771599	0.651713	0.756812	0.658985	0.538398	0.651338	0.711811	0.654172	0.742752	0.620167	0.57951	0.556125	0.54483	0.616999	0.851575	0.669116	0.563475	0.620743	0.736727	0.629449	0.716843	0.657716	0.574434	0.605898
cg15373285	14	101293090	MEG3;MEG3;MEG3	0.456899	0.50572	0.481202	0.470589	0.588528	0.492558	0.542004	0.554295	0.446253	0.557139	0.529356	0.561765	0.609249	0.502902	0.544975	0.517753	0.549082	0.534288	0.463474	0.51499	0.705548	0.52921	0.559266	0.482149	0.492924	0.447131	0.460025	0.571366	0.598542	0.513299	0.649519	0.48042	0.583626	0.611762	0.430152	0.542864	0.758945	0.498297	0.514281	0.476042	0.585517	0.421708	0.505725	0.53304	0.527206	0.489308
cg16738180	14	101291469	MEG3;MEG3;MEG3	0.505145	0.548729	0.601268	0.584713	0.693116	0.544462	0.641794	0.576749	0.543308	0.557639	0.610783	0.575575	0.667904	0.563795	0.558846	0.589485	0.428878	0.576316	0.520261	0.573753	0.69979	0.592029	0.665283	0.552148	0.648007	0.539159	0.442563	0.640615	0.530532	0.598399	0.679382	0.532712	0.485037	0.446445	0.453613	0.550919	0.749465	0.590726	0.479426	0.541018	0.681963	0.501495	0.673847	0.606408	0.541914	0.534258
cg02982753	14	101291410	MEG3;MEG3;MEG3	0.433499	0.483084	0.47954	0.512235	0.586671	0.474563	0.505871	0.549914	0.498328	0.539288	0.484948	0.539415	0.586714	0.472553	0.377262	0.490516	0.370951	0.498566	0.456173	0.494037	0.70248	0.515604	0.546459	0.508099	0.476694	0.455297	0.392553	0.584002	0.461675	0.524175	0.615142	0.424089	0.445581	0.343344	0.437699	0.534208	0.600257	0.556185	0.470091	0.44579	0.602892	0.365223	0.537821	0.507878	0.32749	0.450814
cg10943497	14	101291571	MEG3;MEG3;MEG3	0.759479	0.766648	0.790886	0.759887	0.810538	0.733685	0.818309	0.797103	0.677127	0.750133	0.769872	0.800289	0.844651	0.776579	0.872473	0.808815	0.66125	0.732469	0.794442	0.761913	0.882646	0.781042	0.897434	0.754081	0.908024	0.762203	0.654031	0.776679	0.707798	0.76373	0.803807	0.75962	0.733184	0.694068	0.700917	0.717537	0.942649	0.813091	0.6476	0.738991	0.734587	0.602951	0.843477	0.757043	0.813765	0.741157
cg04576764	14	101292149	MEG3;MEG3;MEG3	0.649453	0.631627	0.584161	0.597501	0.698934	0.560785	0.661529	0.667882	0.572594	0.692212	0.665966	0.726701	0.740889	0.598129	0.685614	0.626728	0.535497	0.595781	0.57914	0.584186	0.776328	0.501889	0.66784	0.577245	0.699902	0.574018	0.50232	0.649627	0.595639	0.649475	0.675786	0.610679	0.609329	0.519339	0.47269	0.591601	0.812879	0.645823	0.534206	0.548753	0.624098	0.58062	0.62793	0.576564	0.721986	0.621157
cg14123427	14	101293450	MEG3;MEG3;MEG3	0.555975	0.485541	0.486385	0.44384	0.582773	0.447892	0.50634	0.512671	0.428993	0.487131	0.498897	0.501595	0.617446	0.473098	0.486177	0.499408	0.454792	0.505835	0.493942	0.499796	0.650266	0.494741	0.506996	0.472657	0.447742	0.469394	0.473948	0.526131	0.575078	0.502594	0.579858	0.470383	0.486917	0.536334	0.495624	0.499377	0.750204	0.491672	0.482585	0.433713	0.54134	0.465429	0.596222	0.506728	0.502118	0.475369
cg19643803	14	101291500	MEG3;MEG3;MEG3	0.450223	0.513458	0.607495	0.550961	0.68808	0.511929	0.573477	0.513867	0.499005	0.508999	0.540464	0.538774	0.596815	0.524139	0.415402	0.574429	0.412468	0.531212	0.568718	0.537838	0.474874	0.54923	0.654935	0.526416	0.623714	0.48595	0.443508	0.568008	0.538776	0.563642	0.658792	0.50002	0.515333	0.44245	0.450389	0.536973	0.562485	0.595789	0.490466	0.496952	0.604884	0.495403	0.586022	0.534745	0.414735	0.493639
cg04304932	14	101292128	MEG3;MEG3;MEG3	0.639713	0.619516	0.608727	0.569461	0.676975	0.576384	0.681912	0.672908	0.559599	0.708807	0.637842	0.697483	0.724276	0.595219	0.670273	0.592554	0.568606	0.570125	0.571458	0.569723	0.726715	0.557287	0.68255	0.589254	0.509186	0.571939	0.559351	0.61652	0.649971	0.618779	0.700665	0.549283	0.631943	0.581708	0.500553	0.566027	0.882227	0.643015	0.813299	0.527519	0.622796	0.568413	0.682253	0.576293	0.714624	0.588077
cg05711886	14	101292680	MEG3;MEG3;MEG3	0.47643	0.528293	0.446352	0.506225	0.622408	0.518948	0.628421	0.616529	0.533496	0.55823	0.599826	0.609135	0.616792	0.479442	0.54013	0.503096	0.577314	0.498545	0.47568	0.504108	0.673227	0.49307	0.580396	0.527048	0.524632	0.519129	0.539582	0.551175	0.669602	0.540897	0.668725	0.538386	0.593425	0.661081	0.424313	0.518422	0.831123	0.518934	0.473679	0.503672	0.570418	0.563462	0.586638	0.52994	0.560021	0.51682
cg25836301	14	101292306	MEG3;MEG3;MEG3	0.638911	0.553761	0.515104	0.501923	0.683659	0.492573	0.605283	0.621753	0.489555	0.610991	0.579345	0.624427	0.59715	0.525835	0.778309	0.501898	0.517321	0.551088	0.489257	0.521413	0.750476	0.507418	0.690658	0.525098	0.487818	0.457187	0.505872	0.597307	0.645668	0.566398	0.655617	0.50924	0.593713	0.636917	0.414774	0.547171	0.833193	0.573432	0.773991	0.443573	0.555093	0.485985	0.622042	0.540276	0.582244	0.512726
cg09926418	14	101292392	MEG3;MEG3;MEG3	0.621031	0.562561	0.590181	0.559679	0.75167	0.555025	0.579609	0.6891	0.530519	0.671984	0.603752	0.658291	0.736093	0.600152	0.601333	0.579775	0.529441	0.595168	0.548929	0.560427	0.781898	0.614035	0.649336	0.584207	0.593166	0.519919	0.535478	0.656124	0.808985	0.602765	0.716929	0.592359	0.57174	0.537968	0.485119	0.585704	0.90346	0.604005	0.561868	0.495142	0.67267	0.532846	0.571206	0.572263	0.555506	0.51896
cg23176399	14	101292643	MEG3;MEG3;MEG3	0.442559	0.451322	0.454136	0.444624	0.506587	0.458898	0.463076	0.552931	0.431586	0.559379	0.424106	0.559833	0.521407	0.462249	0.49575	0.48987	0.439315	0.500721	0.451885	0.472339	0.627108	0.497268	0.43817	0.471008	0.470831	0.432626	0.441286	0.514774	0.468409	0.466653	0.577258	0.442365	0.459504	0.443936	0.399	0.471856	0.730543	0.471313	0.247225	0.41857	0.553724	0.452003	0.627162	0.486156	0.459203	0.427119
cg26374305	14	101293856	MEG3;MEG3;MEG3	0.701987	0.46286	0.464618	0.469314	0.723404	0.495037	0.728355	0.53987	0.494829	0.527789	0.708243	0.59748	0.783143	0.445084	0.534513	0.426392	0.606764	0.437622	0.600782	0.447421	0.685761	0.448219	0.684328	0.466552	0.486448	0.40684	0.511827	0.470403	0.826792	0.472719	0.667334	0.41829	0.664896	0.74592	0.632539	0.483124	0.84171	0.429277	0.630746	0.447249	0.560343	0.564434	0.804225	0.463134	0.584928	0.42472
cg22940816	14	101291829	MEG3;MEG3;MEG3	0.532674	0.516537	0.631771	0.484916	0.597646	0.485466	0.585137	0.562222	0.463828	0.551418	0.517733	0.556484	0.625711	0.506725	0.673388	0.536823	0.529461	0.517081	0.535151	0.502002	0.651594	0.546675	0.647677	0.482466	0.578405	0.466632	0.437435	0.563568	0.64984	0.514242	0.581327	0.485674	0.543468	0.636068	0.543441	0.49589	0.764134	0.519837	0.759933	0.460431	0.551392	0.431186	0.57257	0.526855	0.580387	0.489111
cg10065153	14	101291602	MEG3;MEG3;MEG3	0.75786	0.699207	0.753961	0.665303	0.845902	0.759189	0.687043	0.694711	0.590924	0.715249	0.615457	0.700377	0.829058	0.6482	0.866509	0.702299	0.497129	0.698103	0.647316	0.729956	0.694819	0.588926	0.745624	0.62963	0.664224	0.64315	0.539577	0.802727	0.704576	0.719931	0.778814	0.655113	0.550945	0.636507	0.651749	0.68776	0.906029	0.740393	0.587319	0.615795	0.707162	0.641981	0.707611	0.725424	0.807946	0.689153
cg15101633	14	101293726	MEG3;MEG3;MEG3	0.542472	0.5135	0.517971	0.485353	0.690817	0.563713	0.496327	0.576158	0.505931	0.57354	0.453865	0.574206	0.670306	0.536358	0.549122	0.550766	0.397421	0.562997	0.459227	0.561377	0.717847	0.552486	0.61341	0.518192	0.510688	0.525942	0.506362	0.584642	0.577279	0.549369	0.651607	0.548427	0.45233	0.358242	0.546468	0.580141	0.80779	0.51143	0.546065	0.498172	0.592531	0.489392	0.51588	0.580111	0.548951	0.510525
cg02313552	14	101291288	MEG3;MEG3;MEG3	0.696912	0.709786	0.714042	0.704545	0.820241	0.690707	0.801533	0.676344	0.743273	0.6928	0.767715	0.677784	0.810222	0.823488	0.865108	0.713404	0.537701	0.689687	0.642363	0.712762	0.852144	0.723136	0.847842	0.69676	0.808237	0.723971	0.524807	0.73022	0.838262	0.732713	0.797902	0.681399	0.701451	0.768182	0.657168	0.714445	0.920291	0.709289	0.551874	0.713872	0.767048	0.677123	0.864855	0.740226	0.808473	0.679088
cg12967319	14	101291997	MEG3;MEG3;MEG3	0.474875	0.476724	0.554188	0.482307	0.636175	0.476882	0.524411	0.56819	0.445159	0.611402	0.470697	0.601037	0.520846	0.498202	0.498361	0.493773	0.342619	0.52304	0.449759	0.507448	0.664802	0.47538	0.587112	0.460388	0.455305	0.450252	0.388796	0.526704	0.469743	0.490193	0.581701	0.480003	0.476814	0.391814	0.400095	0.493011	0.698353	0.541637	0.469988	0.425877	0.538329	0.457195	0.694478	0.502135	0.50364	0.454319
cg14070323	14	101291856	MEG3;MEG3;MEG3	0.638862	0.620501	0.779324	0.654488	0.811134	0.574156	0.799253	0.704645	0.618717	0.711892	0.699468	0.744412	0.751288	0.628683	0.810001	0.629487	0.732919	0.646575	0.695285	0.640095	0.839886	0.603008	0.811541	0.635374	0.774272	0.660773	0.528853	0.686859	0.862635	0.674647	0.795716	0.654034	0.661525	0.822568	0.610056	0.621771	0.959699	0.756329	0.928669	0.616507	0.674197	0.616191	0.829823	0.651413	0.739849	0.584389
cg14119337	14	101291891	MEG3;MEG3;MEG3	0.387183	0.390161	0.537306	0.453148	0.532514	0.450732	0.566858	0.452936	0.420322	0.425545	0.528218	0.449309	0.506754	0.333676	0.3384	0.367841	0.409628	0.413723	0.395884	0.424195	0.643986	0.37799	0.54879	0.400879	0.413992	0.433	0.437943	0.450654	0.51792	0.436663	0.541343	0.419898	0.491777	0.621759	0.346537	0.414975	0.735251	0.450111	0.442673	0.413463	0.479165	0.512079	0.463212	0.449994	0.57775	0.375128
cg09280976	14	101291687	MEG3;MEG3;MEG3	0.500337	0.590529	0.736691	0.639734	0.722205	0.626867	0.630745	0.690276	0.507636	0.657893	0.576461	0.646401	0.698959	0.593207	0.595397	0.62026	0.464566	0.613964	0.625283	0.607621	0.746546	0.591941	0.665262	0.615455	0.744088	0.553184	0.497297	0.66142	0.669379	0.627437	0.684613	0.604122	0.579018	0.492476	0.556674	0.577094	0.859859	0.657881	0.442438	0.59563	0.714254	0.589844	0.779758	0.616271	0.663186	0.57711
cg16567044	14	101291136	MEG3;MEG3;MEG3	0.370449	0.451909	0.424507	0.447299	0.528429	0.453824	0.459433	0.430433	0.429081	0.478272	0.497715	0.456402	0.52094	0.489601	0.458727	0.48941	0.294439	0.472991	0.482506	0.478913	0.631977	0.489602	0.449279	0.444995	0.580868	0.553171	0.362173	0.542351	0.430074	0.492036	0.501684	0.439475	0.344826	0.335499	0.342229	0.489041	0.697781	0.486214	0.262604	0.405379	0.441266	0.416931	0.583025	0.471387	0.485883	0.416775
cg15991553	14	101290867		0.519199	0.545543	0.573991	0.540417	0.710219	0.598107	0.554581	0.56407	0.560571	0.622334	0.610368	0.53609	0.69449	0.589989	0.732849	0.645833	0.375096	0.640168	0.447173	0.593046	0.671623	0.58276	0.60377	0.553778	0.529835	0.556375	0.528583	0.615609	0.46347	0.57196	0.646909	0.57345	0.469486	0.412563	0.447766	0.542652	0.738309	0.58719	0.607275	0.564903	0.691936	0.597718	0.654438	0.599949	0.704659	0.549544
cg23870378	14	101291068	MEG3;MEG3;MEG3	0.54319	0.578419	0.605266	0.615505	0.76174	0.566073	0.700375	0.599686	0.541576	0.676157	0.608009	0.691168	0.741235	0.616722	0.705106	0.632257	0.473566	0.638368	0.632141	0.644016	0.817355	0.654308	0.74597	0.568146	0.753222	0.630411	0.562616	0.663675	0.726628	0.607612	0.681717	0.575465	0.596981	0.697783	0.450888	0.560001	0.859534	0.649502	0.512597	0.605721	0.66643	0.587767	0.796448	0.624623	0.683224	0.550143
cg20952167	14	101291933	MEG3;MEG3;MEG3	0.350877	0.400885	0.546598	0.456437	0.57003	0.434264	0.538608	0.52002	0.465351	0.545962	0.524334	0.552328	0.526616	0.43596	0.45365	0.431057	0.432599	0.440361	0.485822	0.445825	0.596903	0.451499	0.559593	0.460507	0.458336	0.43937	0.441664	0.507823	0.453115	0.457014	0.552338	0.474365	0.414735	0.468221	0.339814	0.459108	0.716598	0.458087	0.215963	0.433952	0.453991	0.03658	0.497966	0.477653	0.55905	0.407899
cg10540302	14	101291180	MEG3;MEG3;MEG3	0.400915	0.450643	0.43729	0.469572	0.492597	0.460012	0.419861	0.473704	0.453871	0.509204	0.489664	0.50162	0.526193	0.501892	0.443724	0.500438	0.316134	0.486402	0.383764	0.473963	0.536421	0.531663	0.449886	0.479872	0.563584	0.450895	0.373888	0.532319	0.352767	0.520663	0.510452	0.512503	0.382922	0.303253	0.346986	0.458861	0.697122	0.494925	0.374204	0.468888	0.424922	0.464833	0.609303	0.479267	0.506594	0.427716
cg14034270	14	101291100	MEG3;MEG3;MEG3	0.745316	0.754385	0.806185	0.78813	0.897684	0.792574	0.777684	0.82176	0.664743	0.823285	0.751766	0.836249	0.878093	0.804132	0.890154	0.815861	0.624913	0.809392	0.845109	0.811825	0.904348	0.86037	0.872815	0.78639	0.872076	0.822732	0.66437	0.822052	0.791667	0.804671	0.858117	0.758518	0.768818	0.806459	0.596366	0.774923	0.967068	0.802104	0.880632	0.810425	0.788988	0.666044	0.89452	0.776501	0.822527	0.72195
cg13073261	15	25201732	SNRPN;SNRPN;SNRPN;SNRPN;SNURF;SNURF;SNRPN	0.418044	0.415044	0.329449	0.476404	0.414117	0.491841	0.358664	0.483885	0.488685	0.475506	0.449148	0.513096	0.35648	0.438221	0.239989	0.447833	0.290379	0.460622	0.392277	0.436671	0.510416	0.466391	0.358566	0.480734	0.563485	0.492514	0.3839	0.472801	0.534929	0.46668	0.396893	0.506002	0.405901	0.262145	0.372045	0.444814	0.414078	0.466012	0.453014	0.423503	0.564059	0.445431	0.537472	0.468793	0.279241	0.456619
cg22159025	15	25201020	SNRPN;SNRPN;SNRPN;SNRPN;SNURF;SNURF;SNRPN	0.456011	0.478922	0.190592	0.425749	0.279094	0.444332	0.323965	0.682061	0.381219	0.522296	0.447771	0.623173	0.472155	0.348661	0.429436	0.421198	0.218182	0.321192	0.51918	0.389185	0.768104	0.398109	0.270105	0.362176	0.439542	0.375	0.236652	0.400247	0.750556	0.57846	0.308355	0.4051	0.33033	0.222645	0.300093	0.333675	0.274324	0.426945	0.302296	0.275538	0.385518	0.380512	0.512081	0.411443	0.281924	0.314914
cg02125271	15	25200406	SNRPN;SNRPN;SNRPN;SNRPN;SNURF;SNURF;SNRPN	0.621676	0.576826	0.491218	0.628962	0.727802	0.674699	0.482081	0.711337	0.617126	0.714546	0.613747	0.755782	0.598117	0.60157	0.554298	0.645843	0.58289	0.716194	0.703159	0.65011	0.68837	0.679974	0.599007	0.643564	0.585498	0.636378	0.555975	0.694993	0.871855	0.686078	0.590527	0.636038	0.58966	0.432345	0.659416	0.663266	0.63253	0.705383	0.608608	0.597537	0.714877	0.64294	0.693327	0.677309	0.560583	0.594814
cg26875073	15	25200490	SNRPN;SNRPN;SNRPN;SNRPN;SNURF;SNURF;SNRPN	0.503714	0.500435	0.361095	0.474676	0.474517	0.551656	0.386535	0.594038	0.478061	0.744856	0.506358	0.678624	0.409976	0.430098	0.36388	0.415542	0.436128	0.413829	0.66853	0.463344	0.797231	0.44211	0.368464	0.48858	0.448974	0.472073	0.399072	0.551652	0.880057	0.555846	0.409594	0.448784	0.327476	0.236912	0.553258	0.500965	0.420176	0.490302	0.461745	0.42223	0.543939	0.512526	0.622337	0.482366	0.473514	0.506033
cg22555495	15	25201224	SNRPN;SNRPN;SNRPN;SNRPN;SNURF;SNURF;SNRPN	0.459314	0.464856	0.396134	0.490958	0.504519	0.485953	0.416457	0.545279	0.447382	0.565878	0.456848	0.53842	0.417042	0.503425	0.352255	0.522277	0.457712	0.571488	0.438596	0.508472	0.514148	0.532195	0.471209	0.496126	0.48965	0.475394	0.441446	0.558294	0.623065	0.524608	0.437163	0.486458	0.446229	0.383928	0.495862	0.52312	0.531016	0.495954	0.526094	0.434996	0.501424	0.503504	0.560628	0.509484	0.461542	0.471895
cg01614564	15	25201429	SNRPN;SNRPN;SNRPN;SNRPN;SNURF;SNURF;SNRPN	0.559756	0.574224	0.50591	0.593909	0.615633	0.596891	0.47587	0.621666	0.565194	0.616208	0.449716	0.611726	0.595358	0.585887	0.591602	0.584592	0.524304	0.63715	0.560717	0.600166	0.558242	0.613154	0.598304	0.606307	0.574169	0.545162	0.527231	0.638716	0.688757	0.633196	0.534957	0.587039	0.565503	0.479345	0.567045	0.60882	0.628482	0.616343	0.599406	0.555636	0.607582	0.570595	0.634339	0.613521	0.562172	0.591443
cg18506672	15	25200253	SNRPN;SNRPN;SNRPN;SNRPN;SNURF;SNURF;SNRPN	0.44507	0.415377	0.321917	0.400624	0.566504	0.474336	0.303415	0.554145	0.459298	0.552584	0.460681	0.602335	0.435172	0.415208	0.358818	0.412442	0.387935	0.518962	0.496871	0.512212	0.502816	0.484987	0.397899	0.442315	0.444439	0.390432	0.391157	0.523158	0.730849	0.514293	0.407098	0.450348	0.375872	0.242348	0.44082	0.512689	0.462571	0.475018	0.46691	0.434299	0.491963	0.426862	0.542681	0.451116	0.356982	0.416242
cg21746425	15	99408804	IGF1R	0.437926	0.466494	0.238026	0.370444	0.449918	0.418536	0.32227	0.447792	0.595838	0.52455	0.453701	0.484733	0.197773	0.538933	0.371656	0.522476	0.27513	0.468066	0.546087	0.420129	0.451594	0.435468	0.547827	0.479873	0.589802	0.471698	0.336572	0.454911	0.608263	0.442815	0.445818	0.404543	0.324265	0.230803	0.503151	0.413358	0.116012	0.403927	0.375459	0.41919	0.33114	0.49202	0.319198	0.449599	0.455511	0.412221
cg13812291	15	99409411	IGF1R	0.522053	0.48565	0.370141	0.426447	0.61838	0.471622	0.367122	0.537026	0.599627	0.574249	0.436963	0.520426	0.315765	0.486194	0.437926	0.462806	0.349232	0.465754	0.613023	0.434998	0.514097	0.48836	0.605375	0.40785	0.666168	0.532339	0.420442	0.473643	0.693927	0.49945	0.491778	0.40851	0.445545	0.369071	0.577071	0.432036	0.163052	0.427662	0.498692	0.39115	0.489772	0.421276	0.359136	0.43264	0.46977	0.387446
cg12553689	15	99408958	IGF1R	0.476073	0.471202	0.432386	0.394653	0.573954	0.479448	0.311203	0.40716	0.644536	0.554701	0.458605	0.496239	0.329254	0.508738	0.429451	0.523685	0.418068	0.567234	0.577367	0.43856	0.542291	0.477913	0.661545	0.456274	0.423867	0.420952	0.44572	0.555424	0.699448	0.564446	0.509472	0.486403	0.434702	0.330769	0.6352	0.556371	0.271477	0.513409	0.536717	0.442902	0.413398	0.400049	0.556268	0.493176	0.541481	0.460429
cg07615383	15	99409194	IGF1R	0.38765	0.302473	0.297663	0.207034	0.409907	0.288089	0.268074	0.347029	0.504064	0.384339	0.37641	0.315172	0.211556	0.390098	0.311279	0.314351	0.209394	0.228274	0.526399	0.301513	0.388596	0.331495	0.464244	0.268979	0.423519	0.271759	0.260945	0.338774	0.529192	0.316735	0.385859	0.298535	0.269046	0.221372	0.431932	0.270803	0.0656321	0.205896	0.386097	0.275367	0.240338	0.347939	0.149854	0.302933	0.370399	0.275035
cg03380198	15	99409506	IGF1R	0.513927	0.428862	0.354507	0.331648	0.620611	0.410544	0.35742	0.477427	0.585295	0.488444	0.44424	0.425819	0.296181	0.452016	0.432513	0.486941	0.252482	0.417355	0.670567	0.423936	0.476087	0.443234	0.56802	0.361456	0.485028	0.409318	0.353667	0.444176	0.724998	0.474988	0.502692	0.379081	0.381186	0.293656	0.548117	0.401598	0.0835839	0.289818	0.501727	0.369835	0.463828	0.487	0.254435	0.382194	0.444033	0.361223
cg19322380	15	99408636	IGF1R	0.639619	0.604076	0.468476	0.628267	0.750711	0.616976	0.478045	0.622616	0.725756	0.69394	0.599586	0.632577	0.36735	0.626917	0.572075	0.750027	0.462954	0.792634	0.755268	0.661248	0.615444	0.718835	0.8185	0.719102	0.671457	0.678	0.508674	0.673604	0.871917	0.651402	0.651766	0.663244	0.481464	0.35642	0.712886	0.659251	0.239931	0.7369	0.613768	0.626811	0.70539	0.595466	0.659492	0.617268	0.564026	0.60052
cg00098799	15	99409360	IGF1R	0.354154	0.355401	0.220438	0.219723	0.469657	0.291189	0.230537	0.371217	0.630067	0.39468	0.392203	0.342248	0.109145	0.380053	0.202689	0.36396	0.158934	0.287391	0.544402	0.331171	0.443825	0.292533	0.504623	0.253521	0.411922	0.305778	0.233599	0.274576	0.57584	0.293489	0.40127	0.312311	0.246962	0.169763	0.462329	0.175618	0	0.188885	0.425589	0.242533	0.187563	0.365314	0.159349	0.270862	0.394417	0.270747
cg04027059	16	3482078		0.61867	0.613879	0.758431	0.678547	0.599055	0.630536	0.686719	0.731945	0.717884	0.645787	0.640785	0.729086	0.789423	0.594619	0.699527	0.592852	0.608315	0.720878	0.675924	0.660568	0.792698	0.687166	0.744378	0.586371	0.546035	0.662641	0.637874	0.67713	0.434857	0.661085	0.768527	0.720023	0.655425	0.743061	0.732624	0.691435	0.860893	0.667404	0.834951	0.604706	0.795636	0.641912	0.792868	0.631849	0.757565	0.569671
cg02880119	16	3481970		0.811984	0.842016	0.707434	0.646214	0.562323	0.58373	0.642408	0.667927	0.64925	0.647395	0.757027	0.795202	0.740334	0.596058	0.50061	0.553302	0.615839	0.633623	0.65765	0.60227	0.798744	0.661004	0.681828	0.586136	0.496176	0.667046	0.535387	0.618103	0.457323	0.637526	0.683357	0.639665	0.821842	0.886651	0.675232	0.608168	0.76892	0.649742	0.847579	0.742811	0.722685	0.577616	0.88056	0.835312	0.748301	0.529127
cg06121207	16	3494155	NAT15;ZNF597	0.517196	0.49343	0.386413	0.400196	0.549052	0.455748	0.458863	0.455823	0.406764	0.554942	0.407522	0.437257	0.337754	0.546148	0.558851	0.513034	0.466166	0.49212	0.420813	0.503019	0.294028	0.502459	0.463496	0.446396	0.450508	0.406153	0.53378	0.500857	0.718135	0.476245	0.53574	0.497283	0.429216	0.368548	0.475671	0.508833	0.807864	0.441901	0.486923	0.433059	0.414427	0.415437	0.53002	0.439302	0.513951	0.441381
cg03933495	16	3493614	NAT15;ZNF597	0.416876	0.331012	0.315751	0.293608	0.432234	0.379363	0.417093	0.514468	0.366972	0.38589	0.362853	0.489421	0.297944	0.423044	0.483147	0.329733	0.366052	0.392232	0.396302	0.399367	0.327002	0.354284	0.431204	0.359136	0.275699	0.32431	0.474434	0.427276	0.650018	0.436418	0.486011	0.440338	0.290883	0.322901	0.45425	0.424529	0.798932	0.410901	0.44557	0.363776	0.419318	0.3194	0.477914	0.387783	0.437263	0.36378
cg27460547	16	3493681	NAT15;NAT15;ZNF597	0.446627	0.431134	0.375774	0.405796	0.45738	0.468052	0.470651	0.489543	0.41582	0.56145	0.393032	0.572061	0.32958	0.433083	0.453906	0.448096	0.402772	0.461048	0.464405	0.428846	0.491302	0.447369	0.471312	0.426662	0.460327	0.413414	0.530669	0.48601	0.664721	0.458845	0.497688	0.399103	0.324769	0.328902	0.475754	0.458411	0.797531	0.417211	0.457456	0.413944	0.398538	0.327758	0.483299	0.440885	0.404272	0.414271
cg26918062	16	3493815	NAT15;NAT15;ZNF597	0.453972	0.40518	0.450937	0.416095	0.502451	0.433187	0.493477	0.465554	0.436744	0.517047	0.44126	0.543083	0.371668	0.420087	0.487279	0.403771	0.414329	0.398625	0.434904	0.435559	0.481844	0.437739	0.457791	0.396975	0.390985	0.430038	0.499532	0.452912	0.649812	0.527734	0.489104	0.431348	0.343668	0.380255	0.480941	0.464286	0.738276	0.474381	0.48768	0.438884	0.444854	0.419155	0.492613	0.445821	0.461717	0.379516
cg14654875	16	3493997	NAT15;ZNF597	0.502438	0.481598	0.3844	0.449873	0.602236	0.501741	0.477278	0.509684	0.44242	0.474768	0.418748	0.495976	0.369801	0.506905	0.551454	0.510942	0.442102	0.506588	0.499347	0.483637	0.306085	0.472644	0.500782	0.477128	0.504306	0.439755	0.495321	0.516663	0.706952	0.469828	0.520606	0.463649	0.396081	0.41096	0.514124	0.538877	0.804577	0.514072	0.470709	0.459859	0.536823	0.424185	0.535739	0.5059	0.591069	0.490975
cg10406676	16	3494094	NAT15;ZNF597	0.487337	0.488129	0.340141	0.402629	0.522922	0.516551	0.487008	0.526087	0.410694	0.495173	0.419314	0.556037	0.354866	0.502209	0.621565	0.514861	0.398997	0.500587	0.446602	0.502316	0.523426	0.484583	0.484231	0.480627	0.475568	0.467079	0.54766	0.513296	0.658088	0.468922	0.516624	0.465817	0.382077	0.368692	0.474174	0.544658	0.863218	0.485041	0.469806	0.433163	0.500843	0.449505	0.52903	0.472145	0.468186	0.493435
cg10482201	16	3493423	ZNF597;ZNF597;NAT15	0.441212	0.404007	0.348906	0.325186	0.380683	0.272083	0.449251	0.537362	0.440359	0.512838	0.423396	0.53793	0.200684	0.254182	0.429941	0.274151	0.342087	0.322879	0.447985	0.329081	0.398562	0.237595	0.397136	0.307196	0.38912	0.296688	0.50588	0.506834	0.677989	0.350073	0.485722	0.431496	0.305257	0.362322	0.438872	0.398328	0.862938	0.401164	0.418325	0.348766	0.436784	0.423869	0.484648	0.350984	0.439895	0.327439
cg24333473	16	3493428	ZNF597;ZNF597;NAT15	0.229822	0.160304	0.179837	0.151761	0.205766	0.204365	0.393418	0.324059	0.316506	0.200055	0.314717	0.347293	0.0897381	0.0958248	0.258351	0.0905077	0.301212	0.152909	0.293825	0.141905	0.269304	0.0832158	0.260796	0.156046	0.21987	0.101917	0.37392	0.266881	0.57125	0.166711	0.330603	0.268413	0.0942853	0.266246	0.280813	0.195588	0.846889	0.196998	0.295814	0.199645	0.219243	0.187604	0.331826	0.166877	0.193241	0.133834
cg06410284	16	3493133	ZNF597;NAT15	0.487673	0.440518	0.464569	0.458885	0.564005	0.475314	0.489424	0.425525	0.456289	0.369288	0.44976	0.462069	0.445483	0.468609	0.571847	0.436635	0.463007	0.541666	0.540062	0.476117	0.532849	0.434513	0.512566	0.47269	0.503155	0.419181	0.570581	0.560563	0.687345	0.540931	0.523847	0.453785	0.444803	0.39444	0.489556	0.453554	0.76666	0.531383	0.533285	0.449487	0.491731	0.464162	0.518787	0.465616	0.555536	0.432774
cg09596866	16	3493336	ZNF597;NAT15	0.31761	0.240526	0.204038	0.222349	0.229748	0.279768	0.335987	0.428131	0.354008	0.417217	0.309867	0.336932	0.143615	0.241735	0.269258	0.203063	0.267403	0.191693	0.288184	0.197665	0.285869	0.252803	0.249253	0.262839	0.252395	0.208588	0.288666	0.301647	0.460323	0.224201	0.298343	0.268752	0.11726	0.197321	0.237112	0.183174	0.813326	0.260178	0.250866	0.204985	0.173695	0.266065	0.317564	0.215342	0.272114	0.255959
cg03896694	16	3493440	ZNF597;ZNF597;NAT15	0.416089	0.334343	0.261804	0.291928	0.41068	0.303156	0.527229	0.535636	0.453992	0.388959	0.476209	0.430131	0.166148	0.247174	0.403108	0.227666	0.311927	0.262152	0.426441	0.295274	0.323365	0.186627	0.384919	0.286279	0.358618	0.347891	0.520663	0.523976	0.67633	0.315093	0.426401	0.370285	0.219361	0.35907	0.476086	0.336289	0.973657	0.377458	0.384994	0.307772	0.402521	0.387104	0.487613	0.345019	0.433741	0.288012
cg27136643	16	3493534	NAT15;ZNF597	0.49708	0.421041	0.358709	0.389877	0.544715	0.462432	0.499026	0.534245	0.447118	0.560734	0.447577	0.537594	0.340384	0.464483	0.558915	0.398357	0.412874	0.47126	0.458844	0.452337	0.489386	0.493616	0.462828	0.439087	0.475037	0.450217	0.585764	0.544993	0.697483	0.487797	0.552861	0.469038	0.353095	0.358421	0.489207	0.505569	0.831417	0.524738	0.460316	0.459462	0.435319	0.466696	0.572918	0.464507	0.427679	0.450221
cg20646939	19	54040774	ZNF331;ZNF331	0.410074	0.429242	0.370782	0.417836	0.436975	0.444269	0.34875	0.466241	0.509108	0.499709	0.500147	0.516341	0.436263	0.453647	0.472625	0.459166	0.45294	0.472615	0.43713	0.467527	0.456427	0.471967	0.466674	0.422432	0.430141	0.415653	0.474922	0.532086	0.661212	0.473869	0.504633	0.451567	0.410512	0.369769	0.561431	0.469151	0.384424	0.472513	0.249841	0.42227	0.467303	0.393591	0.296712	0.47042	0.249212	0.430362
cg06855497	19	54040813	ZNF331;ZNF331	0.494388	0.505863	0.394383	0.468153	0.517196	0.520128	0.401103	0.516772	0.551917	0.546249	0.546758	0.566056	0.658646	0.552911	0.505682	0.499489	0.526173	0.534145	0.497975	0.516381	0.537578	0.531585	0.535284	0.448913	0.482466	0.424751	0.532052	0.590236	0.719225	0.497693	0.556086	0.488414	0.410473	0.361272	0.625143	0.492766	0.485716	0.524127	0.306261	0.482233	0.507375	0.499663	0.33996	0.51289	0.333646	0.489813
cg05338009	19	54041398	ZNF331;ZNF331;ZNF331	0.349574	0.389694	0.365032	0.368608	0.338601	0.400599	0.338609	0.467904	0.271003	0.265128	0.426796	0.499891	0.304224	0.236139	0.204412	0.193621	0.26114	0.211203	0.355955	0.376061	0.334914	0.333994	0.330802	0.342845	0.333595	0.353056	0.456683	0.418426	0.467141	0.387403	0.385394	0.358894	0.34315	0.284289	0.43399	0.359749	0.331505	0.373613	0.167168	0.360505	0.393577	0.440404	0.225591	0.362462	0.227087	0.39092
cg03499639	19	54041856	ZNF331;ZNF331	0.48924	0.488321	0.32917	0.522645	0.426945	0.50864	0.356828	0.478153	0.51893	0.706426	0.526419	0.629111	0.625107	0.4498	0.53878	0.509586	0.433411	0.468235	0.503633	0.492458	0.474976	0.493709	0.503775	0.52497	0.463641	0.485731	0.482401	0.527249	0.706535	0.49366	0.511277	0.430073	0.38314	0.234118	0.612029	0.477805	0.471286	0.531765	0.149743	0.415935	0.491775	0.460696	0.274559	0.520754	0.301337	0.453431
cg25409185	19	54041999	ZNF331;ZNF331	0.419018	0.438653	0.362531	0.403113	0.406193	0.501011	0.347306	0.390608	0.473787	0.568962	0.444445	0.517006	0.575517	0.470981	0.549865	0.520287	0.454289	0.46157	0.434421	0.43965	0.474273	0.446684	0.431717	0.404527	0.375768	0.356192	0.395619	0.422915	0.638209	0.478297	0.442701	0.416012	0.379176	0.280022	0.495293	0.427235	0.308226	0.390104	0.22327	0.373921	0.453891	0.339882	0.247334	0.407254	0.568706	0.425348
cg15576576	19	54040818	ZNF331;ZNF331	0.49857	0.524001	0.442752	0.505288	0.474639	0.56778	0.490079	0.585947	0.621751	0.609229	0.622264	0.603094	0.718231	0.525756	0.517785	0.530832	0.578537	0.519744	0.547003	0.52716	0.521848	0.536268	0.558739	0.523996	0.54544	0.519854	0.59618	0.594586	0.721484	0.543808	0.596788	0.52684	0.447383	0.397757	0.659661	0.521788	0.48221	0.529913	0.291485	0.516509	0.543338	0.545344	0.319167	0.541486	0.348526	0.540492
cg22475353	19	54041163	ZNF331;ZNF331	0.216429	0.257559	0.165324	0.224464	0.160084	0.209865	0.183834	0.335269	0.29308	0.337394	0.277719	0.363991	0.472367	0.270374	0.22524	0.270409	0.410303	0.260843	0.232274	0.2662	0.235654	0.228275	0.244907	0.205235	0.254251	0.184839	0.294739	0.284724	0.376729	0.189265	0.279511	0.25397	0.189767	0.179253	0.331822	0.244572	0.561501	0.545832	0.0470933	0.201187	0.239292	0.206838	0.115155	0.230593	0.110193	0.314237
cg27296330	19	54041251	ZNF331;ZNF331	0.315087	0.307275	0.242881	0.335561	0.357513	0.351857	0.230975	0.409264	0.378381	0.384138	0.346407	0.397751	0.547676	0.349328	0.32066	0.340245	0.327847	0.350203	0.347289	0.32924	0.376441	0.309613	0.306153	0.268858	0.415788	0.238557	0.378698	0.415067	0.532128	0.294294	0.33677	0.295956	0.252697	0.192175	0.461648	0.327316	0.312147	0.352427	0.120503	0.270353	0.272843	0.283303	0.173178	0.31925	0.247187	0.315367
cg10023249	19	54041303	ZNF331;ZNF331	0.0910064	0.0977153	0.059166	0.188164	0	0.134701	0.124447	0.21505	0.210376	0.212623	0.198608	0.230243	0.357143	0.139893	0.108851	0.152119	0.220888	0.0479607	0.135115	0.103794	0.192602	0.0919988	0.103588	0.108469	0.191768	0.144988	0.225868	0.176846	0.263126	0.0622261	0.113402	0.131632	0.0823134	0.0444516	0.226439	0.0691452	0.100546	0.154144	0	0.10369	0.0877193	0.0785117	0.051134	0.0986712	0.12573	0.149411
cg15607708	19	54041308	ZNF331;ZNF331	0.221045	0.259026	0.0805358	0.188457	0.0803571	0.293844	0.112972	0.380475	0.247694	0.30972	0.256683	0.362516	0.470264	0.21201	0.238669	0.215158	0.289713	0.138951	0.200421	0.182401	0.325345	0.231163	0.256619	0.22426	0.291448	0.175778	0.251437	0.311227	0.557005	0.11982	0.194698	0.16646	0.134101	0.0981631	0.368724	0.118778	0.189305	0.267509	0.00404169	0.133593	0.269475	0.164421	0.126351	0.173881	0.135423	0.239541
cg04522821	19	54041329	ZNF331;ZNF331	0.418181	0.407441	0.297807	0.38667	0.33042	0.419589	0.244672	0.524271	0.408145	0.461018	0.341718	0.489657	0.641174	0.434757	0.91015	0.863342	0.399115	0.316153	0.40404	0.403023	0.511522	0.4434	0.481895	0.405066	0.495551	0.385431	0.389664	0.454444	0.63067	0.336987	0.339698	0.354715	0.353622	0.240771	0.503547	0.408338	0.336895	0.358481	0.14457	0.271901	0.474095	0.206914	0.291798	0.382421	0.220582	0.414187
cg19696891	19	54057705	ZNF331;ZNF331;ZNF331	0.298537	0.306259	0.263775	0.315411	0.256605	0.338299	0.278579	0.414386	0.381894	0.392893	0.390111	0.469417	0.480982	0.309383	0.253474	0.287534	0.444803	0.316549	0.308451	0.293431	0.32301	0.299436	0.334548	0.30221	0.267098	0.300133	0.411621	0.353909	0.447814	0.335989	0.33122	0.299054	0.26909	0.272599	0.406966	0.332633	0.305438	0.279118	0.0948262	0.256764	0.327127	0.329016	0.165385	0.294329	0.544105	0.350051
cg20071427	19	54058085	ZNF331;ZNF331;ZNF331	0.449928	0.501667	0.413988	0.50401	0.519647	0.54545	0.407581	0.570736	0.577379	0.627785	0.586317	0.646525	0.700766	0.443254	0.438525	0.50374	0.599994	0.570751	0.562604	0.524185	0.533558	0.474275	0.5455	0.455644	0.520223	0.466213	0.59765	0.574324	0.759259	0.551801	0.556163	0.496245	0.424528	0.325216	0.65749	0.500426	0.510265	0.47456	0.223741	0.479917	0.532782	0.410115	0.337102	0.495881	0.75911	0.507677
cg06860848	19	54057208	ZNF331;ZNF331;ZNF331	0.505026	0.587396	0.382382	0.447608	0.528141	0.581776	0.545771	0.569455	0.557383	0.61994	0.539531	0.598935	0.558891	0.527439	0.545682	0.619216	0.553297	0.642137	0.484182	0.59622	0.560179	0.610338	0.530893	0.482291	0.589893	0.494367	0.582986	0.576069	0.781303	0.536956	0.648772	0.570714	0.432121	0.318061	0.630914	0.619147	0.555894	0.581192	0.252249	0.514132	0.618098	0.519571	0.572554	0.534502	0.727295	0.520815
cg03113572	19	54057415	ZNF331;ZNF331;ZNF331	0.553827	0.578607	0.464128	0.522874	0.559854	0.555169	0.474936	0.638727	0.652657	0.624427	0.619649	0.679387	0.761269	0.534091	0.58835	0.593647	0.703268	0.605414	0.551934	0.606715	0.586265	0.585679	0.581814	0.537856	0.595423	0.534706	0.599242	0.632818	0.831615	0.622329	0.698971	0.597287	0.488919	0.378353	0.728395	0.611775	0.598213	0.551819	0.31211	0.508919	0.592085	0.533775	0.429372	0.554915	0.774552	0.518371
cg15473155	19	57349204	PEG3;PEG3;ZIM2;PEG3;PEG3;ZIM2;ZIM2	0.683935	0.573103	0.665485	0.577948	0.815744	0.587102	0.804322	0.579781	0.663601	0.603747	0.686048	0.651131	0.827538	0.546682	0.586658	0.552539	0.670576	0.560889	0.800144	0.580957	0.850446	0.55055	0.568465	0.57706	0.677747	0.6175	0.758977	0.572282	0.834701	0.57167	0.718575	0.559053	0.682859	0.856478	0.772903	0.546327	0.857216	0.149879	0.933657	0.552333	0.673179	0.538455	0.698847	0.570904	0.819578	0.558367
cg19041006	19	57349679	PEG3;PEG3;ZIM2;PEG3;PEG3;ZIM2;ZIM2	0.568808	0.555625	0.479047	0.574043	0.758433	0.574309	0.662118	0.598614	0.667798	0.611466	0.634861	0.544631	0.711168	0.520037	0.597992	0.542874	0.57451	0.544227	0.657749	0.569347	0.809025	0.537424	0.588825	0.531214	0.581987	0.581932	0.527786	0.597234	0.82404	0.560713	0.709041	0.548504	0.459206	0.505693	0.606371	0.549237	0.675372	0.606508	0.239821	0.515475	0.691427	0.559201	0.473509	0.567044	0.684338	0.526533
cg17663463	19	57349709	PEG3;PEG3;ZIM2;PEG3;PEG3;ZIM2;ZIM2	0.745518	0.63145	0.727621	0.649258	0.826961	0.673057	0.741498	0.667245	0.688039	0.624163	0.685466	0.680399	0.838633	0.575236	0.689523	0.632823	0.696655	0.686407	0.779366	0.675339	0.854999	0.686264	0.70048	0.626405	0.646211	0.625567	0.706244	0.682617	0.869848	0.651881	0.779557	0.662948	0.646407	0.735106	0.780041	0.674275	0.949277	0.636116	0.47807	0.601902	0.829982	0.626782	0.747608	0.658342	0.785084	0.58383
cg19771589	19	57349815	PEG3;PEG3;ZIM2;PEG3;PEG3;ZIM2;ZIM2	0.555159	0.495695	0.450491	0.542108	0.633112	0.528279	0.565636	0.518088	0.580569	0.597555	0.565117	0.519056	0.618673	0.486882	0.558265	0.535127	0.528582	0.599364	0.556789	0.552909	0.613447	0.582434	0.569154	0.518624	0.540997	0.582862	0.45071	0.544343	0.630141	0.544166	0.630782	0.527853	0.420768	0.490361	0.624875	0.555037	0.405601	0.556637	0.364803	0.492248	0.661726	0.508423	0.418995	0.533286	0.337823	0.504316
cg02793099	19	57350004	PEG3;PEG3;ZIM2;PEG3;PEG3;ZIM2;ZIM2	0.551342	0.507934	0.640574	0.489948	0.677694	0.524659	0.690418	0.573485	0.574656	0.633531	0.607979	0.593445	0.729152	0.493456	0.493464	0.463538	0.618911	0.473442	0.661878	0.489987	0.739947	0.463567	0.51228	0.47587	0.505557	0.473908	0.649225	0.540275	0.7619	0.519532	0.65601	0.481522	0.647472	0.729693	0.697605	0.497675	0.858204	0.485163	0.438207	0.467326	0.589262	0.442778	0.532247	0.493778	0.709494	0.491468
cg01656470	19	57350096	PEG3;PEG3;ZIM2;PEG3;PEG3;ZIM2;ZIM2	0.575148	0.623706	0.505633	0.564033	0.837646	0.549941	0.691046	0.672921	0.697375	0.729436	0.621384	0.761367	0.769783	0.558835	0.588868	0.561587	0.536092	0.602796	0.657269	0.552242	0.75688	0.541553	0.57128	0.534599	0.634563	0.544894	0.595132	0.583806	0.78396	0.614797	0.698086	0.527047	0.60393	0.431342	0.579617	0.569585	0.548934	0.629446	0.453097	0.496147	0.674848	0.508847	0.632693	0.536334	0.40656	0.544547
cg27519373	19	57350292	PEG3;PEG3;ZIM2;PEG3;PEG3;ZIM2;ZIM2	0.527772	0.599088	0.3471	0.709203	0.741653	0.693345	0.451602	0.689461	0.715952	0.78683	0.719698	0.671221	0.552762	0.597801	0.694021	0.687067	0.557493	0.768149	0.56839	0.737435	0.648833	0.785971	0.938261	0.983278	0.606344	0.659262	0.504221	0.837837	0.582604	0.623721	0.624731	0.647374	0.573523	0.416878	0.599829	0.793928	0.594362	0.794579	0.942975	0.891375	0.627067	0.58409	0.439256	0.672011	0.454472	0.671641
cg07310951	19	57350503	PEG3;PEG3;ZIM2;PEG3;PEG3;ZIM2;ZIM2	0.411311	0.477064	0.323151	0.467395	0.541202	0.48603	0.357132	0.50102	0.521045	0.466682	0.481602	0.473943	0.450969	0.490307	0.512861	0.56907	0.400385	0.548637	0.41023	0.571141	0.574222	0.553751	0.483093	0.499516	0.5078	0.498467	0.365892	0.544806	0.372948	0.520559	0.542256	0.490055	0.407839	0.398085	0.449251	0.497027	0.249832	0.487928	0.294578	0.453272	0.574451	0.311335	0.364443	0.508684	0.35697	0.470163
cg10719746	19	57350846	MIMT1;PEG3;PEG3;ZIM2;PEG3;PEG3;ZIM2;ZIM2	0.73564	0.722432	0.50265	0.805497	0.894097	0.774349	0.726897	0.681671	0.745866	0.721254	0.796149	0.804313	0.886855	0.673393	0.791455	0.610129	0.634639	0.754377	0.735202	0.82057	0.719467	0.778163	0.831373	0.808442	0.612963	0.637617	0.540598	0.846676	0.832814	0.852338	0.744125	0.796267	0.526994	0.483473	0.823394	0.798835	0.766478	0.727526	0.354536	0.725827	0.83299	0.575236	0.677313	0.812673	0.423966	0.581772
cg20897667	19	57351213	MIMT1;PEG3;PEG3;ZIM2;PEG3;PEG3;ZIM2;ZIM2	0.542574	0.58662	0.435911	0.604924	0.700648	0.608902	0.586317	0.602657	0.587703	0.580628	0.573562	0.615156	0.646994	0.548099	0.60081	0.59769	0.584489	0.618664	0.537326	0.623314	0.657637	0.634497	0.678855	0.607174	0.55049	0.615997	0.523395	0.60046	0.754554	0.573885	0.649109	0.576837	0.551857	0.600685	0.607193	0.632649	0.729151	0.640486	0.388165	0.541045	0.677905	0.599608	0.540277	0.618067	0.429943	0.583068
cg02478023	19	57351322	MIMT1;PEG3;PEG3;ZIM2;PEG3;PEG3;ZIM2;ZIM2	0.453953	0.411826	0.449477	0.464017	0.662037	0.442159	0.699761	0.583471	0.676174	0.468283	0.581763	0.604938	0.778056	0.61804	0.388295	0.495484	0.707768	0.465253	0.727167	0.480256	0.853741	0.482373	0.544304	0.437143	0.570405	0.448164	0.582886	0.490232	0.76077	0.532834	0.682201	0.503073	0.54136	0.700022	0.722124	0.482539	0.860798	0.522668	0.232921	0.42962	0.567211	0.503092	0.453608	0.485259	0.830022	0.456078
cg22354595	19	57351440	MIMT1;PEG3;PEG3;ZIM2;PEG3;PEG3;ZIM2;ZIM2	0.624303	0.511074	0.586423	0.514995	0.674348	0.530173	0.638778	0.559253	0.571996	0.567855	0.556041	0.60043	0.756931	0.538049	0.55167	0.550677	0.603527	0.572978	0.597408	0.58144	0.753354	0.609004	0.543207	0.51928	0.472028	0.473684	0.598892	0.618273	0.74156	0.572133	0.668249	0.553532	0.639589	0.73036	0.676955	0.55715	0.722649	0.512951	0.811009	0.479921	0.699044	0.46965	0.601572	0.497612	0.427066	0.525415
cg19335327	19	57351642	MIMT1;PEG3;PEG3;ZIM2;PEG3;PEG3;ZIM2;ZIM2	0.504999	0.487685	0.490094	0.473823	0.651242	0.506897	0.60714	0.591299	0.573133	0.560629	0.526218	0.614943	0.719192	0.582518	0.544255	0.53267	0.594192	0.556991	0.518165	0.520731	0.719693	0.522504	0.551807	0.488492	0.577783	0.449998	0.612332	0.566006	0.712492	0.526159	0.661626	0.522574	0.574256	0.687205	0.630596	0.555174	0.796073	0.469986	0.744392	0.461653	0.582975	0.476004	0.455798	0.532926	0.572705	0.47843
cg14849423	19	57351791	MIMT1;PEG3;PEG3;ZIM2;PEG3;PEG3;ZIM2;ZIM2	0.659538	0.548035	0.651337	0.580805	0.734148	0.622555	0.681371	0.625359	0.621886	0.602102	0.571664	0.657882	0.752715	0.619523	0.731733	0.593636	0.657768	0.66345	0.66023	0.636603	0.783004	0.681947	0.642746	0.589155	0.594074	0.603349	0.591634	0.636984	0.806284	0.640373	0.689013	0.61374	0.651583	0.739565	0.717194	0.643814	0.843236	0.624869	0.816242	0.561374	0.737993	0.554812	0.558212	0.64058	0.598916	0.581906
cg15777825	19	57352014	ZIM2;PEG3;ZIM2;ZIM2;PEG3;PEG3;PEG3;MIMT1;ZIM2;PEG3;PEG3;PEG3;ZIM2;ZIM2;PEG3	0.51957	0.468876	0.547517	0.463682	0.572629	0.519398	0.599533	0.52745	0.5347	0.541915	0.531149	0.586449	0.601882	0.480777	0.50896	0.48953	0.566962	0.511254	0.60018	0.485218	0.551274	0.493513	0.518911	0.47122	0.531007	0.493281	0.566032	0.551857	0.657265	0.519762	0.55716	0.49459	0.580502	0.625698	0.559362	0.512252	0.763764	0.504668	0.726778	0.466486	0.548042	0.443073	0.546371	0.518266	0.4788	0.486925
cg10204755	19	57352018	ZIM2;PEG3;ZIM2;ZIM2;PEG3;PEG3;PEG3;MIMT1;ZIM2;PEG3;PEG3;PEG3;ZIM2;ZIM2;PEG3	0.57223	0.465269	0.634869	0.468571	0.640283	0.519163	0.697818	0.612276	0.604485	0.621785	0.589954	0.648823	0.725463	0.459227	0.512898	0.507051	0.661052	0.498287	0.629368	0.499516	0.681622	0.505887	0.50718	0.482683	0.530799	0.508861	0.642669	0.624195	0.75375	0.550585	0.65859	0.537872	0.660315	0.740692	0.662489	0.533195	0.90004	0.554309	0.801274	0.534914	0.636357	0.507671	0.582605	0.584178	0.628728	0.520345
cg12205903	19	57352021	ZIM2;PEG3;ZIM2;ZIM2;PEG3;PEG3;PEG3;MIMT1;ZIM2;PEG3;PEG3;PEG3;ZIM2;ZIM2;PEG3	0.431098	0.411977	0.482722	0.405881	0.560998	0.488874	0.561446	0.533909	0.509699	0.487156	0.546425	0.555574	0.576302	0.387471	0.448327	0.4479	0.51595	0.414642	0.505616	0.419694	0.537571	0.401381	0.43842	0.406237	0.479632	0.469143	0.546894	0.52313	0.664209	0.449517	0.551522	0.432149	0.481358	0.586817	0.563596	0.466511	0.783534	0.476416	0.587406	0.44808	0.470715	0.429441	0.498269	0.461608	0.479431	0.438271
cg26349266	19	57352074	ZIM2;PEG3;ZIM2;ZIM2;PEG3;PEG3;PEG3;ZIM2;PEG3;PEG3;PEG3;MIMT1;ZIM2;ZIM2;PEG3	0.614647	0.520218	0.600734	0.459167	0.683067	0.579903	0.687448	0.61209	0.618807	0.649439	0.613054	0.671955	0.731445	0.517768	0.585074	0.515345	0.676894	0.5025	0.704386	0.496597	0.803283	0.499791	0.557208	0.475422	0.530644	0.495056	0.169107	0	0.761041	0.541221	0.682304	0.542372	0.562885	0.717688	0.716764	0.537375	0.800275	0.523654	0.869432	0.462389	0.629646	0.499114	0.584533	0.534094	0.404204	0.535503
cg02162069	19	57352134	ZIM2;ZIM2;PEG3;MIMT1;PEG3;PEG3;PEG3;ZIM2	0.539456	0.468807	0.565185	0.431651	0.645418	0.454852	0.590625	0.525422	0.520294	0.518747	0.48778	0.571966	0.675995	0.461199	0.704247	0.532623	0.612894	0.524627	0.61565	0.511216	0.727311	0.498289	0.513864	0.445395	0.481642	0.441222	0.570444	0.537896	0.724814	0.540949	0.610032	0.491868	0.587593	0.678949	0.656041	0.534264	0.650788	0.499618	0.746361	0.422394	0.614254	0.417216	0.562829	0.547938	0.434847	0.454883
cg13960339	19	57352142	ZIM2;ZIM2;PEG3;MIMT1;PEG3;PEG3;PEG3;ZIM2	0.595592	0.511508	0.439521	0.532251	0.731281	0.594379	0.5972	0.625756	0.588675	0.631238	0.547284	0.6365	0.695862	0.536909	0.591733	0.574773	0.515129	0.597636	0.628814	0.582013	0.602106	0.577992	0.59372	0.551044	0.569701	0.54623	0.521744	0.660988	0.738191	0.584642	0.670115	0.557881	0.621805	0.660157	0.688629	0.613493	0.437797	0.590412	0.839059	0.515171	0.657965	0.527727	0.566394	0.586275	0.39558	0.551216
cg13369939	19	57352176	ZIM2;ZIM2;PEG3;MIMT1;PEG3;PEG3;PEG3;ZIM2	0.622245	0.57707	0.676403	0.542877	0.752135	0.579281	0.738379	0.682138	0.649343	0.652921	0.642739	0.715897	0.804319	0.579414	0.639828	0.557259	0.752425	0.575359	0.720333	0.600186	0.850765	0.558183	0.585923	0.525263	0.573927	0.548995	0.54587	0.619432	0.821573	0.595942	0.764466	0.589131	0.684561	0.802873	0.774121	0.582054	0.855537	0.622249	0.914093	0.529839	0.714203	0.58712	0.57164	0.605181	0.754908	0.567237
cg20628335	19	57352185	ZIM2;ZIM2;PEG3;MIMT1;PEG3;PEG3;PEG3;ZIM2	0.507151	0.477496	0.51863	0.454032	0.715934	0.493189	0.606487	0.559657	0.536291	0.545146	0.5167	0.561388	0.671161	0.482698	0.565339	0.501001	0.563911	0.538392	0.513839	0.49415	0.729534	0.497817	0.543291	0.476177	0.483663	0.432928	0.430158	0.554669	0.732658	0.515294	0.641784	0.484281	0.575218	0.665623	0.630666	0.520754	0.651468	0.501976	0.795862	0.410949	0.607123	0.462192	0.450496	0.518287	0.646527	0.493379
cg22294267	19	57352252	ZIM2;ZIM2;PEG3;MIMT1;PEG3;PEG3;PEG3;ZIM2	0.604308	0.604549	0.663714	0.57742	0.76171	0.571807	0.71586	0.705884	0.681352	0.710522	0.663367	0.737427	0.791307	0.601226	0.601018	0.573633	0.743177	0.610589	0.677244	0.583394	0.836809	0.557463	0.596952	0.561023	0.591947	0.533551	0.678829	0.684753	0.849685	0.591455	0.72895	0.582672	0.609099	0.723656	0.718102	0.577546	0.768688	0.612132	0.356268	0.519444	0.758542	0.552248	0.665231	0.576226	0.723717	0.569631
cg19098268	19	57352269	ZIM2;ZIM2;PEG3;PEG3;PEG3;PEG3;ZIM2;MIMT1	0.569766	0.507421	0.564923	0.530495	0.641802	0.528981	0.632412	0.551961	0.57221	0.496933	0.530266	0.560105	0.617813	0.477148	0.538196	0.456333	0.633965	0.552896	0.538796	0.520647	0.774618	0.52219	0.567128	0.507972	0.502086	0.500469	0.510076	0.619404	0.750314	0.515951	0.668194	0.522604	0.50416	0.62273	0.677697	0.55278	0.468192	0.49923	0.374812	0.483076	0.697178	0.472498	0.663401	0.545777	0.67146	0.483825
cg24844423	19	57352465	PEG3;PEG3;ZIM2;ZIM2;PEG3;ZIM2;MIMT1;PEG3	0.544532	0.575703	0.649758	0.529276	0.710349	0.74615	0.858068	0.583935	0.636112	0.555901	0.629347	0.564644	0.784361	0.582767	0.766921	0.573363	0.802032	0.596452	0.774299	0.603883	0.858714	0.583272	0.709686	0.512697	0.624737	0.539871	0.693009	0.703634	0.856105	0.556529	0.740484	0.555073	0.604641	0.564921	0.790051	0.580777	0.53432	0.614631	0.399513	0.540221	0.82694	0.671511	0.588684	0.645071	0.307725	0.518664
cg15678121	19	57352519	PEG3;PEG3;ZIM2;ZIM2;PEG3;ZIM2;MIMT1;PEG3	0.519735	0.617689	0.465264	0.618814	0.756037	0.648011	0.652986	0.540274	0.586169	0.682401	0.701827	0.654842	0.716732	0.571312	0.579083	0.599046	0.640033	0.55683	0.68151	0.57042	0.546042	0.594908	0.563828	0.526252	0.527366	0.435393	0.464357	0.642326	0.817132	0.611216	0.725061	0.614111	0.683296	0.544363	0.631874	0.5603	0.539286	0.620172	0.330874	0.557886	0.742546	0.487186	0.581374	0.519903	0.346249	0.460989
cg12032885	19	57352542	PEG3;PEG3;ZIM2;ZIM2;PEG3;ZIM2;MIMT1;PEG3	0.29959	0.421466	0.113408	0.386096	0.353712	0.374486	0.540933	0.402916	0.298626	0.630867	0.512048	0.509758	0.316653	0.442613	0.155676	0.340864	0.303008	0.312261	0.535461	0.323904	0.416405	0.211979	0.28346	0.334943	0.35503	0.418039	0.157588	0.377305	0.394737	0.534769	0.494024	0.337317	0.284869	0.242247	0.457219	0.322581	0.028661	0.262195	0.671916	0.313021	0.661987	0.391813	0.218935	0.356092	0.160105	0.427375
cg25458871	19	57352584	PEG3;PEG3;ZIM2;ZIM2;PEG3;ZIM2;MIMT1;PEG3	0.385024	0.409573	0.241602	0.568682	0.503579	0.455631	0.440784	0.413121	0.610086	0.473137	0.463916	0.517266	0.450849	0.451546	0.537232	0.472829	0.340741	0.42673	0.519651	0.461461	0.383915	0.461576	0.393553	0.418598	0.46164	0.482197	0.293225	0.498911	0.268039	0.469763	0.582552	0.447386	0.346142	0.295431	0.553425	0.476241	0.130175	0.466108	0.188166	0.439832	0.389618	0.425677	0.3526	0.395219	0.347427	0.385391
cg18668753	19	57352657	PEG3;PEG3;ZIM2;ZIM2;PEG3;ZIM2;MIMT1;PEG3	0.549678	0.724718	0.724716	0.602207	0.840358	0.61136	0.646573	0.621442	0.654469	0.616675	0.660525	0.627561	0.806128	0.596834	0.775204	0.580161	0.776368	0.679378	0.688148	0.600877	0.819677	0.649923	0.661513	0.626196	0.564052	0.585879	0.611498	0.637396	0.813704	0.612136	0.762285	0.639148	0.607776	0.604885	0.756294	0.655525	0.536463	0.538972	0.815946	0.59405	0.838194	0.489983	0.625551	0.611695	0.407298	0.590826
cg18706888	19	57352686	PEG3;PEG3;ZIM2;ZIM2;PEG3;ZIM2;MIMT1;PEG3	0.455825	0.544922	0.350252	0.567791	0.71584	0.529007	0.629633	0.519561	0.56235	0.536136	0.654457	0.539044	0.547059	0.553887	0.604783	0.487935	0.59071	0.56073	0.507708	0.517338	0.469239	0.579205	0.578269	0.524365	0.617283	0.491711	0.434187	0.552311	0.674873	0.55437	0.678552	0.512966	0.430022	0.338234	0.601588	0.464238	0.204441	0.53879	0.32035	0.524005	0.848932	0.541051	0.450407	0.596804	0.328423	0.479118
cg06652523	19	57352723	PEG3;PEG3;ZIM2;ZIM2;PEG3;ZIM2;MIMT1;PEG3	0.495481	0.502104	0.392205	0.491071	0.683314	0.50773	0.548928	0.52645	0.572409	0.507054	0.49677	0.582325	0.548031	0.48972	0.75078	0.53639	0.595974	0.544754	0.570529	0.538141	0.580598	0.528598	0.524241	0.52765	0.519471	0.444788	0.413011	0.562589	0.765171	0.544671	0.659936	0.539554	0.483868	0.362886	0.538782	0.565711	0.238887	0.565427	0.377483	0.52427	0.653664	0.515611	0.501333	0.554743	0.47868	0.475999
cg01054891	19	57352729	PEG3;PEG3;ZIM2;ZIM2;PEG3;ZIM2;MIMT1;PEG3	0.450772	0.412004	0.333255	0.413872	0.55941	0.441214	0.495911	0.367366	0.517439	0.315363	0.445856	0.461719	0.467018	0.34683	0.503403	0.432731	0.479178	0.463118	0.43032	0.454702	0.520393	0.42674	0.435353	0.466996	0.330711	0.393521	0.375399	0.465743	0.556521	0.489168	0.541558	0.419057	0.393615	0.276655	0.498673	0.467571	0.187364	0.430391	0.70953	0.444931	0.604539	0.397364	0.419208	0.464915	0.239705	0.382824
cg18644235	19	57352746	PEG3;PEG3;ZIM2;ZIM2;PEG3;ZIM2;MIMT1;PEG3	0.720837	0.771973	0.533188	0.747201	0.896057	0.799849	0.786341	0.72272	0.785619	0.72277	0.784568	0.683413	0.960731	0.617327	0.951949	0.690664	0.828834	0.875344	0.74748	0.766215	0.748222	0.85271	0.834923	0.768132	0.798472	0.819783	0.661267	0.803407	0.845853	0.790086	0.821798	0.791101	0.619449	0.577348	0.793584	0.804008	0.464149	0.850113	0.871459	0.730506	1	0.620749	0.789568	0.758339	0.498369	0.742589
cg13374648	19	57352785	PEG3;PEG3;ZIM2;ZIM2;PEG3;ZIM2;MIMT1;PEG3	0.423282	0.464162	0.44321	0.496342	0.629881	0.483023	0.569958	0.505474	0.531614	0.495031	0.527607	0.513349	0.501104	0.457552	0.724544	0.473366	0.536155	0.484605	0.597576	0.48285	0.516521	0.485207	0.53739	0.433395	0.449707	0.465995	0.482226	0.504773	0.736159	0.535389	0.589261	0.478707	0.476197	0.357453	0.515684	0.523395	0.277979	0.509262	0.288514	0.421714	0.571453	0.422822	0.483624	0.484797	0.330698	0.468887
cg26917367	19	57352807	PEG3;PEG3;ZIM2;ZIM2;PEG3;ZIM2;MIMT1;PEG3	0.675221	0.64568	0.669823	0.661771	0.943067	0.669782	0.817626	0.690671	0.682221	0.692405	0.709433	0.759673	0.709215	0.669186	0.909685	0.744601	0.809858	0.706815	0.843102	0.715054	0.6154	0.717504	0.747198	0.689858	0.672132	0.643286	0.738662	0.721554	0.881554	0.751337	0.797965	0.646676	0.675842	0.50195	0.797946	0.680776	0.45755	0.6748	0.408653	0.641926	0.865677	0.680689	0.727633	0.664369	0.842893	0.634218
cg22927979	19	57353128	PEG3;PEG3;ZIM2;ZIM2;PEG3;ZIM2;MIMT1;PEG3	0.608632	0.684535	0.501052	0.650208	0.744506	0.711737	0.609858	0.687586	0.446077	0.741062	0.724194	0.695068	0.445114	0.698198	0.656877	0.732945	0.399667	0.854067	0.765352	0.722924	0.863778	0.751239	0.679906	0.726838	0.46017	0.719249	0.556043	0.76942	0.756277	0.787321	0.7909	0.680916	0.508962	0.473437	0.53431	0.755984	0.181779	0.694959	0.879571	0.656145	0.709268	0.760461	0.738975	0.693457	0.396055	0.678402
cg25359645	20	30134929	HM13;HM13;HM13;PSIMCT-1	0.420808	0.415154	0.309617	0.384882	0.290525	0.445698	0.53399	0.424768	0.42245	0.493584	0.369487	0.533339	0.416676	0.399122	0.46306	0.388738	0.466334	0.394593	0.423232	0.415935	0.455414	0.407997	0.267852	0.405407	0.403065	0.373934	0.446482	0.448512	0.28936	0.368784	0.39329	0.417329	0.473388	0.452375	0.451052	0.402264	0.408047	0.382198	0.417675	0.377055	0.449227	0.391956	0.432495	0.439469	0.333238	0.421415
cg24607140	20	30134973	HM13;HM13;HM13;PSIMCT-1	0.523694	0.524473	0.490675	0.53856	0.513987	0.578557	0.653209	0.577478	0.526971	0.583658	0.431439	0.584933	0.546821	0.533215	0.58884	0.548386	0.591815	0.575384	0.565962	0.578712	0.582576	0.569148	0.41385	0.546056	0.530754	0.536515	0.524704	0.582154	0.460993	0.574703	0.517038	0.519437	0.576274	0.569882	0.59916	0.572377	0.586068	0.582169	0.550528	0.527081	0.666302	0.542471	0.58195	0.571122	0.445944	0.503165
cg06000530	20	30135108	HM13;HM13;HM13;PSIMCT-1	0.411468	0.378265	0.373307	0.403063	0.310005	0.425466	0.545149	0.483401	0.424557	0.493118	0.350351	0.371005	0.396096	0.388759	0.463357	0.319685	0.502363	0.385941	0.451967	0.387671	0.42475	0.375248	0.234976	0.378383	0.43362	0.401526	0.42641	0.456136	0.293336	0.419616	0.425853	0.41176	0.443037	0.501855	0.41863	0.390356	0.426097	0.448396	0.424069	0.40842	0.471136	0.447505	0.461072	0.41808	0.342085	0.375873
cg19617948	20	30135124	HM13;HM13;HM13;PSIMCT-1	0.442698	0.387547	0.383881	0.369931	0.312166	0.417492	0.551427	0.476092	0.436062	0.500883	0.407654	0.491342	0.408086	0.439857	0.49663	0.409042	0.50418	0.41449	0.453591	0.391287	0.464286	0.391474	0.284131	0.406673	0.462519	0.297966	0.456396	0.474648	0.307895	0.409697	0.391491	0.43192	0.490759	0.500485	0.415745	0.399524	0.414704	0.436222	0.33586	0.397565	0.719487	0.417979	0.482406	0.424354	0.336401	0.429
cg15815607	20	30135144	HM13;HM13;HM13;PSIMCT-1	0.454763	0.409266	0.394489	0.351463	0.322896	0.4202	0.565434	0.492835	0.440825	0.469339	0.390277	0.455629	0.469256	0.426298	0.524137	0.440699	0.469691	0.398213	0.456426	0.40709	0.432822	0.401987	0.282463	0.412428	0.408648	0.301214	0.456605	0.49364	0.288891	0.414309	0.406527	0.427576	0.490604	0.529801	0.445864	0.400383	0.401642	0.433527	0.421682	0.40784	0.500369	0.448247	0.451656	0.416385	0.500946	0.458345
cg25645178	20	30135149	HM13;HM13;HM13;PSIMCT-1	0.380949	0.321425	0.308272	0.3011	0.255867	0.322194	0.475715	0.362543	0.369927	0.347757	0.335053	0.393551	0.371358	0.358922	0.412163	0.363799	0.423878	0.324222	0.358552	0.324443	0.359551	0.340944	0.240887	0.339241	0.384567	0.249193	0.383948	0.421838	0.242031	0.323715	0.36745	0.357066	0.406842	0.44822	0.361654	0.308842	0.377213	0.338729	0.377759	0.332406	0.40511	0.374441	0.398248	0.336684	0.258102	0.347672
cg17840843	20	30135158	HM13;HM13;HM13;PSIMCT-1	0.311817	0.281017	0.320008	0.267549	0.283309	0.336101	0.430156	0.326867	0.37019	0.349241	0.334295	0.364884	0.313313	0.322927	0.347293	0.310244	0.389251	0.325314	0.339461	0.319058	0.366284	0.318024	0.266694	0.331449	0.353214	0.321474	0.372669	0.376145	0.286959	0.318332	0.317133	0.361521	0.340325	0.398554	0.381343	0.317606	0.355248	0.306937	0.316833	0.320874	0.382838	0.299599	0.356471	0.343942	0.306042	0.312792
cg02146091	20	30135177	HM13;HM13;HM13;PSIMCT-1	0.436883	0.411381	0.384915	0.383053	0.299634	0.391489	0.610839	0.476335	0.422486	0.512246	0.385468	0.483646	0.444556	0.485819	0.527439	0.434946	0.471332	0.376909	0.4222	0.397636	0.442784	0.262204	0.288355	0.384477	0.480224	0.369839	0.460951	0.443958	0.281281	0.405281	0.38914	0.446524	0.46629	0.465247	0.436967	0.399464	0.408375	0.41205	0.415168	0.407382	0.475041	0.426707	0.464161	0.413581	0.458572	0.448256
cg14175568	20	30135291	HM13;HM13;HM13;PSIMCT-1	0.416677	0.407072	0.306318	0.363063	0.316838	0.397074	0.524575	0.461663	0.37984	0.499455	0.306254	0.506497	0.414778	0.387109	0.477014	0.466884	0.451367	0.407016	0.397115	0.407862	0.382351	0.398545	0.214067	0.327671	0.406774	0.345114	0.409431	0.452047	0.265692	0.392952	0.384092	0.40791	0.500717	0.455905	0.412407	0.409915	0.414422	0.384107	0.446067	0.360014	0.478298	0.383808	0.443435	0.373023	0.29521	0.385263
cg20129782	20	30135362	HM13;HM13;HM13;PSIMCT-1	0.366006	0.343789	0.249543	0.334081	0.321853	0.385386	0.520089	0.394843	0.376859	0.378285	0.272938	0.421328	0.351578	0.375156	0.456903	0.363399	0.392546	0.342979	0.395281	0.387287	0.229331	0.372464	0.182275	0.336963	0.28028	0.39897	0.288719	0.40204	0.228377	0.300345	0.348795	0.34268	0.424141	0.439725	0.397646	0.4131	0.283331	0.341559	0.341468	0.350867	0.432482	0.306266	0.483946	0.388318	0.226525	0.329531
cg23757721	20	36148604	BLCAP;BLCAP;BLCAP;BLCAP;NNAT;NNAT;BLCAP	0.926669	0.907463	0.807798	0.851217	0.887827	0.87798	0.896837	0.902328	0.840327	0.90006	0.764925	0.884946	0.879494	0.835263	0.920055	0.896795	0.836247	0.895248	0.857201	0.866463	0.861379	0.921515	0.884947	0.831039	0.89828	0.884304	0.840285	0.902524	0.903602	0.887718	0.897785	0.906232	0.828029	0.889153	0.853836	0.808318	0.912268	0.86711	0.912295	0.84635	0.903686	0.853823	0.940332	0.902526	0.859386	0.865099
cg26083330	20	36148615	BLCAP;BLCAP;BLCAP;BLCAP;NNAT;NNAT;BLCAP	0.948204	0.956477	0.860056	0.870081	0.902314	0.828915	0.882277	0.934475	0.866316	0.945981	0.789767	0.88293	0.865601	0.854089	0.931401	0.909106	0.861211	0.848253	0.881997	0.848086	0.937104	0.9	0.901865	0.829164	0.938663	0.882689	0.83689	0.886206	0.920915	0.934095	0.922026	0.94123	0.816828	0.879256	0.85849	0.781339	0.933478	0.865635	0.937383	0.913537	0.862919	0.873762	0.959515	0.910052	0.916059	0.887095
cg22551578	20	36148620	BLCAP;BLCAP;BLCAP;BLCAP;NNAT;NNAT;BLCAP	0.972823	0.937672	0.64485	0.827644	0.799373	0.773102	0.871111	0.824587	0.835769	0.866277	0.663335	0.804382	0.845331	0.719735	0.890574	0.827052	0.804035	0.760697	0.814698	0.748952	0.955448	0.827922	0.951941	0.655725	0.963278	0.934271	0.81617	0.780883	0.970565	1	0.937825	0.910119	0.686567	0.886992	0.724776	0.588942	0.954635	0.754801	1	0.952171	0.958369	0.873567	0.906566	0.90033	0.805092	0.78452
cg04489586	20	36148642	BLCAP;BLCAP;BLCAP;BLCAP;NNAT;NNAT;BLCAP	0.943498	0.972163	0.774551	0.865806	0.826382	0.788185	0.901742	0.920927	0.867645	0.947097	0.746862	0.868764	0.865595	0.807081	0.914179	0.878241	0.836998	0.817712	0.823237	0.77255	0.937466	0.861703	0.918548	0.779256	0.962004	0.91035	0.812395	0.824172	0.966768	0.951057	0.924774	0.924734	0.793332	0.898845	0.796819	0.70775	0.952071	0.795951	0.97934	0.911821	0.928067	0.840141	0.95587	0.891921	0.858081	0.825013
cg23605670	20	36148672	BLCAP;BLCAP;BLCAP;BLCAP;NNAT;NNAT;BLCAP	0.899891	0.948428	0.672868	0.82088	0.749883	0.709723	0.841162	0.886473	0.837663	0.92501	0.70295	0.839815	0.819865	0.754419	0.835603	0.819983	0.764551	0.735342	0.802723	0.69925	0.918717	0.78716	0.838525	0.65262	0.910324	0.828226	0.763657	0.747959	0.948834	0.905729	0.889702	0.858478	0.687373	0.829681	0.71988	0.612796	0.91951	0.791812	0.938048	0.87062	0.84135	0.784136	0.924246	0.843809	0.798443	0.745042
cg12862537	20	36148679	BLCAP;BLCAP;BLCAP;BLCAP;NNAT;NNAT;BLCAP	0.919882	0.949567	0.744399	0.830844	0.846282	0.760385	0.828738	0.867526	0.807459	0.915333	0.691345	0.870497	0.842156	0.828534	0.858536	0.8797	0.808112	0.833369	0.843308	0.812005	0.88967	0.852693	0.887113	0.748938	0.873136	0.920097	0.763619	0.830327	0.921935	0.904443	0.913686	0.898702	0.739686	0.834284	0.783662	0.727932	0.906798	0.829921	0.874552	0.880287	0.863354	0.847054	0.93001	0.855041	0.8495	0.824042
cg10981598	20	36148699	BLCAP;BLCAP;BLCAP;BLCAP;NNAT;NNAT;BLCAP	0.885426	0.961567	0.646458	0.842565	0.769162	0.688079	0.880413	0.879273	0.862853	0.915145	0.7067	0.774065	0.824053	0.724309	0.863197	0.835171	0.775743	0.743367	0.805153	0.697181	0.922768	0.80124	0.84137	0.641674	0.899733	0.825284	0.777529	0.758784	0.921402	0.900717	0.869722	0.875173	0.679695	0.846132	0.755459	0.607195	0.925144	0.761499	0.951905	0.865924	0.855319	0.814276	0.938918	0.826754	0.813572	0.748527
cg13790727	20	36148738	BLCAP;BLCAP;BLCAP;BLCAP;NNAT;NNAT;BLCAP	0.987265	0.978489	0.858907	0.909107	0.907557	0.890404	0.937602	0.959357	0.918035	0.948395	0.814937	0.914846	0.907371	0.886786	0.959108	0.938731	0.919303	0.89708	0.919501	0.882923	0.980054	0.935064	0.95735	0.840269	0.971737	0.95814	0.90511	0.955444	0.982963	0.967812	0.95259	0.970337	0.852972	0.942439	0.876416	0.820135	0.977397	0.892029	1	0.968517	0.968543	0.924589	0.98409	0.962887	0.933351	0.904106
cg20783699	20	36148767	BLCAP;BLCAP;BLCAP;BLCAP;NNAT;NNAT;BLCAP	0.954978	0.973741	0.789154	0.899339	0.882903	0.839947	0.924606	0.957872	0.922955	0.95144	0.83527	0.882507	0.926531	0.869188	0.946367	0.929901	0.87177	0.854368	0.887219	0.809255	0.966736	0.860932	0.922111	0.794692	0.950862	0.922891	0.880087	0.870671	0.97091	0.965827	0.958604	0.932344	0.84229	0.928082	0.83939	0.712444	0.958562	0.879799	1	0.926331	0.946371	0.868648	0.965219	0.931195	0.919108	0.867775
cg25712981	20	36148775	BLCAP;BLCAP;BLCAP;BLCAP;NNAT;NNAT;BLCAP	0.985144	0.989291	0.87239	0.914225	0.922718	0.908433	0.936761	0.957622	0.924056	0.972549	0.836908	0.937348	0.931215	0.899789	0.975078	0.919248	0.89557	0.929562	0.924436	0.88584	0.980882	0.93702	0.940122	0.8134	0.974916	0.948233	0.887672	0.91768	0.991475	0.976519	0.968109	0.977415	0.861895	0.942331	0.894912	0.802549	0.995743	0.918565	1	0.948088	0.970426	0.945569	0.991632	0.958432	0.94516	0.899494
cg03615235	20	36148779	BLCAP;BLCAP;BLCAP;BLCAP;NNAT;NNAT;BLCAP	1	0.986198	0.829418	0.939644	0.95288	0.857061	0.939474	0.946252	0.944066	0.968719	0.856949	0.921786	0.924133	0.88418	0.985917	0.944892	0.947521	0.896397	0.924639	0.880152	0.991038	0.952144	0.970884	0.863103	0.982728	0.972242	0.919379	0.921184	0.981214	0.971127	0.972331	0.981822	0.864548	0.94739	0.911405	0.818977	1	0.918424	1	0.978053	0.988204	0.967943	0.986494	0.968784	0.915982	0.899022
cg17643025	20	36148791	BLCAP;BLCAP;BLCAP;BLCAP;NNAT;NNAT;BLCAP	0.919768	0.959698	0.826296	0.91055	0.908436	0.829859	0.852722	0.9071	0.847593	0.93029	0.771956	0.883292	0.890527	0.875578	0.884341	0.882422	0.8648	0.885318	0.893654	0.844805	0.942393	0.896087	0.887501	0.829919	0.900173	0.871484	0.827337	0.89573	0.904486	0.927623	0.91017	0.910208	0.777279	0.86828	0.850932	0.801507	0.933867	0.883294	0.913852	0.900755	0.891093	0.769256	0.922638	0.921728	0.870323	0.852389
cg24762053	20	36148798	BLCAP;BLCAP;BLCAP;BLCAP;NNAT;NNAT;BLCAP	0.919859	0.909598	0.875873	0.92254	0.940961	0.898675	0.913939	0.943103	0.923397	0.918311	0.850364	0.950195	0.842741	0.871331	0.930931	0.884976	0.915636	0.90563	0.936279	0.89138	0.927071	0.88079	0.935195	0.952478	0.894276	0.921787	0.872421	0.910954	0.951888	0.970749	0.921726	0.939135	0.912982	0.894574	0.888648	0.938133	0.942666	0.925525	0.921922	0.833479	0.924705	0.880601	0.951637	0.925498	0.519707	0.907013
cg14469070	20	36148803	BLCAP;BLCAP;BLCAP;BLCAP;NNAT;NNAT;BLCAP	0.914903	0.944179	0.798587	0.890651	0.915932	0.84729	0.844137	0.915546	0.857399	0.916758	0.788776	0.858378	0.874825	0.834075	0.889935	0.884085	0.843941	0.864553	0.894937	0.870204	0.940125	0.888598	0.900128	0.816957	0.929577	0.907165	0.79501	0.886229	0.94674	0.900436	0.908804	0.892287	0.848495	0.874612	0.833911	0.831262	0.885945	0.889346	0.913128	0.892668	0.905051	0.804808	0.933058	0.885484	0.823959	0.843704
cg22298088	20	36148860	BLCAP;BLCAP;BLCAP;BLCAP;NNAT;NNAT;BLCAP	0.941469	1	0.750266	0.894428	0.904073	0.880112	0.887082	0.925861	0.898624	0.949939	0.799853	0.870997	0.898782	0.877176	0.931908	0.888243	0.895109	0.871991	0.916302	0.87703	0.945523	0.942337	0.968658	0.777899	0.886079	0.945484	0.922767	0.884673	0.965457	0.991816	0.969247	0.949931	0.840023	0.891752	0.859145	0.852659	0.993798	0.9104	0.961149	0.879316	0.951272	0.905835	0.946542	0.962946	0.90158	0.909449
cg22943498	20	36148928	BLCAP;BLCAP;BLCAP;BLCAP;NNAT;NNAT;BLCAP	1	0.995764	0.866707	0.902087	0.944	0.898864	0.933483	0.957378	0.922432	0.97091	0.85133	0.882141	0.92744	0.880917	0.934764	0.933409	0.915017	0.933987	0.97089	0.852306	0.980319	1	0.996926	0.813968	0.97213	0.962875	0.903028	0.908003	0.995056	0.955898	0.975257	0.989921	0.826604	0.967476	0.886281	0.805329	1	0.946776	1	0.975604	1	0.905808	1	0.955501	0.551583	0.886022
cg14765818	20	36148954	BLCAP;BLCAP;BLCAP;BLCAP;NNAT;NNAT;BLCAP	0.902768	0.943332	0.777033	0.794421	0.792809	0.749391	0.866176	0.889306	0.844674	0.918152	0.749287	0.818624	0.830189	0.790917	0.890141	0.851576	0.803462	0.795385	0.796052	0.769713	0.925568	0.827086	0.878905	0.751134	0.919982	0.842407	0.792826	0.828148	0.944192	0.905827	0.907451	0.90398	0.726292	0.862279	0.779048	0.727721	0.917165	0.779496	0.937137	0.889383	0.88266	0.858613	0.950824	0.847307	0.846922	0.787223
cg08402058	20	36148961	BLCAP;BLCAP;BLCAP;BLCAP;NNAT;NNAT;BLCAP	0.890267	0.946089	0.678684	0.733634	0.747101	0.680301	0.810092	0.867269	0.798423	0.879309	0.671717	0.766861	0.796843	0.735076	0.847976	0.816145	0.727704	0.757443	0.756186	0.686427	0.907196	0.773321	0.827579	0.679058	0.911781	0.795314	0.747514	0.76036	0.926682	0.883967	0.894915	0.847175	0.680736	0.799121	0.711042	0.633878	0.894898	0.705218	0.95423	0.831236	0.839478	0.816993	0.901376	0.795931	0.807167	0.763607
cg15473473	20	36148994	BLCAP;BLCAP;BLCAP;BLCAP;NNAT;NNAT;BLCAP	0.92017	0.905751	0.804844	0.863439	0.861576	0.825061	0.831696	0.842454	0.801949	0.870679	0.745217	0.802461	0.817014	0.804474	0.860115	0.869622	0.802169	0.859586	0.887059	0.831348	0.897356	0.857988	0.855474	0.762704	0.919765	0.864442	0.76005	0.801666	0.933873	0.863994	0.903144	0.90733	0.787834	0.867423	0.806333	0.780538	0.93621	0.808035	0.903726	0.902639	0.916588	0.902681	0.886134	0.842107	0.856985	0.816436
cg07156273	20	36149013	BLCAP;BLCAP;BLCAP;BLCAP;NNAT;NNAT;BLCAP	0.957034	0.95159	0.873257	0.906163	0.898068	0.821772	0.852948	0.929692	0.852653	0.924017	0.742295	0.894374	0.889203	0.840418	0.955593	0.908309	0.883456	0.925712	0.892375	0.825612	0.942747	0.895766	0.895136	0.859169	0.879288	0.908924	0.82454	0.883465	0.920788	0.951986	0.945882	0.921317	0.793872	0.898588	0.82609	0.831505	0.922801	0.844517	0.954365	0.94357	0.907769	0.899539	0.940883	0.909928	0.903687	0.894636
cg01466133	20	36149022	BLCAP;BLCAP;BLCAP;BLCAP;NNAT;NNAT;BLCAP	0.939974	0.935632	0.847899	0.897906	0.908794	0.858402	0.873613	0.919017	0.86222	0.91614	0.765875	0.827831	0.903712	0.847625	0.915274	0.920414	0.900036	0.925645	0.896261	0.903342	0.92364	0.933846	0.933966	0.827014	0.93325	0.787068	0.862269	0.885363	0.979925	0.954737	0.93678	0.960237	0.830995	0.890335	0.867559	0.794865	0.958248	0.859741	0.964677	0.893026	0.956581	0.884644	0.963836	0.911708	0.856187	0.881616
cg24675557	20	36149081	BLCAP;BLCAP;BLCAP;BLCAP;NNAT;NNAT;BLCAP	0.93978	0.96176	0.784073	0.843151	0.902016	0.846931	0.890055	0.917114	0.886115	0.916667	0.79474	0.860935	0.894767	0.84867	0.935297	0.920135	0.886735	0.850844	0.900238	0.827702	0.963161	0.935822	0.924424	0.805079	0.974155	0.925721	0.873874	0.826555	0.969644	0.936682	0.9103	0.915214	0.77757	0.883701	0.836182	0.789095	0.991775	0.870791	0.973912	0.920951	0.931582	0.895829	0.957155	0.898262	0.892251	0.864695
cg20479660	20	36149112	BLCAP;BLCAP;BLCAP;BLCAP;NNAT;NNAT;BLCAP	0.825959	0.891902	0.760502	0.829899	0.879287	0.769015	0.823372	0.875484	0.810226	0.930581	0.744469	0.822357	0.827716	0.799139	0.832344	0.837858	0.799428	0.809796	0.847168	0.791026	0.853835	0.878514	0.831127	0.753957	0.82867	0.846131	0.775116	0.809217	0.884776	0.84518	0.883818	0.856372	0.739666	0.845894	0.790323	0.73856	0.883487	0.832801	0.857719	0.844879	0.854531	0.818569	0.888025	0.828845	0.819633	0.762832
cg22421148	20	36149119	BLCAP;BLCAP;BLCAP;BLCAP;NNAT;NNAT;BLCAP	0.886475	0.83262	0.788866	0.814927	0.829057	0.812994	0.842208	0.867108	0.809584	0.882334	0.76426	0.847913	0.824436	0.831773	0.841618	0.831426	0.791331	0.863949	0.827709	0.806518	0.832008	0.863659	0.849896	0.763226	0.853014	0.85966	0.772437	0.822192	0.874734	0.870244	0.829117	0.862005	0.738603	0.839092	0.773477	0.742827	0.865364	0.861901	0.890054	0.876702	0.8808	0.643677	0.899153	0.848946	0.790212	0.798332
cg22510412	20	36149121	BLCAP;BLCAP;BLCAP;BLCAP;NNAT;NNAT;BLCAP	0.924997	0.947553	0.823824	0.876721	0.901137	0.838553	0.909509	0.918255	0.872298	0.951998	0.758414	0.890291	0.887159	0.863539	0.928839	0.904648	0.850247	0.900831	0.87174	0.829961	0.912636	0.898086	0.911126	0.788325	0.920613	0.912133	0.850577	0.870595	0.923561	0.941399	0.943455	0.94599	0.803251	0.897478	0.852761	0.786383	0.959885	0.907268	0.953378	0.940564	0.942863	0.877643	0.96442	0.902816	0.87719	0.844696
cg03061677	20	36149185	BLCAP;BLCAP;BLCAP;BLCAP;NNAT;NNAT;BLCAP	0.862974	0.867457	0.727204	0.744684	0.85082	0.731037	0.81101	0.827521	0.710868	0.842609	0.681994	0.821024	0.797022	0.752303	0.789168	0.797023	0.737723	0.779696	0.77301	0.756674	0.826587	0.782837	0.796006	0.713005	0.84032	0.845539	0.743987	0.79653	0.852496	0.821768	0.831608	0.826798	0.682456	0.786041	0.728948	0.699799	0.869971	0.778292	0.852049	0.82563	0.811234	0.717144	0.880451	0.771675	0.7948	0.75765
cg00576435	20	36149188	BLCAP;BLCAP;BLCAP;BLCAP;NNAT;NNAT;BLCAP	0.830604	0.884478	0.75266	0.8003	0.833516	0.753813	0.780658	0.785676	0.748618	0.851748	0.709334	0.840097	0.8217	0.766957	0.846685	0.790943	0.736424	0.762575	0.77459	0.781122	0.797227	0.806469	0.8472	0.697086	0.865106	0.772846	0.719819	0.790762	0.848943	0.791056	0.818119	0.840153	0.736447	0.829327	0.751082	0.698328	0.843188	0.77111	0.825288	0.820208	0.848254	0.793917	0.887355	0.805464	0.771738	0.779208
cg18433380	20	36149194	BLCAP;BLCAP;BLCAP;BLCAP;NNAT;NNAT;BLCAP	0.865793	0.902284	0.811019	0.835628	0.871529	0.783604	0.783704	0.846822	0.765204	0.851094	0.717206	0.850645	0.851666	0.787636	0.831344	0.832347	0.807178	0.803788	0.806062	0.812625	0.898422	0.843948	0.865346	0.740577	0.914412	0.858664	0.788712	0.795814	0.940424	0.832776	0.84599	0.842214	0.740813	0.858825	0.79747	0.743109	0.923631	0.817758	0.852835	0.836949	0.830297	0.836509	0.895951	0.858164	0.825122	0.767899
cg16648571	20	36149231	BLCAP;BLCAP;BLCAP;BLCAP;NNAT;NNAT;BLCAP	0.616925	0.715717	0.498748	0.606745	0.757034	0.608268	0.656513	0.645457	0.683192	0.623193	0.610769	0.624665	0.479327	0.585212	0.68372	0.622776	0.677517	0.559909	0.762848	0.649974	0.629969	0.653224	0.74289	0.635384	0.677795	0.653861	0.550306	0.629958	0.881271	0.617468	0.728264	0.649307	0.57484	0.685839	0.695488	0.558753	0.634906	0.602951	0.729481	0.641948	0.801666	0.591505	0.846336	0.706743	0.682422	0.573328
cg04810287	20	36149271	BLCAP;BLCAP;BLCAP;BLCAP;NNAT;NNAT;BLCAP	0.650133	0.796418	0.687378	0.705604	0.735341	0.681984	0.717977	0.75482	0.72567	0.773936	0.62692	0.717951	0.735249	0.63556	0.701537	0.668191	0.67724	0.748152	0.713647	0.700978	0.677251	0.682978	0.738066	0.619401	0.761398	0.708072	0.6911	0.712133	0.816584	0.72762	0.747756	0.745071	0.567773	0.725389	0.66018	0.64524	0.753222	0.6373	0.80811	0.735021	0.815211	0.593	0.785988	0.717413	0.61628	0.641846
cg25962605	20	36149452	BLCAP;NNAT;BLCAP;BLCAP;BLCAP;BLCAP;NNAT	0.788364	0.752839	0.727735	0.6592	0.752917	0.646468	0.726099	0.700445	0.711883	0.755172	0.638313	0.737607	0.747993	0.655585	0.795472	0.69635	0.675338	0.675898	0.708181	0.694683	0.810383	0.678359	0.753292	0.642599	0.797229	0.665412	0.724045	0.724552	0.868865	0.743614	0.779969	0.751957	0.689168	0.759705	0.734583	0.677291	0.781938	0.698308	0.842766	0.729471	0.751122	0.67712	0.826942	0.726507	0.765668	0.678854
cg21588305	20	36149455	BLCAP;NNAT;BLCAP;BLCAP;BLCAP;BLCAP;NNAT	0.830486	0.863432	0.794066	0.830242	0.864195	0.814774	0.8295	0.861943	0.84202	0.853348	0.754102	0.851148	0.845095	0.831693	0.870696	0.897776	0.831986	0.869409	0.858986	0.865107	0.888132	0.859304	0.878763	0.810402	0.870962	0.890583	0.827977	0.873079	0.898074	0.865718	0.888835	0.897307	0.792859	0.848616	0.845375	0.808058	0.890937	0.860986	0.88472	0.895811	0.919991	0.803535	0.871406	0.859695	0.8852	0.835501
cg13708635	20	36149656	NNAT;NNAT;BLCAP;NNAT;BLCAP;NNAT;BLCAP;BLCAP;BLCAP	0.764763	0.795864	0.614581	0.609536	0.654119	0.610496	0.630264	0.735777	0.629017	0.786998	0.584918	0.742172	0.705281	0.639485	0.713259	0.653507	0.630569	0.623336	0.601047	0.619988	0.791102	0.611075	0.658653	0.554734	0.744263	0.619793	0.641391	0.623125	0.781674	0.672739	0.711743	0.688016	0.608172	0.72715	0.620696	0.568481	0.835	0.619223	0.918136	0.63974	0.684564	0.619016	0.788125	0.620911	0.726761	0.653449
cg11174847	20	36149706	NNAT;NNAT;BLCAP;NNAT;BLCAP;NNAT;BLCAP;BLCAP;BLCAP	0.766932	0.714842	0.696834	0.604799	0.721057	0.567773	0.654131	0.609877	0.61295	0.68402	0.6005	0.71943	0.768099	0.611037	0.636648	0.614589	0.687917	0.534279	0.63287	0.591761	0.811713	0.535567	0.702345	0.528034	0.7965	0.623881	0.671276	0.611027	0.861521	0.617503	0.716893	0.599826	0.663899	0.768091	0.65464	0.497036	0.922343	0.604696	0.972205	0.545128	0.66057	0.590117	0.852301	0.596218	0.817348	0.611094
cg23566503	20	36149750	NNAT;BLCAP;NNAT;BLCAP;BLCAP;BLCAP;BLCAP	0.663922	0.654752	0.648074	0.527864	0.625458	0.475289	0.55994	0.624049	0.519777	0.601664	0.522028	0.609262	0.662888	0.519359	0.49228	0.532648	0.611481	0.473098	0.52953	0.528494	0.744945	0.496821	0.645011	0.478961	0.70492	0.475452	0.635294	0.527694	0.772971	0.571586	0.609699	0.545863	0.530329	0.687007	0.568458	0.44509	0.829511	0.486796	0.927074	0.498723	0.593409	0.524028	0.729993	0.52204	0.602434	0.500335
cg10642330	20	36150061	BLCAP;BLCAP;BLCAP;NNAT;BLCAP;BLCAP;NNAT	0.602417	0.465285	0.715728	0.405535	0.633908	0.339365	0.669873	0.583203	0.355834	0.703998	0.530859	0.721214	0.659445	0.407224	0.413807	0.354323	0.662453	0.376647	0.617029	0.427759	0.634008	0.359531	0.716741	0.39	0.601837	0.438182	0.648719	0.441474	0.8521	0.424959	0.575893	0.382441	0.522589	0.815976	0.596986	0.336807	0.902045	0.599486	0.323072	0.35369	0.629839	0.348672	0.739601	0.420929	0.772066	0.419606
cg22457903	20	42142417	L3MBTL;L3MBTL	0.420698	0.447996	0.499233	0.454325	0.469299	0.485043	0.54959	0.513389	0.444551	0.464543	0.460412	0.517155	0.503261	0.467514	0.533443	0.527622	0.425891	0.517941	0.488356	0.491617	0.495363	0.504377	0.376365	0.471252	0.508271	0.429048	0.39897	0.516536	0.361883	0.503776	0.525655	0.488826	0.501786	0.48669	0.534219	0.507499	0.489514	0.497153	0.475795	0.430793	0.55069	0.421348	0.510376	0.520112	0.577363	0.485729
cg20091959	20	42142451	L3MBTL;L3MBTL	0.456452	0.494851	0.569732	0.544971	0.50061	0.508618	0.593924	0.578996	0.489354	0.52554	0.509191	0.607497	0.493344	0.537365	0.596098	0.544906	0.49274	0.607909	0.572736	0.577329	0.559872	0.579904	0.433611	0.523241	0.502267	0.531694	0.397113	0.590059	0.378036	0.561513	0.586146	0.539106	0.549914	0.558829	0.54477	0.557484	0.477746	0.534658	0.566371	0.493711	0.597203	0.40114	0.592858	0.56464	0.614301	0.528291
cg17091610	20	42142484	L3MBTL;L3MBTL	0.472501	0.467786	0.532664	0.467256	0.466157	0.524427	0.566854	0.537308	0.453722	0.549288	0.45401	0.541784	0.520653	0.505025	0.572062	0.559188	0.491949	0.544712	0.513187	0.508118	0.511877	0.506932	0.396208	0.464536	0.471476	0.444692	0.423724	0.527173	0.346284	0.528434	0.562538	0.52046	0.553926	0.505598	0.52381	0.505025	0.487348	0.520182	0.499819	0.469401	0.575339	0.47259	0.534653	0.51501	0.627907	0.479852
cg23626798	20	42142494	L3MBTL;L3MBTL	0.432994	0.459234	0.512093	0.496791	0.475989	0.501347	0.577898	0.520886	0.478695	0.499987	0.46714	0.556587	0.509161	0.502995	0.594734	0.504794	0.44441	0.527661	0.513629	0.515779	0.521523	0.526717	0.403336	0.454918	0.526419	0.471809	0.389593	0.514085	0.356559	0.516624	0.531252	0.496357	0.504409	0.509837	0.510343	0.521173	0.498452	0.516162	0.494325	0.481921	0.635233	0.359702	0.537529	0.528234	0.606004	0.470268
cg15388309	20	42142559	L3MBTL;L3MBTL	0.499742	0.483419	0.572814	0.528803	0.519309	0.527027	0.601917	0.601506	0.536763	0.56575	0.495653	0.609523	0.560718	0.542285	0.59802	0.557986	0.55993	0.571877	0.543776	0.565927	0.561896	0.561103	0.428007	0.513639	0.521618	0.499212	0.512916	0.608615	0.396177	0.538183	0.562097	0.521503	0.567047	0.578339	0.54836	0.53956	0.527197	0.558766	0.539091	0.503673	0.599301	0.402374	0.598031	0.567023	0.684034	0.523788
cg16862791	20	42142596	L3MBTL;L3MBTL	0.463164	0.436878	0.522901	0.501822	0.461533	0.516989	0.603102	0.528634	0.533357	0.501944	0.512524	0.559165	0.470817	0.494101	0.519529	0.46248	0.5489	0.513329	0.557514	0.508524	0.496818	0.501682	0.420126	0.503764	0.534969	0.50416	0.525639	0.520934	0.366859	0.511022	0.578051	0.499594	0.515339	0.567834	0.527079	0.526404	0.520216	0.501669	0.495131	0.485395	0.537695	0.521855	0.570939	0.528121	0.443879	0.479405
cg06446163	20	42142671	L3MBTL;L3MBTL	0.453345	0.451317	0.529125	0.477171	0.488557	0.494636	0.559814	0.534568	0.484735	0.503878	0.501426	0.569888	0.50065	0.494545	0.525549	0.534205	0.47949	0.574808	0.49742	0.522645	0.506644	0.525635	0.428467	0.498768	0.485164	0.513599	0.365381	0.552661	0.352306	0.527678	0.565149	0.500823	0.484053	0.539945	0.521645	0.554317	0.524704	0.511626	0.524397	0.518704	0.643447	0.51444	0.578379	0.565477	0.662155	0.469009
cg04984575	20	42142673	L3MBTL;L3MBTL	0.413658	0.410788	0.572973	0.50362	0.40998	0.494319	0.620595	0.53653	0.528437	0.559637	0.480572	0.594963	0.478142	0.477705	0.592226	0.487925	0.486823	0.476557	0.513748	0.502197	0.508348	0.466012	0.364742	0.510471	0.402318	0.512195	0.372732	0.540773	0.241209	0.521023	0.595035	0.529226	0.478119	0.571678	0.500875	0.49625	0.482736	0.477944	0.519627	0.486546	0.549742	0.484505	0.551701	0.525284	0.676827	0.461866
cg02177317	20	42142699	L3MBTL;L3MBTL	0.512677	0.56091	0.592548	0.581134	0.562181	0.59438	0.7036	0.642256	0.553392	0.652651	0.616229	0.657119	0.558666	0.595685	0.651994	0.593133	0.542159	0.590919	0.596199	0.57829	0.579836	0.591864	0.488379	0.566958	0.597966	0.57619	0.507233	0.577843	0.455656	0.572249	0.614138	0.579424	0.61455	0.612549	0.620569	0.595619	0.557928	0.593538	0.571514	0.551113	0.661651	0.575839	0.638108	0.564664	0.68314	0.573664
cg20529070	20	42142751	L3MBTL;L3MBTL	0.482407	0.478288	0.564781	0.546393	0.587911	0.57454	0.615285	0.582576	0.526713	0.570659	0.515245	0.609844	0.536948	0.51637	0.622755	0.542815	0.619125	0.6124	0.545277	0.582569	0.555518	0.579469	0.448917	0.514656	0.522026	0.530172	0.459822	0.555319	0.34857	0.559907	0.62474	0.587679	0.51978	0.587227	0.575758	0.601478	0.568157	0.548083	0.524462	0.500312	0.587763	0.569597	0.612889	0.575432	0.688682	0.492491
cg10360552	20	42142766	L3MBTL;L3MBTL	0.407877	0.436086	0.532677	0.498064	0.415081	0.518709	0.626333	0.553844	0.503747	0.540482	0.52327	0.6332	0.490987	0.510689	0.57819	0.490229	0.527414	0.524338	0.553541	0.508328	0.543231	0.493252	0.374651	0.495213	0.527962	0.530254	0.420389	0.530635	0.287679	0.510499	0.585966	0.536006	0.544961	0.538571	0.536529	0.50458	0.491714	0.503331	0.534577	0.47873	0.544138	0.512934	0.593415	0.530602	0.655302	0.482391
cg18911945	20	42142784	L3MBTL;L3MBTL	0.391609	0.418469	0.52837	0.468582	0.386957	0.48075	0.619265	0.548592	0.468554	0.506197	0.485369	0.60074	0.464077	0.44718	0.512782	0.487444	0.562583	0.488563	0.508657	0.447165	0.482437	0.475426	0.333074	0.4675	0.51307	0.460773	0.343298	0.432438	0.203818	0.517851	0.562052	0.469452	0.491583	0.515407	0.536435	0.498756	0.458512	0.479986	0.528094	0.456163	0.560013	0.495092	0.589101	0.518996	0.633678	0.478546
cg01877937	20	42142847	L3MBTL;L3MBTL	0.357133	0.338464	0.546826	0.403132	0.457446	0.492722	0.568843	0.479956	0.467515	0.535247	0.406526	0.611798	0.463475	0.481043	0.528627	0.461382	0.509999	0.490395	0.484756	0.485594	0.497019	0.466719	0.321274	0.423755	0.485221	0.457122	0.298123	0.534785	0.249715	0.485453	0.548309	0.463174	0.480504	0.442965	0.466834	0.495784	0.476479	0.494805	0.453203	0.449315	0.564125	0.565577	0.561276	0.531663	0.65333	0.408492
cg08633313	20	42142852	L3MBTL;L3MBTL	0.379255	0.416086	0.518395	0.503244	0.530013	0.527541	0.585155	0.504042	0.488593	0.512582	0.473241	0.580212	0.494327	0.486839	0.567333	0.430536	0.592712	0.551902	0.544108	0.546474	0.538889	0.525802	0.368604	0.479984	0.645928	0.569519	0.347851	0.625199	0.253032	0.527828	0.578954	0.549562	0.465758	0.486993	0.531203	0.562841	0.563417	0.555217	0.49279	0.443029	0.563275	0.503588	0.582744	0.56278	0.69966	0.442946
cg12699433	20	42142897	L3MBTL;L3MBTL	0.334932	0.382832	0.497969	0.465639	0.399226	0.504013	0.414953	0.495289	0.48537	0.592854	0.436397	0.580186	0.439487	0.496158	0.570065	0.486777	0.398312	0.509283	0.476417	0.485474	0.523115	0.501017	0.317035	0.503486	0.553819	0.441611	0.255157	0.498259	0.255626	0.499968	0.530273	0.478123	0.375887	0.467955	0.480428	0.53434	0.495656	0.523294	0.144317	0.404855	0.595928	0.434841	0.560782	0.528779	0.459307	0.44994
cg11319028	20	42142947	L3MBTL;L3MBTL	0.350603	0.412651	0.547704	0.489482	0.452943	0.422767	0.38075	0.605287	0.428292	0.523558	0.499698	0.68566	0.457069	0.49947	0.935752	0.94733	0.432234	0.562604	0.498699	0.605963	0.561713	0.633004	0.323421	0.531773	0.47123	0.428072	0.272882	0.58698	0.210013	0.534207	0.556478	0.517031	0.420816	0.506725	0.513018	0.649518	0.578047	0.424373	0.143332	0.448807	0.629415	0.44389	0.682524	0.603334	0.658768	0.488191
cg22601123	20	42142995	L3MBTL;L3MBTL	0.25712	0.408873	0.523519	0.557565	0.366716	0.475874	0.405066	0.537238	0.488632	0.566201	0.375882	0.787178	0.417604	0.583772	0.650284	0.524013	0.443054	0.495157	0.334367	0.53701	0.278344	0.546941	0.293117	0.61567	0.594694	0.441169	0.271694	0.571458	0.224297	0.495778	0.557447	0.490368	0.344773	0.375729	0.544309	0.599621	0.491577	0.498979	0.516364	0.511072	0.647288	0.307143	0.498744	0.666595	0.825793	0.509557
cg22330467	20	42143015	L3MBTL;L3MBTL	0.323055	0.540358	0.333476	0.558188	0.662405	0.552735	0.389578	0.695762	0.48909	0.73242	0.414257	0.683592	0.273491	0.642765	0.595474	0.600905	0.428863	0.606187	0.562737	0.763183	0.337695	0.735886	0.384185	0.600605	0.508194	0.664417	0.473917	0.665496	0.419624	0.866089	0.596356	0.712453	0.38217	0.452999	0.599064	0.820062	0.476943	0.621489	0.43857	0.496888	0.71699	0.649481	0.521177	0.627184	0.547978	0.567118
cg14306330	20	42143045	L3MBTL;L3MBTL	0.203916	0.364986	0.488205	0.266412	0.180665	0.465931	0.260447	0.543412	0.411254	0.551529	0.386132	0.409327	0.353039	0.327477	0.492676	0.427456	0.399871	0.332469	0.344471	0.395162	0.276746	0.380131	0.177299	0.389655	0.284683	0.303259	0.146628	0.457861	0.114054	0.510378	0.446605	0.445217	0.302132	0.600654	0.473153	0.441681	0.379251	0.349593	0.131622	0.353356	0.44776	0.491673	0.35416	0.397279	0.898752	0.483738
cg01071811	20	42143080	L3MBTL;L3MBTL;L3MBTL;L3MBTL	0.482754	0.532642	0.661838	0.485296	0.556389	0.578657	0.733154	0.591835	0.611084	0.686906	0.605529	0.726656	0.592901	0.651098	0.64862	0.570978	0.638284	0.551293	0.600093	0.55634	0.612977	0.537444	0.367618	0.586668	0.507503	0.529313	0.397796	0.644274	0.299546	0.58325	0.55564	0.556206	0.662275	0.667119	0.596293	0.547698	0.59972	0.551257	0.568292	0.539214	0.727704	0.516154	0.569046	0.582154	0.736748	0.570988
cg02611863	20	42143096	L3MBTL;L3MBTL;L3MBTL;L3MBTL	0.52209	0.5299	0.680095	0.535256	0.60102	0.559052	0.66728	0.52842	0.584121	0.754478	0.574893	0.678167	0.578523	0.615168	0.688069	0.601243	0.625473	0.640705	0.581608	0.592081	0.616247	0.617961	0.374028	0.578188	0.594942	0.563853	0.387143	0.664081	0.319627	0.598335	0.60668	0.545409	0.62504	0.610297	0.569302	0.619522	0.617115	0.572238	0.610448	0.540101	0.729111	0.571062	0.664947	0.547468	0.7383	0.585628
cg15330298	20	42143174	L3MBTL;L3MBTL;L3MBTL;L3MBTL	0.430975	0.510945	0.63011	0.60417	0.515661	0.599174	0.670523	0.62656	0.541355	0.650448	0.550641	0.726714	0.557371	0.444354	0.682853	0.601257	0.656362	0.633712	0.591147	0.588301	0.592985	0.651306	0.416863	0.550867	0.591252	0.509986	0.432434	0.636086	0.314034	0.620926	0.609222	0.614994	0.560566	0.618361	0.621542	0.623754	0.575989	0.639019	0.561041	0.541847	0.705588	0.46622	0.668692	0.591896	0.750421	0.539714
cg20252111	20	42143211	L3MBTL;L3MBTL	0.484202	0.499681	0.543681	0.526784	0.507289	0.535227	0.594187	0.563935	0.535756	0.590039	0.544173	0.597135	0.518118	0.527352	0.584805	0.503343	0.558579	0.512109	0.556678	0.519899	0.538745	0.509477	0.441614	0.526998	0.516319	0.526279	0.471488	0.545665	0.37204	0.541565	0.555316	0.523644	0.562815	0.565164	0.516988	0.525024	0.52949	0.529056	0.515253	0.504385	0.55369	0.525951	0.545574	0.505714	0.571122	0.522753
cg15302378	20	42143399	L3MBTL;L3MBTL	0.547624	0.579222	0.710973	0.700953	0.534	0.674405	0.80081	0.703872	0.654158	0.691292	0.733743	0.7486	0.672294	0.634459	0.743243	0.621412	0.769213	0.652996	0.748695	0.632571	0.725539	0.596486	0.522009	0.651445	0.633567	0.578157	0.590991	0.742683	0.412139	0.706428	0.710264	0.633806	0.759275	0.742162	0.682439	0.711694	0.733649	0.699419	0.673497	0.650651	0.784646	0.678053	0.771775	0.713222	0.851315	0.630775
cg09541000	20	42143489	L3MBTL;L3MBTL	0.450047	0.516772	0.605605	0.58422	0.579195	0.558556	0.563022	0.609487	0.58109	0.651075	0.551612	0.623864	0.574733	0.527406	0.628714	0.576543	0.546884	0.633064	0.541489	0.601598	0.335973	0.637407	0.394804	0.566383	0.590146	0.532341	0.482499	0.79133	0.384484	0.605137	0.661589	0.612723	0.574753	0.577519	0.586047	0.647866	0.544663	0.566597	0.523921	0.569511	0.663193	0.576253	0.64307	0.600097	0.703656	0.570214
cg02472486	20	42143502	L3MBTL;L3MBTL	0.414827	0.43698	0.548847	0.543245	0.442474	0.526073	0.549169	0.601988	0.578253	0.5627	0.592645	0.599628	0.478073	0.45763	0.571718	0.48003	0.527418	0.521788	0.546509	0.498009	0.475185	0.470341	0.318966	0.452259	0.570749	0.528279	0.373483	0.515052	0.237319	0.521179	0.575747	0.502523	0.485514	0.526836	0.485846	0.519214	0.460311	0.533882	0.162726	0.504343	0.586752	0.513665	0.572895	0.498103	0.593231	0.482827
cg04132853	20	57414039	GNASAS;GNAS	0.535426	0.571405	0.730817	0.69184	0.75775	0.626769	0.638493	0.629313	0.667196	0.691265	0.60482	0.651303	0.434656	0.59739	0.516909	0.715315	0.527021	0.685889	0.473869	0.710625	0.62836	0.756143	0.848547	0.664934	0.69029	0.690185	0.440785	0.646433	0.644444	0.640599	0.646388	0.605546	0.566987	0.513802	0.607623	0.688748	0.754223	0.741467	0.457185	0.657721	0.562103	0.666968	0.738596	0.708733	0.454564	0.578924
cg25090051	20	57414059	GNASAS;GNAS	0.548297	0.651055	0.661584	0.670392	0.699196	0.561423	0.646387	0.633145	0.698696	0.675859	0.559676	0.693707	0.511512	0.588944	0.537637	0.663251	0.548556	0.564213	0.57012	0.623482	0.742666	0.652415	0.703843	0.620403	0.569536	0.619747	0.415844	0.652485	0.684682	0.690365	0.650455	0.513976	0.552928	0.495363	0.533838	0.61614	0.69733	0.725117	0.499886	0.64413	0.617396	0.581361	0.757237	0.652676	0.437734	0.544523
cg00732970	20	57414162	GNASAS;GNAS	0.394651	0.431307	0.457512	0.462287	0.603927	0.465966	0.423928	0.493652	0.491895	0.532873	0.428847	0.500032	0.329639	0.461261	0.248202	0.485057	0.386256	0.497915	0.343221	0.463926	0.502225	0.502217	0.595478	0.488569	0.584856	0.548671	0.303046	0.503613	0.413804	0.520157	0.603838	0.457671	0.445251	0.408305	0.44951	0.496021	0.371281	0.543291	0.182462	0.417919	0.345732	0.453273	0.504744	0.516004	0.350381	0.432362
cg17696847	20	57414217	GNASAS;GNAS	0.4511	0.530684	0.518832	0.559421	0.614057	0.560825	0.546929	0.496358	0.637752	0.494324	0.48286	0.55885	0.313561	0.495902	0.384548	0.517106	0.400218	0.528331	0.413717	0.533404	0.411117	0.536895	0.672215	0.505705	0.530615	0.507568	0.356859	0.527463	0.530882	0.542847	0.510413	0.45371	0.447043	0.389659	0.529691	0.510768	0.354693	0.606315	0.216915	0.537254	0.436325	0.48788	0.497671	0.535244	0.4776	0.477522
cg20019489	20	57414351	GNASAS;GNAS	0.487493	0.58983	0.616889	0.726729	0.738064	0.647168	0.609954	0.741891	0.585376	0.669362	0.557007	0.678031	0.328477	0.546805	0.655091	0.65898	0.465082	0.731462	0.547862	0.652345	0.565993	0.609898	0.808542	0.640817	0.585029	0.645143	0.438736	0.710594	0.796311	0.67982	0.668664	0.672859	0.561533	0.507212	0.605774	0.759034	0.409414	0.743093	0.531297	0.695925	0.517098	0.643679	0.531161	0.668749	0.462197	0.650575
cg02274728	20	57414407	GNASAS;GNAS	0.425066	0.480923	0.59724	0.539541	0.719888	0.522528	0.448905	0.456615	0.513252	0.491835	0.503145	0.532416	0.289189	0.453055	0.435952	0.48364	0.406848	0.516745	0.382323	0.565486	0.24646	0.525138	0.690356	0.526062	0.478124	0.499666	0.352325	0.622876	0.340274	0.51676	0.575132	0.475144	0.457074	0.392314	0.497762	0.546321	0.358064	0.536457	0.479863	0.525514	0.319188	0.468882	0.51824	0.489169	0.381867	0.495141
cg12054318	20	57414529	GNASAS;GNAS	0.505991	0.566072	0.597833	0.480651	0.652182	0.533799	0.506071	0.55589	0.588939	0.610846	0.445162	0.514821	0.3172	0.524222	0.456122	0.561194	0.442869	0.558323	0.37855	0.536954	0.503738	0.487058	0.698616	0.500874	0.557833	0.547789	0.446887	0.545172	0.722841	0.528098	0.630645	0.545284	0.460491	0.461827	0.543382	0.551518	0.424858	0.494357	0.467902	0.491387	0.45245	0.445344	0.508821	0.535404	0.493647	0.540579
cg25268451	20	57414539	GNASAS;GNAS	0.5028	0.49185	0.635046	0.563358	0.647683	0.50222	0.515531	0.55814	0.485073	0.598325	0.501584	0.61086	0.340924	0.493614	0.428467	0.554279	0.452954	0.59628	0.413756	0.53792	0.533659	0.549244	0.692753	0.527443	0.526058	0.525553	0.468027	0.608341	0.75071	0.533715	0.679808	0.545691	0.460398	0.427618	0.553516	0.564837	0.556204	0.570882	0.742748	0.49192	0.503463	0.395557	0.533728	0.587567	0.357919	0.516377
cg11996914	20	57414578	GNASAS;GNAS	0.518057	0.495221	0.555252	0.498557	0.582388	0.518743	0.605873	0.574749	0.634913	0.560769	0.538016	0.571594	0.327969	0.496415	0.458352	0.486784	0.483716	0.508408	0.556357	0.526147	0.516874	0.502832	0.632008	0.530461	0.53348	0.496926	0.502167	0.584575	0.703272	0.540903	0.599967	0.523576	0.484372	0.511268	0.512191	0.528839	0.512073	0.483318	0.533894	0.505915	0.539316	0.401554	0.490001	0.516986	0.398952	0.478198
cg21330323	20	57414596	GNASAS;GNAS	0.432913	0.462895	0.494707	0.481812	0.51897	0.487809	0.543949	0.523844	0.554558	0.525693	0.519215	0.538578	0.343534	0.428268	0.418188	0.450908	0.481806	0.465602	0.445569	0.474462	0.48846	0.449061	0.57006	0.468906	0.476559	0.492167	0.479006	0.529115	0.617575	0.465445	0.570989	0.516719	0.451713	0.458349	0.491761	0.479902	0.46826	0.468362	0.492484	0.450776	0.471044	0.590435	0.490694	0.469958	0.382657	0.450969
cg06163629	20	57414884	GNASAS;GNAS;GNAS	0.422441	0.417898	0.520198	0.435513	0.497383	0.447607	0.550669	0.546664	0.537328	0.553501	0.484924	0.535889	0.263232	0.448887	0.362768	0.408464	0.414368	0.447782	0.457345	0.436928	0.584324	0.464398	0.615582	0.44898	0.390412	0.432566	0.415554	0.500389	0.694429	0.472729	0.615202	0.455418	0.448423	0.467904	0.467991	0.466853	0.434297	0.451209	0.330718	0.441216	0.556171	0.427283	0.453594	0.465393	0.299037	0.468955
cg14597908	20	57414960	GNASAS;GNAS;GNAS	0.464979	0.433947	0.505285	0.429971	0.646793	0.478136	0.571726	0.49758	0.57122	0.498552	0.505848	0.551058	0.269907	0.435245	0.379773	0.439738	0.460436	0.530195	0.483415	0.501526	0.485229	0.460444	0.610264	0.401684	0.511013	0.439544	0.476206	0.51342	0.70926	0.492352	0.585524	0.434896	0.394207	0.381774	0.478512	0.487325	0.480141	0.480033	0.469474	0.44258	0.573306	0.452528	0.452623	0.478996	0.295624	0.419626
cg00765653	20	57415144	GNASAS;GNAS;GNAS	0.536993	0.560258	0.543214	0.522284	0.653538	0.545948	0.643905	0.602648	0.555959	0.613213	0.625866	0.666074	0.354933	0.538217	0.456196	0.543788	0.528666	0.562619	0.591388	0.551161	0.753996	0.542386	0.662492	0.544196	0.542572	0.599149	0.501483	0.54968	0.717756	0.562117	0.652602	0.576927	0.530333	0.536719	0.52865	0.544946	0.516313	0.526841	0.575753	0.514527	0.473856	0.509937	0.548685	0.522806	0.327662	0.523137
cg14728235	20	57415177	GNASAS;GNAS	0.563035	0.547621	0.586557	0.543085	0.641696	0.529702	0.687064	0.62056	0.621379	0.622485	0.646508	0.669619	0.379609	0.519593	0.517404	0.527409	0.532483	0.558545	0.612775	0.552377	0.664708	0.531787	0.684394	0.534006	0.565243	0.51614	0.516492	0.585836	0.760424	0.560382	0.668909	0.555562	0.542768	0.544523	0.543873	0.540856	0.551469	0.546862	0.56472	0.538959	0.645363	0.563535	0.538732	0.547383	0.467031	0.535924
cg05558390	20	57415377	GNASAS;GNAS	0.286034	0.2261	0.338534	0.233296	0.424699	0.240173	0.457069	0.314393	0.470997	0.304022	0.41907	0.35511	0.19713	0.240642	0.193591	0.215849	0.206192	0.250447	0.3156	0.278689	0.380416	0.261887	0.492583	0.271078	0.287545	0.258451	0.294118	0.340789	0.546892	0.23008	0.422935	0.290743	0.268264	0.316854	0.284895	0.251726	0.288787	0.248241	0.2871	0.217118	0.375184	0.294647	0.304955	0.221438	0.141645	0.248122
cg19296354	20	57415697	GNASAS;GNAS	0.612636	0.465498	0.488443	0.442586	0.661905	0.426034	0.677577	0.600115	0.612372	0.66748	0.533928	0.660689	0.666998	0.475113	0.460917	0.492626	0.510856	0.521858	0.569708	0.505918	0.56514	0.43732	0.663741	0.424651	0.452766	0.446246	0.498248	0.596707	0.700239	0.512796	0.641399	0.420961	0.548456	0.60472	0.515802	0.4704	0.420637	0.445996	0.548302	0.442635	0.650153	0.441772	0.723091	0.494221	0.310698	0.435142
cg24975842	20	57416221	GNASAS;GNAS	0.481114	0.425666	0.507281	0.366508	0.572372	0.424759	0.600733	0.571957	0.565929	0.570095	0.540473	0.618611	0.618143	0.438055	0.507582	0.429613	0.509486	0.418425	0.591755	0.427976	0.496648	0.368025	0.632321	0.44906	0.469481	0.496745	0.461845	0.483095	0.678757	0.43759	0.607093	0.466899	0.518455	0.571168	0.559986	0.419558	0.429733	0.425917	0.530223	0.397578	0.55099	0.440976	0.654916	0.42766	0.363841	0.45557
cg18619398	20	57416506	GNASAS;GNAS	0.470752	0.424043	0.486019	0.404679	0.575883	0.445714	0.527073	0.53509	0.533601	0.526887	0.481205	0.570311	0.596238	0.428056	0.388412	0.434272	0.391978	0.465648	0.526811	0.443205	0.688213	0.458111	0.556642	0.414104	0.453036	0.373912	0.418136	0.509592	0.583637	0.476649	0.546022	0.428404	0.501782	0.527584	0.440772	0.453311	0.435921	0.469043	0.445789	0.394147	0.476908	0.438955	0.521051	0.435832	0.343295	0.421364
cg01355739	20	57416888	GNASAS;GNAS	0.579076	0.550815	0.592131	0.563991	0.773559	0.57102	0.694375	0.741654	0.665403	0.737772	0.628186	0.75022	0.74437	0.542109	0.456184	0.527217	0.542731	0.588696	0.669917	0.555354	0.583092	0.559914	0.707385	0.532465	0.536442	0.518675	0.566289	0.586953	0.73742	0.585008	0.679576	0.559402	0.631361	0.751945	0.575504	0.591426	0.549761	0.616533	0.735134	0.528384	0.700688	0.436799	0.725412	0.553112	0.730084	0.52353
cg00952145	20	57417152	GNASAS;GNAS	0.418081	0.382952	0.365874	0.323794	0.488399	0.37502	0.493338	0.43076	0.496563	0.48788	0.440841	0.463074	0.354335	0.399953	0.379957	0.416273	0.339596	0.383264	0.348	0.400822	0.347887	0.377266	0.565697	0.330774	0.374266	0.341694	0.328879	0.427479	0.624147	0.400603	0.50962	0.363238	0.406187	0.379125	0.410216	0.418043	0.382812	0.350634	0.436492	0.336304	0.437838	0.293103	0.467364	0.399052	0.302024	0.369594
cg20582984	20	57417233	GNASAS;GNAS	0.56731	0.571996	0.65151	0.588833	0.767256	0.560819	0.706148	0.624805	0.609099	0.677575	0.609039	0.671381	0.554938	0.554812	0.53989	0.572404	0.575282	0.615471	0.678243	0.591731	0.593552	0.593634	0.747722	0.575341	0.616297	0.54053	0.573078	0.639383	0.82308	0.617608	0.716281	0.57607	0.650462	0.731193	0.580572	0.590117	0.549502	0.590653	0.592125	0.576882	0.693267	0.572863	0.696207	0.554937	0.672992	0.528542
cg18949315	20	57418015	GNASAS;GNAS	0.47152	0.460737	0.434374	0.310565	0.582317	0.436489	0.381068	0.421295	0.613798	0.48765	0.478547	0.34878	0.279873	0.518365	0.216475	0.457506	0.369155	0.445072	0.377858	0.407776	0.795739	0.458804	0.793644	0.389356	0.506368	0.423232	0.352363	0.540192	0.595112	0.428989	0.713301	0.440146	0.387377	0.455676	0.567504	0.444548	0.279529	0.436834	0.551819	0.463578	0.484472	0.46819	0.570586	0.465127	0.357752	0.402565
cg18935491	20	57425979	GNASAS;GNAS	0.542551	0.540054	0.447986	0.472943	0.403185	0.526002	0.649854	0.572669	0.552632	0.598181	0.564821	0.621429	0.714016	0.487424	0.660347	0.525599	0.574956	0.489603	0.575896	0.480653	0.751361	0.518166	0.370827	0.507578	0.581615	0.464828	0.475578	0.550918	0.473925	0.551292	0.665884	0.538902	0.556358	0.591873	0.458116	0.532845	0.872487	0.535003	0.899373	0.458653	0.633731	0.51916	0.62774	0.529037	0.68131	0.482685
cg24203465	20	57425986	GNASAS;GNAS	0.56317	0.510858	0.425637	0.460979	0.504015	0.531158	0.564384	0.515324	0.461674	0.596755	0.498223	0.598038	0.675908	0.489286	0.675683	0.560857	0.535561	0.551292	0.468861	0.487643	0.717477	0.525967	0.400843	0.485225	0.607816	0.513949	0.468381	0.621665	0.558991	0.599524	0.625453	0.538845	0.549544	0.555179	0.484549	0.539459	0.754992	0.519725	0.602444	0.478676	0.661559	0.542491	0.593641	0.53187	0.699408	0.470628
cg26102503	20	57425994	GNASAS;GNAS	0.44778	0.434602	0.389398	0.447347	0.499611	0.516046	0.577059	0.448172	0.483429	0.564033	0.503796	0.569745	0.629771	0.486626	0.582014	0.490308	0.529154	0.548294	0.396041	0.441006	0.72577	0.512605	0.394252	0.487606	0.526177	0.460291	0.408243	0.573542	0.515774	0.589935	0.642144	0.488027	0.492808	0.512177	0.512846	0.512002	0.787376	0.524621	0.818415	0.417843	0.650509	0.534339	0.598946	0.519279	0.517816	0.434726
cg03344105	20	57426131	GNASAS;GNAS	0.427254	0.484787	0.331391	0.494063	0.385438	0.511412	0.627439	0.579486	0.493729	0.615682	0.482449	0.570321	0.609383	0.445612	0.559622	0.469186	0.320123	0.496964	0.501559	0.479708	0.760552	0.510123	0.345092	0.471495	0.468518	0.427547	0.318152	0.532974	0.447813	0.488493	0.617284	0.462545	0.483705	0.522406	0.470175	0.518189	0.836538	0.535167	0.55814	0.458823	0.52837	0.499311	0.620788	0.466742	0.650968	0.448858
cg14660776	20	57426138	GNASAS;GNAS	0.359532	0.428367	0.321058	0.422932	0.359141	0.457694	0.54819	0.497513	0.448963	0.466284	0.429976	0.536679	0.56697	0.417335	0.499307	0.428635	0.319528	0.448714	0.476439	0.430543	0.714229	0.439839	0.308194	0.423227	0.427037	0.478948	0.299476	0.457654	0.335575	0.420901	0.605696	0.443641	0.445959	0.498866	0.419736	0.435616	0.773259	0.473858	0.441711	0.386848	0.400073	0.419575	0.538706	0.422773	0.6017	0.394541
cg19592829	20	57426215	GNAS;GNASAS	0.524029	0.497554	0.420278	0.519491	0.415659	0.514841	0.628874	0.526678	0.506315	0.52644	0.559179	0.504238	0.718603	0.493446	0.556821	0.508838	0.54975	0.554437	0.52924	0.515523	0.770544	0.549988	0.413279	0.507529	0.615965	0.496168	0.563633	0.638226	0.577665	0.540382	0.647102	0.537275	0.539639	0.637464	0.529024	0.536866	0.855539	0.542435	0.845332	0.45532	0.661745	0.52541	0.631797	0.553697	0.598416	0.437973
cg09123158	20	57426264	GNAS;GNASAS	0.55441	0.626637	0.408562	0.603373	0.51891	0.625231	0.737446	0.638033	0.711661	0.609454	0.661616	0.647485	0.84169	0.695298	0.821624	0.639457	0.554842	0.659845	0.7132	0.65488	0.798761	0.707962	0.473372	0.616137	0.785412	0.658133	0.426521	0.63163	0.718517	0.651772	0.743597	0.631052	0.629081	0.652225	0.61084	0.743735	0.884397	0.658653	0.854916	0.576361	0.712752	0.612796	0.833523	0.596773	0.743284	0.605223
cg19140375	20	57426274	GNAS;GNASAS	0.414991	0.436917	0.330637	0.500074	0.389746	0.466247	0.703238	0.603053	0.647903	0.551109	0.62777	0.625236	0.666294	0.474133	0.68661	0.466068	0.457312	0.463959	0.567952	0.4655	0.697768	0.51252	0.344381	0.497409	0.550218	0.505435	0.338417	0.481135	0.607562	0.497318	0.62599	0.486634	0.503596	0.559362	0.470939	0.544749	0.820918	0.473768	0.809669	0.449441	0.547166	0.456585	0.685414	0.452621	0.561165	0.468748
cg11669839	20	57426322	GNAS;GNASAS	0.419383	0.42224	0.349266	0.414281	0.352957	0.417945	0.473933	0.452197	0.506294	0.474803	0.432958	0.444492	0.510309	0.445492	0.508697	0.461687	0.284961	0.486596	0.414029	0.427328	0.430504	0.459157	0.333433	0.42824	0.439601	0.401561	0.307331	0.469112	0.38019	0.413052	0.530322	0.439155	0.396071	0.394507	0.436582	0.466056	0.735201	0.448957	0.441813	0.399164	0.463218	0.454337	0.482689	0.448513	0.364395	0.41814
cg17841572	20	57426368	GNAS;GNASAS	0.474761	0.455275	0.376426	0.443219	0.407482	0.491465	0.613453	0.529992	0.449784	0.504827	0.450129	0.470204	0.649475	0.489178	0.611974	0.499381	0.508033	0.475096	0.436979	0.463626	0.727349	0.465355	0.338385	0.434364	0.470958	0.419155	0.332559	0.515267	0.510624	0.460116	0.584815	0.452693	0.469905	0.573881	0.464092	0.47031	0.76523	0.481797	0.823033	0.424094	0.575004	0.380723	0.596601	0.478355	0.598302	0.456318
cg25229306	20	57426374	GNAS;GNASAS	0.605506	0.53393	0.465456	0.519863	0.436112	0.53863	0.662059	0.561413	0.506606	0.559784	0.500847	0.547506	0.687537	0.576007	0.777246	0.548707	0.563692	0.526708	0.520187	0.530142	0.764146	0.559157	0.395015	0.535929	0.530801	0.480559	0.379018	0.565931	0.636448	0.536028	0.657022	0.533363	0.571467	0.613639	0.532668	0.565028	0.865051	0.555493	0.847839	0.499818	0.664306	0.432031	0.682399	0.542598	0.692712	0.520701
cg14482474	20	57426383	GNAS;GNASAS	0.522929	0.467358	0.419387	0.510567	0.444554	0.549177	0.635676	0.564627	0.527886	0.554825	0.57739	0.420719	0.725124	0.53692	0.630765	0.564891	0.542311	0.547578	0.504631	0.548146	0.618359	0.494221	0.424414	0.50241	0.552154	0.492993	0.436529	0.547521	0.663229	0.522135	0.65895	0.508194	0.527694	0.612764	0.512102	0.521942	0.823642	0.542446	0.787496	0.48135	0.661416	0.327684	0.631883	0.541637	0.679441	0.51906
cg08166863	20	57426391	GNAS;GNASAS	0.52139	0.49504	0.455074	0.499896	0.371451	0.494429	0.66587	0.595009	0.488054	0.537553	0.520724	0.568137	0.701802	0.502165	0.714656	0.482283	0.574753	0.492781	0.522996	0.51284	0.720388	0.505763	0.449474	0.512606	0.720007	0.518502	0.454873	0.555846	0.661461	0.546048	0.627539	0.518273	0.576235	0.615315	0.506341	0.484774	0.845644	0.521623	0.867204	0.477396	0.672747	0.578896	0.708631	0.50761	0.70313	0.514512
cg11285807	20	57426395	GNAS;GNASAS	0.420623	0.427704	0.395793	0.449484	0.392725	0.468829	0.604319	0.521715	0.480005	0.464482	0.503193	0.470636	0.575774	0.433139	0.541151	0.432684	0.491092	0.458181	0.480025	0.456594	0.629574	0.457084	0.420999	0.464112	0.624917	0.440679	0.408428	0.466643	0.592396	0.431547	0.559374	0.48766	0.445894	0.50795	0.464767	0.441299	0.723078	0.475723	0.748914	0.437991	0.56769	0.379826	0.596461	0.465462	0.528819	0.428743
cg06200857	20	57426420	GNAS;GNASAS	0.499922	0.529487	0.4656	0.554322	0.376509	0.467123	0.643589	0.580569	0.655814	0.68974	0.54119	0.549877	0.668492	0.745168	0.591258	0.559974	0.462372	0.579394	0.431204	0.467036	0.72152	0.553752	0.500816	0.575927	0.518098	0.527512	0.532627	0.665361	0.638166	0.703635	0.750047	0.66535	0.584359	0.583157	0.486557	0.583588	0.728764	0.593332	0.382258	0.432765	0.706033	0.536238	0.759231	0.770885	0.578251	0.529659
cg08091561	20	57426425	GNAS;GNASAS	0.491718	0.4886	0.445472	0.521497	0.375557	0.397523	0.662259	0.627055	0.625066	0.679547	0.502637	0.587849	0.597917	0.703974	0.591937	0.55748	0.46862	0.571956	0.418432	0.428563	0.717217	0.562257	0.465011	0.515593	0.541511	0.500436	0.484689	0.741678	0.696541	0.691835	0.747014	0.655559	0.554065	0.565566	0.489021	0.569308	0.674896	0.539499	0.355014	0.415281	0.650741	0.349153	0.727941	0.742659	0.530618	0.512228
cg22860367	20	57426538	GNAS;GNAS;GNAS;GNASAS	0.384779	0.451197	0.395756	0.4675	0.451768	0.466917	0.579717	0.47716	0.472079	0.511664	0.47947	0.518104	0.4396	0.458471	0.533592	0.477227	0.34089	0.517104	0.461471	0.451384	0.692807	0.487034	0.384046	0.445891	0.488274	0.398462	0.350629	0.529758	0.412785	0.461744	0.595718	0.438471	0.480341	0.487717	0.499112	0.476872	0.667377	0.478685	0.429259	0.438847	0.505997	0.435581	0.534542	0.466755	0.476318	0.418682
cg07947033	20	57426545	GNAS;GNAS;GNAS;GNASAS	0.425265	0.447178	0.435838	0.460869	0.280785	0.35726	0.559402	0.455677	0.593184	0.59259	0.542668	0.527111	0.576201	0.531634	0.547843	0.454103	0.397676	0.497583	0.424743	0.339651	0.685146	0.448837	0.368485	0.482926	0.508562	0.490886	0.335255	0.475271	0.488306	0.56937	0.664469	0.583924	0.487541	0.513681	0.473196	0.493511	0.746066	0.466008	0.389829	0.334171	0.533654	0.453933	0.690839	0.578013	0.575055	0.499557
cg06693667	20	57426570	GNAS;GNAS;GNAS;GNASAS	0.547229	0.515645	0.477855	0.525565	0.490994	0.504043	0.621503	0.55406	0.541709	0.553099	0.546941	0.573267	0.725617	0.557994	0.601478	0.518124	0.585965	0.568163	0.608299	0.520568	0.723981	0.564446	0.468895	0.516114	0.649076	0.494468	0.510967	0.620453	0.655705	0.552124	0.636581	0.539652	0.529481	0.562739	0.569204	0.536738	0.754263	0.538112	0.820381	0.466001	0.643238	0.501098	0.760646	0.613348	0.623333	0.50023
cg15631127	20	57426580	GNAS;GNAS;GNAS;GNASAS	0.519688	0.51636	0.480834	0.531459	0.475917	0.540912	0.607278	0.544751	0.563673	0.540719	0.573804	0.537936	0.616828	0.532261	0.541162	0.515427	0.54272	0.538468	0.588116	0.515915	0.650345	0.494193	0.47917	0.504406	0.683591	0.539056	0.513717	0.558574	0.557293	0.521499	0.59734	0.536162	0.531733	0.586822	0.522657	0.533097	0.759416	0.524771	0.800133	0.520316	0.586968	0.51033	0.644386	0.515145	0.634499	0.528377
cg04677683	20	57426743	GNAS;GNAS;GNAS;GNASAS	0.593807	0.57654	0.418705	0.443977	0.385815	0.437151	0.652179	0.623923	0.528301	0.614112	0.574193	0.568356	0.682374	0.56892	0.519899	0.510495	0.463072	0.470831	0.389117	0.421966	0.760032	0.672234	0.417479	0.469623	0.503706	0.47582	0.52104	0.634578	0.557666	0.61181	0.668	0.547263	0.44303	0.512064	0.492277	0.505708	0.775478	0.488799	0.413113	0.427104	0.586448	0.491077	0.698415	0.632151	0.539607	0.411193
cg15160445	20	57426749	GNAS;GNAS;GNAS;GNASAS	0.662947	0.659034	0.502149	0.531971	0.477186	0.498109	0.662429	0.665482	0.594462	0.663197	0.616854	0.706551	0.628205	0.615312	0.60342	0.558442	0.523716	0.540357	0.556062	0.496696	0.811529	0.704235	0.449924	0.524347	0.552243	0.496566	0.639918	0.678249	0.633306	0.653655	0.724211	0.642729	0.49309	0.521393	0.541848	0.57316	0.804152	0.55367	0.812837	0.457131	0.622531	0.444761	0.789466	0.679814	0.61654	0.457624
cg25326570	20	57426757	GNAS;GNAS;GNAS;GNASAS	0.623987	0.637328	0.499578	0.505548	0.459294	0.472668	0.67442	0.59734	0.691575	0.62745	0.586348	0.599112	0.744829	0.597514	0.586419	0.543027	0.508803	0.488558	0.519819	0.496582	0.765222	0.645274	0.46657	0.513744	0.545324	0.510298	0.628151	0.684873	0.675319	0.63996	0.699835	0.533771	0.497752	0.525401	0.557891	0.544529	0.792661	0.518991	0.463517	0.451029	0.669362	0.4893	0.754013	0.640971	0.567965	0.459031
cg23249369	20	57426759	GNAS;GNAS;GNAS;GNASAS	0.612839	0.603045	0.492643	0.516785	0.427681	0.503682	0.72089	0.658411	0.710372	0.640369	0.662601	0.646975	0.763138	0.52144	0.590261	0.512752	0.544842	0.506203	0.594036	0.490599	0.83986	0.599113	0.419077	0.540518	0.591547	0.510455	0.62801	0.637224	0.69276	0.610562	0.713583	0.569714	0.548248	0.59751	0.553404	0.526378	0.847465	0.523729	0.674346	0.468994	0.85357	0.528759	0.852498	0.616858	0.656637	0.492009
cg01715551	20	57426789	GNAS;GNAS;GNAS;GNASAS	0.457743	0.454803	0.408374	0.46445	0.403122	0.442423	0.54128	0.488946	0.428334	0.482328	0.46678	0.467845	0.636054	0.491107	0.6795	0.527949	0.479234	0.497272	0.449989	0.465343	0.636889	0.497634	0.39567	0.442334	0.509687	0.495371	0.469979	0.525872	0.396114	0.473375	0.576358	0.47257	0.506611	0.515178	0.468199	0.489024	0.691697	0.439406	0.463843	0.414631	0.551798	0.266166	0.540058	0.510016	0.552914	0.492921
cg14176797	20	57426801	GNAS;GNAS;GNAS;GNASAS	0.527749	0.494764	0.449799	0.532352	0.460078	0.495652	0.649136	0.604328	0.541358	0.563719	0.528836	0.556442	0.701057	0.557601	0.594681	0.590401	0.565469	0.539056	0.49318	0.524471	0.716501	0.516056	0.434923	0.512198	0.539204	0.544829	0.518517	0.571479	0.476125	0.515319	0.611033	0.56785	0.53974	0.568952	0.534312	0.54173	0.810612	0.525845	0.498907	0.479069	0.676325	0.432667	0.617848	0.559186	0.66865	0.516289
cg04457481	20	57426835	GNAS;GNAS;GNAS;GNASAS	0.528617	0.527239	0.452667	0.511989	0.435225	0.470817	0.618916	0.548793	0.481405	0.520445	0.545885	0.524866	0.708705	0.509236	0.555775	0.552235	0.494736	0.554023	0.47066	0.505812	0.736944	0.517775	0.401136	0.49964	0.513238	0.494135	0.433965	0.573301	0.420122	0.514487	0.63139	0.508743	0.54591	0.56232	0.566195	0.566276	0.848509	0.52939	0.513781	0.464452	0.63283	0.405309	0.651867	0.55916	0.643605	0.538187
cg27262796	20	57426858	GNAS;GNAS;GNAS;GNASAS	0.393123	0.446975	0.381791	0.421042	0.321628	0.45614	0.570097	0.590872	0.50345	0.574708	0.529185	0.534596	0.618851	0.436997	0.498612	0.479499	0.287775	0.447241	0.368975	0.442273	0.477306	0.490856	0.340038	0.469351	0.496085	0.358338	0.362585	0.503393	0.22889	0.472669	0.562304	0.465084	0.466667	0.560724	0.458453	0.460946	0.784649	0.473499	0.590803	0.452997	0.387929	0.468503	0.598005	0.457842	0.533847	0.43903
cg21938532	20	57426931	GNAS;GNAS;GNAS;GNASAS	0.412363	0.454443	0.355593	0.462728	0.403999	0.512651	0.604641	0.568968	0.498821	0.57465	0.522349	0.564555	0.651012	0.495199	0.54632	0.508307	0.488437	0.455172	0.554657	0.469098	0.771644	0.435646	0.376496	0.466686	0.486669	0.409719	0.356731	0.506377	0.26736	0.421433	0.649893	0.49108	0.488894	0.511313	0.503883	0.458176	0.815041	0.481796	0.174017	0.47533	0.640775	0.482125	0.565044	0.485139	0.352655	0.475898
cg22989942	20	57426950	GNAS;GNAS;GNAS;GNASAS	0.564888	0.578598	0.556052	0.598252	0.533578	0.571553	0.636859	0.588176	0.577454	0.585288	0.584847	0.594665	0.677955	0.585583	0.633314	0.603675	0.583778	0.558812	0.574769	0.578839	0.682401	0.591143	0.49223	0.581074	0.585848	0.57253	0.533453	0.599753	0.52042	0.575178	0.637707	0.574719	0.583504	0.562394	0.57717	0.574058	0.799748	0.585798	0.620589	0.526871	0.659655	0.516503	0.63131	0.562088	0.669507	0.588843
cg18224653	20	57426979	GNAS;GNAS;GNAS;GNASAS	0.489048	0.501027	0.462516	0.465343	0.41304	0.489037	0.582431	0.494694	0.513672	0.512801	0.536042	0.535712	0.63572	0.508485	0.557288	0.504753	0.573379	0.51204	0.481307	0.485756	0.659544	0.470503	0.426396	0.535489	0.53548	0.519113	0.463371	0.541253	0.472307	0.466857	0.594633	0.505885	0.526236	0.58252	0.51822	0.486018	0.801827	0.458253	0.51405	0.472252	0.618611	0.455692	0.553665	0.501122	0.620661	0.469634
cg14309385	20	57427010	GNAS;GNAS;GNAS;GNASAS	0.562234	0.540665	0.499672	0.529226	0.51737	0.527697	0.61358	0.560405	0.55333	0.564413	0.583269	0.577188	0.651949	0.544348	0.585228	0.538378	0.563075	0.514903	0.537921	0.538353	0.681167	0.509977	0.475657	0.522332	0.580635	0.549863	0.504782	0.556602	0.511356	0.487422	0.57656	0.52162	0.544437	0.579097	0.527675	0.512196	0.733088	0.506262	0.553645	0.526916	0.566738	0.554195	0.593288	0.540232	0.596592	0.510605
cg05309239	20	57427017	GNAS;GNAS;GNAS;GNASAS	0.526862	0.497238	0.473273	0.513753	0.439747	0.507187	0.608876	0.54652	0.489085	0.519178	0.551933	0.491916	0.639338	0.450667	0.606256	0.495248	0.578686	0.477732	0.525389	0.486743	0.764149	0.502511	0.430662	0.531142	0.531737	0.512105	0.44296	0.536397	0.522234	0.473797	0.610758	0.47472	0.526321	0.555001	0.51195	0.490972	0.7817	0.493729	0.510666	0.473409	0.600513	0.500023	0.569971	0.506559	0.585755	0.443085
cg12573482	20	57427030	GNAS;GNAS;GNAS;GNASAS	0.512197	0.471553	0.448476	0.492578	0.485817	0.52692	0.548714	0.46615	0.43904	0.503418	0.493614	0.494383	0.598589	0.464855	0.491524	0.513502	0.487309	0.544151	0.49565	0.49477	0.50538	0.540078	0.47613	0.479822	0.383561	0.466103	0.411515	0.538945	0.395388	0.466151	0.579075	0.482652	0.508132	0.512679	0.488202	0.548283	0.769465	0.529859	0.496441	0.463377	0.587792	0.490614	0.550857	0.507242	0.585044	0.448213
cg01017090	20	57427046	GNAS;GNAS;GNAS;GNASAS	0.473755	0.487452	0.411011	0.431304	0.393109	0.435548	0.564485	0.44449	0.470018	0.468155	0.510656	0.479159	0.484316	0.438972	0.492608	0.459052	0.424187	0.4299	0.473492	0.394755	0.475433	0.438634	0.380698	0.481306	0.381677	0.368409	0.39346	0.48961	0.346137	0.43381	0.583254	0.424605	0.470217	0.503853	0.438278	0.430902	0.707652	0.443713	0.508149	0.411514	0.528214	0.463149	0.550527	0.446183	0.542392	0.431568
cg06324048	20	57427103	GNAS;GNAS;GNAS;GNASAS	0.430183	0.47412	0.335552	0.490715	0.474107	0.591531	0.612298	0.356504	0.545574	0.55426	0.574762	0.538033	0.492548	0.513187	0.641576	0.513116	0.417756	0.597962	0.360223	0.521053	0.775758	0.5571	0.39971	0.500994	0.532429	0.497876	0.314273	0.596148	0.324428	0.622277	0.714874	0.518206	0.41088	0.308444	0.495881	0.650549	0.820133	0.584599	0.200292	0.527482	0.660517	0.391392	0.559944	0.533859	0.311729	0.421524
cg13728472	20	57427117	GNAS;GNAS;GNAS;GNASAS	0.295208	0.342258	0.286175	0.389539	0.3085	0.405016	0.49826	0.382166	0.423173	0.400238	0.499595	0.398138	0.382512	0.358847	0.401871	0.33057	0.3501	0.39528	0.339048	0.377036	0.507284	0.356547	0.301008	0.407193	0.425194	0.417114	0.376117	0.391389	0.251306	0.376373	0.505265	0.409123	0.334572	0.370194	0.354934	0.402004	0.658364	0.331435	0.192383	0.393361	0.471833	0.459871	0.402537	0.385518	0.281082	0.347581
cg24617313	20	57427146	GNAS;GNAS;GNAS;GNASAS	0.649939	0.664068	0.425797	0.429781	0.174242	0.243432	0.598899	0.502592	0.698579	0.723048	0.713687	0.733573	0.559909	0.48318	0.47049	0.465331	0.236093	0.198422	0.193603	0.202029	0.77744	0.733053	0.418867	0.474134	0.473323	0.458111	0.437691	0.533793	0.634782	0.632166	0.636411	0.518312	0.222531	0.325654	0.476409	0.461251	0.68953	0.439694	0.567131	0.272941	0.545299	0.547398	0.699088	0.706404	0.215554	0.205687
cg03908391	20	57427170	GNAS;GNAS;GNAS;GNASAS	0.728349	0.635866	0.519303	0.552723	0.569118	0.550294	0.805903	0.408871	0.697509	0.646586	0.714449	0.558603	0.839399	0.573857	0.824436	0.560618	0.733587	0.545903	0.664741	0.520352	0.719976	0.564884	0.508192	0.564232	0.737589	0.559632	0.712965	0.635908	0.712119	0.574696	0.762376	0.543677	0.659922	0.763065	0.624287	0.599035	0.949608	0.507701	0.798073	0.49541	0.787769	0.574677	0.824965	0.586083	0.698165	0.462329
cg22290117	20	57427173	GNAS;GNAS;GNAS;GNASAS	0.662853	0.594326	0.508386	0.5736	0.609668	0.575789	0.669197	0.47986	0.633719	0.613342	0.6557	0.557223	0.824756	0.606474	0.69361	0.589245	0.65615	0.650637	0.714021	0.571232	0.663552	0.614282	0.493054	0.565242	0.698489	0.571885	0.640951	0.651831	0.714217	0.59246	0.71865	0.583264	0.638715	0.698135	0.598079	0.632625	0.858418	0.593367	0.861431	0.511255	0.733022	0.521029	0.767872	0.591229	0.682125	0.488264
cg26496204	20	57427210	GNAS;GNAS;GNAS;GNASAS	0.544988	0.540667	0.507638	0.530286	0.542811	0.520229	0.604966	0.480401	0.517715	0.512379	0.555716	0.577861	0.693636	0.56364	0.745159	0.564321	0.615579	0.581582	0.512579	0.553474	0.581495	0.561647	0.491828	0.562248	0.550772	0.47833	0.449608	0.590303	0.549786	0.531549	0.639132	0.492498	0.555526	0.568489	0.586344	0.591092	0.796348	0.559576	0.550121	0.498894	0.660295	0.529472	0.605856	0.547453	0.554001	0.519125
cg16833551	20	57427237	GNAS;GNAS;GNAS;GNASAS	0.747446	0.641572	0.622134	0.727661	0.829671	0.74849	0.797716	0.587186	0.692388	0.75612	0.739876	0.796068	0.79503	0.766759	0.903242	0.704438	0.602147	0.806114	0.794252	0.739639	0.69397	0.72996	0.688645	0.791831	0.73887	0.674809	0.562146	0.813778	0.622069	0.743364	0.782682	0.641136	0.706257	0.698736	0.767758	0.756874	0.891189	0.754871	0.617431	0.661929	0.879013	0.699511	0.804203	0.722697	0.568064	0.639267
cg03010274	20	57427274	GNAS;GNAS;GNAS;GNASAS	0.438065	0.432972	0.317339	0.395483	0.421254	0.415574	0.487143	0.339658	0.518987	0.428474	0.446408	0.458483	0.515062	0.441592	0.475594	0.461619	0.329506	0.477368	0.32132	0.424732	0.60436	0.450399	0.36907	0.425065	0.384328	0.384816	0.347113	0.508928	0.307704	0.434306	0.537019	0.383098	0.360078	0.288407	0.399596	0.47117	0.627243	0.432986	0.201534	0.369593	0.495879	0.326485	0.295185	0.444585	0.329837	0.386045
cg25652859	20	57427412	GNAS;GNAS;GNAS;GNASAS	0.38082	0.353872	0.170637	0.345474	0.364702	0.401186	0.489721	0.215225	0.415859	0.322196	0.407923	0.382094	0.395475	0.374815	0.491056	0.40064	0.296213	0.391855	0.268463	0.308521	0.679553	0.409061	0.298465	0.297949	0.399108	0.308029	0.261416	0.423809	0.241692	0.388434	0.536356	0.304876	0.314912	0.257698	0.404445	0.401384	0.636474	0.31699	0.138702	0.30414	0.584162	0.305581	0.318583	0.34352	0.195058	0.268363
cg12321149	20	57427426	GNAS;GNAS;GNAS;GNASAS	0.383891	0.343026	0.185949	0.330429	0.414718	0.363683	0.495297	0.259194	0.417203	0.36117	0.369048	0.37217	0.35605	0.408843	0.511548	0.395596	0.280317	0.41506	0.262781	0.331045	0.667549	0.436995	0.345608	0.345831	0.410725	0.394734	0.293786	0.445938	0.263631	0.42018	0.520759	0.322119	0.319191	0.27087	0.361477	0.435435	0.514358	0.355744	0.194489	0.270599	0.476038	0.323177	0.248814	0.347427	0.218511	0.304148
cg06065549	20	57427443	GNAS;GNAS;GNAS;GNASAS	0.385804	0.443431	0.169106	0.341785	0.358628	0.392249	0.426325	0.283548	0.436742	0.397397	0.439013	0.406362	0.447377	0.449579	0.512954	0.444409	0.350225	0.456417	0.326926	0.381009	0.503067	0.481299	0.363152	0.421682	0.463565	0.374155	0.366099	0.457972	0.285697	0.41379	0.503369	0.367531	0.346997	0.318339	0.370622	0.467807	0.602767	0.390962	0.205797	0.352053	0.473804	0.40856	0.260057	0.39883	0.251015	0.379958
cg07105596	20	57427472	GNAS;GNAS;GNAS	0.293197	0.362837	0.0362891	0.38178	0.269346	0.342245	0.467797	0.178623	0.326905	0.353374	0.400861	0.377105	0.436412	0.366832	0.343805	0.321393	0.24281	0.309924	0.242257	0.244753	0.78604	0.421601	0.273076	0.349438	0.473557	0.333246	0.207554	0.391095	0.10661	0.295778	0.606492	0.170298	0.19708	0.220187	0.287198	0.372866	0.85307	0.305992	0.073503	0.189344	0.535332	0.348807	0.200404	0.354524	0.1157	0.176574
cg27304369	20	57427483	GNAS;GNAS;GNAS	0.377133	0.398811	0.231491	0.443405	0.340152	0.360219	0.515427	0.191409	0.448234	0.438105	0.481609	0.438748	0.507586	0.45009	0.514936	0.4064	0.244014	0.417883	0.349685	0.286401	0.753924	0.461392	0.274297	0.405069	0.406096	0.334911	0.301507	0.466205	0.276488	0.425398	0.604132	0.218891	0.28539	0.352875	0.364696	0.417403	0.867877	0.378165	0.377646	0.28896	0.579894	0.425693	0.328525	0.418202	0.198509	0.328424
cg26811638	20	57427493	GNAS;GNAS;GNAS	0.404415	0.36393	0.293394	0.396601	0.310642	0.366618	0.540689	0.245145	0.458015	0.383182	0.476941	0.399976	0.469605	0.336054	0.468602	0.341387	0.390264	0.350156	0.418174	0.266347	0.775988	0.438005	0.319656	0.378061	0.405444	0.36393	0.266628	0.430563	0.38371	0.412171	0.551719	0.308173	0.373156	0.45292	0.410198	0.401307	0.791108	0.357379	0.266261	0.311276	0.673006	0.458311	0.416581	0.387237	0.219916	0.227409
cg26534489	20	57427495	GNAS;GNAS;GNAS	0.471498	0.398768	0.381048	0.455695	0.416067	0.427595	0.542102	0.287818	0.486623	0.463787	0.505129	0.446248	0.495027	0.397556	0.481448	0.442272	0.453875	0.425186	0.446531	0.37278	0.661124	0.492805	0.411044	0.457932	0.494923	0.416221	0.36517	0.439849	0.406497	0.426029	0.547796	0.41673	0.389287	0.467361	0.430096	0.461291	0.704797	0.37088	0.259092	0.38467	0.602504	0.277155	0.443356	0.428832	0.265776	0.348777
cg08587534	20	57427503	GNAS;GNAS;GNAS	0.546714	0.505798	0.396236	0.531795	0.433796	0.505654	0.613657	0.353234	0.506494	0.55896	0.581084	0.485283	0.560537	0.500345	0.555185	0.500093	0.534424	0.508375	0.546974	0.458459	0.776493	0.528593	0.447942	0.510997	0.448904	0.507071	0.402149	0.510087	0.497577	0.511808	0.61962	0.503639	0.509966	0.559467	0.559301	0.523436	0.81672	0.523361	0.437887	0.410325	0.638533	0.563345	0.607913	0.504547	0.382168	0.432602
cg14564778	20	57427556	GNAS;GNAS;GNAS	0.485318	0.465641	0.351525	0.414887	0.393756	0.454354	0.586444	0.32145	0.518092	0.489751	0.565339	0.474258	0.534125	0.458431	0.594495	0.445482	0.652017	0.451802	0.537383	0.318216	0.809368	0.503597	0.459535	0.443604	0.520784	0.479176	0.382367	0.538499	0.437111	0.415275	0.626285	0.391893	0.396286	0.477422	0.386883	0.47479	0.626275	0.453544	0.229922	0.341238	0.57688	0.434662	0.465164	0.397863	0.362833	0.406192
cg01817393	20	57427642	GNAS;GNAS;GNAS	0.406926	0.394216	0.122637	0.304804	0.375343	0.360567	0.404114	0.250161	0.494234	0.443475	0.383239	0.385749	0.439802	0.394419	0.521358	0.417441	0.251411	0.438604	0.174158	0.271317	0.362377	0.458826	0.263798	0.30409	0.198471	0.278344	0.270306	0.496864	0.21461	0.453276	0.65614	0.447137	0.254121	0.189029	0.25714	0.511253	0.509713	0.285897	0.14705	0.176833	0.587123	0.22443	0.149138	0.273583	0.179612	0.230898
cg04257105	20	57427713	GNAS;GNAS;GNAS	0.345483	0.366178	0.10038	0.273245	0.353025	0.345925	0.503138	0.203422	0.44384	0.34315	0.464521	0.366126	0.396664	0.597705	0.513992	0.362822	0.404842	0.357406	0.36076	0.222695	0.649161	0.386538	0.275735	0.318884	0.519846	0.446977	0.320256	0.421995	0.328303	0.374628	0.529047	0.271611	0.304659	0.287242	0.31912	0.371709	0.469995	0.309269	0.122131	0.315367	0.637731	0.373647	0.161065	0.31518	0.702238	0.29154
cg20528838	20	57427730	GNAS;GNAS;GNAS	0.264241	0.261847	0.056701	0.234178	0.242458	0.263198	0.435508	0.127288	0.379467	0.287359	0.377191	0.267969	0.284055	0.275539	0.372763	0.218201	0.344644	0.24141	0.334786	0.176551	0.415908	0.230764	0.23462	0.224197	0.363612	0.262345	0.253798	0.294689	0.242173	0.283049	0.398699	0.226954	0.225053	0.208514	0.248495	0.267828	0.358179	0.237004	0.0798373	0.21154	0.473461	0.226965	0.142804	0.264175	0.104208	0.202932
cg27661264	20	57427738	GNAS;GNAS;GNAS	0.345133	0.31226	0.121156	0.32743	0.358391	0.334485	0.447637	0.213387	0.317237	0.331998	0.368013	0.36438	0.380562	0.340793	0.451282	0.336935	0.349995	0.365933	0.398958	0.282869	0.274205	0.384243	0.29719	0.302842	0.375206	0.305229	0.287572	0.385675	0.269548	0.346206	0.451144	0.271782	0.290994	0.26452	0.30761	0.37753	0.434156	0.321887	0.152535	0.296966	0.550886	0.336338	0.224207	0.328274	0.175634	0.266567
cg19589727	20	57427762	GNAS;GNAS;GNAS	0.341944	0.343236	0.153068	0.307943	0.314222	0.291824	0.425468	0.239716	0.376709	0.344103	0.358599	0.377292	0.376118	0.369644	0.370771	0.328229	0.314752	0.343417	0.290357	0.266684	0.311316	0.395749	0.279646	0.30598	0.359379	0.300074	0.268691	0.396972	0.25316	0.343818	0.443828	0.283002	0.296577	0.24707	0.296641	0.344364	0.428591	0.320131	0.221671	0.274592	0.473538	0.318102	0.216371	0.335104	0.263345	0.285826
cg10302550	20	57427821	GNAS;GNAS;GNAS	0.415403	0.418839	0.0956371	0.401295	0.38652	0.420525	0.519428	0.263041	0.482442	0.426832	0.435374	0.428327	0.447268	0.435575	0.513722	0.401644	0.425668	0.400638	0.350052	0.301642	0.440459	0.466679	0.354536	0.380172	0.499189	0.41062	0.379872	0.418892	0.304348	0.496723	0.554076	0.372104	0.401827	0.327898	0.370011	0.464558	0.489305	0.367176	0.18631	0.392307	0.555836	0.473318	0.241558	0.370809	0.229645	0.32132
cg17414107	20	57427830	GNAS;GNAS;GNAS	0.497624	0.487672	0.142068	0.414809	0.518413	0.501317	0.546738	0.290164	0.437284	0.492533	0.486763	0.510678	0.571139	0.537631	0.649596	0.518435	0.480928	0.541252	0.43536	0.373169	0.406792	0.59038	0.388537	0.48483	0.508573	0.45295	0.38397	0.554544	0.370144	0.503737	0.632833	0.402981	0.407505	0.334899	0.422477	0.580606	0.63282	0.479235	0.200061	0.412378	0.681417	0.419554	0.292456	0.458111	0.358336	0.38367
cg00943909	20	57427942	GNAS;GNAS;GNAS	0.437694	0.445062	0.0635015	0.418851	0.428322	0.437197	0.532135	0.278355	0.471498	0.446826	0.516649	0.463354	0.43082	0.448151	0.487623	0.393253	0.391034	0.430526	0.39946	0.334444	0.557916	0.479783	0.372427	0.413313	0.468853	0.437841	0.375774	0.475781	0.378251	0.427493	0.525973	0.354204	0.381253	0.339711	0.408185	0.45108	0.529971	0.460054	0.184835	0.387948	0.571607	0.44517	0.291411	0.418746	0.220658	0.315169
cg19640589	20	57427973	GNAS;GNAS;GNAS	0.427308	0.426338	0.0443927	0.404918	0.401815	0.409551	0.581528	0.306908	0.529661	0.485027	0.530498	0.497712	0.386946	0.41173	0.5653	0.394934	0.331915	0.425404	0.389718	0.275619	0.619656	0.48781	0.294968	0.386758	0.475311	0.424155	0.35261	0.508156	0.275311	0.437249	0.625627	0.343803	0.382549	0.343077	0.370291	0.457203	0.509583	0.39772	0.184122	0.364141	0.608177	0.406995	0.170215	0.335363	0.100989	0.340545
cg24346429	20	57428032	GNAS;GNAS;GNAS	0.558384	0.371609	0.333711	0.440651	0.728286	0.412103	0.443702	0.459355	0.430448	0.540721	0.468182	0.522623	0.46922	0.386909	0.661377	0.366351	0.485918	0.646162	0.421716	0.690488	0.593588	0.430225	0.4027	0.511957	0.342194	0.461771	0.402289	0.713448	0.66493	0.446897	0.606103	0.487597	0.890933	0.413213	0.37089	0.634899	0.529736	0.526987	0.512988	0.265809	0.575474	0.441768	0.519627	0.518942	0.611097	0.468734
cg21988465	20	57429277	GNAS;GNAS;GNAS	0.407712	0.53545	0.515608	0.527958	0.687212	0.588331	0.667838	0.618755	0.675922	0.605367	0.618078	0.672914	0.540584	0.517924	0.568277	0.502315	0.409448	0.525166	0.551823	0.506467	0.735081	0.528211	0.592136	0.526028	0.677494	0.486095	0.422795	0.600656	0.269907	0.567023	0.722388	0.53116	0.539924	0.648567	0.479492	0.542744	0.562695	0.558659	0.145383	0.481858	0.638536	0.50556	0.705639	0.542648	0.527268	0.532618
cg07284407	20	57429858	GNAS;GNAS;GNAS	0.483313	0.527612	0.445118	0.468679	0.616158	0.479048	0.569658	0.517144	0.485486	0.601644	0.565955	0.587225	0.482392	0.470254	0.5542	0.492827	0.41132	0.565373	0.560897	0.51466	0.710268	0.501282	0.486069	0.518151	0.511561	0.461294	0.370654	0.551733	0.326844	0.508204	0.651155	0.479094	0.49671	0.525857	0.519176	0.540642	0.543383	0.538165	0.464482	0.484655	0.567506	0.384052	0.569713	0.519533	0.601282	0.446448
cg21625881	20	57430313	GNAS;GNAS;GNAS	0.488892	0.510007	0.44913	0.480629	0.525999	0.510654	0.594508	0.613458	0.53787	0.588683	0.536752	0.613726	0.514691	0.655587	0.543963	0.520911	0.533764	0.536694	0.571765	0.510555	0.551755	0.50201	0.491706	0.490585	0.495913	0.502837	0.393838	0.557318	0.565389	0.528411	0.605696	0.4768	0.525764	0.533193	0.527021	0.516097	0.502009	0.525625	0.71262	0.440691	0.561245	0.482296	0.561874	0.527891	0.561512	0.50067
cg14203179	20	57430663	GNAS;GNAS;GNAS	0.437454	0.489161	0.425945	0.456496	0.517313	0.501699	0.637794	0.562084	0.476917	0.529204	0.53036	0.531101	0.442611	0.476083	0.669562	0.478946	0.542042	0.483849	0.602694	0.485417	0.74076	0.505418	0.415082	0.470574	0.494356	0.479318	0.389671	0.498402	0.334603	0.480313	0.608192	0.485234	0.497506	0.519952	0.509548	0.516439	0.405152	0.444549	0.703929	0.480639	0.583323	0.502713	0.554389	0.486423	0.590446	0.482668
cg09437522	20	57431202	GNAS;GNAS;GNAS	0.437934	0.490921	0.300149	0.361306	0.396036	0.377368	0.518479	0.405115	0.395221	0.409045	0.421793	0.476599	0.271587	0.344492	0.294167	0.434485	0.289405	0.419492	0.422202	0.416387	0.616284	0.54372	0.293529	0.369529	0.276316	0.330029	0.30799	0.451217	0.443199	0.489454	0.525214	0.345524	0.383528	0.292947	0.348401	0.408471	0.264408	0.403532	0.215201	0.364616	0.486321	0.376774	0.325604	0.413399	0.400363	0.362327
cg10468484	20	57431303	GNAS;GNAS;GNAS	0.386351	0.375082	0.25268	0.401348	0.321562	0.415429	0.472498	0.372321	0.511119	0.381561	0.393368	0.390523	0.258174	0.364648	0.267473	0.410214	0.321873	0.379334	0.392371	0.37703	0.234993	0.372751	0.265002	0.407475	0.28753	0.347513	0.335895	0.434227	0.228717	0.442323	0.614142	0.372241	0.410048	0.302218	0.397559	0.413351	0.167537	0.397695	0.103849	0.361454	0.397674	0.370568	0.270068	0.424951	0.332773	0.409819
cg22741626	20	57463265	GNAS;GNAS;GNAS;GNAS	0.54541	0.645212	0.525009	0.626825	0.512541	0.667208	0.58878	0.629641	0.512253	0.647851	0.570401	0.631869	0.614272	0.602586	0.627833	0.612046	0.54596	0.643416	0.62153	0.620456	0.383104	0.640674	0.421148	0.634841	0.558092	0.59994	0.503552	0.703081	0.364224	0.649437	0.652421	0.573183	0.646824	0.585695	0.579961	0.660819	0.514844	0.730668	0.498656	0.625653	0.717836	0.578463	0.695578	0.67363	0.713761	0.579959
cg18997188	20	57463270	GNAS;GNAS;GNAS;GNAS	0.553957	0.604891	0.497272	0.548029	0.562235	0.612587	0.577356	0.597536	0.485674	0.645381	0.592852	0.662787	0.568849	0.559258	0.64679	0.661774	0.564256	0.657091	0.647572	0.625135	0.501056	0.616781	0.30768	0.621834	0.470696	0.520899	0.46585	0.663232	0.358328	0.657456	0.667203	0.554826	0.651952	0.587527	0.59511	0.658177	0.483801	0.715694	0.571906	0.587202	0.643362	0.556063	0.629989	0.658073	0.709137	0.553144
cg20213508	20	57463325	GNAS;GNAS;GNAS;GNAS	0.542628	0.63702	0.413972	0.559088	0.490017	0.585756	0.595419	0.62883	0.526033	0.673225	0.539684	0.676595	0.607779	0.628321	0.591286	0.640253	0.518957	0.630568	0.659484	0.624573	0.511073	0.609002	0.409772	0.587078	0.467899	0.538196	0.467826	0.64285	0.40664	0.636181	0.659088	0.601457	0.593874	0.556432	0.532893	0.553104	0.46517	0.652578	0.527908	0.599676	0.586964	0.576165	0.623056	0.613948	0.678199	0.559324
cg26791489	20	57463330	GNAS;GNAS;GNAS;GNAS	0.525221	0.614422	0.421007	0.617861	0.415392	0.610428	0.585348	0.627969	0.536742	0.612849	0.567645	0.585919	0.526878	0.582237	0.619485	0.589558	0.417381	0.541822	0.706601	0.582325	0.530084	0.555983	0.37439	0.578438	0.581121	0.569813	0.455251	0.60632	0.305235	0.542292	0.610421	0.549702	0.655103	0.568338	0.535219	0.523089	0.41233	0.622949	0.509466	0.564817	0.617392	0.523444	0.646717	0.624425	0.712495	0.537475
cg04779428	20	57463355	GNAS;GNAS;GNAS;GNAS	0.536545	0.614689	0.476347	0.66741	0.487053	0.694015	0.567929	0.584625	0.54121	0.643158	0.565998	0.655661	0.527958	0.61966	0.629117	0.685537	0.503791	0.66768	0.675194	0.613456	0.551192	0.63031	0.366154	0.619722	0.518898	0.62142	0.466086	0.641519	0.379256	0.617236	0.642909	0.581206	0.617975	0.566203	0.585444	0.604008	0.517216	0.675531	0.483646	0.613464	0.657291	0.530543	0.670483	0.659783	0.720916	0.53142
cg04019914	20	57463357	GNAS;GNAS;GNAS;GNAS	0.587721	0.651544	0.453303	0.629003	0.494875	0.666705	0.598749	0.716614	0.533371	0.684106	0.587921	0.648889	0.61021	0.641351	0.641111	0.701002	0.589856	0.683439	0.715706	0.679264	0.575095	0.690917	0.388626	0.664402	0.592631	0.631994	0.502028	0.704765	0.395252	0.680897	0.699992	0.717474	0.67716	0.607275	0.581593	0.650227	0.551073	0.792112	0.529084	0.632474	0.696311	0.527131	0.700431	0.67973	0.832409	0.552101
cg11357538	20	57463397	GNAS;GNAS;GNAS;GNAS	0.452641	0.520149	0.410619	0.489094	0.538366	0.535098	0.525066	0.542855	0.485992	0.568007	0.481692	0.569208	0.500559	0.523854	0.567796	0.512895	0.393707	0.566576	0.551787	0.550239	0.534623	0.525571	0.386154	0.495397	0.533215	0.581726	0.441573	0.564775	0.369474	0.533255	0.604055	0.544936	0.508221	0.522072	0.499731	0.541146	0.451831	0.50575	0.455259	0.496483	0.567066	0.527901	0.579354	0.553969	0.610553	0.464015
cg20008140	20	57463455	GNAS;GNAS;GNAS;GNAS	0.439472	0.559796	0.306059	0.434996	0.416417	0.528751	0.498643	0.536335	0.627695	0.678338	0.471849	0.686003	0.553378	0.548142	0.512303	0.567179	0.514575	0.648017	0.596824	0.627743	0.497926	0.636819	0.23139	0.468633	0.474413	0.501242	0.41556	0.603753	0.239267	0.573397	0.661116	0.558206	0.493381	0.453466	0.518288	0.562389	0.406562	0.593346	0.41371	0.460631	0.561286	0.61256	0.748123	0.622192	0.607995	0.506166
cg11480267	20	57463503	GNAS;GNAS;GNAS;GNAS	0.397288	0.423791	0.355247	0.39466	0.374184	0.456726	0.512364	0.522554	0.493022	0.601102	0.464249	0.609003	0.565274	0.533099	0.386388	0.388118	0.454357	0.541621	0.517679	0.494624	0.387561	0.539865	0.239951	0.353578	0.385577	0.469786	0.313754	0.500877	0.290755	0.436976	0.57351	0.487102	0.389484	0.406219	0.424755	0.442377	0.357722	0.399809	0.374884	0.353406	0.43484	0.425516	0.623097	0.609288	0.543475	0.379298
cg10011623	20	57463527	GNAS;GNAS;GNAS;GNAS	0.418135	0.442669	0.29419	0.417725	0.323335	0.417807	0.438657	0.509064	0.375124	0.522111	0.414994	0.554701	0.436548	0.497214	0.45111	0.523763	0.482875	0.512695	0.424972	0.479875	0.41027	0.447389	0.247813	0.444114	0.423628	0.389509	0.44346	0.567562	0.213454	0.409775	0.5176	0.472617	0.432169	0.415104	0.427149	0.473947	0.412432	0.540355	0.388442	0.425029	0.452024	0.387085	0.500255	0.454987	0.574434	0.401268
cg01748573	20	57463530	GNAS;GNAS;GNAS;GNAS	0.517156	0.567818	0.337812	0.463541	0.33387	0.477921	0.509507	0.587888	0.445651	0.644948	0.489322	0.631673	0.508502	0.533527	0.562761	0.603036	0.513975	0.522411	0.52957	0.522768	0.483352	0.464535	0.239002	0.475612	0.485471	0.492875	0.459483	0.589394	0.224025	0.507306	0.573229	0.512275	0.537486	0.496627	0.485709	0.500291	0.447663	0.587115	0.432808	0.485785	0.46345	0.441524	0.562818	0.489178	0.677375	0.492078
cg17334845	20	57463572	GNAS;GNAS;GNAS;GNAS	0.390623	0.35043	0.362972	0.389666	0.347356	0.433209	0.45097	0.418016	0.416633	0.457764	0.454359	0.464409	0.420906	0.362204	0.406032	0.377968	0.354405	0.432829	0.433951	0.415445	0.447703	0.406335	0.280868	0.389578	0.427329	0.382119	0.34103	0.460807	0.276589	0.413664	0.505572	0.433878	0.397576	0.455213	0.440059	0.423882	0.367222	0.395684	0.249171	0.371396	0.47015	0.381923	0.425061	0.431432	0.503616	0.32096
cg26767990	20	57463615	GNAS;GNAS;GNAS;GNAS	0.377064	0.388465	0.333131	0.369781	0.328382	0.399454	0.457995	0.452575	0.407314	0.500655	0.434598	0.519292	0.407008	0.388868	0.451889	0.383376	0.480925	0.397842	0.431072	0.408214	0.405973	0.378319	0.307634	0.401768	0.424045	0.394717	0.355171	0.42492	0.247024	0.375121	0.468492	0.405892	0.40343	0.478095	0.391506	0.409381	0.396526	0.367084	0.400257	0.377564	0.405413	0.425609	0.45513	0.400918	0.553342	0.350361
cg17652507	20	57463653	GNAS;GNAS;GNAS;GNAS	0.410511	0.381656	0.384473	0.42277	0.214099	0.353881	0.49389	0.524675	0.383963	0.553459	0.444223	0.700984	0.413078	0.372343	0.395504	0.360348	0.46741	0.366224	0.389313	0.406079	0.369854	0.389608	0.17327	0.320233	0.402295	0.385854	0.363081	0.430551	0.125496	0.35207	0.523893	0.373201	0.434503	0.482227	0.342923	0.328622	0.330307	0.415103	0.397864	0.343837	0.517711	0.30904	0.46484	0.349976	0.639269	0.349528
cg22407822	20	57463658	GNAS;GNAS;GNAS;GNAS	0.421242	0.429758	0.356015	0.49524	0.296616	0.398067	0.501559	0.567875	0.417285	0.582836	0.452283	0.684582	0.409024	0.39427	0.492958	0.404128	0.502065	0.411514	0.4707	0.37406	0.41707	0.425769	0.233215	0.384102	0.458896	0.381505	0.324732	0.520842	0.201464	0.417131	0.540182	0.512093	0.492892	0.495024	0.450958	0.371289	0.412655	0.521157	0.439963	0.350968	0.57912	0.428847	0.583701	0.408574	0.605752	0.397465
cg07341934	20	57463711	GNAS;GNAS;GNAS;GNAS	0.515727	0.456887	0.366274	0.506039	0.425339	0.451429	0.50858	0.588207	0.413002	0.570373	0.460979	0.669836	0.515547	0.393693	0.541697	0.489646	0.473227	0.543181	0.499778	0.438782	0.530975	0.476669	0.327443	0.42897	0.482512	0.467106	0.432452	0.612671	0.30702	0.478151	0.566461	0.472521	0.569461	0.525728	0.468083	0.502994	0.499829	0.526524	0.508975	0.460694	0.530018	0.37484	0.598354	0.498687	0.593054	0.409396
cg02107718	20	57463713	GNAS;GNAS;GNAS;GNAS	0.445395	0.406822	0.343168	0.452341	0.375652	0.422653	0.46996	0.573125	0.425578	0.53092	0.449723	0.642882	0.447324	0.441871	0.496726	0.456046	0.525872	0.470201	0.436306	0.453693	0.440441	0.422224	0.278583	0.425353	0.48829	0.430412	0.378935	0.542718	0.243126	0.4666	0.524858	0.429075	0.455163	0.482741	0.468737	0.446698	0.468391	0.484017	0.508493	0.403902	0.507008	0.450818	0.530725	0.417487	0.645624	0.387721
cg23496597	20	57463725	GNAS;GNAS;GNAS;GNAS	0.423101	0.403959	0.356602	0.423102	0.275688	0.314516	0.518804	0.588919	0.409454	0.592108	0.463755	0.670765	0.444868	0.404261	0.470367	0.392838	0.519343	0.392298	0.407107	0.355701	0.389447	0.360765	0.189593	0.382598	0.549709	0.417416	0.430014	0.517736	0.125249	0.388775	0.558713	0.338246	0.509483	0.546465	0.365607	0.36025	0.4055	0.461214	0.435235	0.361672	0.566576	0.375014	0.49737	0.399781	0.578016	0.370182
cg25308079	20	57463763	GNAS;GNAS;GNAS;GNAS	0.50793	0.492459	0.511933	0.506127	0.462634	0.489041	0.555502	0.584625	0.509637	0.591902	0.554508	0.633643	0.4948	0.452838	0.546207	0.491337	0.544683	0.501559	0.520175	0.512043	0.523433	0.479347	0.430625	0.52512	0.517887	0.430481	0.52664	0.536734	0.396	0.507174	0.57479	0.545539	0.505019	0.583393	0.496513	0.490201	0.504258	0.493093	0.535487	0.499405	0.521301	0.493512	0.547829	0.508404	0.596484	0.470964
cg03014008	20	57463767	GNAS;GNAS;GNAS;GNAS	0.389604	0.362155	0.308758	0.411894	0.283278	0.356561	0.470564	0.562435	0.397285	0.561693	0.46332	0.64161	0.378078	0.401599	0.468121	0.360929	0.531091	0.37408	0.42098	0.345218	0.371214	0.354505	0.239677	0.368274	0.416135	0.37235	0.457127	0.525932	0.147333	0.37006	0.484821	0.356046	0.396156	0.494858	0.350524	0.359523	0.421843	0.430921	0.363793	0.333813	0.479672	0.359321	0.482245	0.364475	0.556733	0.349871
cg09772382	20	57463775	GNAS;GNAS;GNAS;GNAS	0.548322	0.548752	0.586749	0.560306	0.495586	0.531121	0.576864	0.639135	0.554353	0.649086	0.557851	0.676895	0.570853	0.542777	0.591154	0.564089	0.584599	0.560279	0.549693	0.565453	0.552281	0.543887	0.473175	0.522301	0.53306	0.536786	0.582167	0.548705	0.427104	0.57649	0.588727	0.548628	0.565615	0.616853	0.539319	0.57038	0.553177	0.561264	0.558836	0.527171	0.572239	0.549176	0.581924	0.541815	0.63804	0.535388
cg15222215	20	57463783	GNAS;GNAS;GNAS;GNAS	0.46677	0.43279	0.383071	0.477778	0.387129	0.449336	0.536278	0.640395	0.460642	0.647485	0.490877	0.664884	0.45496	0.417711	0.503358	0.395875	0.534697	0.414612	0.518893	0.397546	0.419276	0.397461	0.257254	0.389605	0.470078	0.446213	0.504072	0.520206	0.217037	0.455956	0.53336	0.456561	0.487233	0.546506	0.421615	0.443327	0.467261	0.525901	0.476537	0.41543	0.462988	0.444151	0.557386	0.404548	0.545974	0.39033
cg14263118	20	57463787	GNAS;GNAS;GNAS;GNAS	0.487294	0.482023	0.428817	0.475614	0.431587	0.418081	0.553711	0.597754	0.547436	0.621604	0.543383	0.686835	0.512615	0.479975	0.572214	0.51788	0.547964	0.448937	0.508086	0.454004	0.479815	0.469587	0.286505	0.434848	0.504573	0.490635	0.489007	0.589322	0.272157	0.536957	0.566633	0.492874	0.480059	0.58848	0.451042	0.454294	0.500023	0.501211	0.491545	0.455638	0.547435	0.491659	0.543887	0.443803	0.652373	0.474413
cg11244758	20	57463900	GNAS;GNAS;GNAS;GNAS	0.48223	0.451285	0.446324	0.520733	0.475087	0.510381	0.530704	0.559181	0.521136	0.562438	0.548113	0.59241	0.472123	0.483749	0.51476	0.443152	0.583948	0.524116	0.538872	0.491541	0.522906	0.488761	0.455977	0.519192	0.55357	0.510726	0.502384	0.556424	0.38027	0.495908	0.522653	0.48624	0.521035	0.576597	0.516829	0.479533	0.554825	0.535594	0.489265	0.455205	0.558296	0.337296	0.580471	0.488537	0.572013	0.467245
cg18160880	20	57463903	GNAS;GNAS;GNAS;GNAS	0.645204	0.669712	0.573412	0.682244	0.580283	0.641899	0.7089	0.743789	0.674559	0.759827	0.675427	0.781852	0.651444	0.649526	0.719252	0.640896	0.736222	0.674029	0.660033	0.669289	0.669518	0.644953	0.588052	0.665696	0.679508	0.690719	0.635578	0.729934	0.410684	0.664387	0.698789	0.657804	0.681432	0.700189	0.691127	0.681823	0.680279	0.708969	0.650738	0.573073	0.710559	0.64436	0.715452	0.667066	0.769903	0.611722
cg05926269	20	57463906	GNAS;GNAS;GNAS;GNAS	0.60451	0.629525	0.565551	0.621892	0.560543	0.659615	0.701404	0.757882	0.642817	0.779662	0.651328	0.812276	0.646124	0.645407	0.710559	0.606578	0.707042	0.657728	0.662665	0.616567	0.655946	0.603698	0.537736	0.65207	0.67245	0.595371	0.656447	0.7104	0.398992	0.641003	0.706275	0.610293	0.653103	0.711691	0.659224	0.657109	0.668098	0.652796	0.662622	0.604569	0.796027	0.60732	0.706335	0.626665	0.769515	0.594869
cg03821543	20	57463925	GNAS;GNAS;GNAS;GNAS	0.416697	0.399062	0.347362	0.400056	0.312461	0.375729	0.542593	0.562145	0.463887	0.601875	0.495292	0.654907	0.406739	0.398058	0.47016	0.379159	0.50636	0.37045	0.435534	0.373201	0.419248	0.36092	0.221576	0.348535	0.44318	0.396151	0.457289	0.502843	0.175776	0.478258	0.50343	0.403155	0.443266	0.559271	0.431917	0.406999	0.426054	0.438941	0.439916	0.405378	0.454351	0.446624	0.497499	0.380242	0.523499	0.357993
cg01538522	20	57463974	GNAS;GNAS;GNAS;GNAS	0.394868	0.337844	0.305366	0.332402	0.28083	0.34979	0.374315	0.418344	0.362454	0.473748	0.342961	0.456357	0.372727	0.351303	0.386802	0.366523	0.423338	0.381631	0.322248	0.370981	0.36568	0.342132	0.231169	0.308907	0.337311	0.425426	0.401777	0.455384	0.193108	0.371214	0.397878	0.420117	0.333409	0.391322	0.383766	0.368026	0.385005	0.331971	0.381005	0.305038	0.429747	0.32644	0.382682	0.362172	0.450454	0.315486
cg00267746	20	57463984	GNAS;GNAS;GNAS;GNAS	0.382594	0.335837	0.333126	0.341709	0.264272	0.337612	0.413939	0.453651	0.37701	0.487211	0.438978	0.543643	0.338102	0.326078	0.428395	0.367412	0.432513	0.353777	0.345169	0.373651	0.391414	0.354251	0.267721	0.344234	0.369062	0.338176	0.406872	0.38504	0.168596	0.376733	0.410442	0.367259	0.368469	0.496562	0.377955	0.409725	0.401386	0.334322	0.399376	0.354672	0.395682	0.38443	0.412607	0.363222	0.509519	0.349649
cg03837903	20	57464000	GNAS;GNAS;GNAS;GNAS	0.635457	0.597927	0.414325	0.423294	0.59496	0.673652	0.555777	0.642977	0.56848	0.674921	0.442198	0.520975	0.636087	0.605678	0.474896	0.452464	0.709397	0.675694	0.609484	0.685687	0.48774	0.46745	0.352964	0.362189	0.584885	0.614926	0.591233	0.666239	0.259754	0.494392	0.609029	0.588433	0.428031	0.493507	0.51424	0.519745	0.472961	0.416202	0.46559	0.403203	0.52785	0.371633	0.680555	0.684008	0.621606	0.428229
cg23159236	20	57464002	GNAS;GNAS;GNAS;GNAS	0.282212	0.253211	0.239041	0.2618	0.220198	0.320847	0.374855	0.411333	0.327805	0.459385	0.334126	0.396215	0.261452	0.298721	0.269312	0.234051	0.404845	0.29576	0.268322	0.313078	0.283779	0.264486	0.200463	0.273051	0.303585	0.295573	0.39164	0.396796	0.108382	0.244083	0.356105	0.326411	0.246145	0.425704	0.282148	0.305936	0.245225	0.206538	0.306078	0.240245	0.346591	0.276342	0.332542	0.296173	0.334674	0.245985
cg20126878	20	57464571	GNAS;GNAS;GNAS;GNAS	0.484184	0.471256	0.400935	0.448835	0.410604	0.465026	0.448581	0.535337	0.431528	0.578645	0.478989	0.58982	0.478425	0.48253	0.477735	0.512442	0.389698	0.51198	0.489621	0.497431	0.485237	0.49483	0.369781	0.44259	0.519074	0.420938	0.368319	0.561441	0.340988	0.503924	0.546831	0.498908	0.514873	0.490162	0.503353	0.503848	0.466439	0.486911	0.472439	0.424303	0.499183	0.471059	0.513349	0.507716	0.570506	0.412263
cg27027803	20	57464742	GNAS;GNAS;GNAS;GNAS	0.573547	0.549633	0.477603	0.569158	0.469881	0.548489	0.586416	0.634429	0.522428	0.65172	0.536807	0.684277	0.577221	0.576251	0.6321	0.561684	0.593945	0.582426	0.573769	0.568851	0.611372	0.558855	0.389916	0.506459	0.519729	0.490583	0.486515	0.621721	0.34722	0.547598	0.638762	0.571483	0.601959	0.567765	0.57088	0.576003	0.578528	0.551512	0.549951	0.48081	0.575099	0.514883	0.625532	0.558382	0.689842	0.493515
cg08997444	20	57464970	GNAS;GNAS;GNAS;GNAS;GNAS;GNAS;GNAS	0.606784	0.559553	0.488754	0.597147	0.560958	0.572832	0.571833	0.64706	0.556912	0.664015	0.522998	0.683852	0.573176	0.548052	0.629444	0.585567	0.647703	0.589853	0.579147	0.595197	0.604757	0.542718	0.416072	0.559356	0.555713	0.495817	0.577561	0.656727	0.377713	0.613389	0.657042	0.571766	0.580839	0.613285	0.620945	0.59679	0.594999	0.588667	0.59291	0.532668	0.724124	0.582952	0.615252	0.587804	0.615368	0.496924
cg22639787	20	57464973	GNAS;GNAS;GNAS;GNAS;GNAS;GNAS;GNAS	0.653421	0.571639	0.540239	0.601353	0.492203	0.579011	0.656397	0.741344	0.61934	0.749566	0.591931	0.765839	0.646651	0.683037	0.683625	0.596962	0.756861	0.585862	0.667515	0.606373	0.607201	0.512698	0.389056	0.592173	0.666885	0.516526	0.672902	0.693149	0.323854	0.634177	0.72569	0.650642	0.666323	0.727754	0.581287	0.637439	0.582422	0.617948	0.661327	0.598898	0.608733	0.632138	0.693125	0.591419	0.779417	0.561243
cg05960039	20	57465123	GNAS;GNAS;GNAS;GNAS;GNAS;GNAS;GNAS	0.287175	0.243654	0.309944	0.268373	0.253742	0.345213	0.327491	0.297341	0.329464	0.385683	0.341046	0.357694	0.257025	0.246942	0.270625	0.237389	0.357782	0.270081	0.266085	0.31297	0.26362	0.329201	0.204468	0.313979	0.291612	0.333166	0.404524	0.338524	0.210912	0.253618	0.321461	0.297178	0.262931	0.405238	0.29631	0.305314	0.362405	0.26093	0.268488	0.308609	0.326074	0.320641	0.298649	0.284221	0.339788	0.245291
cg09604333	20	57465125	GNAS;GNAS;GNAS;GNAS;GNAS;GNAS;GNAS	0.414879	0.386611	0.425635	0.375022	0.334835	0.416615	0.423016	0.418868	0.420406	0.488473	0.43987	0.451325	0.381204	0.364438	0.406295	0.383823	0.483404	0.376602	0.408701	0.400888	0.38458	0.386391	0.31818	0.397575	0.371202	0.373724	0.45526	0.422284	0.29889	0.369677	0.433478	0.410246	0.394459	0.50813	0.403385	0.3827	0.464194	0.402024	0.384793	0.40074	0.438145	0.341334	0.405343	0.355691	0.449019	0.370316
cg06047881	20	57465132	GNAS;GNAS;GNAS;GNAS;GNAS;GNAS;GNAS	0.454373	0.345812	0.346838	0.330765	0.323045	0.412252	0.39887	0.425272	0.37193	0.41172	0.363251	0.414692	0.388311	0.349076	0.354925	0.393016	0.432487	0.42013	0.348505	0.424042	0.34848	0.414188	0.297793	0.31248	0.35424	0.319873	0.453362	0.457918	0.268406	0.320928	0.438243	0.40547	0.354287	0.467979	0.367755	0.422024	0.49692	0.318506	0.318261	0.370191	0.428789	0.399847	0.336838	0.370795	0.412679	0.327887
cg20018057	20	57465139	GNAS;GNAS;GNAS;GNAS;GNAS;GNAS;GNAS	0.413725	0.372175	0.34127	0.332349	0.33743	0.354991	0.413385	0.464045	0.363097	0.448326	0.372475	0.431498	0.408802	0.393774	0.402384	0.40829	0.508725	0.428662	0.349335	0.410667	0.380767	0.487904	0.291067	0.372733	0.34068	0.341379	0.439423	0.462703	0.277394	0.374695	0.433177	0.395966	0.403525	0.449554	0.395983	0.414832	0.471527	0.381205	0.359956	0.379994	0.488571	0.410841	0.371118	0.362243	0.477877	0.33803
cg10748817	20	57465175	GNAS;GNAS;GNAS;GNAS;GNAS;GNAS;GNAS	0.508445	0.421082	0.338958	0.534392	0.298044	0.425497	0.509592	0.496544	0.493894	0.542261	0.479075	0.572066	0.5023	0.497435	0.531207	0.438807	0.539913	0.405231	0.495649	0.424508	0.492631	0.367321	0.216104	0.403531	0.471743	0.421107	0.456223	0.49407	0.171722	0.50831	0.557785	0.491879	0.527589	0.557577	0.423098	0.417172	0.414009	0.49225	0.393427	0.386835	0.53213	0.467121	0.515995	0.450498	0.592284	0.399614
cg00606841	21	40757691	WRB	0.504063	0.511518	0.382567	0.476908	0.519297	0.49955	0.435317	0.558593	0.442071	0.541752	0.474231	0.503145	0.736821	0.474638	0.486374	0.490028	0.578936	0.553107	0.586807	0.518862	0.484275	0.562241	0.585846	0.484299	0.486635	0.44357	0.47964	0.59985	0.540247	0.561169	0.574554	0.50897	0.436846	0.393217	0.639635	0.53713	0.49003	0.476224	0.258483	0.497792	0.612015	0.452634	0.396001	0.513814	0.413402	0.495856
cg22858667	21	40757750	WRB	0.517492	0.605867	0.404668	0.608609	0.589713	0.617256	0.560743	0.621402	0.588092	0.618717	0.567087	0.599623	0.691105	0.527554	0.513446	0.512424	0.607215	0.570027	0.637138	0.531921	0.553988	0.537166	0.630506	0.541451	0.513424	0.563387	0.561662	0.604487	0.600927	0.626258	0.610609	0.573145	0.453516	0.526232	0.681973	0.547613	0.524559	0.55883	0.310363	0.512089	0.579981	0.583615	0.407096	0.585918	0.509256	0.526679
cg26710963	21	40757899	WRB	0.454154	0.498056	0.411943	0.517719	0.531397	0.541261	0.472612	0.551411	0.494648	0.524052	0.462266	0.509166	0.668081	0.487318	0.488446	0.491668	0.533521	0.565177	0.54819	0.527152	0.532454	0.5492	0.558229	0.492289	0.39695	0.467675	0.478161	0.591651	0.594812	0.567928	0.563416	0.530298	0.412179	0.403074	0.606734	0.542187	0.549386	0.508237	0.300655	0.474147	0.579583	0.484618	0.376031	0.536337	0.461012	0.492182
cg09916765	21	40758208	WRB;WRB	0.395268	0.436055	0.263363	0.44249	0.493388	0.461881	0.398539	0.501468	0.406794	0.473657	0.399119	0.443613	0.520239	0.451412	0.423077	0.457177	0.457819	0.487597	0.549395	0.470308	0.318425	0.471938	0.492603	0.408198	0.384191	0.385088	0.391516	0.501981	0.509619	0.485726	0.519506	0.445821	0.333751	0.345999	0.546584	0.417914	0.386119	0.458183	0.250725	0.463844	0.450026	0.496155	0.32841	0.482566	0.382561	0.393868
cg06781532	22	42077939	NHP2L1;NHP2L1	0.439634	0.456055	0.432467	0.456718	0.373058	0.49255	0.362041	0.587755	0.453673	0.571747	0.449329	0.587988	0.320249	0.420401	0.708094	0.498518	0.463774	0.470596	0.553968	0.482812	0.435475	0.516849	0.514084	0.472108	0.387809	0.423874	0.49452	0.572392	0.220366	0.468156	0.50056	0.409085	0.418603	0.326146	0.434975	0.552506	0.316171	0.523873	0.172391	0.440619	0.35878	0.398979	0.289149	0.517416	0.795972	0.477372
cg18152773	22	42078217	NHP2L1;NHP2L1	0.405162	0.415823	0.422132	0.408136	0.435325	0.449808	0.347771	0.471727	0.42381	0.491923	0.404331	0.495483	0.34772	0.446302	0.623048	0.440934	0.434438	0.477839	0.479034	0.457884	0.322905	0.449549	0.471225	0.459124	0.437917	0.41141	0.430109	0.498722	0.276223	0.453405	0.437934	0.432393	0.369896	0.337318	0.409336	0.479967	0.403532	0.479619	0.247709	0.389403	0.407966	0.429245	0.322861	0.466699	0.539511	0.431796
cg05871614	22	42078330	NHP2L1;NHP2L1	0.446713	0.473181	0.463999	0.446216	0.455323	0.471473	0.405436	0.56282	0.468373	0.572767	0.446522	0.580637	0.394756	0.463219	0.641989	0.474436	0.465549	0.518318	0.525952	0.487545	0.48749	0.532692	0.526355	0.441057	0.468032	0.435643	0.483443	0.559612	0.319587	0.505489	0.461909	0.443543	0.424329	0.355704	0.435466	0.513672	0.430617	0.470645	0.24719	0.435648	0.42313	0.492275	0.351558	0.495976	0.571043	0.435873
cg22083753	22	42078365	NHP2L1;NHP2L1;NHP2L1	0.439127	0.429077	0.418833	0.40563	0.424455	0.463238	0.367578	0.48143	0.424163	0.494173	0.417151	0.506966	0.351431	0.460428	0.617169	0.483519	0.444564	0.490119	0.502739	0.456937	0.477494	0.480034	0.487756	0.455366	0.447532	0.498183	0.480259	0.530192	0.263471	0.504388	0.452466	0.456643	0.389445	0.331878	0.398336	0.473619	0.436141	0.455814	0.241905	0.420264	0.395907	0.326007	0.296919	0.479665	0.642001	0.423889
cg15284719	22	42078388	NHP2L1;NHP2L1;NHP2L1	0.424246	0.44397	0.428118	0.398127	0.409758	0.456378	0.362646	0.516638	0.407482	0.489722	0.420068	0.551019	0.352622	0.447485	0.623361	0.474533	0.430465	0.464856	0.471272	0.45548	0.466007	0.548031	0.493717	0.464814	0.524251	0.419202	0.46474	0.481898	0.269486	0.458448	0.424965	0.410196	0.415041	0.336064	0.428893	0.475117	0.423903	0.447333	0.255358	0.387745	0.390324	0.425235	0.305199	0.482744	0.630543	0.446823
cg08686092	22	42078567	NHP2L1;NHP2L1	0.386129	0.398348	0.397031	0.376486	0.396392	0.422729	0.368794	0.477456	0.429738	0.528756	0.411664	0.525668	0.304732	0.414974	0.656198	0.422702	0.371927	0.447221	0.479794	0.405997	0.441924	0.41563	0.456107	0.404088	0.4412	0.373475	0.443803	0.462091	0.222973	0.430763	0.42411	0.425091	0.35801	0.275611	0.36769	0.444523	0.35744	0.430706	0.151323	0.391496	0.367831	0.381271	0.268154	0.432732	0.568796	0.395951
cg11677105	22	42078707	NHP2L1;NHP2L1	0.267012	0.251389	0.222992	0.159761	0.425536	0.54428	0.159738	0.234197	0.335307	0.308742	0.259875	0.261797	0.179614	0.230122	0.727606	0.456922	0.183891	0.261486	0.219113	0.219974	0.235637	0.215236	0.200664	0.16714	0.185746	0.15582	0.483552	0.513752	0.0816261	0.246415	0.331666	0.237726	0.350067	0.282886	0.172963	0.254961	0.3499	0.457764	0.0862566	0.273195	0.0940479	0.284308	0.0674414	0.25392	0.385095	0.273884
cg11536612	22	42078723	NHP2L1;NHP2L1	0.392556	0.40704	0.355289	0.324542	0.364841	0.466206	0.285406	0.477277	0.442197	0.502916	0.405764	0.463129	0.255794	0.393271	0.697823	0.455061	0.33105	0.420366	0.422968	0.416052	0.374778	0.350077	0.42486	0.35877	0.366835	0.31768	0.502579	0.501446	0.198743	0.364118	0.421746	0.355218	0.385074	0.319138	0.330661	0.366539	0.333963	0.48814	0.169845	0.363398	0.343216	0.41839	0.194631	0.377547	0.636878	0.423793
[truncated: 100 more columns]

## Sheet: BREAST cell lines
TargetID	CHR	MAPINFO	UCSC_REFGENE_NAME	Control_B_30	Control_B_31	Control_B_32	Control_B_33	Control_B_34	Control_B_35	Control_B_36	Control_B_37	Control_B_38	Control_B_39	Control_B_40	Control_B_41	Control_B_42	Control_B_43	Control_B_44	Control_B_45	Control_B_46	Control_B_47	Control_B_48	AU565	BT-20	CAL-120	CAL-51	CAL-85-1	CAMA-1	COLO-824	EFM-192A	EVSA-T	HCC-1569	HDQ-P1	Hs-578-T	MCF7	MDA-MB-231	MDA-MB-361	MDA-MB-415	MDA-MB-436	MDA-MB-453	MDA-MB-468	MRK-nu-1	OCUB-M	BT-474	BT-483	BT-549	CAL-148	DU-4475	EFM-19
cg15057250	1	40025415	LOC728448	0.604911	0.521965	0.644002	0.637659	0.613124	0.596641	0.630633	0.625248	0.62406	0.606927	0.515611	0.621893	0.632196	0.624319	0.564039	0.569602	0.624434	0.659692	0.555181	0.918891	0.654598	0.936298	0.943007	0.908298	0.0661077	0.92808	0.942307	0.734954	0.901434	0.952332	0.916709	0.963292	0.933878	0.619847	0.689726	0.595324	0.938225	0.639978	0.913034	0.661052	0.631726	0.943441	0.78428	0.19044	0.922423	0.933832
cg22862450	1	40025411	LOC728448	0.5655	0.511911	0.652536	0.616522	0.624048	0.602626	0.619173	0.55074	0.603527	0.589067	0.512473	0.647972	0.624112	0.631503	0.544797	0.558164	0.60707	0.638116	0.545353	0.848751	0.61096	0.875934	0.877484	0.855844	0.0427027	0.854292	0.876113	0.670957	0.851107	0.887501	0.856506	0.884318	0.880966	0.585129	0.617329	0.580686	0.880953	0.602733	0.844766	0.62406	0.583058	0.867547	0.741472	0.122775	0.865561	0.878972
cg10243676	1	40024971	LOC728448	0.494382	0.370426	0.578862	0.555339	0.540748	0.499515	0.533908	0.502864	0.482481	0.495197	0.465835	0.506357	0.523813	0.525983	0.448389	0.46507	0.524531	0.537956	0.463381	0.889062	0.507873	0.898245	0.918525	0.933432	0.072248	0.911596	0.898737	0.679615	0.9282	0.933797	0.770408	0.919717	0.897244	0.548955	0.530125	0.549747	0.928395	0.610993	0.875362	0.600896	0.538028	0.952703	0.736857	0.128134	0.920588	0.932844
cg11704876	1	40025232	LOC728448	0.543611	0.452343	0.59551	0.623039	0.582385	0.571014	0.56045	0.571401	0.585291	0.5631	0.478543	0.54916	0.603719	0.572092	0.508406	0.523066	0.580053	0.560062	0.546367	0.937767	0.610512	0.96978	0.954038	0.952677	0.017121	0.966794	0.966324	0.756081	0.967254	0.972196	0.954087	0.992476	0.986939	0.574293	0.564618	0.618384	0.943874	0.634386	0.959141	0.57802	0.505067	0.990753	0.728718	0.0899766	0.969248	0.96574
cg24871743	1	68512650	DIRAS3	0.854011	0.884693	0.761229	0.829081	0.851824	0.868828	0.850851	0.802899	0.811053	0.844993	0.862145	0.847146	0.834841	0.875137	0.820945	0.833816	0.888271	0.873506	0.884314	0.0807511	0.93954	0.94735	0.858954	0.847371	0.94156	0.891331	0.884886	0.566227	0.919063	0.953838	0.819093	0.941943	0.952147	0.925693	0.178832	0.861901	0.896255	0.736628	0.450625	0.838228	0.929059	0.926331	0.922765	0.869047	0.922124	0.65901
cg22901840	1	68512777	DIRAS3	0.679217	0.747024	0.616524	0.689473	0.764175	0.705563	0.735388	0.647776	0.64272	0.679229	0.736205	0.698067	0.719706	0.723663	0.701254	0.66935	0.772681	0.672438	0.739038	0.0485626	0.950255	0.920112	0.831871	0.848139	0.854252	0.87054	0.387831	0.257368	0.621784	0.910336	0.295557	0.580505	0.925272	0.438519	0.106811	0.742843	0.684394	0.623118	0.232205	0.508212	0.780483	0.822816	0.924681	0.552189	0.829576	0.264129
cg00448707	1	68512928	DIRAS3	0.85086	0.892997	0.795982	0.866648	0.897986	0.891738	0.866577	0.822559	0.803161	0.850854	0.896527	0.857664	0.863036	0.899101	0.875318	0.851297	0.897044	0.88963	0.905732	0.0319635	0.671416	0.980103	0.921562	0.866156	0.866375	0.963939	0.342083	0.114103	0.754969	0.995257	0.415901	0.809123	0.943215	0.564524	0.0399356	0.911981	0.644454	0.776059	0.188713	0.72977	0.960832	0.891061	0.985654	0.942279	0.977353	0.373414
cg21808053	1	68513063	DIRAS3	0.595958	0.614858	0.452723	0.575843	0.571955	0.602535	0.579103	0.597654	0.510776	0.586731	0.564889	0.551728	0.559244	0.509951	0.569865	0.562137	0.634645	0.599557	0.640762	0.0786597	0.151964	0.322562	0.271169	0.201112	0.360843	0.459022	0.225627	0.1341	0.226965	0.555271	0.18818	0.276356	0.22915	0.17848	0.0950402	0.451309	0.243431	0.339045	0.142281	0.225365	0.463756	0.212315	0.586339	0.295523	0.601969	0.197073
cg09118625	1	68512971	DIRAS3	0.711484	0.777572	0.61218	0.732133	0.753069	0.780718	0.73971	0.707814	0.688074	0.731007	0.755086	0.709385	0.740591	0.777728	0.740607	0.728314	0.740751	0.766344	0.784096	0.0277566	0.908822	0.900941	0.384216	0.630809	0.862174	0.820564	0.384092	0.134778	0.600037	0.887334	0.39493	0.798484	0.901865	0.730159	0.319923	0.780268	0.603549	0.58842	0.145141	0.669028	0.843037	0.894487	0.905006	0.639216	0.902535	0.388105
cg20149168	1	68512807	DIRAS3	0.773224	0.81832	0.722931	0.773049	0.804266	0.812785	0.795315	0.729309	0.740471	0.772348	0.81964	0.794718	0.771521	0.824464	0.791878	0.790276	0.810161	0.846276	0.830359	0.105415	0.916698	0.894688	0.841326	0.894244	0.874535	0.844642	0.825836	0.52511	0.907115	0.905953	0.767261	0.879062	0.910565	0.90024	0.526815	0.790106	0.853759	0.801173	0.428088	0.864078	0.8772	0.907526	0.884531	0.854035	0.890968	0.473992
cg03641225	1	68512539	DIRAS3	0.458681	0.550563	0.385375	0.457408	0.478068	0.475113	0.501662	0.402865	0.440877	0.491301	0.457912	0.455088	0.453992	0.460552	0.481535	0.455575	0.4805	0.457154	0.448078	0.0548481	0.415375	0.478123	0.209241	0.231642	0.228442	0.411403	0.207461	0.0916311	0.314191	0.387768	0.155379	0.236947	0.194596	0.0883478	0.0680558	0.451785	0.206131	0.12314	0.110189	0.152878	0.230757	0.263412	0.603141	0.288014	0.365535	0.148633
cg13697378	1	68512845	DIRAS3	0.619617	0.725474	0.624371	0.650117	0.724648	0.691502	0.676756	0.590827	0.605835	0.663661	0.639841	0.640355	0.625755	0.697871	0.620788	0.641255	0.732729	0.660154	0.731134	0.30113	0.983887	0.984537	0.970504	0.932491	0.963671	0.954539	0.969311	0.520815	0.987155	0.98739	0.718618	0.957996	0.990028	0.970814	0.454619	0.760881	0.9803	0.79926	0.578885	0.852363	0.962256	0.971431	0.978126	0.534464	0.976353	0.346756
cg13099417	1	68516713	DIRAS3	0.57982	0.566835	0.545014	0.58621	0.583299	0.56187	0.542071	0.500713	0.538538	0.508422	0.504564	0.549275	0.609209	0.630572	0.535688	0.559584	0.531601	0.598183	0.535164	0.0602097	0.910399	0.851278	0.0985195	0.0856925	0.756649	0.77745	0.115963	0.082645	0.0864687	0.801393	0.288284	0.412869	0.778428	0.429299	0.130832	0.892347	0.488594	0.765874	0.120875	0.454389	0.383981	0.841613	0.948302	0.749996	0.960205	0.14528
cg02317907	1	68515788	DIRAS3	0.674509	0.644977	0.665004	0.668042	0.664144	0.645903	0.681958	0.651155	0.631446	0.615096	0.647168	0.68156	0.671565	0.690896	0.644574	0.676601	0.634352	0.636468	0.637957	0.0692755	0.144941	0.582686	0.614495	0.247808	0.328199	0.920455	0.732091	0.152164	0.36757	0.694503	0.829017	0.766971	0.572539	0.614445	0.591939	0.771431	0.956284	0.396993	0.309283	0.67055	0.20415	0.926553	0.854721	0.596052	0.799347	0.494618
cg13208159	1	68516518	DIRAS3	0.410547	0.530499	0.434365	0.442473	0.431185	0.464866	0.473678	0.408702	0.438493	0.450425	0.438861	0.46616	0.433776	0.501082	0.412803	0.479387	0.47314	0.439339	0.440893	0.0415584	0.320845	0.524987	0.727853	0.0708507	0.351722	0.5867	0.168055	0.115804	0.170777	0.553111	0.338017	0.523838	0.422678	0.419001	0.0802746	0.801183	0.417826	0.438664	0.195203	0.372647	0.258954	0.88544	0.912205	0.75447	0.761088	0.360683
cg19694923	1	68516374	DIRAS3;DIRAS3	0.428946	0.482991	0.513902	0.476803	0.492349	0.473115	0.487972	0.432156	0.473467	0.488384	0.441335	0.473998	0.455389	0.487417	0.416781	0.503474	0.5016	0.454152	0.461053	0	0.257397	0.45962	0.473128	0.0035524	0.00318845	0.44154	0.821525	0.349321	0.419039	0.460732	0.637044	0.998111	0.456993	0.463203	0.481326	0.590648	1	0.207057	0.104369	0.467362	0.00584837	1	0.676204	0.441966	0.603786	0.454621
cg06191076	1	68516463	DIRAS3	0.47016	0.520485	0.536526	0.514877	0.502384	0.495844	0.518862	0.470407	0.49949	0.492519	0.460374	0.48967	0.499922	0.515294	0.4505	0.500734	0.5169	0.454825	0.480158	0.0623831	0.505547	0.48212	0.849808	0.10585	0.275188	0.595189	0.818071	0.565198	0.512211	0.499528	0.585697	0.669343	0.47118	0.556321	0.506315	0.63932	0.890717	0.520349	0.589913	0.516757	0.262064	0.890364	0.796057	0.513175	0.682893	0.342945
cg05392265	1	68516453	DIRAS3;DIRAS3	0.437455	0.498715	0.523222	0.494611	0.479183	0.501105	0.48174	0.415706	0.413499	0.465265	0.446021	0.477895	0.487085	0.494947	0.453845	0.476038	0.50536	0.46285	0.456323	0.0796405	0.515433	0.606223	0.890911	0.167034	0.235669	0.696326	0.912831	0.709106	0.457378	0.499102	0.679667	0.787485	0.535672	0.520306	0.53635	0.673375	0.903783	0.42677	0.632809	0.510837	0.261838	0.909447	0.89149	0.516959	0.678504	0.556666
cg17943391	1	68515872	DIRAS3	0.375855	0.397492	0.327958	0.436441	0.419156	0.429438	0.416257	0.35527	0.387468	0.405817	0.380135	0.391708	0.400662	0.407311	0.370202	0.397364	0.414611	0.357446	0.359397	0.0678259	0.0788537	0.295466	0.320806	0.0768902	0.0966799	0.536484	0.106545	0.083132	0.122018	0.374179	0.142894	0.476896	0.233647	0.317949	0.0836181	0.478392	0.3396	0.24061	0.112929	0.315806	0.124369	0.687615	0.528829	0.399063	0.479533	0.099842
cg16314899	1	68516101	DIRAS3	0.564242	0.584925	0.620443	0.609227	0.616911	0.596743	0.594709	0.53199	0.524168	0.528217	0.55714	0.561685	0.590024	0.589114	0.486708	0.583775	0.572957	0.578957	0.551962	0.021296	0.0335954	0.54077	0.581329	0.0314783	0.0246665	0.33199	0.754596	0.0260763	0.0597835	0.558329	0.444342	0.844281	0.565954	0.320191	0.432152	0.699792	0.969178	0.0472726	0.099811	0.49661	0.0353429	0.899894	0.829104	0.649474	0.71853	0.324135
cg05949203	1	68516279	DIRAS3;DIRAS3	0.541752	0.571667	0.636962	0.578784	0.566068	0.574267	0.525452	0.565747	0.544175	0.56561	0.547208	0.562343	0.559118	0.577124	0.491215	0.560016	0.578045	0.573995	0.522566	0.0666568	0.38269	0.605603	0.643835	0.117569	0.237183	0.582614	0.848733	0.427343	0.90866	0.586139	0.629396	0.918507	0.525925	0.611207	0.491439	0.689719	0.902635	0.328108	0.561341	0.57354	0.107945	0.923667	0.836612	0.608714	0.73361	0.473557
cg12070746	1	68516080	DIRAS3	0.439227	0.432722	0.42182	0.450488	0.43677	0.432182	0.447958	0.420978	0.432052	0.441665	0.432538	0.425984	0.45804	0.420732	0.416412	0.44646	0.441198	0.407477	0.429258	0.0805885	0.0709337	0.447702	0.223585	0.090646	0.0831253	0.336212	0.323824	0.10291	0.179538	0.238891	0.353023	0.358003	0.360975	0.172901	0.350289	0.416725	0.778096	0.0845163	0.130892	0.35045	0.0849158	0.637241	0.581458	0.471686	0.451023	0.251522
cg16148134	1	68517205	DIRAS3	0.571223	0.527866	0.540639	0.548025	0.514823	0.536066	0.546541	0.536075	0.522771	0.4718	0.538536	0.515121	0.477792	0.517977	0.492154	0.480274	0.546729	0.527022	0.538919	0.0316673	0.986286	0.91309	0.840379	0.643377	0.967597	0.938959	0.568391	0.217622	0.779423	0.675315	0.579346	0.827916	0.95431	0.568187	0.0722731	0.909588	0.733421	0.685865	0.353845	0.760516	0.960025	0.862235	0.819707	0.966518	0.9598	0.427907
cg13605615	1	68517255	DIRAS3	0.479862	0.504734	0.47318	0.511827	0.520227	0.499898	0.520119	0.529769	0.475114	0.487917	0.493083	0.468459	0.47598	0.499372	0.448932	0.447734	0.517502	0.492502	0.451462	0.0960403	0.920988	0.838848	0.49572	0.841912	0.921276	0.852118	0.485413	0.330818	0.837178	0.698292	0.511116	0.818875	0.696443	0.494615	0.110892	0.830442	0.565401	0.776269	0.341126	0.672487	0.880183	0.787695	0.898622	0.904861	0.883054	0.380699
cg19114595	1	68515977	DIRAS3	0.48699	0.52525	0.543452	0.542331	0.508596	0.515471	0.496627	0.47555	0.473193	0.494783	0.485309	0.503198	0.504625	0.517341	0.469862	0.498288	0.539954	0.495313	0.490992	0.0483915	0.0616489	0.473186	0.488423	0.0475731	0.0561326	0.495326	0.263836	0.0545806	0.0990503	0.505811	0.192885	0.61917	0.345563	0.418113	0.0875909	0.610586	0.874579	0.0628943	0.163414	0.477092	0.051549	0.890026	0.68148	0.483991	0.657815	0.130776
cg10038185	1	68517273	DIRAS3	0.576528	0.606391	0.658003	0.58683	0.605758	0.598144	0.590888	0.594122	0.567883	0.564331	0.558312	0.630476	0.623829	0.602407	0.528547	0.508919	0.606655	0.551217	0.547673	0	0.987123	0.979718	0.979013	0.978165	0.977166	0.987434	0.941595	0.345551	0.980621	0.983638	0.906783	0.977684	0.996824	0.619413	0.0424792	0.983518	0.982538	0.979127	0.62651	0.964876	0.979805	0.984915	0.991713	0.983089	0.979826	0.847869
cg22500004	1	68516272	DIRAS3;DIRAS3	0.482664	0.513499	0.517736	0.507626	0.508548	0.515947	0.508402	0.485059	0.48607	0.487127	0.471287	0.504312	0.520901	0.516273	0.473132	0.500001	0.515621	0.485806	0.462137	0.0591804	0.356778	0.494607	0.528772	0.0944184	0.100211	0.494545	0.602286	0.202999	0.60539	0.546291	0.414569	0.881819	0.500517	0.543632	0.174307	0.649843	0.798881	0.150562	0.413093	0.535683	0.181586	0.911133	0.711264	0.535226	0.680469	0.290281
cg16148270	1	68516465	DIRAS3	0.545168	0.613925	0.621307	0.616618	0.603648	0.609261	0.619253	0.538252	0.595196	0.600272	0.642145	0.602738	0.595043	0.617843	0.540998	0.582245	0.610507	0.606348	0.522204	0.058192	0.554324	0.624461	0.851997	0.0873493	0.100027	0.569672	0.724447	0.714921	0.631095	0.595433	0.646618	0.656899	0.593399	0.620559	0.648198	0.748941	0.917999	0.387567	0.638625	0.574324	0.1612	0.909225	0.828942	0.584988	0.7501	0.479136
cg25755905	1	68516138	DIRAS3	0.427765	0.456465	0.437221	0.468077	0.453127	0.465363	0.45924	0.414818	0.419745	0.450887	0.410793	0.418325	0.434055	0.453389	0.404386	0.455985	0.47401	0.401375	0.385787	0.0346608	0.0430551	0.425145	0.270106	0.0329758	0.0410084	0.370929	0.193436	0.0407099	0.126881	0.4513	0.312907	0.517248	0.331407	0.308333	0.075475	0.560445	0.655617	0.0579041	0.0862049	0.372472	0.052568	0.753268	0.638516	0.466106	0.530037	0.111341
cg27545611	1	68517177	DIRAS3	0.554936	0.554132	0.619513	0.553866	0.560862	0.545637	0.557466	0.563172	0.501792	0.568032	0.492642	0.498816	0.518709	0.533515	0.514254	0.479767	0.580573	0.515578	0.489662	0.0611426	0.991001	0.991979	0.979327	0.969781	0.990654	0.997144	0.874001	0.376565	0.967639	0.999693	0.759253	0.996512	0.992243	0.771896	0.16185	0.981432	0.96527	0.809355	0.390157	0.975704	0.971844	0.985087	0.988704	1	0.988497	0.756699
cg25307915	2	207127226		0.568412	0.642955	0.593669	0.602525	0.551268	0.697436	0.611563	0.590119	0.577536	0.600803	0.592168	0.563874	0.574873	0.578646	0.606561	0.59443	0.624989	0.628145	0.587398	0.0533877	0.93994	0.925212	0.568119	0.665441	0.934526	0.917472	0.543236	0.162115	0.931821	0.929921	0.555146	0.889771	0.814742	0.752213	0.067156	0.934715	0.862822	0.670839	0.852741	0.746207	0.745574	0.733149	0.936165	0.233464	0.90136	0.0712919
cg25535070	2	207116070		0.697357	0.689326	0.685091	0.686628	0.691869	0.714052	0.711454	0.714868	0.692568	0.7066	0.683075	0.71454	0.709275	0.713695	0.665165	0.695559	0.668498	0.707309	0.721286	0.545715	0.911596	0.775833	0.889518	0.269256	0.89682	0.895462	0.9112	0.87578	0.921437	0.92049	0.745468	0.920115	0.951266	0.911288	0.839417	0.901983	0.876319	0.717669	0.891302	0.857224	0.812399	0.774089	0.928631	0.650193	0.747941	0.710033
cg09448460	2	207129158		0.422488	0.385324	0.399993	0.377958	0.357118	0.413812	0.341083	0.31305	0.319764	0.379331	0.328649	0.368923	0.356376	0.389415	0.365223	0.366033	0.375421	0.367393	0.419778	0.0546291	0.54956	0.681375	0.493695	0.191413	0.614796	0.540214	0.299455	0.0759204	0.514077	0.43413	0.495566	0.486461	0.431703	0.393112	0.0721945	0.558796	0.483505	0.32544	0.404277	0.516843	0.391249	0.400148	0.392055	0.529435	0.529224	0.415228
cg04359324	2	207116401		0.652676	0.650824	0.628498	0.640314	0.724979	0.661127	0.695118	0.646294	0.692757	0.6948	0.635488	0.691843	0.746904	0.675561	0.767265	0.731416	0.667661	0.629079	0.675896	0.060229	0.902555	0.62905	0.546735	0.0893152	0.92954	0.883809	0.378786	0	0.754645	0.235637	0.348883	0.577058	0.338179	0.147677	0.0544879	0.857265	0.318454	0.432208	0.398332	0.379174	0.695596	0.745	0.946281	0.651833	0.730375	0.239414
cg20471298	2	207118253		0.570603	0.624793	0.623427	0.632496	0.607291	0.587546	0.604428	0.563672	0.612311	0.602338	0.577324	0.577361	0.624254	0.630269	0.562315	0.598815	0.624391	0.577511	0.621191	0.0304171	0.948983	0.899686	0.922843	0.442658	0.945772	0.919704	0.699348	0.089192	0.931205	0.899718	0.667941	0.924711	0.919358	0.915654	0.479081	0.93234	0.894152	0.537745	0.85298	0.889989	0.892998	0.765156	0.950087	0.958045	0.945434	0.62326
cg10583266	2	207136184		0.361398	0.368638	0.411222	0.361988	0.332078	0.36983	0.361681	0.375965	0.357929	0.331469	0.312343	0.387572	0.338942	0.339217	0.313907	0.300291	0.280477	0.292484	0.41092	0.0930188	0.914325	0.731368	0.135353	0.00478264	0.631724	0.704815	0.393601	0.0783486	0.630519	0.770265	0.0917603	0.460815	0.209716	0.269157	0.0558543	0.765748	0.560554	0.125814	0.288725	0.443681	0.333368	0.417886	0.24473	0.842063	0.779858	0.121077
cg19366042	2	207127364		0.649097	0.598867	0.6168	0.675559	0.569429	0.684886	0.664177	0.719384	0.66952	0.606045	0.66936	0.651128	0.656764	0.619523	0.666315	0.632288	0.74098	0.673838	0.678946	0.0531543	0.90171	0.963533	0.393676	0.105439	0.804881	0.91607	0.541725	0.0575758	0.938802	0.979935	0.670739	0.907011	0.878645	0.778703	0.0531148	0.930664	0.677318	0.618734	0.755345	0.671552	0.903731	0.745715	0.987473	0.113646	0.915857	0.0580826
cg03428109	2	207118288		0.608965	0.616258	0.699807	0.658851	0.617166	0.636509	0.628557	0.639555	0.599062	0.62253	0.540616	0.624755	0.620457	0.54878	0.572537	0.623141	0.623373	0.578491	0.607481	0.311964	0.954773	0.970106	0.936693	0.90923	0.946441	0.948338	0.669597	0.410842	0.930981	0.973652	0.813608	0.968657	0.981067	0.904772	0.801472	0.943721	0.936076	0.938744	0.916617	0.939838	0.943275	0.935906	0.945563	0.93644	0.940537	0.69903
cg07539802	4	89619236	HERC3;NAP1L5	0.544774	0.556549	0.578166	0.560037	0.566503	0.586846	0.573016	0.543737	0.567298	0.542004	0.51638	0.588861	0.569695	0.564442	0.538689	0.561489	0.567062	0.567509	0.571948	0.598282	0.702011	0.150285	0.519041	0.528379	0.699265	0.536583	0.591927	0.576844	0.922429	0.417219	0.579508	0.636521	0.669833	0.627519	0.10417	0.542887	0.701755	0.864705	0.863706	0.339094	0.690367	0.692021	0.939777	0.547089	0.901966	0.416963
cg18772071	4	89618324	NAP1L5;HERC3;NAP1L5	0.441416	0.494801	0.51112	0.503314	0.535433	0.515016	0.509303	0.439577	0.478427	0.484638	0.426486	0.471824	0.425059	0.510954	0.374787	0.55543	0.527098	0.423272	0.426563	0.315196	0.97683	0.0145753	0.474996	0.459948	0.931873	0.459476	0.437999	0.406676	0.989111	0.0326888	0.395652	0.546744	0.557482	0.529366	0.0787162	0.0383481	0.732091	0.00434531	0.887124	0.282709	0.515905	0.489287	0.938998	0.47432	0.5077	0.326617
cg13610072	4	89619085	NAP1L5;HERC3	0.545063	0.570954	0.577427	0.595121	0.607973	0.599385	0.593107	0.581765	0.56905	0.56908	0.540273	0.603425	0.607103	0.570396	0.51294	0.575542	0.601455	0.551476	0.593988	0.70548	0.929078	0.156551	0.614528	0.625852	0.923378	0.554137	0.586841	0.896829	0.935082	0.200969	0.617151	0.668101	0.649082	0.676286	0.0710273	0.0838457	0.605977	0.0765225	0.846271	0.504949	0.593557	0.586272	0.938756	0.586248	0.59767	0.540408
cg06617468	4	89619023	NAP1L5;HERC3	0.602868	0.61055	0.61392	0.612932	0.623946	0.642961	0.600102	0.593983	0.597692	0.609687	0.609638	0.612323	0.617103	0.606364	0.590795	0.627927	0.632877	0.588093	0.607122	0.703955	0.994311	0.0120796	0.623672	0.639113	0.98983	0.482344	0.618457	0.996396	0.992246	0.0305336	0.617418	0.625192	0.683515	0.660807	0.0606765	0.0329889	0.583884	0.0262623	0.901591	0.554754	0.615461	0.583625	0.990608	0.607694	0.588315	0.566397
cg12759554	4	89618637	NAP1L5;HERC3	0.415424	0.485902	0.45743	0.48632	0.491695	0.469558	0.484841	0.424291	0.456892	0.494087	0.406757	0.446918	0.480173	0.467763	0.410322	0.490708	0.502007	0.428258	0.380414	0.62151	0.885015	0.0872609	0.476646	0.526544	0.866851	0.409128	0.470217	0.829671	0.869282	0.0591609	0.53165	0.519583	0.518115	0.575228	0.106873	0.0797391	0.438989	0.078818	0.783155	0.437731	0.496541	0.441643	0.867574	0.496472	0.435866	0.441274
cg23954636	4	89618982	NAP1L5;HERC3;NAP1L5	0.546297	0.566758	0.552051	0.569534	0.563715	0.563102	0.540719	0.49262	0.511435	0.537732	0.511991	0.539697	0.535852	0.548934	0.519654	0.553006	0.569054	0.542235	0.517346	0.673473	0.944016	0.0993221	0.554473	0.570274	0.950338	0.522453	0.538086	0.939458	0.958101	0.137616	0.561459	0.596204	0.617006	0.616669	0.119018	0.0831357	0.530119	0.0859047	0.855593	0.482417	0.511221	0.512358	0.936025	0.527294	0.532527	0.480433
cg17635114	4	89618411	NAP1L5;HERC3	0.462273	0.49223	0.489198	0.522658	0.513208	0.504162	0.492362	0.390098	0.475977	0.487098	0.436521	0.469543	0.483935	0.502547	0.460316	0.52826	0.520613	0.471503	0.47032	0.501802	0.998433	0.0471641	0.458475	0.472343	0.975563	0.262658	0.440573	0.774392	0.994842	0.0157809	0.507466	0.510989	0.508113	0.568474	0.0244934	0.031552	0.435492	0.00650898	0.83134	0.231192	0.493672	0.412936	0.994543	0.459296	0.488271	0.427438
cg01174175	4	89619014	NAP1L5;HERC3;NAP1L5	0.601834	0.59475	0.601108	0.609003	0.596161	0.616161	0.593888	0.565098	0.592982	0.584248	0.582178	0.619045	0.608111	0.582528	0.571324	0.589323	0.617921	0.606704	0.592703	0.708221	0.996907	0.0109572	0.619673	0.616409	1	0.44467	0.602231	0.996997	0.999369	0.00338529	0.624012	0.61986	0.664395	0.678944	0.0730994	0.00258608	0.593219	0.00656494	0.908097	0.545139	0.581498	0.589839	0.996534	0.612589	0.59653	0.573696
cg11300971	4	89619038	NAP1L5;HERC3	0.671096	0.755701	0.675334	0.690462	0.676917	0.739814	0.663167	0.696412	0.726887	0.66011	0.663148	0.688736	0.699481	0.671215	0.657944	0.74571	0.680294	0.762923	0.690245	0.810665	0.980868	0.092876	0.676435	0.705194	0.983446	0.582781	0.666618	0.967154	0.978325	0.0942278	0.771927	0.827798	0.796047	0.758252	0.0764091	0.0719424	0.675886	0.0598042	0.93752	0.585366	0.687763	0.659653	0.976783	0.679961	0.670917	0.59804
cg01578057	4	89618667	NAP1L5;HERC3	0.420125	0.465331	0.420444	0.470451	0.461866	0.463254	0.442148	0.359722	0.430465	0.450752	0.424315	0.426044	0.437226	0.473257	0.379864	0.455044	0.467686	0.430982	0.386677	0.601268	0.915502	0.0264163	0.447989	0.487028	0.909378	0.390828	0.437691	0.880878	0.932488	0.029719	0.492949	0.49426	0.543167	0.557018	0.0552666	0.0222601	0.429862	0.0277913	0.821465	0.372308	0.433046	0.401404	0.917649	0.483912	0.412745	0.399285
cg05065100	4	89618533	NAP1L5;HERC3	0.487407	0.476033	0.483278	0.495164	0.507132	0.502183	0.478657	0.456422	0.449369	0.482485	0.487057	0.474819	0.523817	0.493067	0.424975	0.491357	0.516231	0.481537	0.464515	0.564281	0.885402	0.0614031	0.530671	0.569082	0.824577	0.361612	0.535915	0.787583	0.865444	0.0579711	0.52964	0.626789	0.58881	0.643361	0.0760143	0.0552419	0.565954	0.0595965	0.822339	0.401278	0.499738	0.491012	0.89166	0.550668	0.514058	0.451718
cg27150681	4	89618861	NAP1L5;HERC3	0.629387	0.629326	0.636468	0.667755	0.673966	0.670999	0.646553	0.641864	0.635732	0.623326	0.643394	0.651122	0.671458	0.651544	0.619338	0.648751	0.661516	0.668881	0.652728	0.791126	0.966638	0.0504108	0.673958	0.680658	0.95801	0.581533	0.6687	0.94	0.969532	0.0668682	0.689374	0.731292	0.754086	0.739569	0.0910419	0.0767567	0.669489	0.056863	0.910197	0.592661	0.663989	0.661747	0.947922	0.659371	0.681476	0.571
cg18607468	4	89619030	NAP1L5;HERC3	0.634716	0.661145	0.634487	0.653944	0.652342	0.671679	0.611961	0.671794	0.639376	0.608224	0.609851	0.632212	0.66436	0.640222	0.620696	0.658755	0.640436	0.672182	0.660469	0.769059	0.892119	0.419752	0.678374	0.678525	0.889944	0.447333	0.659909	0.840743	0.894478	0.301077	0.68536	0.720392	0.767527	0.763796	0.228818	0.274631	0.658194	0.415603	0.805193	0.590121	0.638152	0.655413	0.848702	0.645647	0.676368	0.616881
cg09821214	6	3849277	FAM50B	0.420588	0.460846	0.43055	0.447835	0.522693	0.460784	0.46879	0.432134	0.434605	0.412533	0.432542	0.436424	0.477312	0.398697	0.430464	0.442107	0.470818	0.478094	0.463114	0.0493962	0.498761	0.391622	0.468596	0.0668668	0.454916	0.0610669	0.444216	0.454855	0.372265	0.934868	0.468122	0.444766	0.502638	0.554359	0.53635	0.924107	0.465336	0.0493348	0.522253	0.39276	0.853902	0.440072	0.450543	0.459117	0.940012	0.5701
cg01905633	6	3849391	FAM50B	0.400562	0.474246	0.465273	0.445352	0.528565	0.472393	0.467369	0.386562	0.462157	0.4312	0.388703	0.455327	0.464158	0.402469	0.38984	0.443583	0.463361	0.436034	0.449785	0.0988042	0.51122	0.380633	0.470725	0.0835116	0.462065	0.0766595	0.44403	0.494178	0.246239	0.914055	0.453491	0.426716	0.486828	0.595794	0.561282	0.915367	0.470997	0.0809254	0.568531	0.39732	0.609447	0.451999	0.449214	0.418775	0.835297	0.509391
cg12497786	6	3849577	FAM50B	0.589373	0.57856	0.600129	0.623509	0.653153	0.60164	0.613617	0.537338	0.596279	0.539274	0.588867	0.586009	0.62666	0.458406	0.559107	0.540756	0.609449	0.599421	0.579147	0.026421	0.675707	0.526487	0.655046	0	0.643301	0.0318146	0.577702	0.455862	0.239634	0.942937	0.478905	0.582541	0.519755	0.715847	0.072248	0.944479	0.635823	0.0107047	0.578895	0.367808	0.616571	0.627985	0.491172	0.620971	0.946542	0.376471
cg21153160	6	3849690	FAM50B;FAM50B	0.37445	0.510171	0.504871	0.507124	0.525769	0.531406	0.486435	0.339872	0.492581	0.49383	0.388277	0.503254	0.422179	0.44245	0.377162	0.501615	0.537884	0.401698	0.445896	0.0121888	0.472399	0.39377	0.471802	0.0105694	0.436831	0	0.462354	0.50162	0.423066	0.982472	0.504643	0.410653	0.467955	0.55499	0.604098	0.987257	0.435853	0.00261906	0.579644	0.402601	0.617112	0.427978	0.439294	0.410883	0.99493	0.521388
cg13289019	6	3849350	FAM50B	0.369383	0.39948	0.429495	0.423299	0.478748	0.447467	0.411422	0.358672	0.398952	0.392877	0.418686	0.425202	0.406034	0.344299	0.402361	0.410361	0.419054	0.397363	0.432321	0.0332585	0.470324	0.344748	0.418587	0.0260664	0.388935	0.0435099	0.401141	0.430277	0.327989	0.948307	0.458025	0.40231	0.43718	0.501359	0.488544	0.921493	0.440374	0.0189788	0.46812	0.377883	0.682673	0.430581	0.397552	0.395263	0.948632	0.420915
cg12840312	6	3849381	FAM50B	0.477781	0.519035	0.490005	0.491822	0.56543	0.525169	0.547183	0.465899	0.488981	0.469901	0.490216	0.522255	0.509776	0.417404	0.464048	0.479113	0.513521	0.495149	0.500503	0.051142	0.591254	0.452943	0.513233	0.0396872	0.529648	0.0454894	0.508639	0.512956	0.334399	0.952255	0.491358	0.511457	0.543028	0.630278	0.626564	0.930072	0.538005	0.0418047	0.587943	0.460756	0.633926	0.536082	0.519376	0.536932	0.948646	0.56555
cg03202897	6	3849688	FAM50B;FAM50B	0.463942	0.500186	0.464838	0.505769	0.528169	0.508038	0.475117	0.42116	0.455709	0.475509	0.454817	0.4771	0.482412	0.420886	0.431716	0.493624	0.502953	0.442121	0.42095	0.0754098	0.502243	0.441192	0.518836	0.103824	0.482203	0.0584147	0.490988	0.511804	0.426261	0.923465	0.481696	0.418667	0.471929	0.605431	0.581925	0.941218	0.487815	0.083274	0.552372	0.46257	0.659434	0.457222	0.470201	0.509374	0.923839	0.554259
cg03954573	6	3849434	FAM50B	0.492801	0.548167	0.536321	0.53118	0.59436	0.538784	0.533469	0.477923	0.490881	0.496835	0.527699	0.518622	0.528629	0.450032	0.468059	0.506298	0.545483	0.523151	0.489192	0.167577	0.626408	0.49229	0.541679	0.0806611	0.555884	0.151887	0.559089	0.5264	0.398556	0.867215	0.545337	0.511164	0.555701	0.659428	0.658432	0.861572	0.583002	0.11191	0.601072	0.510509	0.676869	0.555217	0.540525	0.565808	0.886347	0.63396
cg01570885	6	3849272	FAM50B	0.411794	0.463955	0.445646	0.431706	0.51839	0.465531	0.44601	0.406241	0.431714	0.430444	0.427272	0.470982	0.46659	0.359741	0.405068	0.443122	0.449532	0.436329	0.45583	0.0429253	0.49432	0.32094	0.437352	0.0615417	0.400777	0.0471342	0.432345	0.415045	0.319586	0.926411	0.453101	0.433945	0.454621	0.54633	0.606512	0.913197	0.407061	0.0659563	0.60419	0.354556	0.913788	0.418309	0.460184	0.458211	0.934288	0.524078
cg21177626	6	3849411	FAM50B	0.317358	0.402728	0.417657	0.400998	0.46271	0.412834	0.421657	0.30525	0.411924	0.394369	0.338954	0.425741	0.405217	0.310616	0.307661	0.398451	0.443944	0.361858	0.36227	0.00767591	0.475377	0.299769	0.394272	0.00540854	0.388531	0.0298739	0.377554	0.437835	0.21122	0.982551	0.429684	0.38935	0.436467	0.515152	0.543094	0.939261	0.391499	0.0126155	0.495587	0.317651	0.549228	0.353825	0.367868	0.326411	0.970162	0.420741
cg18487516	6	3849542	FAM50B	0.48798	0.54749	0.519056	0.527871	0.575697	0.548855	0.518248	0.447347	0.47931	0.484856	0.511435	0.506215	0.549768	0.437695	0.46043	0.490539	0.528904	0.528948	0.45677	0.0179264	0.644243	0.484763	0.558511	0.0419421	0.56863	0.0425333	0.542751	0.554497	0.41941	0.848619	0.546906	0.492216	0.601365	0.688791	0.597541	0.903422	0.598093	0.0373203	0.60609	0.514099	0.717759	0.546763	0.527672	0.545669	0.826038	0.639269
cg21740964	6	3849331	FAM50B	0.440944	0.510695	0.487337	0.535691	0.575026	0.453836	0.504214	0.490821	0.474081	0.47976	0.534559	0.437244	0.447559	0.425977	0.51341	0.490245	0.520165	0.423967	0.495364	0.0689098	0.584043	0.423749	0.472379	0.0562232	0.456923	0.063002	0.496878	0.533105	0.365342	0.894318	0.480408	0.44693	0.524337	0.579062	0.628183	0.887759	0.543641	0.054345	0.564818	0.468499	0.729865	0.502957	0.466697	0.534172	0.911587	0.608871
cg27445347	6	3849801	FAM50B	0.478307	0.497559	0.507724	0.49336	0.55528	0.541536	0.497761	0.427185	0.496616	0.49855	0.468866	0.473409	0.508431	0.488439	0.473984	0.50348	0.494581	0.492068	0.471502	0.120325	0.786983	0.455557	0.519923	0.383148	0.475396	0.099254	0.489292	0.506187	0.428096	0.843479	0.529502	0.453321	0.578796	0.60416	0.564673	0.858394	0.510579	0.122739	0.516352	0.526248	0.644125	0.507146	0.469056	0.512908	0.850568	0.594899
cg23835083	6	3849536	FAM50B	0.461789	0.504113	0.494958	0.517497	0.571137	0.512737	0.5062	0.466652	0.493872	0.469812	0.503974	0.506995	0.522992	0.425517	0.466398	0.489992	0.535028	0.49016	0.468385	0.0650372	0.604228	0.480533	0.537125	0.0915544	0.52497	0.0749434	0.555317	0.523376	0.359852	0.77892	0.552653	0.484553	0.554353	0.661173	0.586853	0.851136	0.579265	0.071485	0.587036	0.482963	0.717532	0.547822	0.523778	0.552008	0.862249	0.636514
cg13101072	6	3849818	FAM50B	0.445955	0.494485	0.477772	0.498791	0.551144	0.55216	0.476532	0.408706	0.483095	0.443519	0.447489	0.460439	0.523102	0.481406	0.449816	0.472987	0.49225	0.467642	0.455289	0.0812705	0.846308	0.410507	0.497969	0.230249	0.463657	0.0880275	0.485736	0.508854	0.399239	0.877391	0.554691	0.431229	0.590539	0.606915	0.57778	0.871162	0.503555	0.0939548	0.562793	0.424209	0.689045	0.470108	0.484694	0.510726	0.908317	0.613434
cg05811173	6	3850106	FAM50B	0.51277	0.53018	0.603652	0.543491	0.593238	0.591538	0.543426	0.488304	0.55301	0.525473	0.518551	0.53575	0.527961	0.554292	0.500858	0.544122	0.569194	0.536377	0.553019	0.223977	0.950032	0.473046	0.640029	0.532835	0.529087	0.0396693	0.54044	0.55466	0.762468	0.968796	0.615235	0.505677	0.865255	0.578783	0.555996	0.93269	0.550937	0.470834	0.566442	0.483334	0.764041	0.533357	0.537917	0.477052	0.928987	0.837261
cg25073793	6	3849702	FAM50B;FAM50B	0.432292	0.461806	0.428975	0.437103	0.478142	0.474167	0.431247	0.388634	0.434752	0.395373	0.433838	0.414775	0.461741	0.388303	0.401982	0.409188	0.447187	0.420527	0.41274	0.0868428	0.541859	0.393037	0.453958	0.077435	0.436367	0.0516794	0.436271	0.449562	0.3626	0.84644	0.439053	0.441487	0.494585	0.550556	0.522572	0.840931	0.452935	0.067715	0.506875	0.404916	0.62623	0.453004	0.481603	0.451372	0.852144	0.521317
cg25195497	6	3849327	FAM50B	0.421016	0.532226	0.527641	0.558001	0.603236	0.480576	0.52502	0.484179	0.506605	0.470138	0.513938	0.463443	0.434421	0.435009	0.505611	0.520703	0.553143	0.451147	0.518979	0.0376015	0.591047	0.425611	0.445104	0.0626146	0.446309	0.0435799	0.521189	0.520986	0.329366	0.895056	0.483496	0.446646	0.553268	0.631479	0.666596	0.906193	0.540115	0.0716373	0.581189	0.498451	0.717561	0.511873	0.469474	0.54191	0.92021	0.60647
cg17739279	6	3849190	FAM50B	0.56962	0.555039	0.59958	0.565405	0.592908	0.626928	0.548903	0.568768	0.543005	0.485312	0.565846	0.601945	0.623016	0.409396	0.504499	0.597758	0.558471	0.545455	0.571259	0.0852713	0.617463	0.452034	0.548354	0.0230906	0.598212	0.0208779	0.513619	0.522142	0.370182	0.983065	0.536835	0.554699	0.584155	0.679327	0.722866	0.97552	0.589078	0.0175456	0.59504	0.452193	0.979793	0.578988	0.533412	0.594357	0.957749	0.641352
cg18656763	6	3849235	FAM50B	0.423048	0.447748	0.440474	0.43742	0.494575	0.453079	0.443524	0.413773	0.423796	0.417263	0.430212	0.439836	0.453066	0.372278	0.412823	0.429208	0.458716	0.47208	0.473028	0.0408937	0.558213	0.37125	0.403885	0.055753	0.43392	0.0593324	0.449146	0.358863	0.364735	0.724038	0.348855	0.43489	0.322399	0.563029	0.327567	0.662876	0.421851	0.0631713	0.470357	0.291614	0.668862	0.477979	0.356776	0.442126	0.649719	0.436946
cg07898446	6	3849294	FAM50B	0.42676	0.45554	0.462435	0.453274	0.526682	0.4711	0.454479	0.384228	0.431534	0.437616	0.400995	0.472032	0.445133	0.366898	0.434203	0.455218	0.465989	0.428752	0.449784	0.0147418	0.497764	0.33681	0.438595	0.021567	0.457754	0.0153046	0.421971	0.465306	0.299284	0.983443	0.473829	0.411875	0.488306	0.572129	0.584804	0.977021	0.481585	0.0143141	0.551139	0.40255	0.868616	0.418725	0.459952	0.441075	0.971916	0.529327
cg19362611	6	3849442	FAM50B	0.45537	0.515227	0.529262	0.530391	0.60287	0.523034	0.525678	0.469901	0.49863	0.497295	0.515431	0.488273	0.53737	0.451375	0.461679	0.532288	0.550385	0.52647	0.507138	0.0353661	0.602017	0.459962	0.525367	0.0456183	0.529575	0.039074	0.553113	0.536211	0.392635	0.906916	0.554463	0.464196	0.526846	0.687936	0.644074	0.90251	0.558764	0.0489441	0.613319	0.495758	0.676502	0.542702	0.522374	0.525608	0.90598	0.616776
cg18197332	6	3849458	FAM50B	0.481647	0.555198	0.550681	0.539788	0.615429	0.560892	0.555905	0.499046	0.541276	0.540409	0.55424	0.560494	0.583319	0.442576	0.490254	0.529273	0.57048	0.527502	0.498716	0.0352534	0.655033	0.507196	0.57392	0.0398353	0.57437	0.0462963	0.575832	0.574096	0.351326	0.963156	0.658476	0.534034	0.605216	0.724421	0.656878	0.963673	0.611182	0.0325081	0.658376	0.551658	0.73191	0.577383	0.568828	0.559604	0.969416	0.676834
cg18872973	6	3849095	FAM50B	0.509573	0.503423	0.538467	0.531594	0.607044	0.562532	0.548339	0.474385	0.508977	0.480827	0.483583	0.527756	0.56119	0.479361	0.480633	0.535769	0.548383	0.567459	0.478347	0.0722327	0.589004	0.380429	0.436142	0.108985	0.487802	0.0914882	0.471803	0.430813	0.362147	0.837203	0.459048	0.4132	0.478847	0.60252	0.317226	0.806989	0.511	0.100924	0.494094	0.409201	0.831632	0.528454	0.477024	0.5179	0.83846	0.568734
cg04447621	6	3849475	FAM50B	0.536497	0.532188	0.544746	0.535325	0.578728	0.534462	0.533365	0.492326	0.546138	0.500747	0.528724	0.544503	0.564636	0.438059	0.485699	0.530589	0.52491	0.555715	0.484907	0.067936	0.672793	0.531161	0.560632	0.0329422	0.581231	0.0559154	0.578659	0.566119	0.471055	0.94439	0.643151	0.515421	0.643587	0.680604	0.36061	0.901992	0.610012	0.0424501	0.628731	0.548857	0.692465	0.544966	0.586738	0.565741	0.908938	0.714529
cg12757684	6	144329485	PLAGL1;HYMAI;PLAGL1;PLAGL1;PLAGL1;PLAGL1;PLAGL1;PLAGL1;PLAGL1;PLAGL1;PLAGL1;PLAGL1;PLAGL1;PLAGL1;PLAGL1	0.498811	0.508752	0.551362	0.531195	0.498446	0.530041	0.52032	0.455816	0.512128	0.497697	0.460724	0.524271	0.527309	0.551299	0.444205	0.501102	0.530657	0.489319	0.454262	0.518225	1	0.0441506	0.51341	0.972693	0.982282	0.491867	0.433974	0.933903	0.0358654	0.404295	0.964529	0.472344	0.993287	0.97695	0.571156	0.495505	0.983599	0.814234	0.954325	0.432833	0.944456	0.0467475	0.444718	0.982475	0.619629	0.523398
cg21952820	6	144329732	HYMAI;PLAGL1;PLAGL1;PLAGL1;PLAGL1;PLAGL1;PLAGL1;PLAGL1;PLAGL1	0.578631	0.567835	0.700881	0.576824	0.587585	0.594199	0.579558	0.548584	0.536417	0.656823	0.565812	0.588767	0.576782	0.564157	0.572363	0.565097	0.570262	0.383545	0.4498	0.662072	0.980519	0.965632	0.575139	0.973822	0.986015	0.924736	0.966109	0.835514	0.913976	0.88845	0.87499	0.777925	0.981922	0.975901	0.456744	0.954153	0.970683	0.976612	0.926269	0.964256	0.982563	0.964775	0.843755	0.982176	0.649733	0.778308
cg00702231	6	144329473	PLAGL1;HYMAI;PLAGL1;PLAGL1;PLAGL1;PLAGL1;PLAGL1;PLAGL1;PLAGL1;PLAGL1;PLAGL1;PLAGL1;PLAGL1;PLAGL1;PLAGL1	0.605226	0.62999	0.691117	0.672987	0.627168	0.663124	0.627148	0.573693	0.600039	0.629775	0.577078	0.634181	0.629977	0.623106	0.591198	0.6265	0.660977	0.596736	0.583089	0.60735	0.997541	0.0356605	0.644511	0.991273	0.996406	0.59921	0.55618	0.932258	0.0306417	0.509258	0.983634	0.571506	0.995294	0.992469	0.69706	0.631079	0.988706	0.826515	0.984174	0.493958	0.900937	0.056643	0.591006	0.989296	0.733875	0.617121
cg22352234	6	144329382	PLAGL1;HYMAI;PLAGL1;PLAGL1;PLAGL1;PLAGL1;PLAGL1;PLAGL1;PLAGL1;PLAGL1;PLAGL1;PLAGL1;PLAGL1;PLAGL1;PLAGL1	0.56175	0.60313	0.614899	0.61874	0.587466	0.596165	0.572353	0.560993	0.561702	0.585171	0.581479	0.590792	0.597404	0.598223	0.557223	0.58642	0.602551	0.584939	0.565535	0.585703	0.986407	0.0334981	0.590857	0.904737	0.987011	0.58648	0.554734	0.822475	0.0639178	0.485255	0.911297	0.544505	0.959499	0.967716	0.302601	0.610031	0.970796	0.618591	0.929852	0.488175	0.74585	0.0387506	0.568951	0.967417	0.633598	0.595079
cg09730369	6	144328421	HYMAI;PLAGL1;PLAGL1;PLAGL1;PLAGL1;PLAGL1;PLAGL1;PLAGL1;PLAGL1	0.688629	0.644184	0.716757	0.670584	0.675679	0.646711	0.657572	0.615378	0.634916	0.660004	0.648806	0.632416	0.689365	0.675006	0.639481	0.669571	0.669255	0.647883	0.639237	0.634275	0.937124	0.0294744	0.658401	0.912836	0.924279	0.848576	0.511094	0.842898	0.631974	0.396808	0.884828	0.830599	0.891623	0.88378	0.504005	0.647695	0.886873	0.812077	0.880459	0.8777	0.893243	0.930552	0.635472	0.918454	0.809235	0.652065
cg17895149	6	144329829	HYMAI;PLAGL1;PLAGL1;PLAGL1;PLAGL1;PLAGL1;PLAGL1;PLAGL1;PLAGL1	0.473278	0.515541	0.565083	0.536215	0.515437	0.505822	0.489903	0.429222	0.466586	0.498058	0.448518	0.490355	0.4711	0.545891	0.460187	0.521778	0.507804	0.477772	0.460654	0.638174	0.895532	0.706449	0.473324	0.805839	0.887415	0.65595	0.91011	0.38656	0.634935	0.489364	0.830457	0.545832	0.911772	0.849014	0.571192	0.80208	0.798426	0.80137	0.637238	0.838864	0.863157	0.882112	0.528192	0.913943	0.627784	0.634247
cg05326984	6	144329766	HYMAI;PLAGL1;PLAGL1;PLAGL1;PLAGL1;PLAGL1;PLAGL1;PLAGL1;PLAGL1	0.527319	0.523641	0.625564	0.538481	0.530622	0.537185	0.522847	0.516918	0.47594	0.513932	0.486271	0.525867	0.52354	0.523539	0.499202	0.508517	0.528884	0.536159	0.537435	0.449332	0.992406	0.959439	0.489049	0.910164	0.973899	0.778089	0.812147	0.657459	0.947881	0.515646	0.939636	0.593923	0.973835	0.967361	0.581008	0.968389	0.968238	0.967892	0.948838	0.965033	0.975413	0.974572	0.954313	0.966853	0.623216	0.675547
cg10007452	6	144329331	PLAGL1;HYMAI;PLAGL1;PLAGL1;PLAGL1;PLAGL1;PLAGL1;PLAGL1;PLAGL1;PLAGL1;PLAGL1;PLAGL1;PLAGL1;PLAGL1;PLAGL1	0.488498	0.531457	0.533403	0.518958	0.503738	0.507257	0.501129	0.487042	0.506285	0.513744	0.483593	0.508704	0.497896	0.511356	0.496692	0.500654	0.521115	0.497372	0.487871	0.539319	0.989348	0.0796436	0.51484	0.961427	0.985153	0.507865	0.464002	0.918301	0.0828502	0.450697	0.941133	0.485576	0.976084	0.982407	0.538718	0.501553	0.993789	0.525493	0.945213	0.449115	0.564544	0.0197138	0.517662	0.968788	0.528545	0.497048
cg23460430	6	144329887	PLAGL1;PLAGL1;PLAGL1;PLAGL1;PLAGL1;PLAGL1;PLAGL1;HYMAI;PLAGL1	0.555268	0.545034	0.631792	0.575575	0.534517	0.566339	0.510823	0.432149	0.559579	0.532004	0.509817	0.523835	0.543618	0.547861	0.524144	0.547344	0.526742	0.508542	0.556165	0.792533	0.900383	0.889577	0.669209	0.67078	0.879909	0.833048	0.878285	0.662974	0.858238	0.803569	0.827023	0.794017	0.839028	0.875919	0.376932	0.81556	0.788964	0.853043	0.724975	0.835903	0.883107	0.877385	0.861779	0.890739	0.561624	0.837892
cg17865602	6	144328482	HYMAI;PLAGL1;PLAGL1;PLAGL1;PLAGL1;PLAGL1;PLAGL1;PLAGL1;PLAGL1	0.554769	0.50317	0.557389	0.512207	0.494525	0.554346	0.562828	0.513806	0.503516	0.532412	0.485323	0.510531	0.544791	0.516339	0.505027	0.500753	0.5247	0.542142	0.504113	0.292048	0.835315	0.0714423	0.607065	0.820895	0.585377	0.634059	0.207631	0.242521	0.131569	0.176667	0.566505	0.448326	0.786963	0.496176	0.12527	0.629884	0.745154	0.569842	0.562613	0.569418	0.255736	0.520322	0.585138	0.255693	0.537125	0.585259
cg25350411	6	144328917	HYMAI;PLAGL1;PLAGL1;PLAGL1;PLAGL1;PLAGL1;PLAGL1;PLAGL1;PLAGL1	0.471066	0.485386	0.572096	0.538275	0.525388	0.486791	0.485998	0.447676	0.434103	0.464613	0.436134	0.476906	0.487047	0.481183	0.41753	0.507133	0.489488	0.404118	0.447888	0.376059	0.959402	0.114814	0.497199	0.965061	0.555298	0.491779	0.361248	0.712667	0.136432	0.208823	0.898685	0.493638	0.974221	0.956795	0.385086	0.50824	0.942379	0.670216	0.868525	0.263472	0.668752	0.054155	0.464614	0.958347	0.660897	0.491674
cg08263357	6	144329780	HYMAI;PLAGL1;PLAGL1;PLAGL1;PLAGL1;PLAGL1;PLAGL1;PLAGL1;PLAGL1	0.540477	0.538251	0.624031	0.556003	0.536113	0.544909	0.541788	0.510451	0.494933	0.571924	0.580783	0.515112	0.552361	0.528827	0.558511	0.511359	0.549543	0.515554	0.516947	0.456542	0.93011	0.924876	0.577062	0.80785	0.905922	0.843588	0.905144	0.645172	0.710925	0.594858	0.841832	0.619103	0.890763	0.892905	0.46753	0.830287	0.879732	0.824448	0.789097	0.851998	0.895857	0.904132	0.829088	0.925053	0.650092	0.667232
cg22378065	6	144329172	HYMAI;PLAGL1;PLAGL1;PLAGL1;PLAGL1;PLAGL1;PLAGL1;PLAGL1;PLAGL1	0.563569	0.591249	0.622544	0.592721	0.599165	0.608977	0.583934	0.544468	0.567938	0.587229	0.54226	0.608693	0.566787	0.596302	0.563001	0.607065	0.602467	0.58263	0.551509	0.608674	0.997523	0	0.599593	0.993256	0.993816	0.579136	0.551708	0.967211	0.226241	0.482499	0.989098	0.536723	0.995865	0.992802	0.659042	0.574469	0.995977	0.623308	0.991686	0.48393	0.705128	0.00487082	0.573344	0.990812	0.642143	0.592994
cg27216384	6	144329802	HYMAI;PLAGL1;PLAGL1;PLAGL1;PLAGL1;PLAGL1;PLAGL1;PLAGL1;PLAGL1	0.490912	0.497895	0.529282	0.502912	0.514042	0.508603	0.47835	0.435144	0.462187	0.476369	0.434973	0.508549	0.478041	0.485652	0.455736	0.480668	0.488514	0.436665	0.476787	0.578427	0.940989	0.943468	0.481003	0.898969	0.955645	0.889422	0.919025	0.60042	0.541562	0.549895	0.889238	0.537192	0.934651	0.929449	0.452765	0.909549	0.931646	0.850553	0.854507	0.916928	0.933041	0.937255	0.76129	0.94597	0.569819	0.623415
cg11532302	6	144329789	HYMAI;PLAGL1;PLAGL1;PLAGL1;PLAGL1;PLAGL1;PLAGL1;PLAGL1;PLAGL1	0.547157	0.559461	0.689298	0.579012	0.549647	0.565366	0.544896	0.535055	0.501522	0.569232	0.577188	0.568284	0.556262	0.553788	0.55233	0.522087	0.561175	0.514909	0.530407	0.754698	1	0.994778	0.568321	0.955731	0.989346	0.966894	0.993297	0.779706	0.834674	0.825125	0.991501	0.718834	0.999473	0.985375	0.611724	0.988578	0.993345	0.97706	0.971549	0.987839	0.991376	1	0.875304	0.992248	0.615394	0.835685
cg07077459	6	144329052	HYMAI;PLAGL1;PLAGL1;PLAGL1;PLAGL1;PLAGL1;PLAGL1;PLAGL1;PLAGL1	0.613279	0.604787	0.626546	0.617742	0.586747	0.609165	0.577274	0.594728	0.562239	0.589911	0.568686	0.583571	0.626403	0.603289	0.585238	0.597495	0.603357	0.568654	0.590902	0.596358	1	0.00220293	0.594411	0.989968	1	0.557307	0.520011	0.797334	0.00697516	0.431778	0.996352	0.581606	0.997148	0.991044	0.60384	0.599255	0.998874	0.686955	0.984617	0.422197	0.670309	0	0.582788	0.990344	0.678309	0.588598
cg08350488	6	160427501	IGF2R	0.418617	0.446108	0.493951	0.396714	0.461614	0.45062	0.574125	0.443826	0.403465	0.395783	0.371888	0.365062	0.437473	0.389379	0.409377	0.446798	0.440833	0.41446	0.334036	0.662318	0.913833	0.91255	0.80091	0.88596	0.696288	0.901313	0.724931	0.704807	0.900014	0.873142	0.882366	0.790711	0.91137	0.743613	0.652439	0.900386	0.853031	0.876165	0.892795	0.86255	0.755224	0.896193	0.890132	0.822992	0.835426	0.864537
cg12625139	6	160426951	IGF2R	0.678577	0.650889	0.692498	0.637625	0.67249	0.646678	0.79511	0.681672	0.676018	0.631087	0.61591	0.680314	0.72474	0.662611	0.805073	0.646899	0.67404	0.670172	0.722589	0.830335	0.80594	0.880757	0.839362	0.869274	0.824918	0.799321	0.872239	0.836501	0.856261	0.862561	0.843647	0.782007	0.83742	0.860871	0.823114	0.824847	0.843878	0.866717	0.804385	0.805066	0.73999	0.812806	0.838886	0.844096	0.846313	0.859042
cg18322025	6	170055332	WDR27	0.457537	0.493663	0.453938	0.793624	0.49466	0.467128	0.51154	0.45886	0.759999	0.441648	0.460313	0.460518	0.493646	0.887877	0.723764	0.477179	0.496483	0.469154	0.446855	0.257711	0.888088	0.328796	0.913011	0.921205	0.117992	0.912757	0.405754	0.852737	0.0897095	0.717429	0.889386	0.899176	0.494697	0.605828	0.856077	0.358084	0.473697	0.899285	0.891042	0.916348	0.634819	0.237205	0.543338	0.620411	0.908351	0.435552
cg11938672	6	170055155	WDR27	0.536048	0.565587	0.51665	0.783986	0.568116	0.56343	0.565312	0.527749	0.799617	0.53998	0.531583	0.540412	0.557002	0.829377	0.716515	0.53728	0.574018	0.569463	0.525257	0.0958545	0.873927	0.422755	0.879622	0.875773	0.0833484	0.858264	0.491665	0.864071	0.114857	0.761485	0.84092	0.868096	0.60069	0.683718	0.803216	0.152691	0.562901	0.77524	0.827407	0.867648	0.70846	0.11797	0.625365	0.6185	0.867314	0.519756
cg12903171	7	50850564	GRB10	0.368949	0.440494	0.442366	0.485005	0.4517	0.472202	0.430999	0.331783	0.401794	0.434312	0.362957	0.458578	0.402607	0.471307	0.356658	0.424891	0.461706	0.386462	0.353167	0.617973	0.916294	0.748204	0.490288	0.900273	0.397422	0.149623	0.0458819	0.438212	0.308796	0.459326	0.548666	0.391038	0.329777	0.584977	0.585672	0.0543938	0.443793	0.288595	0.580634	0.577139	0.0593209	0.365164	0.568268	0.331135	0.407039	0.608996
cg03104936	7	50849168	GRB10	0.350574	0.387968	0.475938	0.377148	0.398848	0.439444	0.353444	0.286129	0.457425	0.391187	0.29833	0.411559	0.381999	0.421255	0.385218	0.409914	0.379585	0.376764	0.397057	0.453055	0.943015	0.524281	0.900044	0.105833	0.735708	0.912799	0.926073	0.673776	0.928077	0.782601	0.910729	0.902933	0.969548	0.881922	0.448516	0.884443	0.922512	0.918613	0.725274	0.790612	0.859426	0.900577	0.712224	0.662492	0.0416394	0.646137
cg05998930	7	50849285	GRB10	0.388338	0.428361	0.557906	0.438386	0.427324	0.454848	0.426379	0.388841	0.468567	0.412196	0.351127	0.42527	0.402758	0.439149	0.402861	0.467548	0.424661	0.39657	0.468765	0.805329	0.938588	0.901906	0.923023	0.0941901	0.890021	0.917772	0.947371	0.898552	0.939133	0.918488	0.931389	0.903559	0.923745	0.911316	0.63181	0.930857	0.929158	0.911342	0.896168	0.938423	0.908228	0.907965	0.946286	0.911606	0.0407436	0.707303
cg16349612	7	50849723	GRB10	0.462035	0.498462	0.511657	0.492685	0.531358	0.533355	0.501635	0.436276	0.482032	0.506436	0.442409	0.494027	0.480719	0.546189	0.468044	0.502331	0.528414	0.484598	0.502905	0.592488	0.944064	0.588383	0.893293	0.188084	0.480217	0.53953	0.508133	0.458791	0.92512	0.484276	0.886865	0.603205	0.559316	0.6732	0.622753	0.429109	0.535846	0.809526	0.834264	0.863673	0.149538	0.532703	0.552095	0.572342	0.140579	0.667906
cg24977055	7	50850870	GRB10	0.500178	0.50079	0.487317	0.563321	0.527069	0.552656	0.535323	0.510768	0.508227	0.524673	0.503279	0.532824	0.474119	0.534026	0.499759	0.500502	0.582038	0.499036	0.44058	0.707841	0.960545	0.556886	0.592069	0.928578	0.483358	0.590259	0.691247	0.81686	0.395525	0.955106	0.67462	0.613888	0.334136	0.923525	0.642274	0.230749	0.823811	0.884427	0.916188	0.932654	0.290063	0.851868	0.733304	0.748743	0.383452	0.709648
cg23742152	7	50849805	GRB10	0.468647	0.526394	0.536752	0.56832	0.489581	0.582562	0.517799	0.396697	0.486588	0.495702	0.435647	0.55432	0.484837	0.514664	0.456453	0.536562	0.57291	0.510991	0.502449	0.728143	0.994644	0.938065	0.996625	0.20205	0.52208	0.29523	0.252759	0.523515	0.912769	0.792422	0.986811	0.531227	0.987995	0.693481	0.656605	0.99201	0.549995	0.940368	0.992257	0.985751	0.00897603	0.495444	0.72182	0.74029	0.0636666	0.756696
cg08835688	7	50849931	GRB10	0.464671	0.482133	0.479279	0.509848	0.469106	0.506743	0.479427	0.386109	0.432899	0.466097	0.407289	0.469839	0.480448	0.488934	0.465588	0.474886	0.493931	0.439801	0.451251	0.59512	0.929926	0.805754	0.759	0.446733	0.478852	0.148265	0.0749166	0.423519	0.546442	0.627761	0.917377	0.506396	0.696689	0.598714	0.595386	0.611997	0.488514	0.396441	0.87238	0.743311	0.0454307	0.456251	0.677936	0.465813	0.384216	0.607362
cg25915982	7	50849415	GRB10	0.544341	0.541793	0.570539	0.522736	0.554824	0.562274	0.544101	0.468651	0.547489	0.53672	0.435534	0.576978	0.509687	0.556423	0.47943	0.53628	0.523594	0.49686	0.55081	0.765763	0.854656	0.63009	0.850162	0.235138	0.802306	0.844227	0.87251	0.786716	0.856536	0.863269	0.794088	0.869878	0.862421	0.839817	0.611945	0.81906	0.862311	0.852383	0.7892	0.851842	0.809635	0.84185	0.886999	0.875608	0.0328285	0.632736
cg09150232	7	50849639	GRB10	0.488189	0.474187	0.591237	0.498181	0.517707	0.467256	0.475404	0.410166	0.518176	0.483368	0.402115	0.532562	0.49657	0.530784	0.439743	0.547076	0.496864	0.466133	0.495635	0.642826	0.960025	0.859884	0.963793	0.120153	0.215779	0.790433	0.526782	0.282521	0.950012	0.913606	0.974985	0.545041	0.863656	0.554798	0.349481	0.919048	0.491678	0.893304	0.920138	0.908091	0.115969	0.544155	0.580066	0.759478	0.0398398	0.517594
cg26997085	7	94286110	SGCE;PEG10;SGCE;PEG10;SGCE	0.483294	0.438299	0.435463	0.421771	0.470686	0.433201	0.40588	0.446689	0.453553	0.431597	0.420243	0.44161	0.454677	0.443375	0.444944	0.444948	0.4482	0.427322	0.411945	0.595302	0.517489	0.765382	0.458774	0.382692	0.429119	0.428151	0.470388	0.36148	0.463332	0.557409	0.553692	0.626154	0.32063	0.470642	0.56323	0.0406277	0.0447366	0.0539796	0.798465	0.0453067	0.347715	0.379005	0.578627	0.376529	0.368228	0.922546
cg24885794	7	94286086	SGCE;PEG10;SGCE;PEG10;SGCE	0.419151	0.440355	0.406646	0.439322	0.459618	0.438282	0.434567	0.389702	0.442263	0.425325	0.411611	0.425122	0.431736	0.431364	0.411278	0.45846	0.433524	0.399722	0.387523	0.593355	0.552132	0.763622	0.465907	0.367912	0.46874	0.436783	0.478244	0.351521	0.451789	0.537014	0.565697	0.508341	0.29532	0.484127	0.57075	0.0607867	0.0424227	0.068263	0.825552	0.050787	0.354176	0.364501	0.560347	0.376126	0.360855	0.9316
cg05819130	7	94285759	SGCE;PEG10;PEG10;PEG10;SGCE;PEG10;SGCE	0.558807	0.562887	0.562672	0.563752	0.572071	0.561251	0.558701	0.532329	0.550634	0.555998	0.564493	0.560284	0.590253	0.558616	0.558556	0.558657	0.558385	0.563254	0.54567	0.590648	0.905921	0.802896	0.591118	0.55159	0.550833	0.587824	0.585674	0.511322	0.581104	0.668425	0.662063	0.483101	0.537023	0.582516	0.636898	0.144584	0.124097	0.130269	0.836912	0.128428	0.46635	0.525708	0.631111	0.495474	0.530465	0.922579
cg05277165	7	94285814	SGCE;PEG10;PEG10;PEG10;SGCE;PEG10;SGCE	0.453154	0.485188	0.495671	0.488504	0.48865	0.492064	0.491642	0.46748	0.490869	0.484965	0.456609	0.484558	0.465566	0.486392	0.439403	0.450946	0.480245	0.485298	0.464064	0.528404	0.92433	0.668217	0.501532	0.456828	0.467583	0.49016	0.473576	0.446104	0.481539	0.530878	0.542826	0.469687	0.436911	0.485619	0.564494	0.0581356	0.0345865	0.04025	0.772442	0.0636526	0.437344	0.436617	0.5235	0.429729	0.478261	0.929553
cg01566785	7	94285745	SGCE;PEG10;PEG10;PEG10;SGCE;PEG10;SGCE	0.485774	0.518965	0.51074	0.502886	0.494983	0.521409	0.50079	0.485289	0.47141	0.476677	0.472801	0.512785	0.494102	0.493605	0.496203	0.489467	0.523278	0.514422	0.468819	0.62518	0.941498	0.781682	0.521723	0.456329	0.471865	0.508597	0.517974	0.471038	0.474835	0.574499	0.579005	0.632318	0.402095	0.54987	0.600794	0.0263249	0.0239371	0.0184127	0.887871	0.0232207	0.411302	0.456983	0.569644	0.382229	0.446762	0.962216
cg27435646	7	94285712	PEG10;PEG10;PEG10;SGCE;SGCE;SGCE;PEG10	0.508779	0.517905	0.553054	0.53461	0.531885	0.544577	0.544472	0.491384	0.520366	0.529737	0.518743	0.548462	0.518896	0.535854	0.505152	0.521368	0.540319	0.516293	0.497343	0.533587	0.99538	0.761079	0.550784	0.49812	0.522348	0.542267	0.5558	0.499769	0.517608	0.616157	0.626942	0.587221	0.454083	0.56558	0.625027	0.0292391	0.0480508	0.0577385	0.914352	0.054684	0.482857	0.523018	0.596526	0.442121	0.502895	0.994496
cg01169624	7	94286936	SGCE;PEG10;SGCE;PEG10;SGCE	0.589529	0.638515	0.572179	0.615097	0.631598	0.570115	0.582604	0.593317	0.560085	0.602302	0.567498	0.614757	0.572158	0.580002	0.545792	0.601453	0.575427	0.572413	0.554108	0.0677426	0.112239	0.891489	0.599371	0.448053	0.463303	0.580497	0.636687	0.054195	0.575581	0.0596103	0.722011	0.0344375	0.444801	0.595919	0.762121	0.0550546	0.0895388	0.141465	0.109969	0.055364	0.395677	0.0630839	0.702111	0.441991	0.540556	0.990191
cg27230044	7	94285993	SGCE;PEG10;SGCE;PEG10;SGCE	0.40048	0.516519	0.445561	0.500197	0.49487	0.469021	0.466502	0.368773	0.47076	0.456473	0.394515	0.46693	0.430753	0.455373	0.395315	0.464227	0.502447	0.439125	0.399339	0.575686	0.460615	0.806793	0.454825	0.373024	0.401142	0.4556	0.487226	0.180018	0.465535	0.595811	0.580407	0.378405	0.3262	0.474235	0.565788	0.0127757	0.00802938	0.00996912	0.778151	0.00536112	0.328705	0.356366	0.566105	0.370141	0.394235	0.948831
cg22331138	7	94286131	SGCE;PEG10;SGCE;PEG10;SGCE	0.549244	0.588438	0.539198	0.569009	0.577115	0.561783	0.538656	0.574651	0.579029	0.55602	0.558235	0.567836	0.554488	0.58049	0.520649	0.582945	0.576647	0.550179	0.543235	0.627489	0.611441	0.859514	0.553779	0.498754	0.574184	0.545824	0.594682	0.368748	0.578227	0.655147	0.681746	0.531252	0.469766	0.59498	0.637874	0.0460608	0.0414137	0.0691107	0.765636	0.0314964	0.43989	0.467601	0.659659	0.495033	0.489643	0.939839
cg02965180	7	94285784	SGCE;PEG10;PEG10;PEG10;SGCE;PEG10;SGCE	0.520906	0.540639	0.547656	0.555348	0.548821	0.554073	0.549332	0.497681	0.515553	0.543859	0.528216	0.554847	0.542651	0.571484	0.533292	0.544162	0.535526	0.527036	0.535149	0.63489	0.996949	0.844486	0.575665	0.506465	0.563809	0.535156	0.556644	0.497881	0.531236	0.615063	0.615221	0.431015	0.559225	0.564119	0.573383	0.0254972	0.020003	0.0145322	0.944742	0.014388	0.491943	0.499178	0.59977	0.465841	0.509173	0.992933
cg27393730	7	94285951	SGCE;PEG10;SGCE;PEG10;SGCE	0.521825	0.533636	0.528079	0.535573	0.514425	0.548091	0.525801	0.525198	0.521329	0.516203	0.510025	0.530977	0.514828	0.540384	0.537025	0.561749	0.552253	0.518542	0.519988	0.634929	0.520954	0.845765	0.539637	0.467308	0.536155	0.540549	0.56202	0.429958	0.565416	0.652509	0.631734	0.439639	0.449489	0.555285	0.636368	0.124319	0.107202	0.087886	0.829607	0.105613	0.461493	0.481602	0.606661	0.485684	0.520391	0.952888
cg13660372	7	94285873	SGCE;PEG10;PEG10;PEG10;SGCE;PEG10;SGCE	0.450729	0.479522	0.501602	0.487799	0.51626	0.495545	0.501545	0.409055	0.438361	0.475425	0.436788	0.490493	0.476819	0.477972	0.415175	0.501377	0.489099	0.437901	0.45835	0.577324	0.91216	0.705428	0.475681	0.414219	0.462322	0.465975	0.502791	0.486689	0.479341	0.538469	0.564341	0.688461	0.507165	0.464766	0.5532	0.0747484	0.0239656	0.0195353	0.757918	0.0257832	0.424046	0.407927	0.508381	0.493965	0.411928	0.92606
cg06674062	7	94285887	SGCE;PEG10;PEG10;PEG10;SGCE;PEG10;SGCE	0.38198	0.454224	0.395624	0.430916	0.448009	0.44135	0.449925	0.328953	0.406717	0.423248	0.385714	0.415524	0.438198	0.418022	0.375554	0.430268	0.427619	0.393719	0.353452	0.575183	0.95976	0.744265	0.416581	0.353154	0.421087	0.389797	0.437735	0.382404	0.399566	0.487418	0.548942	0.613195	0.272231	0.468677	0.556846	0.0458594	0.0283536	0.04574	0.889911	0.0394432	0.379924	0.357541	0.530076	0.393233	0.358865	0.955452
cg03436478	7	94286760	SGCE;PEG10;SGCE;PEG10;SGCE	0.530804	0.565074	0.524083	0.546808	0.552767	0.537381	0.53736	0.450144	0.510866	0.504166	0.489235	0.546204	0.476844	0.558896	0.439287	0.53962	0.535583	0.489316	0.50145	0.0345015	0.0573474	0.828247	0.510716	0.355188	0.263206	0.474811	0.545921	0.0190891	0.49153	0.0458075	0.65939	0.0299843	0.348793	0.513833	0.146058	0.0346373	0.0345122	0.0223568	0.0392935	0.0251223	0.339466	0.0423635	0.619505	0.359837	0.470607	0.959343
cg14873490	7	94286304	SGCE;PEG10;SGCE;PEG10;SGCE	0.475604	0.499315	0.467413	0.509818	0.521663	0.516363	0.495064	0.442079	0.519853	0.520733	0.473036	0.523638	0.494009	0.499109	0.482761	0.487697	0.53622	0.509757	0.517146	0.601852	0.475633	0.754333	0.478807	0.442395	0.498519	0.496115	0.477763	0.421572	0.487841	0.542492	0.611579	0.65141	0.426927	0.501007	0.588456	0.00914913	0.00455703	0.0229229	0.805972	0.00702106	0.429083	0.425433	0.590426	0.391209	0.507085	0.98666
cg08291000	7	94285960	SGCE;PEG10;SGCE;PEG10;SGCE	0.41553	0.489158	0.455672	0.500732	0.460326	0.470356	0.473115	0.422827	0.45987	0.436895	0.398505	0.45863	0.426469	0.487755	0.430307	0.465448	0.479964	0.425628	0.433037	0.527526	0.324644	0.832766	0.458048	0.395163	0.457441	0.425595	0.488695	0.292717	0.454693	0.545819	0.569891	0.303435	0.38578	0.51765	0.565055	0.0650287	0.0533476	0.0605109	0.721923	0.0485471	0.372226	0.405468	0.593467	0.377469	0.403494	0.919042
cg04303139	7	94286753	SGCE;PEG10;SGCE;PEG10;SGCE	0.413395	0.459478	0.419353	0.442298	0.468564	0.450273	0.444067	0.376958	0.451803	0.457514	0.417577	0.450896	0.429126	0.452433	0.394493	0.451781	0.459522	0.413997	0.399348	0.0423623	0.0702634	0.717865	0.460677	0.398662	0.178434	0.445676	0.473098	0.042806	0.457353	0.0329343	0.536837	0.0417916	0.324072	0.473061	0.236513	0.0318057	0.0355904	0.041107	0.0558565	0.029276	0.386365	0.0351553	0.511402	0.38098	0.393917	0.805744
cg18139769	7	94286955	SGCE;PEG10;SGCE;PEG10;SGCE	0.475089	0.499197	0.467709	0.513272	0.503945	0.49215	0.495924	0.451944	0.501303	0.501069	0.499104	0.468763	0.515402	0.49519	0.473965	0.484803	0.522	0.475274	0.445693	0.104976	0.075195	0.728349	0.526922	0.476781	0.458183	0.487035	0.513052	0.104886	0.463547	0.0951999	0.582231	0.0835469	0.405809	0.532816	0.626259	0.0827939	0.0774683	0.100535	0.131929	0.078175	0.459032	0.0886115	0.57476	0.42958	0.45227	0.906538
cg12397924	7	94287186	PEG10;PEG10	0.36607	0.399144	0.404336	0.406673	0.413019	0.436668	0.38593	0.374874	0.385566	0.383422	0.355036	0.391838	0.392188	0.399644	0.374321	0.38577	0.425249	0.387145	0.34601	0.0134901	0.0163751	0.640307	0.469385	0.343835	0.0104154	0.447387	0.42473	0.0218858	0.407892	0.0155419	0.511114	0.0124022	0.291749	0.440448	0.365932	0.0110762	0.00462784	0.0134258	0.0376952	0.00532346	0.332877	0.0114771	0.455823	0.356764	0.35898	1
cg16492735	7	94286208	SGCE;PEG10;SGCE;PEG10;SGCE	0.561192	0.548486	0.543964	0.57307	0.588791	0.551945	0.538319	0.505079	0.552872	0.542946	0.562956	0.564488	0.555796	0.559682	0.518983	0.541662	0.541601	0.530845	0.538996	0.676222	0.594702	0.817583	0.535753	0.488191	0.532916	0.513651	0.566565	0.460625	0.537914	0.617097	0.654131	0.676507	0.463227	0.586724	0.676817	0.0266964	0.0418654	0.0260772	0.906542	0.0406684	0.440948	0.472124	0.6872	0.467241	0.513537	0.954508
cg03682823	7	94286953	SGCE;PEG10;SGCE;PEG10;SGCE	0.454421	0.501661	0.473472	0.500108	0.506519	0.490205	0.49469	0.435569	0.477273	0.478982	0.465405	0.475928	0.498928	0.493075	0.458945	0.499827	0.495241	0.506078	0.460684	0.0933427	0.0802376	0.700741	0.504271	0.451933	0.456235	0.482731	0.530867	0.0972879	0.48013	0.0696111	0.559068	0.0895185	0.387063	0.518045	0.588587	0.0560064	0.0633418	0.0745988	0.109954	0.0546891	0.442107	0.0790051	0.574578	0.456831	0.461573	0.783392
cg19924104	7	94285672	PEG10;PEG10;PEG10;SGCE;SGCE;SGCE;PEG10	0.367057	0.430514	0.428559	0.443623	0.425017	0.436863	0.42041	0.365801	0.435805	0.407	0.377603	0.424905	0.384622	0.451852	0.373047	0.419052	0.42953	0.392833	0.365372	0.351934	0.988074	0.695962	0.424659	0.339127	0.397634	0.448853	0.397682	0.37966	0.436897	0.468003	0.51847	0.412436	0.333235	0.427915	0.523564	0.0841341	0.0751797	0.0607537	0.804629	0.0608243	0.311251	0.360522	0.461384	0.35258	0.432408	0.989785
cg11589966	7	94285685	PEG10;PEG10;PEG10;SGCE;SGCE;SGCE;PEG10	0.496779	0.506444	0.505857	0.5144	0.507792	0.495881	0.509762	0.484068	0.491773	0.475317	0.466378	0.487395	0.466179	0.510888	0.483748	0.505937	0.522695	0.48451	0.471041	0.441827	0.908434	0.703403	0.512453	0.491486	0.49842	0.540482	0.51991	0.467804	0.502416	0.563271	0.585608	0.378282	0.443378	0.552324	0.594763	0.0380397	0.0283667	0.043043	0.701698	0.0576035	0.460838	0.483951	0.577626	0.44872	0.499156	0.949288
cg09890341	7	94286650	SGCE;PEG10;SGCE;PEG10;SGCE	0.510326	0.548466	0.511563	0.528952	0.562693	0.520402	0.53589	0.535268	0.554499	0.510708	0.556951	0.557978	0.54112	0.549618	0.53145	0.54883	0.537827	0.536719	0.565889	0.166223	0.471847	0.813659	0.522511	0.437451	0.520452	0.497539	0.557825	0.0587584	0.520629	0.0535461	0.665386	0.0873888	0.41091	0.547124	0.660056	0.0360432	0.0363581	0.046903	0.328597	0.0351451	0.404098	0.12628	0.654912	0.435771	0.468201	0.92173
cg20041873	7	94286669	SGCE;PEG10;SGCE;PEG10;SGCE	0.558497	0.565467	0.552426	0.565662	0.558706	0.525455	0.552973	0.512137	0.500821	0.523784	0.595139	0.559476	0.550252	0.556692	0.522756	0.546304	0.545394	0.533497	0.548504	0.209648	0.476828	0.814956	0.533687	0.445929	0.579934	0.518376	0.581153	0.0438676	0.501841	0.0526917	0.663225	0.0814045	0.430935	0.562081	0.651897	0.0546105	0.041534	0.0567768	0.156031	0.0506991	0.422536	0.123328	0.644503	0.462843	0.500686	0.916181
cg23342787	7	94286294	SGCE;PEG10;SGCE;PEG10;SGCE	0.576328	0.593268	0.564876	0.607785	0.586504	0.569373	0.588913	0.562339	0.572416	0.560499	0.55205	0.584007	0.558134	0.569273	0.534593	0.593052	0.60541	0.537076	0.572663	0.602073	0.555037	0.780314	0.52755	0.517093	0.538464	0.536205	0.573269	0.440571	0.525849	0.600388	0.638642	0.589857	0.460128	0.565275	0.661743	0.0314126	0.018518	0.162248	0.678683	0.0226826	0.483493	0.508781	0.63446	0.490218	0.544546	0.949825
cg09512080	7	94286219	SGCE;PEG10;SGCE;PEG10;SGCE	0.518106	0.527277	0.505953	0.517304	0.529476	0.506288	0.508525	0.50038	0.516478	0.523183	0.508943	0.518176	0.548924	0.5233	0.513412	0.525795	0.513303	0.532792	0.496297	0.608651	0.581705	0.798202	0.497911	0.452693	0.519923	0.481803	0.548601	0.43131	0.493453	0.578919	0.613919	0.664285	0.44096	0.542735	0.634987	0.0473114	0.0417015	0.0545278	0.903413	0.0574363	0.44639	0.45095	0.633034	0.453799	0.48245	0.943818
cg00906934	7	94286232	SGCE;PEG10;SGCE;PEG10;SGCE	0.457066	0.493107	0.457877	0.472765	0.496739	0.490255	0.478907	0.439904	0.491155	0.490948	0.468946	0.469379	0.484992	0.466851	0.458333	0.484542	0.491774	0.466707	0.494841	0.587276	0.495344	0.759826	0.444383	0.373813	0.445159	0.465949	0.451442	0.412558	0.449178	0.526987	0.595808	0.584347	0.39623	0.464325	0.589661	0.0513403	0.0401332	0.0567163	0.852777	0.0389351	0.400362	0.409949	0.595478	0.363465	0.432432	0.956125
cg10105290	7	94285768	SGCE;PEG10;PEG10;PEG10;SGCE;PEG10;SGCE	0.549334	0.540722	0.550002	0.554499	0.568278	0.575695	0.548978	0.510629	0.53017	0.569329	0.532018	0.558299	0.536365	0.542635	0.540973	0.535815	0.556863	0.565411	0.51964	0.645874	0.967611	0.828939	0.55218	0.50966	0.536265	0.551343	0.579521	0.508834	0.546921	0.620686	0.67283	0.550564	0.566152	0.576056	0.645566	0.0535767	0.0566504	0.0586365	0.886638	0.0540166	0.489671	0.520213	0.629253	0.448558	0.508682	0.96083
cg19079047	7	94285777	SGCE;PEG10;PEG10;PEG10;SGCE;PEG10;SGCE	0.384055	0.427162	0.435704	0.425242	0.432363	0.459678	0.465747	0.351846	0.429446	0.446561	0.376358	0.449567	0.390381	0.442266	0.397689	0.449986	0.459698	0.401317	0.434902	0.485219	0.949876	0.656039	0.405152	0.35206	0.357613	0.398465	0.413119	0.383255	0.394347	0.430197	0.525168	0.326355	0.349297	0.390478	0.511417	0.00677966	0.00188395	0.0132429	0.836046	0.00688663	0.392831	0.34689	0.450304	0.280656	0.380882	0.943519
cg09910998	7	94285942	SGCE;PEG10;SGCE;PEG10;SGCE	0.440102	0.502808	0.523417	0.522053	0.507901	0.515314	0.498242	0.449099	0.490816	0.492094	0.474742	0.481816	0.473623	0.491666	0.469324	0.489584	0.546582	0.475013	0.464418	0.629644	0.480257	0.838777	0.52064	0.436304	0.501496	0.498794	0.537707	0.414838	0.504958	0.597722	0.590913	0.360436	0.395764	0.489555	0.596889	0.0620463	0.0486194	0.0341511	0.789774	0.0521027	0.420549	0.438568	0.562552	0.433504	0.464459	0.950508
cg04634483	7	94286632	SGCE;PEG10;SGCE;PEG10;SGCE	0.487501	0.514054	0.483078	0.509522	0.528781	0.503968	0.495107	0.457392	0.50437	0.49379	0.472432	0.495393	0.487401	0.515519	0.439124	0.506675	0.514418	0.478553	0.461167	0.303545	0.306667	0.773429	0.496867	0.463503	0.494581	0.463858	0.509896	0.0798254	0.494846	0.0667925	0.606269	0.137265	0.392652	0.52731	0.603646	0.052229	0.037798	0.0514093	0.401309	0.0392992	0.447251	0.251821	0.603527	0.434683	0.456266	0.91656
cg21778340	7	94285902	SGCE;PEG10;SGCE;PEG10;SGCE	0.454311	0.477447	0.528891	0.50414	0.501979	0.496985	0.523663	0.422866	0.474281	0.48572	0.454728	0.521188	0.466541	0.497448	0.449121	0.431745	0.499709	0.465278	0.450014	0.691264	0.978198	0.839338	0.4536	0.409959	0.497327	0.463553	0.467324	0.523411	0.442842	0.585122	0.63081	0.826669	0.345159	0.466448	0.627496	0.0450796	0.0321959	0.0274865	0.985908	0.0330483	0.388308	0.418614	0.562449	0.538066	0.428942	0.997854
cg07921535	7	94285911	SGCE;PEG10;SGCE;PEG10;SGCE	0.205607	0.320082	0.370908	0.308262	0.297381	0.365517	0.351731	0.163319	0.312041	0.344174	0.203879	0.360551	0.256349	0.33995	0.224901	0.324848	0.373562	0.238325	0.253815	0.536208	1	0.687645	0.271843	0.176091	0.269186	0.307984	0.266573	0.163783	0.271501	0.434118	0.536685	0.60609	0.141739	0.282203	0.540984	0.00701538	0	0.0031559	1	0.00267431	0.153208	0.211136	0.352748	0.139019	0.206814	1
cg27001184	7	94286267	SGCE;PEG10;SGCE;PEG10;SGCE	0.552206	0.578903	0.547612	0.56554	0.579806	0.562475	0.566508	0.506469	0.531735	0.5698	0.529018	0.571908	0.567669	0.558272	0.530048	0.558869	0.560611	0.581324	0.563804	0.659645	0.555456	0.806882	0.548984	0.510182	0.558105	0.534535	0.576039	0.478851	0.532051	0.620857	0.624874	0.677631	0.577603	0.601278	0.637469	0.056471	0.039216	0.0567308	0.815051	0.0487876	0.483308	0.533543	0.671455	0.480243	0.522973	0.931872
cg22924867	7	94286834	SGCE;PEG10;SGCE;PEG10;SGCE	0.473853	0.517977	0.467714	0.514873	0.515994	0.479342	0.493092	0.490396	0.463914	0.484723	0.482447	0.518148	0.523665	0.499389	0.468905	0.505112	0.509681	0.463636	0.482729	0.0544928	0.0457525	0.785303	0.514471	0.400836	0.271051	0.479636	0.522536	0.0567663	0.480315	0.0259728	0.586595	0.0470732	0.368182	0.509591	0.622111	0.0501495	0.0498691	0.036785	0.0652759	0.0477665	0.35937	0.036631	0.653326	0.397403	0.409453	0.908349
cg21853542	7	94286559	SGCE;PEG10;SGCE;PEG10;SGCE	0.531892	0.604799	0.5558	0.565128	0.594755	0.586156	0.570746	0.522622	0.57012	0.575251	0.5284	0.586648	0.54617	0.573847	0.510061	0.580611	0.594324	0.539553	0.522093	0.416787	0.6008	0.820779	0.547046	0.49899	0.574789	0.543284	0.596647	0.0955258	0.57505	0.122475	0.673236	0.175635	0.435181	0.587993	0.680511	0.0667344	0.0559926	0.0461685	0.397961	0.0497198	0.470345	0.362269	0.673446	0.496031	0.470884	0.948658
cg21771834	7	94286263	SGCE;PEG10;SGCE;PEG10;SGCE	0.508074	0.556127	0.525965	0.554837	0.544925	0.521373	0.556517	0.504471	0.523185	0.53342	0.520558	0.526697	0.567427	0.512083	0.498212	0.531	0.538765	0.518361	0.530959	0.202184	0.524819	0.747485	0.495679	0.485753	0.514665	0.460083	0.5191	0.446122	0.489376	0.546449	0.588445	0.660442	0.483276	0.555839	0.639097	0.0570945	0.0518462	0.0729291	0.824409	0.0704977	0.498565	0.474095	0.622487	0.453699	0.485674	0.88734
cg05509218	7	94286793	SGCE;PEG10;SGCE;PEG10;SGCE	0.56267	0.599911	0.547839	0.600658	0.582322	0.579191	0.593545	0.511719	0.554168	0.578591	0.515672	0.561222	0.585706	0.589441	0.538548	0.559353	0.57702	0.562259	0.540493	0.0523101	0.11576	0.845688	0.547498	0.479513	0.493134	0.528748	0.633366	0.053955	0.558664	0.0443395	0.693929	0.0531652	0.417627	0.592609	0.701641	0.0327715	0.0794315	0.0571617	0.106439	0.0307876	0.415463	0.0515275	0.737474	0.498713	0.500143	0.970446
cg22820921	7	94287242	PEG10;PEG10	0.32094	0.390833	0.397015	0.414661	0.408769	0.403466	0.39688	0.310133	0.394756	0.382063	0.293466	0.402338	0.354936	0.374584	0.322151	0.385695	0.414372	0.370736	0.361336	0.00770626	0.0106019	0.681226	0.413613	0.289004	0.00410707	0.393936	0.406861	0.0146035	0.368008	0.0118142	0.492846	0.00374136	0.233666	0.365914	0.366985	0.0110945	0.00668532	0.00972265	0.011118	0.0146232	0.309192	0.00215285	0.420655	0.272564	0.384322	0.990287
cg11175683	7	94286420	SGCE;PEG10;SGCE;PEG10;SGCE	0.52176	0.588084	0.575105	0.577043	0.587996	0.57966	0.553779	0.531002	0.568936	0.559169	0.504711	0.578138	0.556292	0.592957	0.491124	0.558046	0.565858	0.512276	0.520499	0.542062	0.54106	0.806782	0.555586	0.47133	0.572573	0.497557	0.568546	0.295834	0.495989	0.613236	0.667956	0.556598	0.42215	0.568834	0.6686	0.0194157	0.0253068	0.0371911	0.7134	0.0232716	0.417043	0.491685	0.688757	0.430323	0.490429	0.940174
cg03384175	7	94286343	SGCE;PEG10;SGCE;PEG10;SGCE	0.550197	0.543334	0.53616	0.586298	0.596044	0.553852	0.564156	0.49027	0.559022	0.543304	0.518215	0.564507	0.556493	0.560058	0.531795	0.566323	0.553647	0.55964	0.551929	0.591084	0.563335	0.836311	0.525875	0.493541	0.549646	0.50518	0.561313	0.3916	0.541355	0.532831	0.670298	0.477723	0.429912	0.575954	0.663257	0.0324011	0.0364705	0.0484081	0.616968	0.0357801	0.44571	0.471139	0.685905	0.44794	0.533479	0.928952
cg15696408	7	94287211	PEG10;PEG10	0.228337	0.317899	0.298614	0.325385	0.33246	0.337151	0.331882	0.216132	0.292016	0.29127	0.206317	0.326783	0.260798	0.30992	0.244885	0.310985	0.339083	0.246411	0.253421	0.0515357	0.0283688	0.538211	0.307117	0.222036	0.0501623	0.315302	0.325923	0.0538899	0.268113	0.0375263	0.402839	0.0187317	0.152532	0.284085	0.286616	0.0353919	0.0511676	0.0334874	0.0360956	0.0325535	0.212406	0.0187016	0.300285	0.170291	0.259787	0.965708
cg11985632	7	94286351	SGCE;PEG10;SGCE;PEG10;SGCE	0.592091	0.562666	0.564843	0.607675	0.612148	0.585865	0.597215	0.572716	0.583688	0.573188	0.606099	0.613155	0.625663	0.565124	0.558379	0.58357	0.595654	0.606269	0.588667	0.598265	0.598009	0.80622	0.54175	0.484284	0.524908	0.535309	0.587434	0.389066	0.560431	0.623876	0.67898	0.577888	0.478673	0.591628	0.677445	0.0517827	0.0347526	0.0491024	0.624033	0.0327196	0.460199	0.492224	0.673382	0.470423	0.536844	0.921369
cg19107595	7	94285642	PEG10;PEG10;PEG10;SGCE;SGCE;SGCE;PEG10	0.284979	0.289672	0.314444	0.27867	0.274046	0.257072	0.263755	0.281277	0.29632	0.264147	0.255412	0.253025	0.272194	0.264595	0.241443	0.262286	0.258698	0.301437	0.228957	0.0945945	0.606967	0.752453	0.330786	0.400454	0.107859	0.467566	0.289263	0.137034	0.509395	0.382175	0.578904	0.127826	0.410484	0.423742	0.450769	0.0655943	0.0689971	0.0898776	0.561852	0.0687795	0.120426	0.337182	0.63817	0.449448	0.478403	0.895415
cg26503018	7	94286243	SGCE;PEG10;SGCE;PEG10;SGCE	0.54172	0.548616	0.522509	0.55974	0.562089	0.525993	0.559745	0.505618	0.529611	0.538134	0.542988	0.545207	0.545257	0.522999	0.551363	0.548454	0.549402	0.53627	0.535898	0.617149	0.558937	0.771625	0.508653	0.480332	0.521149	0.472799	0.542588	0.445866	0.513371	0.561981	0.606405	0.706306	0.458722	0.54054	0.625658	0.0673636	0.0486722	0.0672951	0.891061	0.0683301	0.476584	0.490111	0.651446	0.462863	0.50195	0.955933
cg19663555	7	94286521	SGCE;PEG10;SGCE;PEG10;SGCE	0.528567	0.549995	0.532739	0.542456	0.542693	0.531205	0.532609	0.505212	0.576282	0.550989	0.515933	0.528482	0.534091	0.54105	0.493102	0.536531	0.547441	0.515899	0.509985	0.455292	0.559465	0.747464	0.507043	0.482426	0.512826	0.486556	0.527575	0.109927	0.516364	0.230953	0.598376	0.212424	0.450936	0.559298	0.659732	0.0698707	0.0555221	0.0645301	0.341392	0.0552722	0.480052	0.348725	0.63028	0.468406	0.466002	0.893125
cg27120649	7	94286261	SGCE;PEG10;SGCE;PEG10;SGCE	0.302866	0.417128	0.429771	0.405628	0.422807	0.437866	0.414923	0.304806	0.419611	0.423896	0.275349	0.43121	0.310766	0.430581	0.28921	0.436532	0.441097	0.329204	0.41383	0.025025	0.328929	0.642485	0.350245	0.256325	0.352187	0.373465	0.34246	0.306672	0.377047	0.444356	0.522726	0.55634	0.269293	0.35621	0.463644	0.0170517	0.0126238	0.00960995	0.935148	0.00723384	0.317912	0.292362	0.420804	0.227273	0.343134	0.987269
cg13797824	7	94286362	SGCE;PEG10;SGCE;PEG10;SGCE	0.560822	0.568133	0.561017	0.538312	0.580455	0.567939	0.576639	0.5239	0.551159	0.591664	0.592603	0.546913	0.616485	0.572026	0.553959	0.552403	0.580802	0.55813	0.560774	0.648395	0.578569	0.806566	0.519278	0.515021	0.547981	0.485979	0.58756	0.413644	0.50985	0.568391	0.673192	0.570543	0.459222	0.546785	0.675839	0.0498954	0.045743	0.0543965	0.60366	0.0386642	0.433664	0.472483	0.691328	0.449109	0.516655	0.96445
cg06695761	7	94286526	SGCE;PEG10;SGCE;PEG10;SGCE	0.512184	0.558629	0.514637	0.534877	0.541852	0.526263	0.528429	0.462848	0.542527	0.52627	0.452424	0.52858	0.508182	0.532852	0.474142	0.549351	0.55165	0.504531	0.461609	0.389478	0.546831	0.747892	0.511926	0.472067	0.500095	0.465095	0.537642	0.116709	0.501733	0.102894	0.585679	0.158021	0.431919	0.533016	0.603267	0.0910866	0.0647427	0.100514	0.238083	0.0504021	0.460548	0.279059	0.614956	0.45257	0.481735	0.849343
cg05096321	7	94286511	SGCE;PEG10;SGCE;PEG10;SGCE	0.495441	0.539027	0.551502	0.531621	0.549199	0.556559	0.519049	0.501214	0.546428	0.53329	0.488893	0.546018	0.515209	0.541777	0.462839	0.527082	0.551944	0.511219	0.515784	0.447971	0.539536	0.761807	0.519521	0.461273	0.523994	0.523535	0.547587	0.133431	0.520334	0.148402	0.595026	0.168443	0.441836	0.539974	0.608627	0.119932	0.0955786	0.106451	0.307061	0.100957	0.448893	0.35719	0.560893	0.477735	0.488495	0.943412
cg11562309	7	94286473	SGCE;PEG10;SGCE;PEG10;SGCE	0.502336	0.557543	0.502005	0.529531	0.527194	0.496348	0.548748	0.492644	0.529326	0.520545	0.504828	0.546812	0.526087	0.518019	0.479481	0.519487	0.514339	0.490186	0.503411	0.112888	0.504931	0.795129	0.470606	0.430102	0.520635	0.499074	0.537791	0.0709511	0.493388	0.0702578	0.6267	0.110291	0.394197	0.50528	0.62998	0.0640577	0.0670941	0.0659805	0.212548	0.0413493	0.372813	0.118357	0.616556	0.385555	0.43227	0.929434
cg18898992	7	94286484	SGCE;PEG10;SGCE;PEG10;SGCE	0.541074	0.555366	0.528225	0.545655	0.546714	0.528314	0.555273	0.549031	0.553004	0.512591	0.525517	0.55731	0.53794	0.543337	0.533437	0.545039	0.583265	0.525567	0.535265	0.10527	0.561588	0.806345	0.495297	0.486961	0.534273	0.514789	0.552831	0.0583952	0.531385	0.059501	0.67268	0.0766577	0.466051	0.537206	0.63396	0.0357929	0.0249724	0.0419843	0.15097	0.0401864	0.394788	0.0810259	0.651371	0.451847	0.499945	0.914415
cg04521244	7	94286431	SGCE;PEG10;SGCE;PEG10;SGCE	0.527225	0.606144	0.563644	0.57592	0.5638	0.543122	0.542507	0.51293	0.553702	0.562713	0.528591	0.567219	0.551818	0.559745	0.501341	0.561342	0.555752	0.519748	0.534755	0.541342	0.582296	0.822174	0.549587	0.484313	0.537385	0.496592	0.576944	0.322552	0.530235	0.609768	0.652335	0.548887	0.45305	0.563907	0.664011	0.0328992	0.0287776	0.032517	0.704406	0.0301172	0.45924	0.489852	0.664216	0.432033	0.508013	0.957157
cg20826277	7	130130478	MESTIT1;MEST;MEST;MEST	0.495479	0.484938	0.475717	0.461843	0.549041	0.50194	0.461835	0.422334	0.444317	0.447013	0.432591	0.440099	0.475219	0.523153	0.408145	0.473524	0.444075	0.474473	0.433541	0.616212	0.821731	0.680093	0.0598912	0.43036	0.712156	0.60657	0.72058	0.142172	0.659495	0.794539	0.641566	0.760078	0.810298	0.705138	0.399929	0.753157	0.774238	0.693535	0.725513	0.71778	0.756045	0.783314	0.842837	0.75561	0.804267	0.824692
cg26275543	7	130130383	MESTIT1;MEST;MEST	0.695545	0.61809	0.640471	0.610553	0.710367	0.616431	0.580393	0.541127	0.594416	0.579592	0.600707	0.604261	0.59643	0.67329	0.547977	0.60976	0.587496	0.519784	0.641257	0.909279	0.924747	0.826669	0.0577178	0.613767	0.916033	0.85017	0.911582	0.848643	0.91452	0.91927	0.908204	0.907365	0.950309	0.901666	0.697131	0.909128	0.922631	0.945424	0.916305	0.935857	0.91357	0.914575	0.776323	0.918453	0.901966	0.953822
cg02756856	7	130130320	MESTIT1;MEST;MEST	0.735681	0.671883	0.692326	0.691194	0.803715	0.692961	0.656632	0.58918	0.605564	0.626235	0.631777	0.653376	0.658001	0.740574	0.63474	0.702653	0.645495	0.639815	0.625876	0.871629	0.922858	0.790545	0.0822993	0.525526	0.91583	0.887997	0.912101	0.512336	0.832516	0.906962	0.86913	0.942649	0.889847	0.9013	0.549326	0.871174	0.913801	0.933455	0.899112	0.872477	0.886068	0.91781	0.902847	0.921764	0.917585	0.935807
cg06212135	7	130131826	MEST;MEST;MEST;MESTIT1	0.555453	0.599575	0.570436	0.573269	0.606634	0.579472	0.584322	0.525249	0.586471	0.562057	0.555723	0.581803	0.563979	0.589508	0.543115	0.576461	0.591535	0.558183	0.529997	0.910732	0.937791	0.822647	0.934404	0.599092	0.925397	0.891333	0.944267	0.920549	0.922754	0.709759	0.703542	0.934547	0.72974	0.535004	0.68003	0.55362	0.798591	0.934493	0.925946	0.92926	0.559876	0.891709	0.70321	0.473859	0.926924	0.954455
cg19344806	7	130132298	MEST;MEST;MESTIT1;MEST	0.566799	0.572261	0.645085	0.623228	0.574978	0.579389	0.586466	0.529371	0.566009	0.58246	0.556333	0.590464	0.576622	0.587644	0.573095	0.576243	0.623035	0.552051	0.54845	0.977799	0.991704	0.837119	0.993203	0.606061	0.989832	0.700894	0.990349	0.891996	0.967667	0.668734	0.66796	0.993035	0.813109	0.518994	0.694356	0.501489	0.984676	0.989348	0.985203	0.9878	0.532435	0.781967	0.661165	0.461615	0.990517	0.990873
cg17347253	7	130130288	MESTIT1;MEST;MEST	0.613215	0.556497	0.61485	0.558739	0.674063	0.594616	0.524082	0.518791	0.498531	0.513898	0.514453	0.48884	0.606334	0.630299	0.507815	0.576583	0.515729	0.486225	0.502536	0.690402	0.88467	0.77896	0.0864942	0.299152	0.680036	0.631523	0.648207	0.146679	0.47905	0.83404	0.22524	0.786009	0.798987	0.685271	0.177538	0.830878	0.862166	0.555789	0.738263	0.495013	0.695539	0.748198	0.91328	0.833335	0.872058	0.739556
cg19386484	7	130131709	MEST;MEST;MEST;MESTIT1	0.507696	0.591274	0.548719	0.60082	0.536993	0.587176	0.580089	0.532122	0.511676	0.520678	0.561514	0.640559	0.564807	0.554871	0.509158	0.537115	0.61092	0.497719	0.464179	0.967458	0.997552	0.90955	0.981185	0.53422	0.974072	0.811039	0.991366	0.505955	0.948866	0.92998	0.702888	0.969162	0.770895	0.703529	0.658422	0.555995	0.688177	0.990509	0.983333	0.978003	0.754105	0.966678	0.714008	0.646461	0.981153	0.9848
cg27589003	7	130132286	MEST;MEST;MESTIT1;MEST	0.407007	0.454604	0.487462	0.489733	0.433118	0.461276	0.45786	0.399185	0.463643	0.466023	0.367184	0.470691	0.399882	0.474829	0.391584	0.454437	0.470274	0.413314	0.439189	0.985592	1	0.618234	1	0.406077	0.999145	0.508121	0.997277	0.993854	1	0.448884	0.490723	1	0.874768	0.388735	0.527215	0.366517	0.990226	0.991825	0.992926	0.995977	0.446124	0.737045	0.447483	0.386448	1	1
cg13104298	7	130131905	MEST;MEST;MEST;MESTIT1	0.605821	0.635603	0.656619	0.65079	0.644302	0.652377	0.624773	0.605728	0.616333	0.627932	0.621439	0.647393	0.670341	0.619072	0.631214	0.642766	0.648868	0.639961	0.613396	0.857924	0.999668	0.875846	1	0.537771	0.997223	0.659309	0.99536	0.73459	0.980691	0.691134	0.536016	0.993768	0.684537	0.597305	0.682774	0.537894	0.785248	0.98943	0.996658	0.945963	0.533712	0.793155	0.72254	0.102008	0.993231	0.998672
cg12070022	7	130130189	MESTIT1;MEST;MEST	0.613957	0.552533	0.687856	0.590893	0.746442	0.621667	0.588317	0.402209	0.563182	0.53653	0.428722	0.595194	0.503057	0.661664	0.457691	0.639039	0.556899	0.491805	0.584765	0.915099	0.928448	0.720615	0.01507	0.930982	0.94361	0.924062	0.936117	0.900107	0.957715	0.944945	0.940611	0.924196	0.954935	0.980475	0.875624	0.956068	0.930122	0.922547	0.923678	0.960196	0.962622	0.951644	0.90666	0.970495	0.967871	0.940311
cg04786207	7	130131691	MEST;MEST;MEST;MESTIT1	0.51466	0.575026	0.591435	0.602557	0.64768	0.573871	0.558999	0.494242	0.523777	0.555618	0.557919	0.57443	0.511939	0.578781	0.58217	0.606765	0.621954	0.526414	0.551497	0.943129	0.945244	0.866313	0.962537	0.520999	0.956988	0.919179	0.942348	0.699385	0.941372	0.94404	0.756214	0.948141	0.795742	0.800846	0.680408	0.658822	0.688865	0.955718	0.952861	0.943715	0.818983	0.966625	0.689605	0.852153	0.933941	0.972725
cg09080913	7	130131887	MEST;MEST;MEST;MESTIT1	0.618372	0.644511	0.662748	0.654581	0.652864	0.661913	0.640868	0.628602	0.631768	0.632002	0.614142	0.653682	0.678419	0.64034	0.631791	0.639803	0.673254	0.656401	0.637545	0.967664	0.997167	0.853423	0.994031	0.575647	0.998461	0.685056	0.996998	0.950055	0.946623	0.669554	0.67552	0.984186	0.686686	0.593567	0.72354	0.575239	0.814904	0.992387	0.987862	0.980781	0.555266	0.846915	0.709515	0.188523	0.993587	0.980785
cg26708559	7	130131730	MEST;MEST;MEST;MESTIT1	0.467116	0.530668	0.474463	0.555224	0.512859	0.546313	0.527783	0.430154	0.459328	0.510979	0.460434	0.484565	0.514101	0.519461	0.449277	0.515964	0.569134	0.479156	0.448665	0.59662	0.880905	0.600201	0.895835	0.40133	0.846175	0.428269	0.901674	0.321342	0.339673	0.393867	0.343537	0.891844	0.400919	0.411999	0.528397	0.373388	0.459691	0.810708	0.815107	0.654667	0.379805	0.551955	0.59566	0.212099	0.836252	0.880409
cg22705386	7	130131797	MEST;MEST;MEST;MESTIT1	0.521207	0.575438	0.568807	0.582595	0.572776	0.578443	0.574489	0.520126	0.538069	0.547336	0.539707	0.597767	0.542294	0.572729	0.532109	0.577701	0.589472	0.515331	0.44841	0.918102	0.955506	0.866213	0.966996	0.566758	0.93213	0.760234	0.949773	0.690578	0.919416	0.916681	0.58099	0.957053	0.68586	0.657682	0.667389	0.54621	0.750798	0.930654	0.941295	0.95449	0.706942	0.945262	0.714293	0.691524	0.932651	0.969749
cg23714917	7	130132305	MEST;MEST;MESTIT1;MEST	0.620036	0.612398	0.644081	0.619436	0.620718	0.621685	0.614883	0.603396	0.594279	0.620734	0.5943	0.627354	0.575561	0.61775	0.589179	0.616315	0.622182	0.597656	0.615533	0.980691	0.995971	0.773376	0.993365	0.609269	0.995401	0.698588	0.988558	0.982856	0.992893	0.644599	0.63511	0.997678	0.957999	0.599564	0.67911	0.553939	0.990519	0.989281	0.99073	0.980764	0.619877	0.896603	0.654607	0.573559	0.991064	0.994696
cg05862114	7	130132259	MEST;MEST;MESTIT1;MEST	0.534328	0.572418	0.597996	0.582904	0.581366	0.592886	0.58211	0.515931	0.532324	0.554171	0.505871	0.567506	0.540449	0.58252	0.543464	0.559972	0.593841	0.553681	0.560974	0.948126	0.942062	0.754287	0.953935	0.521099	0.963452	0.58243	0.962376	0.445382	0.905756	0.618212	0.34516	0.968766	0.649492	0.502132	0.607839	0.474984	0.955688	0.926428	0.949016	0.945867	0.473424	0.736246	0.60337	0.376982	0.951253	0.966182
cg14584935	7	130130481	MESTIT1;MEST;MEST;MEST	0.547873	0.528701	0.564798	0.507262	0.640097	0.541984	0.514517	0.424939	0.475644	0.469629	0.474983	0.483544	0.513155	0.603755	0.466605	0.518015	0.505876	0.481881	0.474058	0.776108	0.902655	0.735759	0.0731138	0.4955	0.808342	0.810325	0.863529	0.178773	0.740377	0.909122	0.822597	0.851794	0.910054	0.855185	0.459568	0.885903	0.807244	0.870698	0.847704	0.785879	0.837189	0.887711	0.892239	0.868049	0.876646	0.924522
cg24941047	7	130130588	MESTIT1;MEST;MEST;MEST	0.825301	0.790845	0.817229	0.809512	0.868763	0.794968	0.797647	0.741088	0.788023	0.766401	0.777047	0.779745	0.767998	0.843899	0.744962	0.814515	0.74834	0.731993	0.738496	0.92129	0.967891	0.895094	0.821122	0.770142	0.93848	0.947623	0.956562	0.839299	0.979698	0.953277	0.925919	0.958832	0.977687	0.972343	0.815424	0.934283	0.935039	0.988193	0.95758	0.959712	0.947321	0.972203	0.963641	0.963837	0.956763	0.969298
cg02501418	7	130130740	MESTIT1;MEST;MEST;MEST	0.546807	0.597126	0.656673	0.603338	0.635551	0.59171	0.559762	0.50525	0.541058	0.588278	0.536911	0.562208	0.597252	0.590192	0.520594	0.616898	0.563014	0.515509	0.513955	0.882002	0.94723	0.836783	0.901846	0.515521	0.921508	0.926862	0.944394	0.764231	0.932231	0.943865	0.81961	0.928838	0.938831	0.942471	0.806944	0.76483	0.786866	0.951754	0.941567	0.948959	0.960415	0.902146	0.755475	0.944132	0.926817	0.97071
cg27338480	7	130131885	MEST;MEST;MEST;MESTIT1	0.592994	0.589585	0.609524	0.60366	0.592935	0.590683	0.610923	0.565777	0.612242	0.611662	0.582093	0.613763	0.595268	0.615332	0.572477	0.598298	0.601672	0.601687	0.583163	0.979153	0.998116	0.795086	1	0.524895	0.998684	0.639322	1	0.96202	0.940017	0.644749	0.621297	1	0.607217	0.569876	0.651458	0.552749	0.745219	0.996718	0.999419	0.988418	0.533687	0.773824	0.667395	0.227676	1	0.996388
cg10473158	7	130130122	MESTIT1;MEST;MEST	0.758854	0.722291	0.746319	0.724244	0.790369	0.712509	0.652268	0.705965	0.662542	0.692746	0.661593	0.679878	0.734179	0.736021	0.670622	0.665757	0.621143	0.649187	0.729993	0.880618	0.935302	0.924409	0.0222243	0.559543	0.944996	0.926585	0.937065	0.639456	0.874391	0.94883	0.922602	0.911423	0.965254	0.944599	0.801962	0.938374	0.969138	0.935075	0.944424	0.860912	0.89574	0.93143	0.954307	0.917991	0.905612	0.950819
cg05222671	7	130130155	MESTIT1;MEST;MEST	0.837384	0.757435	0.782301	0.814763	0.840314	0.771544	0.736253	0.742279	0.736722	0.734567	0.703024	0.737261	0.763531	0.816796	0.686339	0.764684	0.675017	0.744455	0.759959	0.937417	0.958084	0.908644	0.00905625	0.858101	0.954382	0.958754	0.928833	0.72127	0.812028	0.978915	0.960766	0.967669	0.951378	0.962226	0.894433	0.94857	0.972889	0.977124	0.968789	0.944815	0.964345	0.952012	0.990846	0.960864	0.961516	0.960333
cg12347392	7	130131676	MEST;MEST;MEST;MESTIT1	0.486014	0.57165	0.509401	0.547876	0.560956	0.534763	0.468799	0.467631	0.502381	0.537414	0.572379	0.559008	0.517513	0.512943	0.4576	0.576821	0.569288	0.472506	0.567525	0.928877	0.924943	0.856463	0.948694	0.522729	0.907618	0.657457	0.959443	0.362642	0.919149	0.927639	0.677144	0.959721	0.712693	0.731215	0.576647	0.48251	0.647346	0.907148	0.930526	0.924683	0.824881	0.931358	0.611737	0.775171	0.930524	0.935758
cg10767216	7	130130187	MESTIT1;MEST;MEST	0.764117	0.68906	0.742313	0.70458	0.794349	0.721582	0.699911	0.647507	0.645553	0.663058	0.645252	0.69916	0.727753	0.787556	0.666142	0.7351	0.633565	0.657471	0.719065	0.913221	0.93447	0.883458	0.0237432	0.774719	0.925661	0.944581	0.931554	0.905336	0.938944	0.979845	0.925687	0.915713	1	0.941348	0.894971	0.930991	0.935242	0.944755	0.951939	0.948421	0.920722	0.926503	0.943173	0.947019	0.93042	0.958307
cg17580798	7	130132199	MEST;MEST;MESTIT1;MEST	0.583825	0.610206	0.625284	0.614156	0.602353	0.598101	0.607442	0.561338	0.574411	0.579701	0.565494	0.602521	0.596236	0.604863	0.567043	0.623705	0.621081	0.578377	0.580348	0.996042	0.995044	0.806391	0.996152	0.583652	0.998343	0.612655	0.996863	0.988597	0.992302	0.66233	0.660234	1	0.697889	0.521859	0.680556	0.502393	0.99413	0.994477	0.996515	0.990145	0.484729	0.751739	0.651197	0.398512	0.999766	0.99897
cg01784351	7	130132265	MEST;MEST;MESTIT1;MEST	0.482648	0.533216	0.54696	0.567283	0.540047	0.531909	0.524287	0.426969	0.504356	0.489753	0.468647	0.53935	0.501983	0.518844	0.486873	0.52027	0.538595	0.485439	0.488537	0.967322	0.988917	0.792323	0.993127	0.490859	0.987275	0.503128	0.987007	0.384499	0.815179	0.594628	0.258814	0.984423	0.60081	0.439813	0.611979	0.372864	0.987201	0.9644	0.98263	0.983867	0.43818	0.736488	0.580019	0.339526	0.990802	0.988562
cg06100421	7	130131136	MESTIT1;MEST;MEST;MEST	0.412387	0.477317	0.464891	0.462344	0.492775	0.464693	0.459436	0.372951	0.400299	0.435941	0.398293	0.47006	0.435545	0.468896	0.39427	0.44888	0.474078	0.419795	0.40561	0.917864	0.945711	0.756855	0.930293	0.431517	0.876684	0.936206	0.948226	0.91872	0.938556	0.957272	0.64307	0.952896	0.952097	0.874892	0.593921	0.674924	0.444338	0.949897	0.924599	0.956826	0.922149	0.936704	0.551076	0.95519	0.958719	0.958854
cg20297423	7	130131138	MESTIT1;MEST;MEST;MEST	0.369642	0.460925	0.470006	0.450999	0.449105	0.475266	0.461222	0.324131	0.395425	0.447743	0.369603	0.468862	0.422444	0.462293	0.371807	0.456866	0.468215	0.375524	0.381095	0.85778	0.896278	0.732276	0.894417	0.429623	0.908418	0.888896	0.906657	0.861166	0.909413	0.905251	0.637002	0.901553	0.895932	0.800444	0.599657	0.584387	0.444009	0.908459	0.878917	0.925869	0.860488	0.894982	0.516597	0.921983	0.906691	0.92581
cg10249538	7	130131829	MEST;MEST;MEST;MESTIT1	0.608949	0.617164	0.661466	0.659475	0.627853	0.644731	0.624367	0.609016	0.595934	0.635881	0.609144	0.63194	0.632241	0.610175	0.602686	0.609405	0.626749	0.58638	0.60214	0.986696	0.994112	0.875736	0.998524	0.625009	0.991009	0.962339	0.993532	0.969685	0.987655	0.937882	0.740909	1	0.793614	0.734598	0.726573	0.635709	0.868843	0.99409	0.993208	0.991145	0.686416	0.975371	0.749032	0.636734	1	0.996049
cg16823958	7	130131869	MEST;MEST;MEST;MESTIT1	0.621387	0.638026	0.648397	0.635165	0.617007	0.658719	0.638596	0.573708	0.604315	0.614305	0.624929	0.632766	0.639903	0.636202	0.599675	0.624169	0.646139	0.632722	0.608981	0.996459	0.999605	0.85249	1	0.62022	0.994007	0.820341	1	1	0.990511	0.777063	0.733355	1	0.752099	0.596009	0.755072	0.582023	0.870886	0.99971	0.99691	1	0.565042	0.910367	0.720619	0.503483	0.999803	0.999458
cg13917504	7	130131258	MEST;MEST;MEST;MESTIT1;MEST	0.474605	0.501295	0.498225	0.521966	0.50864	0.499953	0.502154	0.430274	0.468304	0.498773	0.451145	0.461576	0.494424	0.52158	0.452682	0.522469	0.512383	0.49315	0.458121	0.794407	0.853609	0.728844	0.851327	0.515277	0.796929	0.791738	0.846653	0.776038	0.799177	0.84078	0.558874	0.851651	0.822142	0.730771	0.568819	0.591517	0.48268	0.843253	0.846253	0.834372	0.842801	0.833757	0.575703	0.826317	0.826556	0.888386
cg21200654	7	130132319	MEST;MEST;MESTIT1;MEST	0.553988	0.588082	0.56078	0.596175	0.584439	0.585642	0.591157	0.504713	0.5294	0.560527	0.540942	0.562254	0.565156	0.567167	0.530559	0.561119	0.586073	0.548773	0.544196	0.881998	0.920143	0.794488	0.906863	0.563941	0.89935	0.577316	0.894952	0.888085	0.866735	0.629139	0.63271	0.916766	0.66218	0.567823	0.659929	0.509199	0.918273	0.933765	0.900738	0.894112	0.594565	0.844075	0.653358	0.540557	0.899117	0.917297
cg08229366	7	130130747	MESTIT1;MEST;MEST;MEST	0.571098	0.648408	0.672642	0.657974	0.641511	0.638994	0.571748	0.535843	0.586521	0.617881	0.615425	0.589417	0.57848	0.61167	0.546985	0.665343	0.638055	0.598739	0.562707	0.908297	0.880847	0.807429	0.874498	0.615391	0.903964	0.877275	0.893817	0.518516	0.882134	0.916979	0.610985	0.911174	0.916611	0.913042	0.440399	0.683044	0.759688	0.909344	0.89045	0.898635	0.867753	0.89704	0.759403	0.920703	0.937936	0.823511
cg20050761	7	130131923	MEST;MEST;MEST;MESTIT1	0.507314	0.52137	0.52251	0.538894	0.517634	0.545798	0.517256	0.495001	0.535047	0.51556	0.479957	0.518967	0.503977	0.544412	0.472381	0.545868	0.516611	0.520016	0.488241	0.921672	0.99774	0.63175	0.992361	0.506289	0.991806	0.532449	0.91373	0.839593	0.859244	0.505483	0.529266	1	0.555892	0.496159	0.540288	0.474662	0.531768	0.963106	0.953622	0.849764	0.483147	0.535164	0.547786	0.265434	0.994421	0.995269
cg07870293	7	130131931	MEST;MEST;MEST;MESTIT1	0.522677	0.557176	0.578021	0.550714	0.543879	0.576933	0.546981	0.505676	0.566204	0.566605	0.480494	0.54781	0.528939	0.532936	0.524065	0.551654	0.532111	0.532583	0.535018	0.9213	0.994724	0.661545	0.986208	0.546028	0.989504	0.542108	0.81625	0.909623	0.830738	0.554651	0.572607	0.990767	0.518972	0.501991	0.611482	0.515084	0.587239	0.947052	0.936043	0.899252	0.516453	0.543161	0.542169	0.384362	0.98625	0.977851
cg05556276	7	130132161	MEST;MEST;MEST;MESTIT1	0.566526	0.568153	0.57043	0.586364	0.573253	0.593628	0.563238	0.522346	0.577189	0.546358	0.570233	0.577153	0.577111	0.57583	0.550195	0.568909	0.579231	0.548763	0.546539	0.986624	0.989383	0.718806	0.989482	0.552762	0.990864	0.584003	0.991181	0.981829	0.912315	0.620241	0.609273	0.997376	0.623136	0.534884	0.628979	0.536538	0.873222	0.987472	0.987539	0.989858	0.52888	0.660649	0.593623	0.529931	0.988106	0.991234
cg27417677	7	130130918	MESTIT1;MEST;MEST;MEST	0.460453	0.526557	0.544171	0.557605	0.528979	0.529985	0.499658	0.471663	0.47698	0.527511	0.514749	0.495686	0.556002	0.555928	0.477366	0.512454	0.538925	0.526624	0.522216	0.85299	0.94479	0.828148	0.870594	0.399719	0.882823	0.895512	0.905986	0.613576	0.916651	0.942287	0.553017	0.907367	0.956474	0.821527	0.57912	0.621685	0.508351	0.881316	0.895993	0.917344	0.906019	0.921312	0.664541	0.9136	0.941409	0.940468
cg14088957	7	130131085	MESTIT1;MEST;MEST;MEST	0.348956	0.401511	0.425237	0.418499	0.423135	0.409308	0.380286	0.320991	0.35253	0.38662	0.338121	0.399385	0.383547	0.391393	0.330796	0.413279	0.409256	0.354082	0.348351	0.863866	0.906165	0.709451	0.907493	0.387576	0.892015	0.870435	0.905492	0.795995	0.904394	0.916201	0.635073	0.946143	0.911676	0.896376	0.396397	0.701002	0.415487	0.900361	0.894566	0.892705	0.891092	0.894976	0.531544	0.918924	0.91103	0.930533
cg05260959	7	130133110	MEST;MEST;MEST	0.523153	0.566779	0.555896	0.55591	0.567947	0.55643	0.57276	0.503123	0.546942	0.525559	0.493091	0.560422	0.561145	0.54216	0.492643	0.570653	0.587701	0.528402	0.455204	0.757478	0.906931	0.793904	0.911747	0.545452	0.896367	0.806783	0.810787	0.668887	0.78834	0.698077	0.570976	0.905818	0.906344	0.897977	0.586884	0.451131	0.946992	0.911973	0.875276	0.887995	0.877188	0.910041	0.667752	0.900897	0.886194	0.924184
cg14952237	7	130132790	MEST;MEST;MEST	0.594292	0.613441	0.684982	0.626064	0.626492	0.655098	0.639083	0.582852	0.600737	0.613294	0.570492	0.607916	0.636344	0.625847	0.583166	0.642937	0.626178	0.612121	0.568282	0.881605	0.91431	0.832785	0.924269	0.607125	0.864616	0.857587	0.919757	0.700497	0.815196	0.717751	0.829711	0.92728	0.934291	0.896576	0.680148	0.510817	0.903078	0.906104	0.890532	0.915499	0.909467	0.918327	0.699611	0.904883	0.862153	0.899503
cg25407198	7	130131268	MEST;MEST;MEST;MESTIT1;MEST	0.477805	0.523522	0.504421	0.515115	0.510684	0.5371	0.501862	0.422569	0.483985	0.511314	0.463856	0.47154	0.496216	0.520706	0.457889	0.523966	0.532821	0.485712	0.469364	0.859099	0.891308	0.770633	0.900106	0.522176	0.747049	0.846813	0.885455	0.761394	0.920328	0.919076	0.514862	0.910193	0.90069	0.746091	0.589551	0.577865	0.487797	0.888743	0.874734	0.845917	0.842878	0.897697	0.637236	0.868342	0.916741	0.898356
cg05369791	7	130131146	MESTIT1;MEST;MEST;MEST	0.424817	0.469839	0.496926	0.470183	0.474749	0.486046	0.476901	0.401312	0.421944	0.469304	0.41709	0.493863	0.435439	0.49239	0.424006	0.458862	0.480264	0.443856	0.420228	0.97751	0.994116	0.681708	0.988354	0.490471	0.985	0.991406	1	0.985188	0.990378	0.99641	0.644802	0.991687	0.986826	0.85225	0.595163	0.635575	0.465461	0.989261	0.986083	0.990727	0.968529	0.981626	0.536224	0.985626	0.993675	0.993506
cg08734637	7	130131189	MESTIT1;MEST;MEST;MEST;MEST	0.478458	0.494769	0.536408	0.516134	0.516052	0.533468	0.502747	0.405108	0.518693	0.519171	0.460094	0.518493	0.47631	0.520984	0.457262	0.522925	0.529714	0.485414	0.485747	0.936189	0.991209	0.708333	0.980765	0.483162	0.981373	0.931285	0.987888	0.842147	0.983928	0.986869	0.590868	0.970718	0.979981	0.7333	0.551059	0.555549	0.490873	0.955961	0.969583	0.96191	0.941314	0.981073	0.531213	0.975369	0.960029	0.984949
cg07224147	7	130130753	MESTIT1;MEST;MEST;MEST	0.537549	0.538365	0.658593	0.605028	0.635569	0.652959	0.536747	0.484865	0.517782	0.572637	0.51778	0.556604	0.555112	0.606519	0.48206	0.625102	0.57765	0.510079	0.518706	0.988737	0.997067	0.83263	0.986171	0.564574	0.995613	0.990796	1	0.729992	0.990937	1	0.827532	1	0.990877	0.99187	0.777508	0.86091	0.791712	0.999537	1	0.992608	0.997322	1	0.700758	1	1	0.986276
cg00286878	7	130131633	MEST;MEST;MEST;MESTIT1	0.517539	0.557141	0.54069	0.580761	0.554933	0.592923	0.557441	0.46104	0.523674	0.536891	0.489085	0.518941	0.535157	0.554394	0.478863	0.576375	0.563484	0.523982	0.451537	0.829768	0.872305	0.839115	0.887715	0.50225	0.827578	0.609198	0.884241	0.335453	0.849435	0.712698	0.472407	0.860304	0.722935	0.713685	0.611303	0.50459	0.548715	0.838858	0.862292	0.83753	0.785797	0.848529	0.648204	0.70726	0.876968	0.895581
cg25519926	7	130132360	MEST;MEST;MESTIT1;MEST	0.54809	0.595244	0.610083	0.5963	0.595397	0.599865	0.601335	0.526166	0.566729	0.586307	0.526979	0.591714	0.590292	0.571814	0.525233	0.587318	0.595765	0.54998	0.525121	0.969818	0.979355	0.827496	0.970846	0.590444	0.974171	0.65937	0.971366	0.957434	0.732234	0.656771	0.660193	0.96963	0.903253	0.635986	0.690116	0.517775	0.980238	0.973542	0.969505	0.970456	0.647837	0.953728	0.63657	0.652321	0.974652	0.980266
cg22592140	7	130132419	MEST;MEST;MESTIT1;MEST	0.391646	0.447242	0.478533	0.479123	0.456841	0.447166	0.449242	0.359183	0.430361	0.420971	0.282035	0.436079	0.437029	0.420319	0.389963	0.460762	0.452759	0.409677	0.368752	0.810224	0.909541	0.752694	0.902631	0.42568	0.921052	0.556416	0.92171	0.377153	0.652905	0.551303	0.412255	0.922877	0.935976	0.76848	0.522139	0.354215	0.919284	0.886381	0.897821	0.906854	0.485171	0.884246	0.667692	0.419882	0.907121	0.917103
cg13986840	7	130132453	MEST;MEST;MESTIT1;MEST	0.338738	0.442832	0.512371	0.438331	0.45007	0.43917	0.432149	0.396406	0.427629	0.37887	0.349341	0.407273	0.420837	0.437998	0.367799	0.46276	0.46081	0.411074	0.383765	0.907177	0.940955	0.781651	0.930924	0.452619	0.911032	0.661873	0.917705	0.646445	0.77271	0.557347	0.587588	0.939762	0.913614	0.862595	0.558178	0.326614	0.930835	0.939656	0.943603	0.927534	0.781433	0.926122	0.50208	0.716831	0.92049	0.92136
cg04678950	7	130131403	MEST;MEST;MEST;MESTIT1	0.489252	0.546368	0.546002	0.566822	0.538476	0.546068	0.545885	0.447144	0.516338	0.52151	0.482426	0.557517	0.497378	0.545009	0.453839	0.516576	0.554216	0.472419	0.473735	0.897027	0.926588	0.789531	0.926138	0.494365	0.925406	0.916463	0.961104	0.83224	0.917758	0.940921	0.631474	0.942074	0.965169	0.831175	0.629215	0.647911	0.520316	0.963416	0.944621	0.927588	0.935512	0.93779	0.658642	0.933025	0.919556	0.942589
cg04344875	7	130131484	MEST;MEST;MEST;MESTIT1	0.531897	0.595245	0.560134	0.587045	0.591316	0.585986	0.588585	0.529556	0.554024	0.568042	0.506358	0.549893	0.571018	0.570027	0.528015	0.569902	0.602131	0.555238	0.519805	0.865089	0.887051	0.789507	0.906257	0.579702	0.830844	0.810449	0.669391	0.39668	0.873645	0.867304	0.643683	0.866232	0.840432	0.741921	0.370208	0.638362	0.58881	0.869211	0.8667	0.872563	0.780297	0.853406	0.629135	0.838714	0.872642	0.890066
cg09003373	7	130130995	MESTIT1;MEST;MEST;MEST	0.357841	0.407943	0.432884	0.430012	0.425846	0.420821	0.408195	0.319449	0.37748	0.404707	0.317973	0.421365	0.408006	0.397953	0.322808	0.419685	0.432804	0.336017	0.3409	0.888538	0.918196	0.746324	0.887294	0.416038	0.921636	0.810941	0.886982	0.75509	0.896503	0.921244	0.867837	0.879779	0.923271	0.887809	0.574795	0.645574	0.451961	0.927199	0.911584	0.930418	0.900237	0.918688	0.525266	0.896084	0.924187	0.956184
cg23156962	7	130131367	MEST;MEST;MEST;MESTIT1	0.364494	0.433709	0.429559	0.414803	0.446518	0.429626	0.422773	0.36613	0.402198	0.41257	0.397556	0.414058	0.40969	0.420577	0.385436	0.419089	0.412083	0.386075	0.358377	0.708337	0.818637	0.688349	0.818039	0.390518	0.800459	0.725719	0.796531	0.473651	0.792825	0.772757	0.522897	0.827058	0.848761	0.666302	0.490482	0.521217	0.442428	0.817123	0.796648	0.807663	0.765476	0.806858	0.50994	0.77934	0.77155	0.864617
cg21667116	7	130131359	MEST;MEST;MEST;MESTIT1	0.398685	0.481207	0.452142	0.459325	0.4773	0.461305	0.443771	0.379229	0.409347	0.426338	0.414023	0.483929	0.442229	0.434627	0.390519	0.444416	0.461243	0.41968	0.405504	0.9164	0.9591	0.79821	0.962059	0.431997	0.963204	0.936518	0.957244	0.600004	0.933656	0.957947	0.621553	0.960373	0.963824	0.823307	0.579465	0.565567	0.48912	0.960483	0.945107	0.935699	0.942089	0.94522	0.593742	0.956106	0.940545	0.956598
cg17079325	7	130131480	MEST;MEST;MEST;MESTIT1	0.515133	0.554522	0.571335	0.564283	0.569612	0.578588	0.556378	0.498541	0.533447	0.54276	0.504572	0.540467	0.542313	0.570396	0.502001	0.551489	0.564068	0.521547	0.500032	0.828367	0.87661	0.78387	0.865622	0.555023	0.829209	0.703115	0.868486	0.450976	0.855775	0.853609	0.603667	0.870826	0.859037	0.7271	0.643718	0.644793	0.544316	0.855256	0.851185	0.866672	0.833822	0.860758	0.631319	0.837865	0.849528	0.887194
[truncated: 448 more rows]
[truncated: 28 more columns]

## Sheet: TGCA BRCA
TargetID	CHR	MAPINFO	UCSC_REFGENE_NAME	TCGA-A7-A0D9-01	TCGA-A7-A0D9-11	TCGA-A7-A13E-01	TCGA-A7-A13E-11	TCGA-A7-A13F-01	TCGA-A7-A13F-11	TCGA-A7-A13G-01	TCGA-A7-A13G-11	TCGA-AC-A23H-01	TCGA-AC-A23H-11	TCGA-AC-A2FB-01	TCGA-AC-A2FB-11	TCGA-AC-A2FF-01	TCGA-AC-A2FF-11	TCGA-AC-A2FG-01	TCGA-AC-A2FG-11	TCGA-AC-A2FM-01	TCGA-AC-A2FM-11	TCGA-BH-A0AU-01	TCGA-BH-A0AU-11	TCGA-BH-A0AZ-01	TCGA-BH-A0AZ-11	TCGA-BH-A0B3-01	TCGA-BH-A0B3-11	TCGA-BH-A0B8-01	TCGA-BH-A0B8-11	TCGA-BH-A0BA-01	TCGA-BH-A0BA-11	TCGA-BH-A0BC-01	TCGA-BH-A0BC-11	TCGA-BH-A0BF-01	TCGA-BH-A0BF-11	TCGA-BH-A0BJ-01	TCGA-BH-A0BJ-11	TCGA-BH-A0BM-01	TCGA-BH-A0BM-11	TCGA-BH-A0BS-01	TCGA-BH-A0BS-11	TCGA-BH-A0BT-01	TCGA-BH-A0BT-11	TCGA-BH-A0BZ-01	TCGA-BH-A0BZ-11	TCGA-BH-A0C0-01	TCGA-BH-A0C0-11	TCGA-BH-A0C3-01	TCGA-BH-A0C3-11
[truncated: 657 more rows]
[truncated: 142 more columns]

[truncated: 5 more sheets: LUNG cell lines, TGCA COAD, COLON cell lines, TGCA LIHC, LIVER cell lines]
