# Supplementary material for: Copy number rather than epigenetic alterations are the major dictator of imprinted methylation in tumors
Source: Nat Commun. 2017 Sep 7;8:467. doi: 10.1038/s41467-017-00639-9 (PMC5589900; doi:10.1038/s41467-017-00639-9)
Supplement: Supplementary file 4 — Supplementary Data 3 [file 41467_2017_639_MOESM4_ESM.xlsx]

## Sheet: Colon cell lines
Supplementary Data 3. Extent of internal and telomere/centromere CNAs encompassing imprinted loci for all cells lines.
gene	internal	amp	avg_CN	sd_CN	avg_size	sd_size	d.min
BLCAP/NNAT	cent/telo	amplification	5.57	1.87	37959154	7059577	8279997
BLCAP/NNAT	internal	amplification	6	1.33	17943136	15554819	8279997
DIRAS3	cent/telo	amplification	4.8	1.1	82483702	21696095	54518945
DIRAS3	internal	amplification	4.45	1.04	40559564	23569617	54518945
DIRAS3	internal	deletion	1	NA	19895476	NA	54518945
DIRAS3 Ex2	cent/telo	amplification	4.8	1.1	82483702	21696095	54522438
DIRAS3 Ex2	internal	amplification	4.45	1.04	40559564	23569617	54522438
DIRAS3 Ex2	internal	deletion	1	NA	19895476	NA	54522438
FAM50B	cent/telo	amplification	4.55	1.82	43495002	43659439	3844720
FAM50B	cent/telo	deletion	1	0	89838514	114640153	3844720
FAM50B	internal	amplification	4	0	22176553	10784919	3844720
FANCC	cent/telo	amplification	4.6	0.84	81712497	38368551	43233500
FANCC	internal	amplification	4.41	0.87	45152070	36333815	43233500
GNAS Ex1A	cent/telo	amplification	6	1.73	25160408	14877076	5556287
GNAS Ex1A	internal	amplification	8.14	3.13	4412871	3657687	5556287
GNAS XL	cent/telo	amplification	6	1.73	25160408	14877076	5590336
GNAS XL	internal	amplification	8.14	3.13	4412871	3657687	5590336
GPR1-AS	cent/telo	amplification	4.69	1.11	76769361	32582685	36126167
GPR1-AS	internal	amplification	4.54	1.05	46872673	25543042	36126167
GRB10	cent/telo	amplification	4.7	0.95	101895351	42781679	8704312
GRB10	internal	amplification	5.65	1.57	42018996	26747284	8704312
H19	cent/telo	amplification	4.78	1.15	27728414	29225965	2016776
H19	internal	amplification	4	0	64667332	20579093	2016776
HTR5A	cent/telo	amplification	5.13	1.5	38329972	40297753	4264772
HTR5A	internal	amplification	4	0	39152606	29253412	4264772
IGF1R	cent/telo	amplification	4.69	1.46	29386615	24664364	3117319
IGF1R	internal	amplification	4.67	1.15	4451197	2928779	3117319
IGF2R	cent/telo	amplification	4.46	1.33	55942647	42589057	10651210
IGF2R	cent/telo	deletion	1	NA	170901344	NA	10651210
IGF2R	internal	amplification	4.56	0.88	9911962	8324838	10651210
IGF2R	internal	deletion	1	NA	65931427	NA	10651210
INPP5Fv2	cent/telo	amplification	4.37	0.9	51634395	38793599	13951360
INPP5Fv2	internal	amplification	4.8	1.1	26363897	17196030	13951360
KvDMR1	cent/telo	amplification	4.81	1.17	28707328	29349872	2716104
KvDMR1	internal	amplification	4.33	0.58	49582636	29906416	2716104
L3MBTL	cent/telo	amplification	5.73	1.91	37061982	7638819	14273634
L3MBTL	internal	amplification	6.41	1.46	19543757	15062200	14273634
LOC728024/ERLIN2	cent/telo	amplification	4	0	94336292	73440971	7733347
LOC728024/ERLIN2	cent/telo	deletion	1	0	40573846	1310096	7733347
LOC728024/ERLIN2	internal	amplification	5.19	1.6	35498689	29550587	7733347
LOC728024/ERLIN2	internal	deletion	1	0	13714450	1244817	7733347
LOC728448/PPIEL	cent/telo	amplification	4.44	0.88	66463692	24506662	40020083
LOC728448/PPIEL	internal	amplification	4.71	1.25	50645351	24391802	40020083
MCTS2/HM13	cent/telo	amplification	5.08	1.51	39765751	5828662	2265729
MCTS2/HM13	internal	amplification	6.1	1.64	15831728	15262375	2265729
MEG3	cent/telo	amplification	3.5	0.71	70062832	12569774	6052289
MEG3	internal	amplification	4.18	1.26	36302837	23285369	6052289
MEST	cent/telo	amplification	5.08	1.26	69357024	45204709	28966042
MEST	internal	amplification	5.09	1.6	28398849	30007902	28966042
NAP1L5	internal	amplification	4	0.82	51255769	37216300	38458594
NAP1L5	internal	deletion	1	NA	10447952	NA	38458594
NESP	cent/telo	amplification	6	1.73	25160408	14877076	5604194
NESP	internal	amplification	8.14	3.13	4412871	3657687	5604194
NESP-AS/GNAS-AS1	cent/telo	amplification	6	1.73	25160408	14877076	5593679
NESP-AS/GNAS-AS1	internal	amplification	8.14	3.13	4412871	3657687	5593679
NHP2L1	cent/telo	amplification	5.14	1.07	26138433	11957820	9221242
NHP2L1	cent/telo	deletion	1	0	23617131	5541604	9221242
NHP2L1	internal	amplification	5	2	11996127	13397177	9221242
PEG10	cent/telo	amplification	5.5	1.52	106916236	41397451	34732418
PEG10	internal	amplification	5.2	1.77	43034462	38236794	34732418
PEG13/TRAPPC9	cent/telo	amplification	5.09	1.11	39489874	34450123	5249408
PEG13/TRAPPC9	internal	amplification	7.6	1.82	27097903	28187739	5249408
PEG3	cent/telo	amplification	4.29	0.96	29101373	20062193	1773101
PEG3	cent/telo	deletion	1	NA	1256646	NA	1773101
PEG3	internal	amplification	5	NA	20278269	NA	1773101
PLAGL1	cent/telo	amplification	4.1	1.1	68703146	40405174	26781084
PLAGL1	cent/telo	deletion	1	NA	170901344	NA	26781084
PLAGL1	internal	amplification	5.07	1.49	34611835	26324411	26781084
PLAGL1	internal	deletion	1	NA	65931427	NA	26781084
RB1	cent/telo	amplification	4.8	1.3	81031161	11803829	31394052
RB1	internal	amplification	6.17	2.39	41390506	24305386	31394052
RB1	internal	deletion	1	NA	38731440	NA	31394052
SNURF	cent/telo	amplification	5.33	1.15	80710965	1513334	6700990
SNURF	internal	amplification	4.88	1.11	25042744	22310769	6700990
WDR27	cent/telo	amplification	4.5	1.29	32607427	40271087	1055006
WDR27	cent/telo	deletion	1	0	45378110	83747889	1055006
WRB	cent/telo	amplification	4.64	0.92	27263532	10640704	7363881
WRB	internal	amplification	5.25	2.12	16956511	14466890	7363881
ZBDF2	cent/telo	amplification	4.69	1.11	76769361	32582685	36068810
ZBDF2	internal	amplification	4.54	1.05	46872673	25543042	36068810
ZFAT	cent/telo	amplification	4.88	0.89	51355434	33316600	10650352
ZFAT	internal	amplification	5.92	2.23	14556964	20580207	10650352
ZNF331 DMR 1	cent/telo	amplification	4.42	0.9	31771536	19187625	5066228
ZNF331 DMR 1	internal	amplification	5.33	1.53	15598612	5285654	5066228
ZNF331 DMR 2	cent/telo	amplification	4.42	0.9	31771536	19187625	5082622
ZNF331 DMR 2	internal	amplification	5.33	1.53	15598612	5285654	5082622
ZNF597 maternal	cent/telo	amplification	4.65	0.98	23928131	30159971	3477094
ZNF597 maternal	internal	amplification	4	NA	16839756	NA	3477094
ZNF597 paternal	cent/telo	amplification	4.65	0.98	23928131	30159971	3488646
ZNF597 paternal	internal	amplification	4	NA	16839756	NA	3488646

## Sheet: Liver cell lines
gene	internal	amp	avg_CN	sd_CN	avg_size	sd_size	d.min
BLCAP/NNAT	cent/telo	amplification	5	1.1	47215304	13119209	8279997
BLCAP/NNAT	internal	amplification	6.12	2.17	23039632	19394605	8279997
DIRAS3	cent/telo	amplification	3	NA	72706763	NA	54518945
DIRAS3	internal	amplification	4.1	0.32	48950105	29657239	54518945
DIRAS3 Ex2	cent/telo	amplification	3	NA	72706763	NA	54522438
DIRAS3 Ex2	internal	amplification	4.1	0.32	48950105	29657239	54522438
FAM50B	cent/telo	amplification	4.92	1.71	42790226	37241185	3844720
FANCC	cent/telo	amplification	3.75	0.5	74529784	28968608	43233500
FANCC	internal	amplification	5.17	1.33	32335146	28845581	43233500
GNAS Ex1A	cent/telo	amplification	5.22	0.97	35527857	20660198	5556287
GNAS Ex1A	internal	amplification	7	2.35	16310449	24807068	5556287
GNAS XL	cent/telo	amplification	5.22	0.97	35527857	20660198	5590336
GNAS XL	internal	amplification	7	2.35	16310449	24807068	5590336
GPR1-AS	cent/telo	amplification	3.67	0.58	55516360	19956879	36126167
GPR1-AS	internal	amplification	5	1.5	42147935	25225018	36126167
GRB10	cent/telo	amplification	4	NA	159083746	NA	8704312
GRB10	internal	amplification	5.09	1.92	22323335	17615630	8704312
H19	cent/telo	amplification	4.38	1.19	33452337	22021192	2016776
HTR5A	cent/telo	amplification	4.45	1.04	41655413	49425834	4264772
HTR5A	internal	amplification	9	NA	8518295	NA	4264772
IGF1R	cent/telo	amplification	4	1.1	32539371	27897392	3117319
IGF1R	internal	amplification	5.5	2.12	12476169	6036870	3117319
IGF2R	cent/telo	amplification	4.75	2.31	50121792	29140684	10651210
IGF2R	internal	amplification	6.5	0.71	6128956	6537105	10651210
INPP5Fv2	cent/telo	amplification	4.12	0.35	50126690	40658166	13951360
INPP5Fv2	internal	amplification	5.25	1.5	27892364	11919367	13951360
KvDMR1	cent/telo	amplification	4.38	1.19	33452337	22021192	2716104
KvDMR1	internal	amplification	3	NA	2906770	NA	2716104
L3MBTL	cent/telo	amplification	5	1.1	47215304	13119209	14273634
L3MBTL	internal	amplification	6.38	2	23924467	18523230	14273634
LOC728024/ERLIN2	internal	amplification	5.2	0.84	31527729	28114854	7733347
LOC728024/ERLIN2	internal	deletion	1	NA	2223188	NA	7733347
LOC728448/PPIEL	cent/telo	amplification	3.67	1.15	65492592	6463745	40020083
LOC728448/PPIEL	internal	amplification	4	0	54063854	29648224	40020083
MCTS2/HM13	cent/telo	amplification	5.2	1.1	50979650	10433829	2265729
MCTS2/HM13	internal	amplification	5.89	2.15	20776950	20856235	2265729
MEG3	internal	amplification	4.62	1.19	33847823	27825624	6052289
MEST	cent/telo	amplification	5	1.41	80740240	50787403	28966042
MEST	internal	amplification	5.43	1.81	24766202	17236172	28966042
NAP1L5	cent/telo	amplification	4	NA	113061450	NA	38458594
NAP1L5	internal	amplification	4.5	0.71	34695888	13092042	38458594
NESP	cent/telo	amplification	5.22	0.97	35527857	20660198	5604194
NESP	internal	amplification	7	2.35	16310449	24807068	5604194
NESP-AS/GNAS-AS1	cent/telo	amplification	5.22	0.97	35527857	20660198	5593679
NESP-AS/GNAS-AS1	internal	amplification	7	2.35	16310449	24807068	5593679
NHP2L1	cent/telo	amplification	4.86	1.57	29827701	9643683	9221242
NHP2L1	internal	amplification	5	NA	11668546	NA	9221242
PEG10	cent/telo	amplification	5	1.41	130545027	40359843	34732418
PEG10	internal	amplification	5.89	1.76	33573517	20530280	34732418
PEG13/TRAPPC9	cent/telo	amplification	5	1.07	36074718	39423280	5249408
PEG13/TRAPPC9	internal	amplification	5	1.83	13851352	19133901	5249408
PEG3	cent/telo	amplification	4.4	1.43	17684691	7479891	1773101
PEG3	cent/telo	deletion	1	NA	11315495	NA	1773101
PLAGL1	cent/telo	amplification	5.17	2.56	62282237	21813852	26781084
PLAGL1	internal	amplification	5.6	2.3	13562520	13192487	26781084
RB1	cent/telo	amplification	4	NA	88264581	NA	31394052
RB1	internal	amplification	5	1.73	34798688	12843055	31394052
RB1	internal	deletion	1	NA	55608099	NA	31394052
SNURF	cent/telo	amplification	3	NA	79795641	NA	6700990
SNURF	internal	amplification	4.25	0.71	22231724	21027452	6700990
WDR27	cent/telo	amplification	4.8	2.1	40873424	32261457	1055006
WRB	cent/telo	amplification	4.33	0.58	24605198	12398681	7363881
WRB	internal	amplification	4	0	16656765	14850056	7363881
ZBDF2	cent/telo	amplification	3.67	0.58	55516360	19956879	36068810
ZBDF2	internal	amplification	5	1.5	42147935	25225018	36068810
ZFAT	cent/telo	amplification	4.4	0.89	53165627	41785492	10650352
ZFAT	internal	amplification	5.14	1.21	17814795	14573544	10650352
ZNF331 DMR 1	cent/telo	amplification	4.44	1.51	19100821	6354632	5066228
ZNF331 DMR 1	cent/telo	deletion	1	NA	11315495	NA	5066228
ZNF331 DMR 1	internal	amplification	6	NA	1341692	NA	5066228
ZNF331 DMR 2	cent/telo	amplification	4.44	1.51	19100821	6354632	5082622
ZNF331 DMR 2	cent/telo	deletion	1	NA	11315495	NA	5082622
ZNF331 DMR 2	internal	amplification	6	NA	1341692	NA	5082622
ZNF597 maternal	cent/telo	amplification	4	0.89	36241601	28347883	3477094
ZNF597 maternal	internal	amplification	3	NA	902749	NA	3477094
ZNF597 paternal	cent/telo	amplification	4	0.89	36241601	28347883	3488646
ZNF597 paternal	internal	amplification	3	NA	902749	NA	3488646

## Sheet: Lung cell lines
gene	internal	amp	avg_CN	sd_CN	avg_size	sd_size	d.min
BLCAP/NNAT	cent/telo	amplification	4.79	1.09	47153381	11554823	8279997
BLCAP/NNAT	cent/telo	deletion	1	NA	28214128	NA	8279997
BLCAP/NNAT	internal	amplification	5.28	1.76	17244354	12303385	8279997
BLCAP/NNAT	internal	deletion	1	NA	5647556	NA	8279997
DIRAS3	cent/telo	amplification	4.57	1.02	101195858	38200765	54518945
DIRAS3	cent/telo	deletion	1	NA	72412473	NA	54518945
DIRAS3	internal	amplification	4.67	1.18	43378970	39287859	54518945
DIRAS3	internal	deletion	1	NA	62431162	NA	54518945
DIRAS3 Ex2	cent/telo	amplification	4.57	1.02	101195858	38200765	54522438
DIRAS3 Ex2	cent/telo	deletion	1	NA	72412473	NA	54522438
DIRAS3 Ex2	internal	amplification	4.67	1.18	43378970	39287859	54522438
DIRAS3 Ex2	internal	deletion	1	NA	62431162	NA	54522438
FAM50B	cent/telo	amplification	4.54	1.02	31451738	35937934	3844720
FAM50B	cent/telo	deletion	1	0	12789013	6487559	3844720
FAM50B	internal	amplification	5.12	1.93	12287443	11470359	3844720
FAM50B	internal	deletion	1	NA	28225649	NA	3844720
FANCC	cent/telo	amplification	3.86	0.69	79843350	27061834	43233500
FANCC	internal	amplification	4.45	1.24	47824039	33826281	43233500
FANCC	internal	deletion	1	0	60164046	42341104	43233500
GNAS Ex1A	cent/telo	amplification	4.88	1.41	29122680	18136831	5556287
GNAS Ex1A	cent/telo	deletion	1	0	24914711	4666080	5556287
GNAS Ex1A	internal	amplification	5.67	2	15991381	12628344	5556287
GNAS XL	cent/telo	amplification	4.88	1.41	29122680	18136831	5590336
GNAS XL	cent/telo	deletion	1	0	24914711	4666080	5590336
GNAS XL	internal	amplification	5.67	2.02	15943821	12679969	5590336
GPR1-AS	cent/telo	amplification	4.23	1.11	85525327	49219158	36126167
GPR1-AS	cent/telo	deletion	1	NA	76375376	NA	36126167
GPR1-AS	internal	amplification	4.77	1.37	41891153	28909789	36126167
GPR1-AS	internal	deletion	1	NA	20912653	NA	36126167
GRB10	cent/telo	amplification	4.89	1.13	89195461	35049637	8704312
GRB10	internal	amplification	5.57	2.24	31887020	33012099	8704312
GRB10	internal	deletion	1	0	9252814	2839952	8704312
H19	cent/telo	amplification	4.31	1.07	26613938	28547901	2016776
H19	cent/telo	deletion	1	0	26526364	19413514	2016776
H19	internal	amplification	4.4	0.55	10948047	11920382	2016776
HTR5A	cent/telo	amplification	4.88	1.31	31464894	33236783	4264772
HTR5A	cent/telo	deletion	1	0	17018092	18369436	4264772
HTR5A	internal	amplification	5.7	2.36	13209674	12213946	4264772
IGF1R	cent/telo	amplification	4.51	1.11	35575834	25310551	3117319
IGF1R	cent/telo	deletion	1	0	30800182	35440995	3117319
IGF1R	internal	amplification	5.47	1.19	11205041	14229646	3117319
IGF1R	internal	deletion	1	NA	32275453	NA	3117319
IGF2R	cent/telo	amplification	4.43	1.06	60851739	45908039	10651210
IGF2R	cent/telo	deletion	1	0	44665190	34284448	10651210
IGF2R	internal	amplification	4.89	1.35	35599650	43261792	10651210
IGF2R	internal	deletion	1	0	5133356	1847510	10651210
INPP5Fv2	cent/telo	amplification	4.44	0.99	42916158	27537222	13951360
INPP5Fv2	cent/telo	deletion	1	0	56455614	33667451	13951360
INPP5Fv2	internal	amplification	4.31	0.95	27970783	26620266	13951360
INPP5Fv2	internal	deletion	1	0	11093950	11794337	13951360
KvDMR1	cent/telo	amplification	4.31	1.07	27557508	28689692	2716104
KvDMR1	cent/telo	deletion	1	0	26526364	19413514	2716104
KvDMR1	internal	amplification	4.44	0.73	12249780	16002764	2716104
L3MBTL	cent/telo	amplification	4.88	1.41	41248290	14263008	14273634
L3MBTL	cent/telo	deletion	1	0	24914711	4666080	14273634
L3MBTL	internal	amplification	5.09	1.93	19514548	11176594	14273634
L3MBTL	internal	deletion	1	NA	7116542	NA	14273634
LOC728024/ERLIN2	cent/telo	amplification	4.5	1.22	64137659	36074292	7733347
LOC728024/ERLIN2	cent/telo	deletion	1	0	55223021	29964967	7733347
LOC728024/ERLIN2	internal	amplification	4.9	1.57	24031627	24021243	7733347
LOC728024/ERLIN2	internal	deletion	1	0	20071893	15914406	7733347
LOC728448/PPIEL	cent/telo	amplification	4.71	1	80961533	38191212	40020083
LOC728448/PPIEL	cent/telo	deletion	1	NA	72412473	NA	40020083
LOC728448/PPIEL	internal	amplification	5.8	2.89	32982670	34060357	40020083
LOC728448/PPIEL	internal	deletion	1	0	32120323	42866000	40020083
MCTS2/HM13	cent/telo	amplification	4.8	1.11	48476693	11064176	2265729
MCTS2/HM13	internal	amplification	5.63	2.22	15750457	13187074	2265729
MEG3	cent/telo	amplification	4.91	1.38	31296474	19205159	6052289
MEG3	cent/telo	deletion	1	NA	86102637	NA	6052289
MEG3	internal	amplification	4.86	1.33	35602079	28210343	6052289
MEG3	internal	deletion	1	0	19285704	17876667	6052289
MEST	cent/telo	amplification	4.74	1.08	69888910	37989645	28966042
MEST	cent/telo	deletion	1	NA	49672733	NA	28966042
MEST	internal	amplification	5.1	1.62	35720303	32167060	28966042
MEST	internal	deletion	1	NA	78173236	NA	28966042
NAP1L5	cent/telo	amplification	4.67	1.5	139542650	27398442	38458594
NAP1L5	cent/telo	deletion	1	NA	103755774	NA	38458594
NAP1L5	internal	amplification	4.38	1.11	38695998	29627087	38458594
NAP1L5	internal	deletion	1	0	47563259	22264826	38458594
NESP	cent/telo	amplification	4.88	1.41	29122680	18136831	5604194
NESP	cent/telo	deletion	1	0	24914711	4666080	5604194
NESP	internal	amplification	5.67	2.02	15943821	12679969	5604194
NESP-AS/GNAS-AS1	cent/telo	amplification	4.88	1.41	29122680	18136831	5593679
NESP-AS/GNAS-AS1	cent/telo	deletion	1	0	24914711	4666080	5593679
NESP-AS/GNAS-AS1	internal	amplification	5.67	2.02	15943821	12679969	5593679
NHP2L1	cent/telo	amplification	4.25	1.12	21791851	9053570	9221242
NHP2L1	cent/telo	deletion	1	0	22310191	9733221	9221242
NHP2L1	internal	amplification	4	1.03	7532015	8799769	9221242
NHP2L1	internal	deletion	1	0	9662782	4477614	9221242
PEG10	cent/telo	amplification	4.5	1.1	100719239	33793652	34732418
PEG10	internal	amplification	5.39	1.76	47161572	35368432	34732418
PEG10	internal	deletion	1	NA	78173236	NA	34732418
PEG13/TRAPPC9	cent/telo	amplification	5.05	1.34	23977544	23071211	5249408
PEG13/TRAPPC9	internal	amplification	5.67	1.98	12948113	13703811	5249408
PEG3	cent/telo	amplification	4.6	1.47	20097479	17198655	1773101
PEG3	cent/telo	deletion	1	0	19189556	21784990	1773101
PEG3	internal	amplification	6	2.45	9703723	13502122	1773101
PLAGL1	cent/telo	amplification	4.28	0.91	77017300	43247016	26781084
PLAGL1	cent/telo	deletion	1	0	63389010	32185251	26781084
PLAGL1	internal	amplification	4.85	1.29	40268376	37448158	26781084
PLAGL1	internal	deletion	1	NA	25682828	NA	26781084
RB1	cent/telo	amplification	3.22	0.44	82945901	6560673	31394052
RB1	cent/telo	deletion	1	0	89044771	11284265	31394052
RB1	internal	amplification	4.1	1.49	32855511	23230577	31394052
RB1	internal	deletion	0.96	0.2	31255358	23394369	31394052
SNURF	cent/telo	amplification	4.1	0.32	80653111	1672551	6700990
SNURF	cent/telo	deletion	1	NA	82452712	NA	6700990
SNURF	internal	amplification	4.59	1.21	22406568	17215023	6700990
SNURF	internal	deletion	1	0	12451190	7409173	6700990
WDR27	cent/telo	amplification	4.56	1.16	38777937	44988411	1055006
WDR27	cent/telo	deletion	1	0	22748543	30235303	1055006
WRB	cent/telo	amplification	4.42	1.18	26795587	10895743	7363881
WRB	cent/telo	deletion	1	NA	9586688	NA	7363881
WRB	internal	amplification	4.66	1.1	14750426	11728028	7363881
ZBDF2	cent/telo	amplification	4.23	1.11	85525327	49219158	36068810
ZBDF2	cent/telo	deletion	1	NA	76375376	NA	36068810
ZBDF2	internal	amplification	4.77	1.37	41891153	28909789	36068810
ZBDF2	internal	deletion	1	NA	20912653	NA	36068810
ZFAT	cent/telo	amplification	5	1.25	33587313	24202489	10650352
ZFAT	internal	amplification	5.59	1.81	17004488	20215588	10650352
ZNF331 DMR 1	cent/telo	amplification	4.63	1.46	23759086	16805697	5066228
ZNF331 DMR 1	cent/telo	deletion	1	NA	34593870	NA	5066228
ZNF331 DMR 1	internal	amplification	4.95	1.68	11758484	14020371	5066228
ZNF331 DMR 1	internal	deletion	1	NA	1036885	NA	5066228
ZNF331 DMR 2	cent/telo	amplification	4.63	1.46	23759086	16805697	5082622
ZNF331 DMR 2	cent/telo	deletion	1	NA	34593870	NA	5082622
ZNF331 DMR 2	internal	amplification	4.95	1.68	11758484	14020371	5082622
ZNF331 DMR 2	internal	deletion	1	NA	1036885	NA	5082622
ZNF597 maternal	cent/telo	amplification	4.32	0.98	34098016	29540319	3477094
ZNF597 maternal	cent/telo	deletion	1	0	9390315	7254152	3477094
ZNF597 maternal	internal	amplification	5.7	1.77	10595942	8567297	3477094
ZNF597 maternal	internal	deletion	1	NA	1051615	NA	3477094
ZNF597 paternal	cent/telo	amplification	4.32	0.98	34098016	29540319	3488646
ZNF597 paternal	cent/telo	deletion	1	0	9390315	7254152	3488646
ZNF597 paternal	internal	amplification	5.7	1.77	10595942	8567297	3488646
ZNF597 paternal	internal	deletion	1	NA	1051615	NA	3488646

## Sheet: Breast cell lines
gene	internal	amp	avg_CN	sd_CN	avg_size	sd_size	d.min
BLCAP/NNAT	cent/telo	amplification	5.42	1.62	39931954	13135682	8279997
BLCAP/NNAT	internal	amplification	5.67	1.69	17458965	15083206	8279997
BLCAP/NNAT	internal	deletion	1	0	3321496	3273404	8279997
DIRAS3	cent/telo	amplification	6	2.65	109381331	63521853	54518945
DIRAS3	internal	amplification	4.8	1.16	44202996	43305033	54518945
DIRAS3	internal	deletion	1	0	18278940	16100152	54518945
DIRAS3 Ex2	cent/telo	amplification	6	2.65	109381331	63521853	54522438
DIRAS3 Ex2	internal	amplification	4.8	1.16	44202996	43305033	54522438
DIRAS3 Ex2	internal	deletion	1	0	18278940	16100152	54522438
FAM50B	cent/telo	amplification	5.41	1.35	23263196	24665047	3844720
FAM50B	cent/telo	deletion	1	NA	15236569	NA	3844720
FAM50B	internal	amplification	4.88	0.99	3162778	1810121	3844720
FANCC	cent/telo	amplification	4.5	1.07	90768584	32018817	43233500
FANCC	internal	amplification	4.15	1.16	35058855	32353236	43233500
GNAS Ex1A	cent/telo	amplification	5.5	1.39	26206430	15979558	5556287
GNAS Ex1A	internal	amplification	7.82	2.77	8384002	10419672	5556287
GNAS XL	cent/telo	amplification	5.5	1.39	26206430	15979558	5590336
GNAS XL	internal	amplification	7.82	2.77	8384002	10419672	5590336
GPR1-AS	cent/telo	amplification	4.09	0.3	90074027	43520874	36126167
GPR1-AS	internal	amplification	4.31	0.79	44509838	34385493	36126167
GPR1-AS	internal	deletion	1	NA	10974982	NA	36126167
GRB10	cent/telo	amplification	5.4	1.07	64440250	14268793	8704312
GRB10	internal	amplification	5.52	1.58	39913554	26953798	8704312
H19	cent/telo	amplification	4.53	1.39	24700908	27478852	2016776
H19	cent/telo	deletion	1	0	8673180	6875154	2016776
H19	internal	deletion	1	NA	4512592	NA	2016776
HTR5A	cent/telo	amplification	5.21	1.26	20319962	13707381	4264772
HTR5A	cent/telo	deletion	1	NA	18618914	NA	4264772
HTR5A	internal	amplification	5.5	2.14	16914524	31544526	4264772
IGF1R	cent/telo	amplification	4.7	1.21	28660954	24882054	3117319
IGF1R	cent/telo	deletion	1	NA	43616578	NA	3117319
IGF1R	internal	amplification	5	1.73	7028216	4900747	3117319
IGF2R	cent/telo	amplification	4.5	0.97	37787406	18413167	10651210
IGF2R	cent/telo	deletion	1	0	24930323	23039355	10651210
IGF2R	internal	amplification	4.86	1.21	16433988	21752413	10651210
INPP5Fv2	cent/telo	amplification	4.62	1.19	47645432	29784396	13951360
INPP5Fv2	cent/telo	deletion	1	0	44403921	22497881	13951360
INPP5Fv2	internal	amplification	4.17	0.94	30111460	21912978	13951360
INPP5Fv2	internal	deletion	1	NA	17640363	NA	13951360
KvDMR1	cent/telo	amplification	4.65	1.41	27363743	27890833	2716104
KvDMR1	cent/telo	deletion	1	0	8673180	6875154	2716104
KvDMR1	internal	amplification	4.25	1.5	15717923	13692680	2716104
KvDMR1	internal	deletion	1	NA	4512592	NA	2716104
L3MBTL	cent/telo	amplification	5.23	1.69	38481154	13620939	14273634
L3MBTL	internal	amplification	5.52	1.7	16450314	15767066	14273634
L3MBTL	internal	deletion	1	NA	5714751	NA	14273634
LOC728024/ERLIN2	cent/telo	amplification	4	NA	39199405	NA	7733347
LOC728024/ERLIN2	internal	amplification	6.54	3.44	17312157	22742609	7733347
LOC728024/ERLIN2	internal	deletion	1	0	24845937	14970234	7733347
LOC728448/PPIEL	cent/telo	amplification	4.83	2.14	81818830	50337466	40020083
LOC728448/PPIEL	internal	amplification	4.71	1.33	37850406	33691503	40020083
MCTS2/HM13	cent/telo	amplification	5.75	1.67	45411098	12957861	2265729
MCTS2/HM13	internal	amplification	5.14	1.31	15303335	14442651	2265729
MEG3	cent/telo	amplification	5	1.15	41363305	37491301	6052289
MEG3	internal	amplification	5.08	1.76	22802101	18367848	6052289
MEST	cent/telo	amplification	4.71	1.38	40368255	7712120	28966042
MEST	internal	amplification	5.35	1.47	33315523	28613651	28966042
NAP1L5	cent/telo	amplification	4.67	1.15	179415709	20041958	38458594
NAP1L5	internal	amplification	4.83	1.44	36536542	35807579	38458594
NAP1L5	internal	deletion	1	NA	17389116	NA	38458594
NESP	cent/telo	amplification	5.5	1.39	26206430	15979558	5604194
NESP	internal	amplification	7.82	2.77	8384002	10419672	5604194
NESP-AS/GNAS-AS1	cent/telo	amplification	5.5	1.39	26206430	15979558	5593679
NESP-AS/GNAS-AS1	internal	amplification	7.82	2.77	8384002	10419672	5593679
NHP2L1	cent/telo	amplification	4.64	1.36	25403966	8586467	9221242
NHP2L1	cent/telo	deletion	1	0	23387710	16057025	9221242
NHP2L1	internal	amplification	4.07	1.16	13965597	10810144	9221242
PEG10	internal	amplification	5.54	1.58	40704689	31155460	34732418
PEG13/TRAPPC9	cent/telo	amplification	5.35	1.58	16735882	10907868	5249408
PEG13/TRAPPC9	cent/telo	deletion	1	NA	11428933	NA	5249408
PEG13/TRAPPC9	internal	amplification	7	2.28	8476403	10711136	5249408
PEG3	cent/telo	amplification	5.25	1.55	20297724	20611361	1773101
PEG3	cent/telo	deletion	1	NA	2399356	NA	1773101
PEG3	internal	amplification	5.75	3.59	8104742	10265044	1773101
PLAGL1	cent/telo	amplification	4.62	1.19	51893942	16179949	26781084
PLAGL1	cent/telo	deletion	1	NA	65902564	NA	26781084
PLAGL1	internal	amplification	5.05	1.28	29858480	27596618	26781084
PLAGL1	internal	deletion	1	NA	76979768	NA	26781084
RB1	cent/telo	amplification	4.25	1.26	93046328	5758709	31394052
RB1	internal	amplification	4.33	1.5	33399899	20462491	31394052
RB1	internal	deletion	0.71	0.49	6733569	7888451	31394052
SNURF	cent/telo	amplification	5.33	1.15	80770390	1476214	6700990
SNURF	internal	amplification	4.9	1.04	22045529	21554558	6700990
SNURF	internal	deletion	1	0	23869259	30271986	6700990
WDR27	cent/telo	amplification	4.64	0.95	26012153	21750846	1055006
WDR27	cent/telo	deletion	1	0	24930323	23039355	1055006
WRB	cent/telo	amplification	4.52	1.23	24648996	10329165	7363881
WRB	cent/telo	deletion	1	NA	11876279	NA	7363881
WRB	internal	amplification	5.1	2.18	11902725	8849182	7363881
ZBDF2	cent/telo	amplification	4.09	0.3	90074027	43520874	36068810
ZBDF2	internal	amplification	4.31	0.79	44509838	34385493	36068810
ZBDF2	internal	deletion	1	NA	10974982	NA	36068810
ZFAT	cent/telo	amplification	4.77	1.17	23952821	9312104	10650352
ZFAT	cent/telo	deletion	1	NA	11428933	NA	10650352
ZFAT	internal	amplification	6.9	2.13	14883459	15262068	10650352
ZNF331 DMR 1	cent/telo	amplification	4.86	1.25	28163400	20475104	5066228
ZNF331 DMR 1	internal	amplification	4.5	1.51	6116734	6356110	5066228
ZNF331 DMR 2	cent/telo	amplification	4.86	1.25	28163400	20475104	5082622
ZNF331 DMR 2	internal	amplification	4.5	1.51	6116734	6356110	5082622
ZNF597 maternal	cent/telo	amplification	4.81	0.98	29229045	20483439	3477094
ZNF597 maternal	internal	amplification	5.5	1.35	30951594	25141570	3477094
ZNF597 paternal	cent/telo	amplification	4.81	0.98	29229045	20483439	3488646
ZNF597 paternal	internal	amplification	5.5	1.35	30951594	25141570	3488646
