# Supplementary material for: Copy number rather than epigenetic alterations are the major dictator of imprinted methylation in tumors
Source: Nat Commun. 2017 Sep 7;8:467. doi: 10.1038/s41467-017-00639-9 (PMC5589900; doi:10.1038/s41467-017-00639-9)
Supplement: Supplementary file 5 — Supplementary Data 4 [file 41467_2017_639_MOESM5_ESM.xlsx]

## Sheet: Lung cell lines
Supplementary Data 4. The frequency of CNAs encompassing both imprinted loci and nearby tumour-supressor and oncogenes.
Impinted loci	Imprinted_chr	Imprinted_start	Imprinted_end	Cancer gene	Cancer_chr	Cancer_start	Cancer_end	Distance (bp)	Type	Number of affected imprinted loci	Number of dual affected lines	%
PPIEL	chr1	39522280	39559698	MYCL1 amplification	chr1	39897227	39901882	373144	oncogene	143	141	98
PLAGL1	chr6	143940302	144064599	BCLAF1 amplification	chr6	136256863	136289851	7683437	oncogene	121	98	81
GRB10	chr7	50590068	50792969	EGFR amplification	chr7	55019021	55208080	4286685	oncogene	162	106	65
MEST	chr7	130486171	130506292	MET amplification	chr7	116672392	116798386	13813729	oncogene	157	92	58
PEG13	chr8	140094966	140100582	MYC amplification	chr8	127736069	127741434	12356678	oncogene	160	64	40
INPP5F	chr10	119726097	119829278	FGFR2 amplification	chr10	121479857	121598403	1752285	oncogene	106	98	92
H19	chr11	1995688	1996467	HRAS amplification	chr11	532243	535550	1480856	oncogene	122	114	93
MEG3	chr14	100857624	100861021	AKT1 amplification	chr14	104769349	104795751	3937929	oncogene	149	128	86
MCTS2	chr20	31547342	31549045	BCL2L1 amplification	chr20	31664452	31722898	96751	oncogene	161	160	99
SNU13	chr22	41673930	41688909	EP300 deletion	chr22	41091786	41180079	4722915	tumor_supressor	9	9	100
DIRAS3	chr1	68045992	68051653	FOXD3 deletion	chr1	63323041	63325126	493856	tumor_supressor	2	2	100

## Sheet: Breast cell lines
Impinted loci	Imprinted_chr	Imprinted_start	Imprinted_end	Cancer gene	Cancer_chr	Cancer_start	Cancer_end	Distance (bp)	Type	Number of affected imprinted loci	Number of dual affected lines	%
PPIEL	chr1	39522280	39559698	MYCL1 amplification	chr1	39897227	39901882	373144	oncogene	43	42	97
PLAGL1	chr6	143940302	144064599	BCLAF1 amplification	chr6	136256863	136289851	7683437	oncogene	35	26	74
GRB10	chr7	50590068	50792969	EGFR amplification	chr7	55019021	55208080	4286685	oncogene	45	32	71
MEST	chr7	130486171	130506292	MET amplification	chr7	116672392	116798386	13813729	oncogene	44	21	47
PEG13	chr8	140094966	140100582	MYC amplification	chr8	127736069	127741434	12356678	oncogene	44	10	23
INPP5F	chr10	119726097	119829278	FGFR2 amplification	chr10	121479857	121598403	1752285	oncogene	29	28	96
H19	chr11	1995688	1996467	HRAS amplification	chr11	532243	535550	1480856	oncogene	27	25	92
MEG3	chr14	100857624	100861021	AKT1 amplification	chr14	104769349	104795751	3937929	oncogene	37	31	84
MCTS2	chr20	31547342	31549045	BCL2L1 amplification	chr20	31664452	31722898	96751	oncogene	44	43	97
SNU13	chr22	41673930	41688909	EP300 deletion	chr22	41091786	41180079	4722915	tumor_supressor	3	3	100
DIRAS3	chr1	68045992	68051653	FOXD3 deletion	chr1	63323041	63325126	493856	tumor_supressor	2	1	50

## Sheet: Colon cell lines
Impinted loci	Imprinted_chr	Imprinted_start	Imprinted_end	Cancer gene	Cancer_chr	Cancer_start	Cancer_end	Distance (bp)	Type	Number of affected imprinted loci	Number of dual affected lines	%
PPIEL	chr1	39522280	39559698	MYCL1 amplification	chr1	39897227	39901882	373144	oncogene	44	44	100
PLAGL1	chr6	143940302	144064599	BCLAF1 amplification	chr6	136256863	136289851	7683437	oncogene	43	37	86
GRB10	chr7	50590068	50792969	EGFR amplification	chr7	55019021	55208080	4286685	oncogene	48	39	81
MEST	chr7	130486171	130506292	MET amplification	chr7	116672392	116798386	13813729	oncogene	48	26	54
PEG13	chr8	140094966	140100582	MYC amplification	chr8	127736069	127741434	12356678	oncogene	45	29	64
INPP5F	chr10	119726097	119829278	FGFR2 amplification	chr10	121479857	121598403	1752285	oncogene	46	45	98
H19	chr11	1995688	1996467	HRAS amplification	chr11	532243	535550	1480856	oncogene	48	45	94
MEG3	chr14	100857624	100861021	AKT1 amplification	chr14	104769349	104795751	3937929	oncogene	44	41	91
MCTS2	chr20	31547342	31549045	BCL2L1 amplification	chr20	31664452	31722898	96751	oncogene	50	50	100
SNU13	chr22	41673930	41688909	EP300 deletion	chr22	41091786	41180079	4722915	tumor_supressor	3	3	100
DIRAS3	chr1	68045992	68051653	FOXD3 deletion	chr1	63323041	63325126	493856	tumor_supressor	1	1	100

## Sheet: Liver cell lines
Impinted loci	Imprinted_chr	Imprinted_start	Imprinted_end	Cancer gene	Cancer_chr	Cancer_start	Cancer_end	Distance (bp)	Type	Number of affected imprinted loci	Number of dual affected lines	%
PPIEL	chr1	39522280	39559698	MYCL1 amplification	chr1	39897227	39901882	373144	oncogene	12	11	91
PLAGL1	chr6	143940302	144064599	BCLAF1 amplification	chr6	136256863	136289851	7683437	oncogene	12	7	58
GRB10	chr7	50590068	50792969	EGFR amplification	chr7	55019021	55208080	4286685	oncogene	14	6	43
MEST	chr7	130486171	130506292	MET amplification	chr7	116672392	116798386	13813729	oncogene	13	9	69
PEG13	chr8	140094966	140100582	MYC amplification	chr8	127736069	127741434	12356678	oncogene	14	6	43
INPP5F	chr10	119726097	119829278	FGFR2 amplification	chr10	121479857	121598403	1752285	oncogene	12	12	100
H19	chr11	1995688	1996467	HRAS amplification	chr11	532243	535550	1480856	oncogene	10	10	100
MEG3	chr14	100857624	100861021	AKT1 amplification	chr14	104769349	104795751	3937929	oncogene	9	8	89
MCTS2	chr20	31547342	31549045	BCL2L1 amplification	chr20	31664452	31722898	96751	oncogene	14	13	93
SNU13	chr22	41673930	41688909	EP300 deletion	chr22	41091786	41180079	4722915	tumor_supressor	0	0	0
DIRAS3	chr1	68045992	68051653	FOXD3 deletion	chr1	63323041	63325126	493856	tumor_supressor	0	0	0
