# Supplementary material for: Copy number rather than epigenetic alterations are the major dictator of imprinted methylation in tumors
Source: Nat Commun. 2017 Sep 7;8:467. doi: 10.1038/s41467-017-00639-9 (PMC5589900; doi:10.1038/s41467-017-00639-9)
Supplement: Supplementary file 6 — Supplementary Data 5 [file 41467_2017_639_MOESM6_ESM.xlsx]

## Sheet: Breast cell lines
Supplementary Data 5. The extent of imprint-encompassing cnnLOH in cancer cell lines and accompanying homozygous mutated genes. Cell lines listed in grey do not have associated mutation data in COSMIC repository. Genes highlighted in red are known cancer genes listed in the COSMIC cancer gene census.
Chr	Start	End	Cell line	cnnLOH	Imprinted loci	Homozygous mutated gene
1	61736	56560116	AU565	TRUE	PPIEL
6	2033840	7469255	AU565	TRUE	FAM50B
14	99991636	106538063	AU565	TRUE	IG_DMR
20	26305580	35176822	AU565	TRUE	HM13/MCTS2
2	204393831	221019700	BT-20	TRUE	ZBDF2
4	86980090	91450234	BT-20	TRUE	HERC3/NAP1L5
6	118414887	171051006	BT-20	TRUE	ZAC/PLAGL1;IGF2R;WDR27
7	43259	51613833	BT-20	TRUE	GRB10
7	67603787	97385971	BT-20	TRUE	SGCE/PEG10
7	126046877	159127005	BT-20	TRUE	MEST;HTR5A
13	32540047	64551994	BT-20	TRUE	RB1	RB1
14	89037976	106223861	BT-20	TRUE	IG_DMR
16	60778	8024184	BT-20	TRUE	NAT15/ZNF597
19	52154905	57970812	BT-20	TRUE	ZNF331;PEG3/ZIM2
20	29420353	52644869	BT-20	TRUE	HM13/MCTS2;NNAT;L3MBTL
20	52662575	62956154	BT-20	TRUE	GNAS
22	24401530	51234456	BT-20	TRUE	NHP2L1
8	24984157	39230660	BT-474	TRUE	ERLIN
11	198510	4790857	BT-474	TRUE	IGF2/H19;KvDMR
13	23597150	115108398	BT-474	TRUE	RB1
15	84189439	102469041	BT-474	TRUE	IGF1R
22	16662743	51234456	BT-474	TRUE	NHP2L1
1	17276242	104159385	BT-483	TRUE	PPIEL;DIRAS3
6	103765670	171051006	BT-483	TRUE	ZAC/PLAGL1;IGF2R;WDR27
10	60430158	135506705	BT-483	TRUE	INPP5Fv2
22	24169707	49187910	BT-483	TRUE	NHP2L1
2	146877806	243089457	BT-549	TRUE	ZBDF2	RTKN, SCRN3, OSBPL6, COL3A1, CASP10
4	10234215	172515183	BT-549	TRUE	HERC3/NAP1L5	FGF5, DD1T4L
8	24984333	39230660	BT-549	TRUE	ERLIN
8	115650698	146298156	BT-549	TRUE	PEG13
9	69942511	141091395	BT-549	TRUE	FANCC
11	198510	4967397	BT-549	TRUE	IGF2/H19;KvDMR
14	24489392	106157767	BT-549	TRUE	IG_DMR	MTTL3
15	22751681	102469041	BT-549	TRUE	SNRPN ;IGF1R	N1PA2, VPS18
16	60778	34459710	BT-549	TRUE	NAT15/ZNF597
19	35866802	59097855	BT-549	TRUE	ZNF331;PEG3/ZIM2	KANK3, PTH2, CPT1C
21	9764385	48096958	BT-549	TRUE	WRB
22	16052529	51234456	BT-549	TRUE	NHP2L1
4	69489336	172987929	CAL-120	TRUE	HERC3/NAP1L5
6	121823879	171051006	CAL-120	TRUE	ZAC/PLAGL1;IGF2R;WDR27
7	28938114	52633228	CAL-120	TRUE	GRB10
8	134449830	146298156	CAL-120	TRUE	PEG13
9	96697032	98089643	CAL-120	TRUE	FANCC
10	89302760	135506705	CAL-120	TRUE	INPP5Fv2
11	198510	2419103	CAL-120	TRUE	IGF2/H19
13	19026950	69251506	CAL-120	TRUE	RB1
15	22673400	102469041	CAL-120	TRUE	SNRPN ;IGF1R
21	19815196	45785014	CAL-120	TRUE	WRB
22	30099537	51234456	CAL-120	TRUE	NHP2L1
11	198510	4968117	CAL-148	TRUE	IGF2/H19;KvDMR
14	19002125	106218586	CAL-148	TRUE	IG_DMR
11	198510	4973471	CAL-51	TRUE	IGF2/H19;KvDMR
2	167096227	243089457	CAL-85-1	TRUE	ZBDF2
6	142235962	158744019	CAL-85-1	TRUE	ZAC/PLAGL1
6	158824107	171051006	CAL-85-1	TRUE	IGF2R;WDR27
7	161286	54723212	CAL-85-1	TRUE	GRB10
9	70940596	141091395	CAL-85-1	TRUE	FANCC
10	42639556	135506705	CAL-85-1	TRUE	INPP5Fv2
11	198510	50769318	CAL-85-1	TRUE	IGF2/H19;KvDMR
13	19026950	115108398	CAL-85-1	TRUE	RB1
14	60748780	107285437	CAL-85-1	TRUE	IG_DMR
15	22751095	32023627	CAL-85-1	TRUE	SNRPN
15	32113284	102469041	CAL-85-1	TRUE	IGF1R
16	60778	32040484	CAL-85-1	TRUE	NAT15/ZNF597
20	32331518	41872723	CAL-85-1	TRUE	NNAT
20	41884604	62956154	CAL-85-1	TRUE	L3MBTL;GNAS
1	61736	43104711	CAMA-1	TRUE	PPIEL
1	61736	51124456	COLO-824	TRUE	PPIEL
4	49089375	102084615	COLO-824	TRUE	HERC3/NAP1L5
8	26250296	46912315	COLO-824	TRUE	ERLIN
10	39076222	135506705	COLO-824	TRUE	INPP5Fv2
14	20425911	106218586	COLO-824	TRUE	IG_DMR
15	29366335	101384197	COLO-824	TRUE	IGF1R
16	60778	20515236	COLO-824	TRUE	NAT15/ZNF597
19	24373083	59097855	COLO-824	TRUE	ZNF331;PEG3/ZIM2
22	41202151	42803730	COLO-824	TRUE	NHP2L1
10	88621421	124812487	DU-4475	TRUE	INPP5Fv2
7	75937049	142476037	EFM-19	TRUE	SGCE/PEG10;MEST
7	142486116	159127005	EFM-19	TRUE	HTR5A
9	69941943	141091395	EFM-19	TRUE	FANCC
10	106133708	135506705	EFM-19	TRUE	INPP5Fv2
1	61736	57150821	EFM-192A	TRUE	PPIEL
1	61873677	72750353	EFM-192A	TRUE	DIRAS3
7	45297309	63555887	EFM-192A	TRUE	GRB10
9	97255539	98183783	EFM-192A	TRUE	FANCC
11	198510	4967397	EFM-192A	TRUE	IGF2/H19;KvDMR
20	35306103	45576907	EFM-192A	TRUE	NNAT;L3MBTL
21	35812674	48096958	EFM-192A	TRUE	WRB
22	16052529	51234456	EFM-192A	TRUE	NHP2L1
1	36499343	41167534	EVSA-T	TRUE	PPIEL
2	129893556	243089457	EVSA-T	TRUE	ZBDF2
7	149825182	159127005	EVSA-T	TRUE	HTR5A
8	135406925	146298156	EVSA-T	TRUE	PEG13
10	72760	135506705	EVSA-T	TRUE	INPP5Fv2	PTEN
11	198510	3839943	EVSA-T	TRUE	IGF2/H19;KvDMR
13	45776896	52609208	EVSA-T	TRUE	RB1
20	15211399	35584624	EVSA-T	TRUE	HM13/MCTS2
20	38983465	48391491	EVSA-T	TRUE	L3MBTL
4	86979945	92297870	HCC1143	TRUE	HERC3/NAP1L5	GALNTL6
6	882436	29993196	HCC1143	TRUE	FAM50B
6	132719369	171051006	HCC1143	TRUE	ZAC/PLAGL1;IGF2R;WDR27
7	69687212	116547991	HCC1143	TRUE	SGCE/PEG10
7	125255578	137138024	HCC1143	TRUE	MEST
7	144260333	159127005	HCC1143	TRUE	HTR5A
8	24991105	43330389	HCC1143	TRUE	ERLIN
13	32540047	69251650	HCC1143	TRUE	RB1	WBP4
14	41670102	104789114	HCC1143	TRUE	IG_DMR	CATSPERB
20	30132278	31573320	HCC1143	TRUE	HM13/MCTS2
21	36223627	42133622	HCC1143	TRUE	WRB
2	184093999	243089457	HCC1187	TRUE	ZBDF2	AGBL5, SLC4A3, UGT1A9, AMPD2, ARHGEF4, ZNF142
4	10230813	108051500	HCC1187	TRUE	HERC3/NAP1L5	C4ORF14
6	134539179	171051006	HCC1187	TRUE	ZAC/PLAGL1;IGF2R;WDR27
7	149244890	159127005	HCC1187	TRUE	HTR5A
9	37747	141091395	HCC1187	TRUE	FANCC
10	84436097	135506705	HCC1187	TRUE	INPP5Fv2	AVPI1
11	198510	4968117	HCC1187	TRUE	IGF2/H19;KvDMR
13	19026950	59374071	HCC1187	TRUE	RB1
14	99790540	107285437	HCC1187	TRUE	IG_DMR	NFKB1A
15	22673400	34722632	HCC1187	TRUE	SNRPN
15	72446716	102469041	HCC1187	TRUE	IGF1R
16	60778	70842097	HCC1187	TRUE	NAT15/ZNF597
20	31304606	62956154	HCC1187	TRUE	NNAT;L3MBTL;GNAS
22	16506461	51234456	HCC1187	TRUE	NHP2L1	MYH9
1	9438540	58530300	HCC1395	TRUE	PPIEL	C1ORF64, C1QB, AGRN, CROCC, MAP7D1
1	59021314	70073589	HCC1395	TRUE	DIRAS3	XDH, LOC200420
6	106295119	151375621	HCC1395	TRUE	ZAC/PLAGL1
6	151384415	171051006	HCC1395	TRUE	IGF2R;WDR27
8	12556042	50625405	HCC1395	TRUE	ERLIN	PCM1, NEFM, LOXC2, TG, FGFR1
8	115650698	146298156	HCC1395	TRUE	ZFAT;PEG13
10	89767229	135506705	HCC1395	TRUE	INPP5Fv2	DHX32, PDCD11
11	198510	6478216	HCC1395	TRUE	IGF2/H19;KvDMR	APBB1, OR8D2
14	98221530	106329230	HCC1395	TRUE	IG_DMR	MIA2, SLC8A3
15	22263558	30913588	HCC1395	TRUE	SNRPN	TMEM62, DUOX1, GALK2, ATP8B4
19	49899996	59097855	HCC1395	TRUE	ZNF331;PEG3/ZIM2	UQCR11, RFX2, MUC16, RANBP3
20	36056143	36738541	HCC1395	TRUE	NNAT
22	38061980	51234456	HCC1395	TRUE	NHP2L1	PANX2
9	68665185	136522274	HCC1419	TRUE	FANCC
15	22751246	41288278	HCC1419	TRUE	SNRPN
1	65778295	70089833	HCC1428	TRUE	DIRAS3
4	70232023	89915914	HCC1428	TRUE	HERC3/NAP1L5
6	149662	8547953	HCC1428	TRUE	FAM50B
6	63952356	151925377	HCC1428	TRUE	ZAC/PLAGL1
6	152042490	171051006	HCC1428	TRUE	IGF2R;WDR27
9	91204990	141091395	HCC1428	TRUE	FANCC
11	221584	4967397	HCC1428	TRUE	IGF2/H19;KvDMR
13	19026950	115108398	HCC1428	TRUE	RB1
15	22582530	30491388	HCC1428	TRUE	SNRPN
15	70205637	102469041	HCC1428	TRUE	IGF1R
19	52154905	59097855	HCC1428	TRUE	ZNF331;PEG3/ZIM2
22	16052529	51234456	HCC1428	TRUE	NHP2L1
8	141004785	141410497	HCC1500	TRUE	PEG13
14	98156590	107285437	HCC1500	TRUE	IG_DMR
15	82670170	102469041	HCC1500	TRUE	IGF1R
6	105817478	171051006	HCC1569	TRUE	ZAC/PLAGL1;IGF2R;WDR27
10	51774000	135506705	HCC1569	TRUE	INPP5Fv2
14	19002125	106194478	HCC1569	TRUE	IG_DMR
15	24058995	43759774	HCC1569	TRUE	SNRPN
15	79555392	102469041	HCC1569	TRUE	IGF1R
19	43756238	59097855	HCC1569	TRUE	ZNF331;PEG3/ZIM2
21	9764385	48096958	HCC1569	TRUE	WRB
22	16052529	51234456	HCC1569	TRUE	NHP2L1
4	86907248	96255198	HCC1599	TRUE	HERC3/NAP1L5
7	43259	57806023	HCC1599	TRUE	GRB10
8	24065882	38043758	HCC1599	TRUE	ERLIN
8	135951421	146298156	HCC1599	TRUE	PEG13
10	100224578	135506705	HCC1599	TRUE	INPP5Fv2
13	19026950	115108398	HCC1599	TRUE	RB1
14	29287989	106054898	HCC1599	TRUE	IG_DMR	FANCM, MTA1, SYNE2
15	73723395	102469041	HCC1599	TRUE	IGF1R	HECR1
19	41138349	56698242	HCC1599	TRUE	ZNF331
2	191064118	242428910	HCC1806	TRUE	ZBDF2
4	70232125	191027924	HCC1806	TRUE	HERC3/NAP1L5
6	130014988	171051006	HCC1806	TRUE	ZAC/PLAGL1;IGF2R;WDR27
9	29527023	123791344	HCC1806	TRUE	FANCC
14	19002125	107285437	HCC1806	TRUE	IG_DMR
19	45127433	54895041	HCC1806	TRUE	ZNF331
20	32914699	62956154	HCC1806	TRUE	NNAT;L3MBTL;GNAS
21	29757138	48096958	HCC1806	TRUE	WRB
22	29102335	51234456	HCC1806	TRUE	NHP2L1
6	160071482	162080806	HCC1954	TRUE	IGF2R
8	31255	39195894	HCC1954	TRUE	ERLIN
8	133830343	146298156	HCC1954	TRUE	ZFAT;PEG13
9	46039615	141091395	HCC1954	TRUE	FANCC
1	35114268	72750353	HCC202	TRUE	PPIEL;DIRAS3
4	85252334	115175345	HCC202	TRUE	HERC3/NAP1L5
6	149662	31337850	HCC202	TRUE	FAM50B
8	33843540	39546289	HCC202	TRUE	ERLIN
11	198510	55895731	HCC202	TRUE	IGF2/H19;KvDMR
14	34804029	106530365	HCC202	TRUE	IG_DMR
15	22751095	61684205	HCC202	TRUE	SNRPN
15	61700385	102469041	HCC202	TRUE	IGF1R
19	52089484	56151425	HCC202	TRUE	ZNF331
20	40735138	45627759	HCC202	TRUE	L3MBTL
22	30597135	47427374	HCC202	TRUE	NHP2L1
2	154140666	207661315	HCC2157	TRUE	ZBDF2	ALS2
4	75370036	102105296	HCC2157	TRUE	HERC3/NAP1L5	LRBA
6	74603556	171051006	HCC2157	TRUE	ZAC/PLAGL1;IGF2R;WDR27
8	11859740	43778914	HCC2157	TRUE	ERLIN
14	19002125	106329230	HCC2157	TRUE	IG_DMR
15	22588019	29218720	HCC2157	TRUE	SNRPN
16	60778	8933022	HCC2157	TRUE	NAT15/ZNF597
19	43766659	59097855	HCC2157	TRUE	ZNF331;PEG3/ZIM2	ATP5SL
20	26172067	30149983	HCC2157	TRUE	HM13/MCTS2
22	41265628	42817092	HCC2157	TRUE	NHP2L1
7	69689270	97385971	HCC2218	TRUE	SGCE/PEG10
7	109453983	159127005	HCC2218	TRUE	MEST;HTR5A
8	31255	49782503	HCC2218	TRUE	ERLIN
13	19026950	73035011	HCC2218	TRUE	RB1
6	149662	21724480	HCC38	TRUE	FAM50B
20	31533618	37053085	HCC38	TRUE	NNAT
20	45841979	62956154	HCC38	TRUE	GNAS
22	41914593	51234456	HCC38	TRUE	NHP2L1
2	184093999	243089457	HCC70	TRUE	ZBDF2
9	71021662	128969465	HCC70	TRUE	FANCC
10	88223698	135506705	HCC70	TRUE	INPP5Fv2
11	198510	25713213	HCC70	TRUE	IGF2/H19;KvDMR
13	19026950	57751097	HCC70	TRUE	RB1
21	14345670	48096958	HCC70	TRUE	WRB
22	24395299	51234456	HCC70	TRUE	NHP2L1
1	25646987	72750353	HDQ-P1	TRUE	PPIEL;DIRAS3
2	205885899	243089457	HDQ-P1	TRUE	ZBDF2
4	70236152	91011689	HDQ-P1	TRUE	HERC3/NAP1L5
7	16525892	54380374	HDQ-P1	TRUE	GRB10
8	31255	43655314	HDQ-P1	TRUE	ERLIN
9	44840919	141091395	HDQ-P1	TRUE	FANCC
11	198510	34467848	HDQ-P1	TRUE	IGF2/H19;KvDMR
14	89836271	106199377	HDQ-P1	TRUE	IG_DMR
19	32059687	59097855	HDQ-P1	TRUE	ZNF331;PEG3/ZIM2
20	29420353	30511108	HDQ-P1	TRUE	HM13/MCTS2
20	49628279	62956154	HDQ-P1	TRUE	GNAS
22	39389629	51234456	HDQ-P1	TRUE	NHP2L1
6	76165524	171051006	Hs-578-T	TRUE	ZAC/PLAGL1;IGF2R;WDR27
9	44781861	141091395	Hs-578-T	TRUE	FANCC
10	82894470	135506705	Hs-578-T	TRUE	INPP5Fv2
13	19026950	53696774	Hs-578-T	TRUE	RB1
16	60778	19944363	Hs-578-T	TRUE	NAT15/ZNF597
1	61736	106732956	MCF7	TRUE	PPIEL;DIRAS3	FAM151A, HES5, PEX14, NT5C1A
6	155310347	170036260	MCF7	TRUE	IGF2R;WDR27
7	124933878	159127005	MCF7	TRUE	MEST;HTR5A
11	198510	16917028	MCF7	TRUE	IGF2/H19;KvDMR
13	19026950	115108398	MCF7	TRUE	RB1
15	22421127	34714124	MCF7	TRUE	SNRPN	ONECUT1
21	14566372	48096958	MCF7	TRUE	WRB	SH3BGR
2	203312022	243089457	MDA-MB-157	TRUE	ZBDF2
9	84648011	123585447	MDA-MB-157	TRUE	FANCC
10	52409142	135506705	MDA-MB-157	TRUE	INPP5Fv2
13	20671077	48928779	MDA-MB-157	TRUE	RB1
15	22583397	34678778	MDA-MB-157	TRUE	SNRPN
15	69241483	102469041	MDA-MB-157	TRUE	IGF1R
16	60778	3871286	MDA-MB-157	TRUE	NAT15/ZNF597
19	53296903	54188253	MDA-MB-157	TRUE	ZNF331
21	36516318	48096958	MDA-MB-157	TRUE	WRB
22	36858629	50704661	MDA-MB-157	TRUE	NHP2L1
6	79039234	166336936	MDA-MB-231	TRUE	ZAC/PLAGL1;IGF2R	CLU9, BACH2
8	31255	119908476	MDA-MB-231	TRUE	ERLIN	MSR1, ZNF703
8	137242496	146298156	MDA-MB-231	TRUE	PEG13
13	19026950	69251506	MDA-MB-231	TRUE	RB1
14	60043080	106530365	MDA-MB-231	TRUE	IG_DMR	ZBTB1, SYNE2
15	24782268	102469041	MDA-MB-231	TRUE	SNRPN	MAP1A, TJP1
16	60778	78371608	MDA-MB-231	TRUE	NAT15/ZNF597
22	16052529	51234456	MDA-MB-231	TRUE	NHP2L1	NF2, PKDREJ
6	143933224	144518044	MDA-MB-361	TRUE	ZAC/PLAGL1
13	19026950	115108398	MDA-MB-361	TRUE	RB1
19	54909382	57644442	MDA-MB-361	TRUE	PEG3/ZIM2
20	56934447	58073713	MDA-MB-361	TRUE	GNAS
2	111388633	243089457	MDA-MB-415	TRUE	ZBDF2
6	152988770	171051006	MDA-MB-415	TRUE	IGF2R;WDR27
8	24984157	114436474	MDA-MB-415	TRUE	ERLIN
9	70868441	141091395	MDA-MB-415	TRUE	FANCC
2	206568410	213551094	MDA-MB-436	TRUE	ZBDF2
4	67360886	91202358	MDA-MB-436	TRUE	HERC3/NAP1L5
6	149662	65550856	MDA-MB-436	TRUE	FAM50B
6	151499758	171051006	MDA-MB-436	TRUE	IGF2R;WDR27
7	39910207	51878191	MDA-MB-436	TRUE	GRB10
8	20242872	47824048	MDA-MB-436	TRUE	ERLIN
9	96973437	141091395	MDA-MB-436	TRUE	FANCC
10	119829421	130232922	MDA-MB-436	TRUE	INPP5Fv2
11	198510	18988572	MDA-MB-436	TRUE	IGF2/H19;KvDMR
13	19026950	50905192	MDA-MB-436	TRUE	RB1
14	81133644	106868555	MDA-MB-436	TRUE	IG_DMR
16	60778	6590119	MDA-MB-436	TRUE	NAT15/ZNF597
20	35385311	46773023	MDA-MB-436	TRUE	NNAT;L3MBTL
21	37861048	48096958	MDA-MB-436	TRUE	WRB
22	16052529	50077531	MDA-MB-436	TRUE	NHP2L1
1	17056458	47602137	MDA-MB-453	TRUE	PPIEL
1	47612030	72750353	MDA-MB-453	TRUE	DIRAS3
7	94224748	108717107	MDA-MB-453	TRUE	SGCE/PEG10
9	70873222	139320069	MDA-MB-453	TRUE	FANCC
11	198510	5788093	MDA-MB-453	TRUE	IGF2/H19;KvDMR
15	69650053	102469041	MDA-MB-453	TRUE	IGF1R
4	56512574	143794406	MDA-MB-468	TRUE	HERC3/NAP1L5	FBXL5, RASGEF1B, TLR2
7	63296031	97874094	MDA-MB-468	TRUE	SGCE/PEG10
7	151803986	159127005	MDA-MB-468	TRUE	HTR5A
8	24991105	40182118	MDA-MB-468	TRUE	ERLIN
10	44632193	135506705	MDA-MB-468	TRUE	INPP5Fv2	PTEN
11	198510	5788093	MDA-MB-468	TRUE	IGF2/H19;KvDMR	C11ORF16, DBX1
14	60029167	106329230	MDA-MB-468	TRUE	IG_DMR	ALKBH1
15	22582902	30444277	MDA-MB-468	TRUE	SNRPN
15	57266816	102469041	MDA-MB-468	TRUE	IGF1R
16	60778	4560058	MDA-MB-468	TRUE	NAT15/ZNF597	MMP15, PKD1L2, HMOX2
22	24401530	51234456	MDA-MB-468	TRUE	NHP2L1
2	100636757	236568023	MFM-223	TRUE	ZBDF2
6	154900749	171051006	MFM-223	TRUE	IGF2R;WDR27
8	128970901	146298156	MFM-223	TRUE	PEG13
9	30257912	111763611	MFM-223	TRUE	FANCC
10	109621020	122900767	MFM-223	TRUE	INPP5Fv2
14	94977781	106538063	MFM-223	TRUE	IG_DMR
19	54937633	58169755	MFM-223	TRUE	PEG3/ZIM2
6	155213791	171051006	MRK-nu-1	TRUE	IGF2R;WDR27
22	32254863	51234456	MRK-nu-1	TRUE	NHP2L1
10	86884621	135506705	OCUB-M	TRUE	INPP5Fv2
11	198510	25221012	OCUB-M	TRUE	IGF2/H19;KvDMR
13	19026950	50450796	OCUB-M	TRUE	RB1
14	22116895	106097308	OCUB-M	TRUE	IG_DMR
22	39617941	42296669	OCUB-M	TRUE	NHP2L1
1	61736	41264809	T47D	TRUE	PPIEL
1	41294897	72768499	T47D	TRUE	DIRAS3
2	146877806	213455399	T47D	TRUE	ZBDF2	ACVR1, C2ORF71, CEP68, SCRN3
4	69505116	122274655	T47D	TRUE	HERC3/NAP1L5	MLLT4, RASSF6
6	79039234	171051006	T47D	TRUE	ZAC/PLAGL1;IGF2R;WDR27	CRSP3, MED23
7	87331965	97395461	T47D	TRUE	SGCE/PEG10
7	97404241	159127005	T47D	TRUE	MEST;HTR5A
8	139775001	141134596	T47D	TRUE	PEG13
9	77952487	106356541	T47D	TRUE	FANCC
10	104217503	135506705	T47D	TRUE	INPP5Fv2	GSTO1, CPXM2
11	198510	19904618	T47D	TRUE	IGF2/H19;KvDMR	RIC8A, OR52N1, TMPRSS13
13	38088331	96217538	T47D	TRUE	RB1
19	43753302	59097855	T47D	TRUE	ZNF331;PEG3/ZIM2	CHMP2A, NLRP9, ZNF527
20	24687379	30582731	T47D	TRUE	HM13/MCTS2
22	17709771	51234456	T47D	TRUE	NHP2L1	ELFN2, PLA2G3
4	69505116	161874001	UACC-812	TRUE	HERC3/NAP1L5
7	98411701	159127005	UACC-812	TRUE	MEST;HTR5A
11	1624859	4968117	UACC-812	TRUE	IGF2/H19;KvDMR
19	47823158	59097855	UACC-812	TRUE	ZNF331;PEG3/ZIM2
20	29835050	30373806	UACC-812	TRUE	HM13/MCTS2
21	40356054	41097438	UACC-812	TRUE	WRB
22	35294541	44545545	UACC-812	TRUE	NHP2L1
7	16709708	62077306	UACC-893	TRUE	GRB10
7	93683616	95055367	UACC-893	TRUE	SGCE/PEG10
8	25351928	39230660	UACC-893	TRUE	ERLIN
8	124460546	146298156	UACC-893	TRUE	PEG13
9	70873222	122688937	UACC-893	TRUE	FANCC
10	80477555	135506705	UACC-893	TRUE	INPP5Fv2
13	19026950	69251650	UACC-893	TRUE	RB1
19	24503773	59097855	UACC-893	TRUE	ZNF331;PEG3/ZIM2
8	24984333	38597727	ZR-75-30	TRUE	ERLIN
20	29454343	62956154	ZR-75-30	TRUE	HM13/MCTS2;NNAT;L3MBTL;GNAS

## Sheet: Colon cell lines
Chr	Start	End	Cell line	cnnLOH	Imprinted loci	Homozygous mutated gene
1	61736	103045655	C2BBe1	TRUE	PPIEL;DIRAS3
4	69540026	180310067	C2BBe1	TRUE	HERC3/NAP1L5
6	149662	171051006	C2BBe1	TRUE	FAM50B;ZAC/PLAGL1;IGF2R;WDR27
11	198510	4970244	C2BBe1	TRUE	IGF2/H19;KvDMR
15	33556282	102469041	C2BBe1	TRUE	IGF1R
6	149662	21149064	CaR-1	TRUE	FAM50B
6	65687082	171051006	CaR-1	TRUE	ZAC/PLAGL1;IGF2R;WDR27
7	119335792	133785178	CaR-1	TRUE	MEST
7	142486116	159127005	CaR-1	TRUE	HTR5A
14	72182239	106538063	CaR-1	TRUE	IG_DMR
15	20016329	48206221	CaR-1	TRUE	SNRPN
15	76902180	102469041	CaR-1	TRUE	IGF1R
16	60778	6654482	CaR-1	TRUE	NAT15/ZNF597
22	30099537	51234456	CaR-1	TRUE	NHP2L1
4	87184333	90257479	CCK-81	TRUE	HERC3/NAP1L5
6	151311055	169646920	CCK-81	TRUE	IGF2R
8	24991105	39230660	CL-11	TRUE	ERLIN
8	39388300	146298156	CL-11	TRUE	PEG13
15	20016329	34694637	CL-11	TRUE	SNRPN
6	149662	48930865	CL-40	TRUE	FAM50B	MAK, BTN3A3, TUBB, YIPF3, OR11A1, LRFN2
6	103760048	171051006	CL-40	TRUE	ZAC/PLAGL1;IGF2R;WDR27	IGF2R, PARK2, KIF25,C6ORF174,LATS1
15	27952681	102469041	CL-40	TRUE	IGF1R
6	138433569	171051006	COLO-205	TRUE	ZAC/PLAGL1;IGF2R;WDR27
8	24991105	39230660	COLO-205	TRUE	ERLIN
4	64716432	91740834	COLO-320-HSR	TRUE	HERC3/NAP1L5	UGT2B11
6	382559	29850856	COLO-320-HSR	TRUE	FAM50B	MDC1, RPS10,
6	103765471	162164600	COLO-320-HSR	TRUE	ZAC/PLAGL1;IGF2R	SYNE1
6	163114462	171051006	COLO-320-HSR	TRUE	WDR27
7	93080849	94954899	COLO-320-HSR	TRUE	SGCE/PEG10
8	7250381	127431838	COLO-320-HSR	TRUE	ERLIN
8	129012142	146298156	COLO-320-HSR	TRUE	PEG13
14	91514083	106224355	COLO-320-HSR	TRUE	IG_DMR
20	29525423	30433139	COLO-320-HSR	TRUE	HM13/MCTS2
1	35104492	68536234	COLO-678	TRUE	PPIEL;DIRAS3	RAVER2
2	90301265	242783397	COLO-678	TRUE	ZBDF2	KLF7, ZNF804A, DNAH7
6	149662	18055390	COLO-678	TRUE	FAM50B
9	22986049	113895476	COLO-678	TRUE	FANCC
13	46080684	58584791	COLO-678	TRUE	RB1
14	57434818	106534145	COLO-678	TRUE	IG_DMR	CDC42BPB, SERPINA5
16	60778	4655283	COLO-678	TRUE	NAT15/ZNF597	ZSCAN10, VASN, MRPL54, CCDC94, FBN3
19	18371117	59097855	COLO-678	TRUE	ZNF331;PEG3/ZIM2
2	201184958	243089457	COLO-741	TRUE	ZBDF2
10	102440552	135506705	COLO-741	TRUE	INPP5Fv2
14	20424926	106223861	COLO-741	TRUE	IG_DMR
19	55849413	59097855	COLO-741	TRUE	PEG3/ZIM2
6	169681093	170330322	CW-2	TRUE	WDR27
9	96875583	98144136	CW-2	TRUE	FANCC
6	2132174	29850856	GP5d	TRUE	FAM50B
1	61736	112695674	HCC-56	TRUE	PPIEL;DIRAS3
7	94057072	95055367	HCC-56	TRUE	SGCE/PEG10
19	54876652	59097855	HCC-56	TRUE	PEG3/ZIM2
20	24717085	35584624	HCC-56	TRUE	HM13/MCTS2
14	36387684	107285437	HCT-15	TRUE	IG_DMR	KIAA0586, SYNE2, CCDC175, CRP10, C14ORF38, GPHB5, AHNAK2, FRMD6, CTAGE5, EVL, PLEKHD1, MAP3K9, ASB2, SOS2, SYNE2, CCDC175, CRP10, C14ORF38, GPHB5, AHNAK2, FRMD6, CTAGE5, EVL, RDH1L, PLEKHD1, MAP3K9, ASB2, SOS2, SYNE2, CCDC175, CRP10, C14ORF38, GPHB5, AHNAK2, FRMD6, CTAGE5, EVL, RDH1L, PLEKHD1, MAP3K9, ASB2, SOS2
6	80614585	161866183	HT-29	TRUE	ZAC/PLAGL1;IGF2R
6	162097515	171051006	HT-29	TRUE	WDR27
8	2589916	39246676	HT-29	TRUE	ERLIN
1	60185374	84684038	HT55	TRUE	DIRAS3
4	69294800	91627909	HT55	TRUE	HERC3/NAP1L5	PPEF2, SPARCL1
6	149662	41415498	HT55	TRUE	FAM50B
8	31255	59302992	HT55	TRUE	ERLIN
9	14413759	139785657	HT55	TRUE	FANCC
16	60778	5665456	HT55	TRUE	NAT15/ZNF597
21	14800846	48096958	HT55	TRUE	WRB	PCBP3, TMPRSS15, DNAJC28, ADAMTS1, NRIP1
22	16052529	51234456	HT55	TRUE	NHP2L1	EIF3L, DGCR14, C22ORF29, APOL1, ARFGAP3, BCR
21	40442840	48096958	KM12	TRUE	WRB
2	52787949	243089457	LoVo	TRUE	ZBDF2	LRP1B, CREB1, SP9, ACVR2A, UGT1A6
1	6611294	72768917	LS-1034	TRUE	PPIEL;DIRAS3
6	169704867	170424167	LS-1034	TRUE	WDR27
14	41670102	106054898	LS-1034	TRUE	IG_DMR
22	16281596	51234456	LS-1034	TRUE	NHP2L1
4	89112833	90126051	LS-123	TRUE	HERC3/NAP1L5
7	85199302	109384493	LS-123	TRUE	SGCE/PEG10
7	113784541	153505267	LS-123	TRUE	MEST
7	153698438	159127005	LS-123	TRUE	HTR5A
10	83714499	135506705	LS-123	TRUE	INPP5Fv2
14	24170289	106253023	LS-123	TRUE	IG_DMR
19	90911	59097855	LS-123	TRUE	ZNF331;PEG3/ZIM2
7	41866769	50902070	LS-180	TRUE	GRB10
21	40497200	40797849	LS-411N	TRUE	WRB
2	203355572	213181323	LS-513	TRUE	ZBDF2
6	149662	39791442	LS-513	TRUE	FAM50B
11	198510	31869340	LS-513	TRUE	IGF2/H19;KvDMR
10	72760	135506705	MDST8	TRUE	INPP5Fv2
9	94403711	141091395	NCI-H508	TRUE	FANCC
14	35917268	106251162	NCI-H508	TRUE	IG_DMR
20	15311371	32060740	NCI-H508	TRUE	HM13/MCTS2
2	106887255	216911335	NCI-H630	TRUE	ZBDF2
10	115242167	135506705	NCI-H630	TRUE	INPP5Fv2
13	19026950	58465986	NCI-H630	TRUE	RB1
14	19002125	106223861	NCI-H630	TRUE	IG_DMR
21	36015164	48096958	NCI-H630	TRUE	WRB
22	16052529	51234456	NCI-H630	TRUE	NHP2L1
6	159980424	160615090	NCI-H716	TRUE	IGF2R
9	44729752	141091395	NCI-H716	TRUE	FANCC
21	14612610	48096958	NCI-H716	TRUE	WRB
22	16052529	51234456	NCI-H716	TRUE	NHP2L1
1	61736	49916898	NCI-H747	TRUE	PPIEL	PRDM2
1	50035050	72749848	NCI-H747	TRUE	DIRAS3
4	69528960	191027924	NCI-H747	TRUE	HERC3/NAP1L5	NAF1, MLF1IP, DSPP
6	149662	31277686	NCI-H747	TRUE	FAM50B
6	81294342	171051006	NCI-H747	TRUE	ZAC/PLAGL1;IGF2R;WDR27
14	20424926	106530365	NCI-H747	TRUE	IG_DMR	BRF1, SAMD15, PLEKHH1
21	9764385	48096958	NCI-H747	TRUE	WRB
22	16052529	51234456	NCI-H747	TRUE	NHP2L1	RASL10A, CRYBP2, MAPKI2, TUBGCP6
8	31255	41201248	RCM-1	TRUE	ERLIN
9	70950029	141091395	RCM-1	TRUE	FANCC
19	16167963	59097855	RCM-1	TRUE	ZNF331;PEG3/ZIM2
6	2204640	47325504	RKO	TRUE	FAM50B
8	31255	41070634	RKO	TRUE	ERLIN
7	43259	53565305	SK-CO-1	TRUE	GRB10
22	39389721	51234456	SK-CO-1	TRUE	NHP2L1
6	169720870	170535271	SNU-175	TRUE	WDR27
6	149662	81284190	SNU-283	TRUE	FAM50B	SOX4, CUL7,HLA-DQA1, LRRC16A
6	81294342	171051006	SNU-283	TRUE	ZAC/PLAGL1;IGF2R;WDR27	EPM2A, LAMA2, CLDN20
19	29040169	59097855	SNU-283	TRUE	ZNF331;PEG3/ZIM2	PAK4, KCTD15, ZNF235, ZNF792, PRX, SLC7A9, FLJ38451
20	25488884	31068656	SNU-407	TRUE	HM13/MCTS2
6	149662	103734830	SNU-61	TRUE	FAM50B
8	134139847	146298156	SNU-61	TRUE	PEG13
13	38088375	115108398	SNU-61	TRUE	RB1
15	22673400	48206221	SNU-61	TRUE	SNRPN
15	76902180	102469041	SNU-61	TRUE	IGF1R
19	43766659	59097855	SNU-61	TRUE	ZNF331;PEG3/ZIM2
21	9764385	46966180	SNU-61	TRUE	WRB
22	16052529	51234456	SNU-61	TRUE	NHP2L1
1	68248229	69170626	SNU-81	TRUE	DIRAS3
9	97015785	98124097	SNU-81	TRUE	FANCC
7	126046877	142476077	SNU-C1	TRUE	MEST
7	142486116	159127005	SNU-C1	TRUE	HTR5A	ZNF800
8	37547777	38603897	SNU-C1	TRUE	ERLIN
9	37747	141091395	SNU-C1	TRUE	FANCC
14	98187452	107285437	SNU-C1	TRUE	IG_DMR	AHNAK2
15	24716838	28154756	SNU-C1	TRUE	SNRPN
16	60778	6596962	SNU-C1	TRUE	NAT15/ZNF597
20	15211399	35946542	SNU-C1	TRUE	HM13/MCTS2
6	149662	37791231	SNU-C5	TRUE	FAM50B
15	24713024	76878362	SNU-C5	TRUE	SNRPN
15	76902180	102469041	SNU-C5	TRUE	IGF1R
6	149662	29850856	SW1116	TRUE	FAM50B	MAS1L
6	77461073	171051006	SW1116	TRUE	ZAC/PLAGL1;IGF2R;WDR27
7	57383753	125204173	SW1116	TRUE	SGCE/PEG10
9	82936534	141091395	SW1116	TRUE	FANCC
11	198510	47973640	SW1116	TRUE	IGF2/H19;KvDMR	SYT8, RCN1
19	35866787	59097855	SW1116	TRUE	ZNF331;PEG3/ZIM2	HAS1, KLC3
22	16052529	51234456	SW1116	TRUE	NHP2L1	ZNF278, PLXNB2, TTLL8
4	69536789	92201568	SW1417	TRUE	HERC3/NAP1L5
13	38088331	115108398	SW1417	TRUE	RB1	FREM2
15	24716838	76891242	SW1417	TRUE	SNRPN	LIPC, SEMA6D, FBN1, ZSCAN29
15	76902180	102469041	SW1417	TRUE	IGF1R	HAPLN3
19	35866745	59097855	SW1417	TRUE	ZNF331;PEG3/ZIM2	DMKN, APLP1, DPP9, SIGLEC6
22	32124746	51234456	SW1417	TRUE	NHP2L1
8	24984333	49305378	SW1463	TRUE	ERLIN
14	98156590	107285437	SW1463	TRUE	IG_DMR
15	24712320	102469041	SW1463	TRUE	SNRPN ;IGF1R	PYGO1, SPESP1
22	16052529	51234456	SW1463	TRUE	NHP2L1
7	43259	142476037	SW48	TRUE	GRB10;SGCE/PEG10;MEST	TRRAP, FBXL13, CLDN3, ABCA13, SDK1, TECPR1
7	142486496	159127005	SW48	TRUE	HTR5A	GIMAP4, CHPF2
4	34829873	91400706	SW620	TRUE	HERC3/NAP1L5
8	31255	128604414	SW620	TRUE	ERLIN
8	129789134	146298156	SW620	TRUE	PEG13
9	44855738	141091395	SW620	TRUE	FANCC
10	89112894	135506705	SW620	TRUE	INPP5Fv2
11	198510	55374049	SW620	TRUE	IGF2/H19;KvDMR
13	48543836	49312617	SW620	TRUE	RB1
14	32496696	106872063	SW620	TRUE	IG_DMR
15	24725294	36984409	SW620	TRUE	SNRPN
15	76902180	102469041	SW620	TRUE	IGF1R
16	60778	6748456	SW620	TRUE	NAT15/ZNF597
19	90911	59097855	SW620	TRUE	ZNF331;PEG3/ZIM2
22	32138674	51234456	SW620	TRUE	NHP2L1
2	155070976	212874862	SW837	TRUE	ZBDF2	COL5A2
6	149662	31687008	SW837	TRUE	FAM50B
6	169704867	170331097	SW837	TRUE	WDR27
11	221584	5783924	SW837	TRUE	IGF2/H19;KvDMR	AMPD3, DNHD1
19	29756969	59097855	SW837	TRUE	ZNF331;PEG3/ZIM2	ADMTS10, PPP5C, ZNF571, ZNF616
1	17082592	111376221	SW948	TRUE	PPIEL;DIRAS3	SRSF4, SLC1A7, LPPR4, SH2D5
4	12282	191027924	SW948	TRUE	HERC3/NAP1L5	WPF13, NDST3, KIAA1211
15	24782268	76878362	SW948	TRUE	SNRPN	SIN3A, C15ORF39, ATP10C, TLN2
15	76895345	102469041	SW948	TRUE	IGF1R
19	46521254	59097855	SW948	TRUE	ZNF331;PEG3/ZIM2	ZNF418
22	16052529	51234456	SW948	TRUE	NHP2L1
1	56553209	119609936	T84	TRUE	DIRAS3
4	83568633	91683712	T84	TRUE	HERC3/NAP1L5	NKX6-1
7	149813703	157954008	T84	TRUE	HTR5A
8	24991105	146298156	T84	TRUE	ERLIN; PEG13
13	19026950	112085860	T84	TRUE	RB1	GPC5
14	45226860	106401519	T84	TRUE	IG_DMR
15	24716838	29961821	T84	TRUE	SNRPN
15	76895345	102469041	T84	TRUE	IGF1R
21	9764385	48096958	T84	TRUE	WRB	SON
22	16052529	51234456	T84	TRUE	NHP2L1

## Sheet: Liver cell lines
Chr	Start	End	Cell line	cnnLOH	Imprinted loci	Homozygous mutated gene
11	198510	4968117	C3A	TRUE	IGF2/H19;KvDMR
14	41670102	106157767	C3A	TRUE	IG_DMR
16	60778	7435165	C3A	TRUE	NAT15/ZNF597
22	16052529	51234456	C3A	TRUE	NHP2L1
1	228730	60456887	HLE	TRUE	PPIEL
4	74858300	90745456	HLE	TRUE	HERC3/NAP1L5
7	50276355	80474046	HLE	TRUE	GRB10
7	86252277	108164175	HLE	TRUE	SGCE/PEG10
7	126039715	142476037	HLE	TRUE	MEST
7	142486496	159127005	HLE	TRUE	HTR5A
8	32458978	43360693	HLE	TRUE	ERLIN
9	30458576	141091395	HLE	TRUE	FANCC
13	19273325	49011685	HLE	TRUE	RB1
14	50414043	107285437	HLE	TRUE	IG_DMR
15	20016329	90304431	HLE	TRUE	SNRPN
15	90347814	102469041	HLE	TRUE	IGF1R
19	35866745	59097855	HLE	TRUE	ZNF331;PEG3/ZIM2
21	33583344	45162368	HLE	TRUE	WRB
4	69489336	108843947	huH-1	TRUE	HERC3/NAP1L5
8	36775358	38171487	huH-1	TRUE	ERLIN
14	62181954	106796026	huH-1	TRUE	IG_DMR
16	60778	14980978	huH-1	TRUE	NAT15/ZNF597
21	23667000	48096958	huH-1	TRUE	WRB
1	61736	56589375	HuH-7	TRUE	PPIEL
1	56914341	152555528	HuH-7	TRUE	DIRAS3
2	179097232	243089457	HuH-7	TRUE	ZBDF2
4	69484088	137689006	HuH-7	TRUE	HERC3/NAP1L5
6	382559	57194118	HuH-7	TRUE	FAM50B
9	84710147	141091395	HuH-7	TRUE	FANCC
10	67322796	135234193	HuH-7	TRUE	INPP5Fv2
11	198510	4968117	HuH-7	TRUE	IGF2/H19;KvDMR
13	19853309	57751097	HuH-7	TRUE	RB1
14	63601497	107285437	HuH-7	TRUE	IG_DMR
15	22751681	76891242	HuH-7	TRUE	SNRPN
15	76895345	102469041	HuH-7	TRUE	IGF1R
21	9764385	48096958	HuH-7	TRUE	WRB
6	77027782	171051006	JHH-1	TRUE	ZAC/PLAGL1;IGF2R;WDR27
9	5039342	141091395	JHH-1	TRUE	FANCC
15	83761414	102469041	JHH-1	TRUE	IGF1R
4	70242030	161874001	JHH-6	TRUE	HERC3/NAP1L5
8	24991105	39230326	JHH-6	TRUE	ERLIN
13	32617583	69330365	JHH-6	TRUE	RB1
15	20016329	102469041	JHH-6	TRUE	SNRPN;IGF1R
16	60778	90287536	JHH-6	TRUE	NAT15/ZNF597
19	47400591	59097855	JHH-6	TRUE	ZNF331;PEG3/ZIM2
2	166675529	243089457	JHH-7	TRUE	ZBDF2
4	69505116	95975470	JHH-7	TRUE	HERC3/NAP1L5
8	31255	112929410	JHH-7	TRUE	ERLIN
11	198510	54940342	JHH-7	TRUE	IGF2/H19;KvDMR
13	32540047	115108398	JHH-7	TRUE	RB1
14	42314553	106199377	JHH-7	TRUE	IG_DMR
16	60778	22442021	JHH-7	TRUE	NAT15/ZNF597
19	42269764	59097855	JHH-7	TRUE	ZNF331;PEG3/ZIM2
4	69591249	178206738	SK-HEP-1	TRUE	HERC3/NAP1L5
6	66808209	171051006	SK-HEP-1	TRUE	ZAC/PLAGL1;IGF2R;WDR27
9	23111315	141091395	SK-HEP-1	TRUE	FANCC
14	26726370	106199377	SK-HEP-1	TRUE	IG_DMR
11	198510	4970368	SNU-182	TRUE	IGF2/H19;KvDMR
15	82691503	102469041	SNU-182	TRUE	IGF1R
16	1349209	29753249	SNU-182	TRUE	NAT15/ZNF597
20	25015492	30442134	SNU-182	TRUE	HM13/MCTS2
1	61736	74160950	SNU-387	TRUE	PPIEL;DIRAS3
4	69489336	191027924	SNU-387	TRUE	HERC3/NAP1L5
11	198510	4968117	SNU-387	TRUE	IGF2/H19;KvDMR
13	19026950	79311470	SNU-387	TRUE	RB1
15	22673400	102469041	SNU-387	TRUE	SNRPN ;IGF1R
19	41380947	59097855	SNU-387	TRUE	ZNF331;PEG3/ZIM2
21	34872041	48096958	SNU-387	TRUE	WRB
2	146877806	243089457	SNU-398	TRUE	ZBDF2
4	70236152	93678655	SNU-398	TRUE	HERC3/NAP1L5
6	138873854	171051006	SNU-398	TRUE	ZAC/PLAGL1;IGF2R;WDR27
8	31255	38821715	SNU-398	TRUE	ERLIN
8	131186762	146298156	SNU-398	TRUE	PEG13
9	7021010	141091395	SNU-398	TRUE	FANCC
13	29056305	115108398	SNU-398	TRUE	RB1
16	60778	22442021	SNU-398	TRUE	NAT15/ZNF597
21	23667000	48096958	SNU-398	TRUE	WRB
1	61736	144885045	SNU-423	TRUE	PPIEL;DIRAS3
9	37747	141091395	SNU-423	TRUE	FANCC
10	72760	135506705	SNU-423	TRUE	INPP5Fv2
16	60778	90287536	SNU-423	TRUE	NAT15/ZNF597	AXIN1
21	9764385	48096958	SNU-423	TRUE	WRB
1	61736	73206680	SNU-449	TRUE	PPIEL;DIRAS3
6	94635518	171051006	SNU-449	TRUE	ZAC/PLAGL1;IGF2R;WDR27
16	483017	32102545	SNU-449	TRUE	NAT15/ZNF597
22	39389629	51234456	SNU-449	TRUE	NHP2L1
4	69489336	161874001	SNU-475	TRUE	HERC3/NAP1L5
6	157182137	162736500	SNU-475	TRUE	IGF2R
6	162745581	171051006	SNU-475	TRUE	WDR27
8	24984333	46924123	SNU-475	TRUE	ERLIN
10	89693541	135506705	SNU-475	TRUE	INPP5Fv2
16	414608	90287536	SNU-475	TRUE	NAT15/ZNF597	AXIN1
20	26169645	32066886	SNU-475	TRUE	HM13/MCTS2
22	32463284	51234456	SNU-475	TRUE	NHP2L1

## Sheet: Lung cell lines
Chr	Start	End	Cell line	cnnLOH	Imprinted loci	Homozygous mutated gene
2	146877806	243089457	A427	TRUE	ZBDF2
4	70232023	191027924	A427	TRUE	HERC3/NAP1L5
9	66533719	107983604	A427	TRUE	FANCC
21	15447212	48096958	A427	TRUE	WRB
1	30741496	121340238	A549	TRUE	PPIEL;DIRAS3	CDCP2
6	169724057	170330322	A549	TRUE	WDR27
9	22125347	141091395	A549	TRUE	FANCC
13	19026950	115108398	A549	TRUE	RB1	HS6ST3
15	25003029	26717087	A549	TRUE	SNRPN
20	25015492	62956154	A549	TRUE	HM13/MCTS2;NNAT;L3MBTL;GNAS
21	19586394	48096958	A549	TRUE	WRB	PCBP3
22	17022238	51234456	A549	TRUE	NHP2L1	ADM2
4	69489336	161874001	ABC-1	TRUE	HERC3/NAP1L5
6	149662	29850856	ABC-1	TRUE	FAM50B
6	144017105	171051006	ABC-1	TRUE	ZAC/PLAGL1;IGF2R;WDR27
9	31317267	141091395	ABC-1	TRUE	FANCC
11	198510	26050326	ABC-1	TRUE	IGF2/H19;KvDMR
13	19026950	57751097	ABC-1	TRUE	RB1
14	77058533	103566904	ABC-1	TRUE	IG_DMR
20	29505893	62956154	ABC-1	TRUE	HM13/MCTS2;NNAT;L3MBTL;GNAS
22	39389629	42129847	ABC-1	TRUE	NHP2L1
1	12648417	49914124	BEN	TRUE	PPIEL
1	49999267	101910634	BEN	TRUE	DIRAS3
6	3671630	29850856	BEN	TRUE	FAM50B
7	43259	146668680	BEN	TRUE	GRB10;SGCE/PEG10;MEST
7	146759900	159127005	BEN	TRUE	HTR5A
9	44840919	141091395	BEN	TRUE	FANCC
13	38088331	115108398	BEN	TRUE	RB1
15	22765291	87396522	BEN	TRUE	SNRPN
15	87400532	102469041	BEN	TRUE	IGF1R
21	15713955	45341921	BEN	TRUE	WRB
22	16506276	51234456	BEN	TRUE	NHP2L1
6	149662	4501489	CAL-12T	TRUE	FAM50B
6	128439815	171051006	CAL-12T	TRUE	ZAC/PLAGL1;IGF2R;WDR27
7	50309615	50902070	CAL-12T	TRUE	GRB10
9	2152115	141091395	CAL-12T	TRUE	FANCC
11	198510	4968117	CAL-12T	TRUE	IGF2/H19;KvDMR
13	19026950	115108398	CAL-12T	TRUE	RB1
19	1210607	59097855	CAL-12T	TRUE	ZNF331;PEG3/ZIM2
22	22951049	51234456	CAL-12T	TRUE	NHP2L1
1	61736	72750353	Calu-3	TRUE	PPIEL;DIRAS3
2	169910304	208035815	Calu-3	TRUE	ZBDF2
4	34829873	161880019	Calu-3	TRUE	HERC3/NAP1L5
9	39196587	141091395	Calu-3	TRUE	FANCC
13	19026950	56057504	Calu-3	TRUE	RB1
1	25646987	60809619	Calu-6	TRUE	PPIEL
1	65607692	72750353	Calu-6	TRUE	DIRAS3
4	34829873	101341017	Calu-6	TRUE	HERC3/NAP1L5
6	149662	51128167	Calu-6	TRUE	FAM50B
8	31255	39230660	Calu-6	TRUE	ERLIN
11	198510	17431210	Calu-6	TRUE	IGF2/H19;KvDMR
13	25269082	49079503	Calu-6	TRUE	RB1
21	18224738	48096958	Calu-6	TRUE	WRB
22	16052529	51234456	Calu-6	TRUE	NHP2L1
4	34824184	115362318	ChaGo-K-1	TRUE	HERC3/NAP1L5
9	68731521	108643176	ChaGo-K-1	TRUE	FANCC
16	60778	34448212	ChaGo-K-1	TRUE	NAT15/ZNF597
20	29850836	51303026	ChaGo-K-1	TRUE	HM13/MCTS2;NNAT;L3MBTL
20	52050765	62956154	ChaGo-K-1	TRUE	GNAS
22	30630646	51234456	ChaGo-K-1	TRUE	NHP2L1
10	88629005	135506705	COLO-668	TRUE	INNP5v2
11	198510	2419103	COLO-668	TRUE	IGF2/H19
13	48241484	49228757	COLO-668	TRUE	RB1
15	22293228	76891242	COLO-668	TRUE	SNRPN
15	76895768	102469041	COLO-668	TRUE	IGF1R
19	90911	58001420	COLO-668	TRUE	ZNF331;PEG3/ZIM2
22	36752074	51234456	COLO-668	TRUE	NHP2L1
14	100035589	106223861	COR-L105	TRUE	IG_DMR
4	10402719	113285112	COR-L23	TRUE	HERC3/NAP1L5
6	149662	77436533	COR-L23	TRUE	FAM50B
6	133039081	171051006	COR-L23	TRUE	ZAC/PLAGL1;IGF2R;WDR27
7	43259	73422421	COR-L23	TRUE	GRB10
7	93122696	94950472	COR-L23	TRUE	SGCE/PEG10
7	99928408	131728586	COR-L23	TRUE	MEST
7	142963679	159127005	COR-L23	TRUE	HTR5A
19	90911	59097855	COR-L23	TRUE	ZNF331;PEG3/ZIM2
21	9764385	48096958	COR-L23	TRUE	WRB
22	34979482	51234456	COR-L23	TRUE	NHP2L1
4	55759805	191027924	COR-L279	TRUE	HERC3/NAP1L5
9	44840919	121700133	COR-L279	TRUE	FANCC
10	72760	135506705	COR-L279	TRUE	INNP5v2
13	19026950	115108398	COR-L279	TRUE	RB1
15	24763720	86735656	COR-L279	TRUE	SNRPN
2	206708004	207611143	COR-L303	TRUE	ZBDF2
4	12282	191027924	COR-L303	TRUE	HERC3/NAP1L5
10	72760	135506705	COR-L303	TRUE	INNP5v2
13	38088388	115108398	COR-L303	TRUE	RB1
19	90911	59097855	COR-L303	TRUE	ZNF331;PEG3/ZIM2
6	169449213	170400970	COR-L88	TRUE	WDR27
10	55717568	135506705	COR-L88	TRUE	INNP5v2
11	198510	5787406	COR-L88	TRUE	IGF2/H19;KvDMR
13	33204894	67299066	COR-L88	TRUE	RB1
15	22582902	33858675	COR-L88	TRUE	SNRPN
15	33878637	102469041	COR-L88	TRUE	IGF1R
21	9764385	48096958	COR-L88	TRUE	WRB
22	36824633	51234456	COR-L88	TRUE	NHP2L1
13	37764706	63405083	COR-L95	TRUE	RB1
2	206112260	243089457	DMS-114	TRUE	ZBDF2
4	79608557	90478608	DMS-114	TRUE	HERC3/NAP1L5
6	130311090	171051006	DMS-114	TRUE	ZAC/PLAGL1;IGF2R;WDR27
7	93689033	94923246	DMS-114	TRUE	SGCE/PEG10
9	37747	138140003	DMS-114	TRUE	FANCC
13	19026950	57758390	DMS-114	TRUE	RB1
20	50114734	62956154	DMS-114	TRUE	GNAS
22	16052529	51234456	DMS-114	TRUE	NHP2L1
4	67731705	191027924	DMS-273	TRUE	HERC3/NAP1L5
9	96898134	98143979	DMS-273	TRUE	FANCC
10	67322927	135506705	DMS-273	TRUE	INNP5v2	PTEN
13	19026950	81475442	DMS-273	TRUE	RB1
15	22752011	30370032	DMS-273	TRUE	SNRPN
15	30887957	102469041	DMS-273	TRUE	IGF1R
1	25661502	72763371	DMS-53	TRUE	PPIEL;DIRAS3
2	202867453	213065294	DMS-53	TRUE	ZBDF2
4	69505116	115173701	DMS-53	TRUE	HERC3/NAP1L5
6	149662	33957134	DMS-53	TRUE	FAM50B
8	124404326	146298156	DMS-53	TRUE	PEG13
9	44864688	141091395	DMS-53	TRUE	FANCC
13	40329032	51441897	DMS-53	TRUE	RB1
15	22751095	76878362	DMS-53	TRUE	SNRPN
15	76902180	102469041	DMS-53	TRUE	IGF1R
21	14364532	48096958	DMS-53	TRUE	WRB
22	38719947	51234456	DMS-53	TRUE	NHP2L1
6	149662	15373652	DMS-79	TRUE	FAM50B
9	44855738	141091395	DMS-79	TRUE	FANCC
10	67326067	135506705	DMS-79	TRUE	INNP5v2
11	198510	3794319	DMS-79	TRUE	IGF2/H19;KvDMR
13	19026950	78338016	DMS-79	TRUE	RB1
15	22681251	52830853	DMS-79	TRUE	SNRPN
15	52864885	102469041	DMS-79	TRUE	IGF1R
20	37267972	46940088	DMS-79	TRUE	L3MBTL
22	16052529	51234456	DMS-79	TRUE	NHP2L1
4	71250769	139991809	EBC-1	TRUE	HERC3/NAP1L5
6	149662	29850856	EBC-1	TRUE	FAM50B
6	69379177	171051006	EBC-1	TRUE	ZAC/PLAGL1;IGF2R;WDR27
7	120342354	142476077	EBC-1	TRUE	MEST
7	142486116	159127005	EBC-1	TRUE	HTR5A
10	106766398	135506705	EBC-1	TRUE	INNP5v2
11	198510	44650914	EBC-1	TRUE	IGF2/H19;KvDMR
13	19026950	57751097	EBC-1	TRUE	RB1
15	72248704	102469041	EBC-1	TRUE	IGF1R
19	52220019	55485173	EBC-1	TRUE	ZNF331
20	23544035	31711442	EBC-1	TRUE	HM13/MCTS2
6	1906721	57232791	EKVX	TRUE	FAM50B
8	24984333	54651305	EKVX	TRUE	ERLIN
8	117698177	146298156	EKVX	TRUE	PEG13	FAM135B, LOC51059
9	37747	141091395	EKVX	TRUE	FANCC
13	19026950	57935949	EKVX	TRUE	RB1	ZC3H13, ITM2B, PDS5B, ZNF527
16	60778	10498892	EKVX	TRUE	NAT15/ZNF597	ATP6V0C
19	90911	55283844	EKVX	TRUE	ZNF331	SMARCA4, KRT24, QTRT1, IGFLR1, VASP
19	55335212	59097855	EKVX	TRUE	PEG3/ZIM2
20	35972428	36745172	EKVX	TRUE	NNAT
1	25646987	40146253	EPLC-272H	TRUE	PPIEL
2	205862773	243089457	EPLC-272H	TRUE	ZBDF2
4	69468552	138092196	EPLC-272H	TRUE	HERC3/NAP1L5
7	9795666	61858002	EPLC-272H	TRUE	GRB10
7	109529647	141769644	EPLC-272H	TRUE	MEST
7	141795281	159127005	EPLC-272H	TRUE	HTR5A
9	78010046	113137400	EPLC-272H	TRUE	FANCC
13	19026950	58953972	EPLC-272H	TRUE	RB1
19	24583313	58457316	EPLC-272H	TRUE	ZNF331;PEG3/ZIM2
21	9764385	48096958	EPLC-272H	TRUE	WRB
4	64793000	134392080	H3255	TRUE	HERC3/NAP1L5
6	169724057	171051006	H3255	TRUE	WDR27
8	33656359	48101793	H3255	TRUE	ERLIN
8	49590085	146298156	H3255	TRUE	PEG13
15	22751246	27317712	H3255	TRUE	SNRPN
15	44012040	102469041	H3255	TRUE	IGF1R
16	60778	90287536	H3255	TRUE	NAT15/ZNF597
22	41647236	44821240	H3255	TRUE	NHP2L1
1	39247334	40141327	HARA	TRUE	PPIEL
4	69505116	115173701	HARA	TRUE	HERC3/NAP1L5
6	2697245	27390399	HARA	TRUE	FAM50B
11	198510	9842967	HARA	TRUE	IGF2/H19;KvDMR
13	19026950	57758390	HARA	TRUE	RB1
21	9764385	48096958	HARA	TRUE	WRB
6	149662	48930865	HCC-15	TRUE	FAM50B
6	103765471	171051006	HCC-15	TRUE	ZAC/PLAGL1;IGF2R;WDR27
16	3381702	3964886	HCC-15	TRUE	NAT15/ZNF597
21	9764385	48096958	HCC-15	TRUE	WRB
8	24984333	43343555	HCC-33	TRUE	ERLIN
9	69092722	141091395	HCC-33	TRUE	FANCC
10	67322796	133966434	HCC-33	TRUE	INNP5v2
11	198510	4239055	HCC-33	TRUE	IGF2/H19;KvDMR
13	24148294	51283578	HCC-33	TRUE	RB1
15	24713024	25522822	HCC-33	TRUE	SNRPN
15	57683035	102469041	HCC-33	TRUE	IGF1R
1	72777	72750353	HCC-44	TRUE	PPIEL;DIRAS3
2	129640330	243089457	HCC-44	TRUE	ZBDF2
4	72686629	161874001	HCC-44	TRUE	HERC3/NAP1L5
6	149662	29850367	HCC-44	TRUE	FAM50B
6	103765471	165727818	HCC-44	TRUE	ZAC/PLAGL1;IGF2R
6	165734652	171051006	HCC-44	TRUE	WDR27
8	24991105	46863536	HCC-44	TRUE	ERLIN
8	131616893	146298156	HCC-44	TRUE	PEG13
11	198510	55361432	HCC-44	TRUE	IGF2/H19;KvDMR
13	19026950	115108398	HCC-44	TRUE	RB1
16	1621829	27132250	HCC-44	TRUE	NAT15/ZNF597
20	31748028	56958309	HCC-44	TRUE	NNAT;L3MBTL
20	56962701	59681745	HCC-44	TRUE	GNAS
6	169704867	170265063	HCC-78	TRUE	WDR27
16	60778	4949111	HCC-78	TRUE	NAT15/ZNF597
4	89427360	93530263	HCC-827	TRUE	HERC3/NAP1L5
8	31255	39230660	HCC-827	TRUE	ERLIN
8	39388300	146298156	HCC-827	TRUE	PEG13
9	37747	141091395	HCC-827	TRUE	FANCC
11	198510	134944770	HCC-827	TRUE	IGF2/H19;KvDMR
13	32540047	115108398	HCC-827	TRUE	RB1
15	22681077	30519743	HCC-827	TRUE	SNRPN
15	30779697	102469041	HCC-827	TRUE	IGF1R
16	60778	78654819	HCC-827	TRUE	NAT15/ZNF597
19	90911	59097855	HCC-827	TRUE	ZNF331;PEG3/ZIM2
20	61306	58297469	HCC-827	TRUE	HM13/MCTS2;NNAT;L3MBTL;GNAS
21	20065901	48096958	HCC-827	TRUE	WRB
22	17058616	51234456	HCC-827	TRUE	NHP2L1
1	68156380	72750353	HOP-62	TRUE	DIRAS3
6	103762062	171051006	HOP-62	TRUE	ZAC/PLAGL1;IGF2R;WDR27	MYB, LAMA4
9	68188341	105516783	HOP-62	TRUE	FANCC
13	32540047	57751097	HOP-62	TRUE	RB1
14	20420151	106223861	HOP-62	TRUE	IG_DMR	G2E3, MYH6, MTHFD1, GPR65
16	60778	19944363	HOP-62	TRUE	NAT15/ZNF597	DNASE1L2
20	35502240	46934808	HOP-62	TRUE	NNAT;L3MBTL
22	39389706	44489395	HOP-62	TRUE	NHP2L1
1	61736	68306644	HOP-92	TRUE	PPIEL;DIRAS3	CDCP2
1	68310405	112690327	HOP-92	TRUE	DIRAS3
13	19026950	115108398	HOP-92	TRUE	RB1	COL4A1, MTUS2
14	79549980	106199377	HOP-92	TRUE	IG_DMR	MARK3, ZC3H14
15	22515482	30398230	HOP-92	TRUE	SNRPN
15	30900879	102469041	HOP-92	TRUE	IGF1R
16	60778	16244188	HOP-92	TRUE	NAT15/ZNF597
19	35866745	59097855	HOP-92	TRUE	ZNF331;PEG3/ZIM2	NLRP7, SIGLEC14
21	23667000	48096958	HOP-92	TRUE	WRB	TIAM1
22	25745902	51234456	HOP-92	TRUE	NHP2L1
6	103765471	154755682	IA-LM	TRUE	ZAC/PLAGL1
10	72760	135506705	IA-LM	TRUE	INNP5v2
11	198510	4968117	IA-LM	TRUE	IGF2/H19;KvDMR
13	40077845	54388052	IA-LM	TRUE	RB1
15	22673400	30913588	IA-LM	TRUE	SNRPN
15	76902180	102230651	IA-LM	TRUE	IGF1R
16	60778	3849972	IA-LM	TRUE	NAT15/ZNF597
19	52148198	56269096	IA-LM	TRUE	ZNF331
19	56273058	59097855	IA-LM	TRUE	PEG3/ZIM2
20	35868619	36745172	IA-LM	TRUE	NNAT
4	69505116	116166104	IST-SL1	TRUE	HERC3/NAP1L5
6	169798329	171051006	IST-SL1	TRUE	WDR27
13	19026950	57758390	IST-SL1	TRUE	RB1
14	37133609	106218586	IST-SL1	TRUE	IG_DMR
22	32654745	51234456	IST-SL1	TRUE	NHP2L1
1	25536089	143458436	IST-SL2	TRUE	PPIEL;DIRAS3
1	61736	112690327	KNS-62	TRUE	PPIEL;DIRAS3
2	142455214	243089457	KNS-62	TRUE	ZBDF2
4	70232023	191027924	KNS-62	TRUE	HERC3/NAP1L5
7	106800529	159127005	KNS-62	TRUE	MEST;HTR5A
8	3971504	70424271	KNS-62	TRUE	ERLIN
10	90950094	135506705	KNS-62	TRUE	INNP5v2
14	41670102	106783045	KNS-62	TRUE	IG_DMR
20	29529825	30647064	KNS-62	TRUE	HM13/MCTS2
22	19150261	51234456	KNS-62	TRUE	NHP2L1
1	7571463	40350034	LB647-SCLC	TRUE	PPIEL
1	40408813	72039707	LB647-SCLC	TRUE	DIRAS3
10	52711152	135506705	LB647-SCLC	TRUE	INNP5v2
13	38680328	58846579	LB647-SCLC	TRUE	RB1
1	6211964	71103393	LC-1-sq	TRUE	PPIEL;DIRAS3
2	194380962	228502925	LC-1-sq	TRUE	ZBDF2
4	83810575	133951148	LC-1-sq	TRUE	HERC3/NAP1L5
6	149662	8795228	LC-1-sq	TRUE	FAM50B
7	93838039	95618301	LC-1-sq	TRUE	SGCE/PEG10
7	142486116	159127005	LC-1-sq	TRUE	HTR5A
8	36817535	40511502	LC-1-sq	TRUE	ERLIN
13	47704697	54216605	LC-1-sq	TRUE	RB1
14	19002125	107285437	LC-1-sq	TRUE	IG_DMR
20	39614299	49933505	LC-1-sq	TRUE	L3MBTL
21	18733662	48096958	LC-1-sq	TRUE	WRB
22	36715837	51234456	LC-1-sq	TRUE	NHP2L1
2	146877806	243089457	LC-2-ad	TRUE	ZBDF2
6	81294400	171051006	LC-2-ad	TRUE	ZAC/PLAGL1;IGF2R;WDR27
15	93269993	100586978	LC-2-ad	TRUE	IGF1R
16	60778	90287536	LC-2-ad	TRUE	NAT15/ZNF597
21	24091613	48096958	LC-2-ad	TRUE	WRB
6	380822	34412331	LCLC-103H	TRUE	FAM50B
8	8294257	39821037	LCLC-103H	TRUE	ERLIN
9	71006576	141091395	LCLC-103H	TRUE	FANCC
11	198510	4968117	LCLC-103H	TRUE	IGF2/H19;KvDMR
13	21183265	62809274	LCLC-103H	TRUE	RB1
14	19002125	106195302	LCLC-103H	TRUE	IG_DMR
15	22751095	76891242	LCLC-103H	TRUE	SNRPN
15	76902180	102469041	LCLC-103H	TRUE	IGF1R
16	60778	22395380	LCLC-103H	TRUE	NAT15/ZNF597
19	90911	59097855	LCLC-103H	TRUE	ZNF331;PEG3/ZIM2
20	34330954	40296288	LCLC-103H	TRUE	NNAT
20	41750644	62916069	LCLC-103H	TRUE	L3MBTL;GNAS
22	16052529	51234456	LCLC-103H	TRUE	NHP2L1
1	35114268	72768917	LCLC-97TM1	TRUE	PPIEL;DIRAS3
6	79039234	171051006	LCLC-97TM1	TRUE	ZAC/PLAGL1;IGF2R;WDR27
7	41506781	58019983	LCLC-97TM1	TRUE	GRB10
8	7798759	39397015	LCLC-97TM1	TRUE	ERLIN
8	138825771	146298156	LCLC-97TM1	TRUE	PEG13
11	198510	4968117	LCLC-97TM1	TRUE	IGF2/H19;KvDMR
15	22487148	61473581	LCLC-97TM1	TRUE	SNRPN
15	76902180	102469041	LCLC-97TM1	TRUE	IGF1R
19	52154905	59097855	LCLC-97TM1	TRUE	ZNF331;PEG3/ZIM2
20	11239423	62956154	LCLC-97TM1	TRUE	HM13/MCTS2;NNAT;L3MBTL;GNAS
22	41401212	42687590	LCLC-97TM1	TRUE	NHP2L1
1	61736	120511867	LK-2	TRUE	PPIEL;DIRAS3
2	146866799	212856539	LK-2	TRUE	ZBDF2	NFE2L2
4	69528960	161874001	LK-2	TRUE	HERC3/NAP1L5
6	149662	103737977	LK-2	TRUE	FAM50B
6	103765471	171051006	LK-2	TRUE	ZAC/PLAGL1;IGF2R;WDR27
9	96472946	141091395	LK-2	TRUE	FANCC
10	67314447	135506705	LK-2	TRUE	INNP5v2
11	198510	56877504	LK-2	TRUE	IGF2/H19;KvDMR
13	19026950	115108398	LK-2	TRUE	RB1
14	19002125	106167661	LK-2	TRUE	IG_DMR
16	60778	55795214	LK-2	TRUE	NAT15/ZNF597
19	90911	59097855	LK-2	TRUE	ZNF331;PEG3/ZIM2
20	1597947	62956154	LK-2	TRUE	HM13/MCTS2;NNAT;L3MBTL;GNAS
21	9764385	48096958	LK-2	TRUE	WRB
22	39389629	51234456	LK-2	TRUE	NHP2L1
1	61736	72750353	LOU-NH91	TRUE	PPIEL;DIRAS3
2	146877806	243089457	LOU-NH91	TRUE	ZBDF2
4	69506335	108987437	LOU-NH91	TRUE	HERC3/NAP1L5
6	149662	5589242	LOU-NH91	TRUE	FAM50B
6	103762062	171051006	LOU-NH91	TRUE	ZAC/PLAGL1;IGF2R;WDR27
8	24991105	146298156	LOU-NH91	TRUE	ERLIN;ZFAT;PEG13
9	22272138	141091395	LOU-NH91	TRUE	FANCC
10	47062312	135506705	LOU-NH91	TRUE	INNP5v2
11	198510	5783683	LOU-NH91	TRUE	IGF2/H19;KvDMR
13	19026950	115108398	LOU-NH91	TRUE	RB1
15	22673400	30370032	LOU-NH91	TRUE	SNRPN
15	76902180	102469041	LOU-NH91	TRUE	IGF1R
16	60778	31878719	LOU-NH91	TRUE	NAT15/ZNF597
19	90911	55248337	LOU-NH91	TRUE	ZNF331
19	55360538	59097855	LOU-NH91	TRUE	PEG3/ZIM2
21	11039220	48096958	LOU-NH91	TRUE	WRB
22	16052529	47155740	LOU-NH91	TRUE	NHP2L1
2	180301269	243089457	LU-134-A	TRUE	ZBDF2
4	74645716	191027924	LU-134-A	TRUE	HERC3/NAP1L5
6	149662	11072125	LU-134-A	TRUE	FAM50B
6	79039234	154986457	LU-134-A	TRUE	ZAC/PLAGL1
7	43259	71523701	LU-134-A	TRUE	GRB10
7	71536468	159127005	LU-134-A	TRUE	SGCE/PEG10;MEST;HTR5A
10	89755075	135506705	LU-134-A	TRUE	INNP5v2
11	198510	4968117	LU-134-A	TRUE	IGF2/H19;KvDMR
13	19026950	57704064	LU-134-A	TRUE	RB1
14	20423373	106783045	LU-134-A	TRUE	IG_DMR
15	20016329	30505161	LU-134-A	TRUE	SNRPN
15	91138456	102469041	LU-134-A	TRUE	IGF1R
16	60778	55794951	LU-134-A	TRUE	NAT15/ZNF597
19	90911	59097855	LU-134-A	TRUE	ZNF331;PEG3/ZIM2
21	40495848	40990116	LU-134-A	TRUE	WRB
22	39389629	51234456	LU-134-A	TRUE	NHP2L1
4	69468552	191027924	LU-135	TRUE	HERC3/NAP1L5
6	382559	41002195	LU-135	TRUE	FAM50B
6	41285470	171051006	LU-135	TRUE	ZAC/PLAGL1;IGF2R;WDR27
10	67322796	135506705	LU-135	TRUE	INNP5v2
11	198510	5788093	LU-135	TRUE	IGF2/H19;KvDMR
13	19026950	115108398	LU-135	TRUE	RB1	RB1
15	24718597	102469041	LU-135	TRUE	SNRPN; IGF1R
16	60778	16353166	LU-135	TRUE	NAT15/ZNF597
2	86128336	243089457	LU-139	TRUE	ZBDF2
10	67322796	135506705	LU-139	TRUE	INNP5v2
11	198510	40959146	LU-139	TRUE	IGF2/H19;KvDMR
13	19026950	115108398	LU-139	TRUE	RB1
15	24712320	102469041	LU-139	TRUE	SNRPN ;IGF1R
16	60778	60976041	LU-139	TRUE	NAT15/ZNF597
20	61306	45842536	LU-139	TRUE	HM13/MCTS2;NNAT;L3MBTL
21	40310481	40980324	LU-139	TRUE	WRB
22	16052529	51234456	LU-139	TRUE	NHP2L1
4	69558272	190520857	LU-65	TRUE	HERC3/NAP1L5
6	160064497	160581502	LU-65	TRUE	IGF2R
8	6833369	115944993	LU-65	TRUE	ERLIN
8	134431684	146298156	LU-65	TRUE	PEG13
9	35669870	141091395	LU-65	TRUE	FANCC
10	99205731	135506705	LU-65	TRUE	INNP5v2
11	198510	80948325	LU-65	TRUE	IGF2/H19;KvDMR
13	19026950	115108398	LU-65	TRUE	RB1
14	46318456	106195302	LU-65	TRUE	IG_DMR
20	61306	45776987	LU-65	TRUE	HM13/MCTS2;NNAT;L3MBTL
20	45789953	62956154	LU-65	TRUE	GNAS
21	9764385	44910541	LU-65	TRUE	WRB
22	17031072	51234456	LU-65	TRUE	NHP2L1
6	146406318	171051006	LU-99A	TRUE	IGF2R;WDR27
9	75555738	102216693	LU-99A	TRUE	FANCC
11	198510	4359289	LU-99A	TRUE	IGF2/H19;KvDMR
14	82374213	106246303	LU-99A	TRUE	IG_DMR
22	24401530	51234456	LU-99A	TRUE	NHP2L1
1	43871592	71299622	LXF-289	TRUE	DIRAS3
4	69485841	90958046	LXF-289	TRUE	HERC3/NAP1L5
6	149662	48258457	LXF-289	TRUE	FAM50B
6	156562999	161503924	LXF-289	TRUE	IGF2R
6	161592649	171051006	LXF-289	TRUE	WDR27
9	87556057	102174447	LXF-289	TRUE	FANCC
13	19026950	54361379	LXF-289	TRUE	RB1
14	89026607	106530365	LXF-289	TRUE	IG_DMR
16	60778	58864152	LXF-289	TRUE	NAT15/ZNF597
19	45681134	59097855	LXF-289	TRUE	ZNF331;PEG3/ZIM2
20	26305580	62956154	LXF-289	TRUE	HM13/MCTS2;NNAT;L3MBTL;GNAS
21	26740148	43408269	LXF-289	TRUE	WRB
22	39911439	51234456	LXF-289	TRUE	NHP2L1
8	17025769	58878389	MS-1	TRUE	ERLIN
8	139214517	146298156	MS-1	TRUE	PEG13
9	83675288	102272575	MS-1	TRUE	FANCC
1	63532094	69686946	NCI-H1048	TRUE	DIRAS3
1	35104492	40141327	NCI-H1092	TRUE	PPIEL
1	40639052	72750353	NCI-H1092	TRUE	DIRAS3
6	54852113	160233743	NCI-H1092	TRUE	ZAC/PLAGL1
13	38088331	57136642	NCI-H1092	TRUE	RB1
15	22681077	56789648	NCI-H1092	TRUE	SNRPN
15	56801624	102469041	NCI-H1092	TRUE	IGF1R
4	86979583	191027924	NCI-H1105	TRUE	HERC3/NAP1L5
6	169718632	170265063	NCI-H1105	TRUE	WDR27
10	90950407	135506705	NCI-H1105	TRUE	INNP5v2
13	38088331	58718662	NCI-H1105	TRUE	RB1
15	24065694	76891512	NCI-H1105	TRUE	SNRPN
15	76895776	102469041	NCI-H1105	TRUE	IGF1R
16	60778	8210058	NCI-H1105	TRUE	NAT15/ZNF597
22	16654357	51234456	NCI-H1105	TRUE	NHP2L1
1	25661502	106013377	NCI-H1155	TRUE	PPIEL;DIRAS3
2	106887255	213181323	NCI-H1155	TRUE	ZBDF2
4	69489336	191027924	NCI-H1155	TRUE	HERC3/NAP1L5
6	149662	54845686	NCI-H1155	TRUE	FAM50B
6	138596520	171051006	NCI-H1155	TRUE	ZAC/PLAGL1;IGF2R;WDR27
7	48600180	146179366	NCI-H1155	TRUE	GRB10;SGCE/PEG10;MEST
7	146707060	159127005	NCI-H1155	TRUE	HTR5A
9	44781861	141091395	NCI-H1155	TRUE	FANCC
10	42433540	135506705	NCI-H1155	TRUE	INNP5v2
11	198510	4968117	NCI-H1155	TRUE	IGF2/H19;KvDMR
13	38088331	69251506	NCI-H1155	TRUE	RB1
14	19002125	106526967	NCI-H1155	TRUE	IG_DMR
15	22506803	102469041	NCI-H1155	TRUE	SNRPN ;IGF1R
16	60778	55793079	NCI-H1155	TRUE	NAT15/ZNF597
19	90911	59097855	NCI-H1155	TRUE	ZNF331;PEG3/ZIM2
20	29498272	62956154	NCI-H1155	TRUE	HM13/MCTS2;NNAT;L3MBTL;GNAS
21	9764385	48096958	NCI-H1155	TRUE	WRB
22	18630061	51234456	NCI-H1155	TRUE	NHP2L1
2	132098142	243089457	NCI-H128	TRUE	ZBDF2	TTN, LCT
11	198510	4187947	NCI-H128	TRUE	IGF2/H19;KvDMR
13	38088331	115108398	NCI-H128	TRUE	RB1	RCBTB2
14	19002125	106223861	NCI-H128	TRUE	IG_DMR	ARID4A
15	22494296	102469041	NCI-H128	TRUE	SNRPN ;IGF1R	EHD4, SLC28A2
16	60778	32013279	NCI-H128	TRUE	NAT15/ZNF597
4	49658613	161874001	NCI-H1299	TRUE	HERC3/NAP1L5
8	5606843	39230660	NCI-H1299	TRUE	ERLIN
9	69923864	141091395	NCI-H1299	TRUE	FANCC
13	38088331	115108398	NCI-H1299	TRUE	RB1
15	22681251	81088850	NCI-H1299	TRUE	SNRPN
15	81239345	102469041	NCI-H1299	TRUE	IGF1R
19	43766659	59097855	NCI-H1299	TRUE	ZNF331;PEG3/ZIM2
21	35907090	44809620	NCI-H1299	TRUE	WRB
22	41575173	42696300	NCI-H1299	TRUE	NHP2L1
4	12282	94455097	NCI-H1304	TRUE	HERC3/NAP1L5
7	41891769	54517255	NCI-H1304	TRUE	GRB10
9	44785108	140446806	NCI-H1304	TRUE	FANCC
10	45844855	135506705	NCI-H1304	TRUE	INNP5v2
13	23633502	64224205	NCI-H1304	TRUE	RB1
15	22293228	56790811	NCI-H1304	TRUE	SNRPN
15	56801624	102469041	NCI-H1304	TRUE	IGF1R
16	60778	55795214	NCI-H1304	TRUE	NAT15/ZNF597
22	24395299	51234456	NCI-H1304	TRUE	NHP2L1
2	146877806	243089457	NCI-H1341	TRUE	ZBDF2
8	24991105	39246676	NCI-H1341	TRUE	ERLIN
6	169724057	170350131	NCI-H1355	TRUE	WDR27
7	50549834	51293550	NCI-H1355	TRUE	GRB10
9	12067914	141091395	NCI-H1355	TRUE	FANCC
20	61306	62956154	NCI-H1355	TRUE	HM13/MCTS2;NNAT;L3MBTL;GNAS
22	34193232	51234456	NCI-H1355	TRUE	NHP2L1
1	35114268	85230910	NCI-H1395	TRUE	PPIEL;DIRAS3
7	43259	109441245	NCI-H1395	TRUE	GRB10;SGCE/PEG10
7	109453983	159127005	NCI-H1395	TRUE	MEST;HTR5A	BRAF
8	4915575	43778914	NCI-H1395	TRUE	ERLIN
15	23459203	30523089	NCI-H1395	TRUE	SNRPN
21	36163513	48096958	NCI-H1395	TRUE	WRB
10	82896863	135506705	NCI-H1417	TRUE	INNP5v2
13	19026950	50223520	NCI-H1417	TRUE	RB1
22	18630061	51234456	NCI-H1417	TRUE	NHP2L1
6	129295840	171051006	NCI-H1435	TRUE	ZAC/PLAGL1;IGF2R;WDR27
14	100836681	106223861	NCI-H1435	TRUE	IG_DMR
19	37893300	59097855	NCI-H1435	TRUE	ZNF331;PEG3/ZIM2
6	3570640	3855206	NCI-H1436	TRUE	FAM50B
10	89828889	135506705	NCI-H1436	TRUE	INNP5v2
1	10980581	72746582	NCI-H1437	TRUE	PPIEL;DIRAS3	SESN2
2	187942514	208354956	NCI-H1437	TRUE	ZBDF2
4	69558272	182686491	NCI-H1437	TRUE	HERC3/NAP1L5
6	70266199	171051006	NCI-H1437	TRUE	ZAC/PLAGL1;IGF2R;WDR27
8	5606843	39260998	NCI-H1437	TRUE	ERLIN
11	198510	65241764	NCI-H1437	TRUE	IGF2/H19;KvDMR	NLRP14, RAG1
13	19026950	115108398	NCI-H1437	TRUE	RB1
19	90911	59097855	NCI-H1437	TRUE	ZNF331;PEG3/ZIM2	KLK15
2	146866799	208355179	NCI-H146	TRUE	ZBDF2	ITGA4, FMNL2, TTC21B
6	169656763	170412989	NCI-H146	TRUE	WDR27
7	50699818	51480658	NCI-H146	TRUE	GRB10
8	141104817	146135734	NCI-H146	TRUE	PEG13
9	70940596	98330346	NCI-H146	TRUE	FANCC
13	32540047	67821662	NCI-H146	TRUE	RB1	RB1
14	55735873	106195302	NCI-H146	TRUE	IG_DMR
15	22329027	93460991	NCI-H146	TRUE	SNRPN
20	29835050	31068656	NCI-H146	TRUE	HM13/MCTS2
21	9764385	48096958	NCI-H146	TRUE	WRB	MX1, TSPEAR
22	16052529	51234456	NCI-H146	TRUE	NHP2L1	CRELD2
7	99882388	159127005	NCI-H1563	TRUE	MEST;HTR5A
8	31255	39230660	NCI-H1563	TRUE	ERLIN
13	38088331	55940381	NCI-H1563	TRUE	RB1
20	1597947	62956154	NCI-H1563	TRUE	HM13/MCTS2;NNAT;L3MBTL;GNAS
7	126378143	134996080	NCI-H1568	TRUE	MEST
7	145721952	159127005	NCI-H1568	TRUE	HTR5A
9	97672332	99583424	NCI-H1568	TRUE	FANCC
10	89686509	135506705	NCI-H1568	TRUE	INNP5v2
11	198510	4126009	NCI-H1568	TRUE	IGF2/H19;KvDMR
15	22751095	30450370	NCI-H1568	TRUE	SNRPN
21	28459912	48096958	NCI-H1568	TRUE	WRB
4	12282	91946453	NCI-H1581	TRUE	HERC3/NAP1L5
9	37747	141091395	NCI-H1581	TRUE	FANCC
13	19026950	115108398	NCI-H1581	TRUE	RB1
15	24713024	60340930	NCI-H1581	TRUE	SNRPN
16	60778	31993931	NCI-H1581	TRUE	NAT15/ZNF597
19	90911	59097855	NCI-H1581	TRUE	ZNF331;PEG3/ZIM2
22	39389629	51234456	NCI-H1581	TRUE	NHP2L1
8	5606843	49343651	NCI-H1623	TRUE	ERLIN
9	24383035	141091395	NCI-H1623	TRUE	FANCC
11	198510	4970368	NCI-H1623	TRUE	IGF2/H19;KvDMR
14	41670102	106530365	NCI-H1623	TRUE	IG_DMR
15	22673400	76891512	NCI-H1623	TRUE	SNRPN
15	76902180	102469041	NCI-H1623	TRUE	IGF1R
16	60778	34197352	NCI-H1623	TRUE	NAT15/ZNF597
21	9764385	48096958	NCI-H1623	TRUE	WRB
2	203313498	208354956	NCI-H1648	TRUE	ZBDF2
8	46847535	146298156	NCI-H1648	TRUE	PEG13
9	44114873	115820567	NCI-H1648	TRUE	FANCC
15	22462334	27916934	NCI-H1648	TRUE	SNRPN
15	76902180	102469041	NCI-H1648	TRUE	IGF1R
16	60778	15634574	NCI-H1648	TRUE	NAT15/ZNF597
19	43766659	57204258	NCI-H1648	TRUE	ZNF331
19	57216829	59097855	NCI-H1648	TRUE	PEG3/ZIM2
20	54084256	62956154	NCI-H1648	TRUE	GNAS
2	180425644	243089457	NCI-H1650	TRUE	ZBDF2
6	3531376	5007870	NCI-H1650	TRUE	FAM50B
6	136121085	171051006	NCI-H1650	TRUE	ZAC/PLAGL1;IGF2R;WDR27
8	115650698	144699158	NCI-H1650	TRUE	PEG13
9	77220663	141091395	NCI-H1650	TRUE	FANCC
10	89783662	135506705	NCI-H1650	TRUE	INNP5v2
15	20016329	102469041	NCI-H1650	TRUE	SNRPN ;IGF1R
19	52147618	59097855	NCI-H1650	TRUE	ZNF331;PEG3/ZIM2
21	9764385	48096958	NCI-H1650	TRUE	WRB
22	16444868	47131397	NCI-H1650	TRUE	NHP2L1
2	194620543	243089457	NCI-H1651	TRUE	ZBDF2
4	69457703	97748909	NCI-H1651	TRUE	HERC3/NAP1L5
6	119021524	171051006	NCI-H1651	TRUE	ZAC/PLAGL1;IGF2R;WDR27
7	43259	65608557	NCI-H1651	TRUE	GRB10
7	85644442	97385971	NCI-H1651	TRUE	SGCE/PEG10
7	109453983	133785178	NCI-H1651	TRUE	MEST
7	133795666	159127005	NCI-H1651	TRUE	HTR5A
9	70943831	141091395	NCI-H1651	TRUE	FANCC
11	198510	5789726	NCI-H1651	TRUE	IGF2/H19;KvDMR
13	24909752	115108398	NCI-H1651	TRUE	RB1
14	86490211	107285437	NCI-H1651	TRUE	IG_DMR
15	24712320	30109906	NCI-H1651	TRUE	SNRPN
15	99304939	99689569	NCI-H1651	TRUE	IGF1R
19	43766659	59097855	NCI-H1651	TRUE	ZNF331;PEG3/ZIM2
21	30136573	47608580	NCI-H1651	TRUE	WRB
22	16491550	51234456	NCI-H1651	TRUE	NHP2L1
8	24984333	43253798	NCI-H1666	TRUE	ERLIN
13	41208050	68180116	NCI-H1666	TRUE	RB1
14	41670102	106530365	NCI-H1666	TRUE	IG_DMR
15	24065694	30493362	NCI-H1666	TRUE	SNRPN
15	72379448	102469041	NCI-H1666	TRUE	IGF1R
20	1567455	43977955	NCI-H1666	TRUE	HM13/MCTS2;NNAT;L3MBTL
6	79035186	171051006	NCI-H1688	TRUE	ZAC/PLAGL1;IGF2R;WDR27
7	77786456	133785212	NCI-H1688	TRUE	SGCE/PEG10;MEST
7	142486116	159127005	NCI-H1688	TRUE	HTR5A
9	30801795	132230584	NCI-H1688	TRUE	FANCC
10	109380892	135506705	NCI-H1688	TRUE	INNP5v2
15	22681251	60897355	NCI-H1688	TRUE	SNRPN
16	60778	23755598	NCI-H1688	TRUE	NAT15/ZNF597
19	43523906	59097855	NCI-H1688	TRUE	ZNF331;PEG3/ZIM2
21	18916275	48096958	NCI-H1688	TRUE	WRB
22	16052529	51234456	NCI-H1688	TRUE	NHP2L1
1	57865671	70845100	NCI-H1693	TRUE	DIRAS3
4	69489336	191027924	NCI-H1693	TRUE	HERC3/NAP1L5
8	31255	50874522	NCI-H1693	TRUE	ERLIN
8	52012796	146298156	NCI-H1693	TRUE	PEG13
9	37747	141091395	NCI-H1693	TRUE	FANCC
11	198510	43687524	NCI-H1693	TRUE	IGF2/H19;KvDMR
13	19026950	115108398	NCI-H1693	TRUE	RB1
15	24763720	45666395	NCI-H1693	TRUE	SNRPN
16	60778	8099536	NCI-H1693	TRUE	NAT15/ZNF597
19	36931757	59097855	NCI-H1693	TRUE	ZNF331;PEG3/ZIM2
22	22690835	51234456	NCI-H1693	TRUE	NHP2L1
1	61736	152759678	NCI-H1694	TRUE	PPIEL;DIRAS3
4	70232125	191027924	NCI-H1694	TRUE	HERC3/NAP1L5
6	149662	6185182	NCI-H1694	TRUE	FAM50B
6	87418824	171051006	NCI-H1694	TRUE	ZAC/PLAGL1;IGF2R;WDR27
7	43259	109437670	NCI-H1694	TRUE	GRB10;SGCE/PEG10
7	109453983	133785178	NCI-H1694	TRUE	MEST
7	142486496	159127005	NCI-H1694	TRUE	HTR5A
9	39810646	136772256	NCI-H1694	TRUE	FANCC
13	23638196	115108398	NCI-H1694	TRUE	RB1
15	58731153	102469041	NCI-H1694	TRUE	IGF1R
20	1597947	62956154	NCI-H1694	TRUE	HM13/MCTS2;NNAT;L3MBTL;GNAS
21	30594598	48096958	NCI-H1694	TRUE	WRB
1	61736	40984981	NCI-H1703	TRUE	PPIEL
1	44724280	115869089	NCI-H1703	TRUE	DIRAS3
4	70232125	157121214	NCI-H1703	TRUE	HERC3/NAP1L5
9	29646438	141091395	NCI-H1703	TRUE	FANCC
13	19026950	115108398	NCI-H1703	TRUE	RB1
14	19002125	107285437	NCI-H1703	TRUE	IG_DMR
19	90911	59097855	NCI-H1703	TRUE	ZNF331;PEG3/ZIM2	SMARCA4
20	33442251	62956154	NCI-H1703	TRUE	NNAT;L3MBTL;GNAS
21	9764385	48096958	NCI-H1703	TRUE	WRB
1	67921618	68632380	NCI-H1734	TRUE	DIRAS3
4	34829873	191027924	NCI-H1734	TRUE	HERC3/NAP1L5
9	69977523	141091395	NCI-H1734	TRUE	FANCC
10	97440394	135506705	NCI-H1734	TRUE	INNP5v2
15	22462334	35591892	NCI-H1734	TRUE	SNRPN
16	60778	32028307	NCI-H1734	TRUE	NAT15/ZNF597
20	32550345	47788164	NCI-H1734	TRUE	NNAT;L3MBTL
20	49701402	62956154	NCI-H1734	TRUE	GNAS
21	10999795	48096958	NCI-H1734	TRUE	WRB
22	29659468	42514892	NCI-H1734	TRUE	NHP2L1
6	169699116	170547457	NCI-H1755	TRUE	WDR27
8	31255	43762681	NCI-H1755	TRUE	ERLIN
9	97836604	107581307	NCI-H1755	TRUE	FANCC
20	26305580	31690354	NCI-H1755	TRUE	HM13/MCTS2
20	33967193	62956154	NCI-H1755	TRUE	NNAT;L3MBTL;GNAS
21	9764385	48096958	NCI-H1755	TRUE	WRB
1	61736	72768917	NCI-H1770	TRUE	PPIEL;DIRAS3
2	196236226	209137752	NCI-H1770	TRUE	ZBDF2
6	149662	5158207	NCI-H1770	TRUE	FAM50B
6	129734196	171051006	NCI-H1770	TRUE	ZAC/PLAGL1;IGF2R;WDR27
10	58312347	135506705	NCI-H1770	TRUE	INNP5v2
13	21673964	115108398	NCI-H1770	TRUE	RB1
14	99536104	101303314	NCI-H1770	TRUE	IG_DMR
9	79895012	141091395	NCI-H1781	TRUE	FANCC
10	24378909	126723567	NCI-H1781	TRUE	INNP5v2
11	198510	4541826	NCI-H1781	TRUE	IGF2/H19;KvDMR
13	19026950	64224205	NCI-H1781	TRUE	RB1
15	76902180	102469041	NCI-H1781	TRUE	IGF1R
16	60778	19944363	NCI-H1781	TRUE	NAT15/ZNF597
19	56997668	59097855	NCI-H1781	TRUE	PEG3/ZIM2
2	116896546	243089457	NCI-H1792	TRUE	ZBDF2
7	43259	54094497	NCI-H1792	TRUE	GRB10
9	68731521	141091395	NCI-H1792	TRUE	FANCC
10	67322927	135234176	NCI-H1792	TRUE	INNP5v2
11	198510	5783924	NCI-H1792	TRUE	IGF2/H19;KvDMR
21	22466315	48096958	NCI-H1792	TRUE	WRB
22	16052529	51234456	NCI-H1792	TRUE	NHP2L1
6	169740529	171051006	NCI-H1793	TRUE	WDR27
9	44864688	141091395	NCI-H1793	TRUE	FANCC
16	60778	90287536	NCI-H1793	TRUE	NAT15/ZNF597
22	39389629	51234456	NCI-H1793	TRUE	NHP2L1
9	94403711	141091395	NCI-H1836	TRUE	FANCC
13	28702706	48926284	NCI-H1836	TRUE	RB1
15	22681077	102469041	NCI-H1836	TRUE	SNRPN ;IGF1R
20	51927911	62956154	NCI-H1836	TRUE	GNAS
2	151626425	208082651	NCI-H1838	TRUE	ZBDF2
4	61997747	111717525	NCI-H1838	TRUE	HERC3/NAP1L5
6	67285665	162376194	NCI-H1838	TRUE	ZAC/PLAGL1;IGF2R
6	162501670	171051006	NCI-H1838	TRUE	WDR27
7	150309285	156165219	NCI-H1838	TRUE	HTR5A
8	16278696	39230660	NCI-H1838	TRUE	ERLIN
9	44244881	119292026	NCI-H1838	TRUE	FANCC
11	198510	38635209	NCI-H1838	TRUE	IGF2/H19;KvDMR
13	38088331	115108398	NCI-H1838	TRUE	RB1
14	64664576	107285437	NCI-H1838	TRUE	IG_DMR
15	24442220	102469041	NCI-H1838	TRUE	SNRPN ;IGF1R
16	60778	33169940	NCI-H1838	TRUE	NAT15/ZNF597
19	20896351	59097855	NCI-H1838	TRUE	ZNF331;PEG3/ZIM2
20	35292150	39342839	NCI-H1838	TRUE	NNAT
20	41175483	48719005	NCI-H1838	TRUE	L3MBTL
22	16347194	51234456	NCI-H1838	TRUE	NHP2L1
1	25661502	86952911	NCI-H1869	TRUE	PPIEL;DIRAS3
4	69591612	191027924	NCI-H1869	TRUE	HERC3/NAP1L5
6	67048629	171051006	NCI-H1869	TRUE	ZAC/PLAGL1;IGF2R;WDR27
8	7799391	38106032	NCI-H1869	TRUE	ERLIN
9	30564985	136657452	NCI-H1869	TRUE	FANCC
11	198510	42315486	NCI-H1869	TRUE	IGF2/H19;KvDMR
13	19026950	115108398	NCI-H1869	TRUE	RB1
15	20016329	50719050	NCI-H1869	TRUE	SNRPN
16	60778	90287536	NCI-H1869	TRUE	NAT15/ZNF597
19	90911	59097855	NCI-H1869	TRUE	ZNF331;PEG3/ZIM2
21	9764385	48096958	NCI-H1869	TRUE	WRB
2	146866799	234664902	NCI-H187	TRUE	ZBDF2	ERBB4
8	31255	39230660	NCI-H187	TRUE	ERLIN
9	37747	119767269	NCI-H187	TRUE	FANCC
10	72760	135506705	NCI-H187	TRUE	INNP5v2	PTF1A, PD2D7
13	48884651	115108398	NCI-H187	TRUE	RB1	TM9SF2, AGBL1
15	24713024	47231231	NCI-H187	TRUE	SNRPN
20	14830476	52644869	NCI-H187	TRUE	HM13/MCTS2;NNAT;L3MBTL
20	52665644	58643704	NCI-H187	TRUE	GNAS
22	16052529	46238348	NCI-H187	TRUE	NHP2L1	EP300, PRR14L
1	17258619	40178268	NCI-H1876	TRUE	PPIEL
10	72760	135506705	NCI-H1876	TRUE	INNP5v2
11	198510	49708376	NCI-H1876	TRUE	IGF2/H19;KvDMR
13	19026950	115108398	NCI-H1876	TRUE	RB1
14	20420151	106874362	NCI-H1876	TRUE	IG_DMR
15	22588019	25425079	NCI-H1876	TRUE	SNRPN
15	76902180	102469041	NCI-H1876	TRUE	IGF1R
20	29850836	30433139	NCI-H1876	TRUE	HM13/MCTS2
21	9764385	48096958	NCI-H1876	TRUE	WRB
6	149662	29850856	NCI-H1915	TRUE	FAM50B
6	124855854	171051006	NCI-H1915	TRUE	ZAC/PLAGL1;IGF2R;WDR27
9	31063410	120104077	NCI-H1915	TRUE	FANCC
13	41533052	54777782	NCI-H1915	TRUE	RB1
15	24717521	49391290	NCI-H1915	TRUE	SNRPN
15	49630141	102469041	NCI-H1915	TRUE	IGF1R
19	32169732	59097855	NCI-H1915	TRUE	ZNF331;PEG3/ZIM2
21	9764385	48096958	NCI-H1915	TRUE	WRB
22	36951324	42592239	NCI-H1915	TRUE	NHP2L1
9	70654635	131433823	NCI-H196	TRUE	FANCC
10	81423241	135506705	NCI-H196	TRUE	INNP5v2	PTEN, POLL, EXOC6, MKI67, ZDHHC16
13	38927410	78105704	NCI-H196	TRUE	RB1	RB1, GRK1, LRRC63
16	60778	26408665	NCI-H196	TRUE	NAT15/ZNF597	NOMO3, C16ORF59, CPPED1, USP7
19	53362705	59097855	NCI-H196	TRUE	ZNF331;PEG3/ZIM2	NLRP4, NLRP2, ZNF773
22	17056415	51234456	NCI-H196	TRUE	NHP2L1	CHEK2, MIOX, LIMK2, HDAC10
6	149662	103751565	NCI-H1975	TRUE	FAM50B
6	103765471	162777741	NCI-H1975	TRUE	ZAC/PLAGL1;IGF2R
6	162841881	171051006	NCI-H1975	TRUE	WDR27
7	50526219	50915776	NCI-H1975	TRUE	GRB10
7	69389431	126045557	NCI-H1975	TRUE	SGCE/PEG10
7	126046877	141787131	NCI-H1975	TRUE	MEST
7	143909446	159127005	NCI-H1975	TRUE	HTR5A
8	31255	64855017	NCI-H1975	TRUE	ERLIN
8	129286449	146298156	NCI-H1975	TRUE	PEG13
15	56030659	102469041	NCI-H1975	TRUE	IGF1R
7	50365413	51060722	NCI-H1993	TRUE	GRB10
7	62161620	98544784	NCI-H1993	TRUE	SGCE/PEG10
7	124417528	153124865	NCI-H1993	TRUE	MEST
7	153929733	159127005	NCI-H1993	TRUE	HTR5A
8	12549228	39246676	NCI-H1993	TRUE	ERLIN
15	22751257	56790811	NCI-H1993	TRUE	SNRPN
15	56801624	102469041	NCI-H1993	TRUE	IGF1R
16	60778	14126397	NCI-H1993	TRUE	NAT15/ZNF597
19	48926606	59097855	NCI-H1993	TRUE	ZNF331;PEG3/ZIM2
21	14645455	48096958	NCI-H1993	TRUE	WRB
1	61736	51066950	NCI-H2009	TRUE	PPIEL	FBXO6
6	149662	8943961	NCI-H2009	TRUE	FAM50B
7	93963131	95178267	NCI-H2009	TRUE	SGCE/PEG10
8	28841581	39230660	NCI-H2009	TRUE	ERLIN
11	198510	4968117	NCI-H2009	TRUE	IGF2/H19;KvDMR
13	19026950	48988965	NCI-H2009	TRUE	RB1
14	99536623	106199377	NCI-H2009	TRUE	IG_DMR
15	22681251	54531186	NCI-H2009	TRUE	SNRPN
15	54532592	102469041	NCI-H2009	TRUE	IGF1R
19	47011747	59097855	NCI-H2009	TRUE	ZNF331;PEG3/ZIM2
21	23667000	48096958	NCI-H2009	TRUE	WRB	ADAMTS1
22	39389629	51234456	NCI-H2009	TRUE	NHP2L1
7	50433877	50921156	NCI-H2023	TRUE	GRB10
8	31255	39235604	NCI-H2023	TRUE	ERLIN
9	24880658	141091395	NCI-H2023	TRUE	FANCC
13	22778566	64163636	NCI-H2023	TRUE	RB1
15	22486401	56787804	NCI-H2023	TRUE	SNRPN
15	56801624	102469041	NCI-H2023	TRUE	IGF1R
2	202064669	210873825	NCI-H2030	TRUE	ZBDF2
6	79041720	171051006	NCI-H2030	TRUE	ZAC/PLAGL1;IGF2R;WDR27
7	65990464	97385971	NCI-H2030	TRUE	SGCE/PEG10
7	97404680	142476037	NCI-H2030	TRUE	MEST
7	142486346	159127005	NCI-H2030	TRUE	HTR5A
11	198510	4968117	NCI-H2030	TRUE	IGF2/H19;KvDMR
19	11141940	59097855	NCI-H2030	TRUE	ZNF331;PEG3/ZIM2
7	148139538	159127005	NCI-H2066	TRUE	HTR5A
8	140586695	141203504	NCI-H2066	TRUE	PEG13
9	68358823	141091395	NCI-H2066	TRUE	FANCC
10	102050242	135506705	NCI-H2066	TRUE	INNP5v2
13	48328648	56654036	NCI-H2066	TRUE	RB1
14	45015526	106195302	NCI-H2066	TRUE	IG_DMR
15	24725294	44446777	NCI-H2066	TRUE	SNRPN
15	45556829	102469041	NCI-H2066	TRUE	IGF1R
16	60778	6116418	NCI-H2066	TRUE	NAT15/ZNF597
19	57113104	59097855	NCI-H2066	TRUE	PEG3/ZIM2
20	50577132	62956154	NCI-H2066	TRUE	GNAS
22	17285049	51234456	NCI-H2066	TRUE	NHP2L1
4	69457673	108051500	NCI-H2081	TRUE	HERC3/NAP1L5
10	71307017	135506705	NCI-H2081	TRUE	INNP5v2
11	198510	5788093	NCI-H2081	TRUE	IGF2/H19;KvDMR
13	19026950	73441917	NCI-H2081	TRUE	RB1
14	19002125	106011309	NCI-H2081	TRUE	IG_DMR
19	44731242	59097855	NCI-H2081	TRUE	ZNF331;PEG3/ZIM2
21	9764385	48096958	NCI-H2081	TRUE	WRB
1	7846484	41021036	NCI-H2085	TRUE	PPIEL
1	41028927	72768499	NCI-H2085	TRUE	DIRAS3
4	87763513	161874001	NCI-H2085	TRUE	HERC3/NAP1L5
8	118330028	146298156	NCI-H2085	TRUE	PEG13
9	82019396	141091395	NCI-H2085	TRUE	FANCC
11	198510	4968117	NCI-H2085	TRUE	IGF2/H19;KvDMR
13	19026950	115108398	NCI-H2085	TRUE	RB1
16	60778	19944363	NCI-H2085	TRUE	NAT15/ZNF597
20	36586181	42392549	NCI-H2085	TRUE	L3MBTL
22	24658627	51234456	NCI-H2085	TRUE	NHP2L1
1	25662213	72768499	NCI-H2087	TRUE	PPIEL;DIRAS3	ZFYVE9
2	146877806	242783397	NCI-H2087	TRUE	ZBDF2
4	79040878	115173701	NCI-H2087	TRUE	HERC3/NAP1L5	ADH7
6	384110	168332501	NCI-H2087	TRUE	FAM50B;ZAC/PLAGL1;IGF2R
6	168587554	171051006	NCI-H2087	TRUE	WDR27
10	116204605	135506705	NCI-H2087	TRUE	INNP5v2
13	19026950	115108398	NCI-H2087	TRUE	RB1
16	60778	22420193	NCI-H2087	TRUE	NAT15/ZNF597	MEFV
20	34170163	41153164	NCI-H2087	TRUE	NNAT
22	16654357	51234456	NCI-H2087	TRUE	NHP2L1
13	38088331	115108398	NCI-H209	TRUE	RB1	RB1
16	2125834	3645909	NCI-H209	TRUE	NAT15/ZNF597
7	108483769	133785178	NCI-H211	TRUE	MEST
11	198510	10866027	NCI-H211	TRUE	IGF2/H19;KvDMR
6	149662	41713619	NCI-H2110	TRUE	FAM50B
6	141893557	171051006	NCI-H2110	TRUE	ZAC/PLAGL1;IGF2R;WDR27
8	36650303	38330203	NCI-H2110	TRUE	ERLIN
11	198510	51163250	NCI-H2110	TRUE	IGF2/H19;KvDMR
16	60778	90287536	NCI-H2110	TRUE	NAT15/ZNF597
1	39173086	72768917	NCI-H2122	TRUE	PPIEL;DIRAS3
2	184093999	243089457	NCI-H2122	TRUE	ZBDF2
8	137863408	144699158	NCI-H2122	TRUE	PEG13
13	38088331	115108398	NCI-H2122	TRUE	RB1
19	52154905	59097855	NCI-H2122	TRUE	ZNF331;PEG3/ZIM2
4	52685700	91769382	NCI-H2126	TRUE	HERC3/NAP1L5	NUP54
6	82969112	171051006	NCI-H2126	TRUE	ZAC/PLAGL1;IGF2R;WDR27
7	38851075	78073745	NCI-H2126	TRUE	GRB10
8	12002717	39230660	NCI-H2126	TRUE	ERLIN
8	84529854	146298156	NCI-H2126	TRUE	PEG13
10	26550126	135506705	NCI-H2126	TRUE	INNP5v2
19	52154905	54318322	NCI-H2126	TRUE	ZNF331
19	55754188	58327052	NCI-H2126	TRUE	PEG3/ZIM2
21	9764385	48096958	NCI-H2126	TRUE	WRB
22	16506461	51234456	NCI-H2126	TRUE	NHP2L1	KREMEN1
1	23192563	73860543	NCI-H2135	TRUE	PPIEL;DIRAS3
4	69521410	191027924	NCI-H2135	TRUE	HERC3/NAP1L5
6	149662	7723468	NCI-H2135	TRUE	FAM50B
6	108579769	171051006	NCI-H2135	TRUE	ZAC/PLAGL1;IGF2R;WDR27
7	153616708	155272734	NCI-H2135	TRUE	HTR5A
8	29743994	42564627	NCI-H2135	TRUE	ERLIN
8	129245750	146298156	NCI-H2135	TRUE	PEG13
11	198510	4968117	NCI-H2135	TRUE	IGF2/H19;KvDMR
13	32540047	83262170	NCI-H2135	TRUE	RB1
14	43324567	106157767	NCI-H2135	TRUE	IG_DMR
15	22681077	60228676	NCI-H2135	TRUE	SNRPN
16	60778	55795214	NCI-H2135	TRUE	NAT15/ZNF597
19	3383497	59097855	NCI-H2135	TRUE	ZNF331;PEG3/ZIM2
20	6129268	62956154	NCI-H2135	TRUE	HM13/MCTS2;NNAT;L3MBTL;GNAS
21	39625779	48096958	NCI-H2135	TRUE	WRB
22	40966654	51234456	NCI-H2135	TRUE	NHP2L1
4	69537153	161880142	NCI-H2141	TRUE	HERC3/NAP1L5
8	35561148	38949985	NCI-H2141	TRUE	ERLIN
10	26829338	135506705	NCI-H2141	TRUE	INNP5v2
11	198510	4239055	NCI-H2141	TRUE	IGF2/H19;KvDMR
13	19926644	115108398	NCI-H2141	TRUE	RB1
16	60778	8421790	NCI-H2141	TRUE	NAT15/ZNF597
9	70944489	141091395	NCI-H2170	TRUE	FANCC
21	14775189	48096958	NCI-H2170	TRUE	WRB
7	50423963	50882272	NCI-H2171	TRUE	GRB10
8	128954325	146298156	NCI-H2171	TRUE	PEG13
13	47676292	115108398	NCI-H2171	TRUE	RB1
15	20016329	71616462	NCI-H2171	TRUE	SNRPN
15	76902180	102469041	NCI-H2171	TRUE	IGF1R
19	29839854	59097855	NCI-H2171	TRUE	ZNF331;PEG3/ZIM2
1	8191792	72768917	NCI-H2172	TRUE	PPIEL;DIRAS3
6	149662	24168843	NCI-H2172	TRUE	FAM50B
6	103765670	171051006	NCI-H2172	TRUE	ZAC/PLAGL1;IGF2R;WDR27
8	140720163	141360600	NCI-H2172	TRUE	PEG13
10	93980465	135506705	NCI-H2172	TRUE	INNP5v2
11	198510	3994063	NCI-H2172	TRUE	IGF2/H19;KvDMR
13	38088331	57751097	NCI-H2172	TRUE	RB1
16	60778	7001712	NCI-H2172	TRUE	NAT15/ZNF597
19	46778540	58300066	NCI-H2172	TRUE	ZNF331;PEG3/ZIM2
4	69294800	122274655	NCI-H2227	TRUE	HERC3/NAP1L5
6	79032593	171051006	NCI-H2227	TRUE	ZAC/PLAGL1;IGF2R;WDR27
9	6712314	141091395	NCI-H2227	TRUE	FANCC
10	24378952	127555117	NCI-H2227	TRUE	INNP5v2
13	19026950	115108398	NCI-H2227	TRUE	RB1
14	100230846	106538063	NCI-H2227	TRUE	IG_DMR
22	22401170	51234456	NCI-H2227	TRUE	NHP2L1
7	65981245	120042131	NCI-H2228	TRUE	SGCE/PEG10
13	46778803	49428062	NCI-H2228	TRUE	RB1
19	45954593	59097855	NCI-H2228	TRUE	ZNF331;PEG3/ZIM2
22	34035674	51234456	NCI-H2228	TRUE	NHP2L1
6	149662	32431292	NCI-H2291	TRUE	FAM50B
6	32574014	171051006	NCI-H2291	TRUE	ZAC/PLAGL1;IGF2R;WDR27
8	24984333	37971942	NCI-H2291	TRUE	ERLIN
9	70950029	141091395	NCI-H2291	TRUE	FANCC
15	24713024	30523089	NCI-H2291	TRUE	SNRPN
19	43740966	59097855	NCI-H2291	TRUE	ZNF331;PEG3/ZIM2
20	25736590	62956154	NCI-H2291	TRUE	HM13/MCTS2;NNAT;L3MBTL;GNAS
1	6057726	72768499	NCI-H23	TRUE	PPIEL;DIRAS3	PTCHD2, PRAMEF1, AIM1L, SGIP1, HS1BP3, PDE4B, PRKAA2, SYF2, KANK4, LRRC7
6	500454	10152530	NCI-H23	TRUE	FAM50B
8	130736697	145720160	NCI-H23	TRUE	PEG13
10	47743502	135506705	NCI-H23	TRUE	INNP5v2	KAT6B, ARID5B, FGFR2, CDH23, LRRTM3, RBM20, SLC25A28, SORCS3, SH3PXD2A, SUPV3L1, BTRC
11	198510	4968117	NCI-H23	TRUE	IGF2/H19;KvDMR	IFITM3
16	60778	26446574	NCI-H23	TRUE	NAT15/ZNF597	TMC5, CORO7, ZP2
19	43766659	59097855	NCI-H23	TRUE	ZNF331;PEG3/ZIM2	NLRP4, ZNF418, MZF1, TNNT1, FCAR, SIGLEC5, ZNF582, ZIM2, LIG1, LILRB4, LILRB2, FPR2, SIX5
21	11071106	48096958	NCI-H23	TRUE	WRB	CYYR1, CHODL, TIAM1, CBR1, ITSN1, KRTAP10-10
8	14168648	39230660	NCI-H2342	TRUE	ERLIN
10	90268918	135506705	NCI-H2342	TRUE	INNP5v2
15	22752011	27678079	NCI-H2342	TRUE	SNRPN
15	35150664	102469041	NCI-H2342	TRUE	IGF1R
16	3164699	6729674	NCI-H2342	TRUE	NAT15/ZNF597
22	39419853	51234456	NCI-H2342	TRUE	NHP2L1
1	61736	104159385	NCI-H2347	TRUE	PPIEL;DIRAS3
6	77815067	144769608	NCI-H2347	TRUE	ZAC/PLAGL1
6	144822841	164187884	NCI-H2347	TRUE	IGF2R
6	164199610	171051006	NCI-H2347	TRUE	WDR27
9	44785108	141091395	NCI-H2347	TRUE	FANCC
16	60778	78371608	NCI-H2347	TRUE	NAT15/ZNF597
6	149662	24037502	NCI-H2405	TRUE	FAM50B
6	162125766	171051006	NCI-H2405	TRUE	WDR27
7	43259	126044975	NCI-H2405	TRUE	GRB10;SGCE/PEG10
7	126046877	159127005	NCI-H2405	TRUE	MEST;HTR5A	BRAF
9	22011393	107770227	NCI-H2405	TRUE	FANCC
22	31868765	51234456	NCI-H2405	TRUE	NHP2L1
1	25663311	144542774	NCI-H2444	TRUE	PPIEL;DIRAS3
4	10231499	115173701	NCI-H2444	TRUE	HERC3/NAP1L5
6	149662	77436160	NCI-H2444	TRUE	FAM50B
6	77461073	171051006	NCI-H2444	TRUE	ZAC/PLAGL1;IGF2R;WDR27
8	31255	37773544	NCI-H2444	TRUE	ERLIN
9	44785108	141091395	NCI-H2444	TRUE	FANCC
10	72760	135506705	NCI-H2444	TRUE	INNP5v2
11	198510	5787406	NCI-H2444	TRUE	IGF2/H19;KvDMR
14	19002125	106329230	NCI-H2444	TRUE	IG_DMR
15	22587475	76891242	NCI-H2444	TRUE	SNRPN
15	76895776	102469041	NCI-H2444	TRUE	IGF1R
16	60778	22442021	NCI-H2444	TRUE	NAT15/ZNF597
19	4113312	59097855	NCI-H2444	TRUE	ZNF331;PEG3/ZIM2
22	39389629	51234456	NCI-H2444	TRUE	NHP2L1
1	62454673	72750353	NCI-H250	TRUE	DIRAS3
6	149662	78962890	NCI-H250	TRUE	FAM50B
6	79039234	171051006	NCI-H250	TRUE	ZAC/PLAGL1;IGF2R;WDR27
7	50573140	50980309	NCI-H250	TRUE	GRB10
8	141040170	141153493	NCI-H250	TRUE	PEG13
10	67314447	135506705	NCI-H250	TRUE	INNP5v2
13	38125187	115108398	NCI-H250	TRUE	RB1
15	20016329	34678778	NCI-H250	TRUE	SNRPN
15	36839990	102469041	NCI-H250	TRUE	IGF1R
21	35227484	48096958	NCI-H250	TRUE	WRB
22	19024807	42955753	NCI-H250	TRUE	NHP2L1
21	32319465	48096958	NCI-H292	TRUE	WRB
6	149662	57194118	NCI-H3122	TRUE	FAM50B
8	31255	39230660	NCI-H3122	TRUE	ERLIN
14	39963526	106199377	NCI-H3122	TRUE	IG_DMR
19	35901141	59097855	NCI-H3122	TRUE	ZNF331;PEG3/ZIM2
1	61736	121343797	NCI-H322M	TRUE	PPIEL;DIRAS3	SPEN
4	70232023	151245454	NCI-H322M	TRUE	HERC3/NAP1L5
6	149662	77436533	NCI-H322M	TRUE	FAM50B
6	139800727	149339254	NCI-H322M	TRUE	ZAC/PLAGL1
9	24516125	137407672	NCI-H322M	TRUE	FANCC
11	198510	11232862	NCI-H322M	TRUE	IGF2/H19;KvDMR	ZNF91, OR51F2
13	19026950	57751097	NCI-H322M	TRUE	RB1
16	60778	31117083	NCI-H322M	TRUE	NAT15/ZNF597
19	90911	59097855	NCI-H322M	TRUE	ZNF331;PEG3/ZIM2	KEAP2, ZNF196, TMEM146, ZNF419, TSHZ3, S1PR2, GGN, SPTNB4, GRIN2
20	39738502	62956154	NCI-H322M	TRUE	L3MBTL;GNAS
21	14467780	48096958	NCI-H322M	TRUE	WRB	PCNT, SH3BGR
22	32518102	51234456	NCI-H322M	TRUE	NHP2L1
4	70232023	122274655	NCI-H345	TRUE	HERC3/NAP1L5
9	68188341	141091395	NCI-H345	TRUE	FANCC
10	47704622	135506705	NCI-H345	TRUE	INNP5v2
13	19710633	48984719	NCI-H345	TRUE	RB1
15	22681251	102469041	NCI-H345	TRUE	SNRPN ;IGF1R
19	43766659	59097855	NCI-H345	TRUE	ZNF331;PEG3/ZIM2
22	24382763	51234456	NCI-H345	TRUE	NHP2L1
6	86011304	169462532	NCI-H358	TRUE	ZAC/PLAGL1;IGF2R
11	198510	50747227	NCI-H358	TRUE	IGF2/H19;KvDMR
15	60415011	102469041	NCI-H358	TRUE	IGF1R
1	42848333	72763371	NCI-H378	TRUE	DIRAS3
8	31255	39230660	NCI-H378	TRUE	ERLIN
8	39388300	146298156	NCI-H378	TRUE	PEG13
6	135040627	171051006	NCI-H441	TRUE	ZAC/PLAGL1;IGF2R;WDR27
7	43259	63603663	NCI-H441	TRUE	GRB10
10	67322796	135506705	NCI-H441	TRUE	INNP5v2
11	198510	4968117	NCI-H441	TRUE	IGF2/H19;KvDMR
14	65174586	106530365	NCI-H441	TRUE	IG_DMR
16	60778	25808621	NCI-H441	TRUE	NAT15/ZNF597
19	28999376	59097855	NCI-H441	TRUE	ZNF331;PEG3/ZIM2
4	53116591	156967976	NCI-H446	TRUE	HERC3/NAP1L5
7	93965168	94949537	NCI-H446	TRUE	SGCE/PEG10
9	70984602	141091395	NCI-H446	TRUE	FANCC
10	42655673	135506705	NCI-H446	TRUE	INNP5v2
13	19026950	60013483	NCI-H446	TRUE	RB1
1	17286210	60645438	NCI-H460	TRUE	PPIEL	GJB4, TMEM57
1	68355614	71533934	NCI-H460	TRUE	DIRAS3
8	25594277	128689961	NCI-H460	TRUE	ERLIN
8	130642237	146298156	NCI-H460	TRUE	PEG13	PLEC, PTK2
10	24378909	135234193	NCI-H460	TRUE	INNP5v2	DNAJB12, ARMC4, TLL2, C10ORF68, LRIT2
11	198510	134944770	NCI-H460	TRUE	IGF2/H19;KvDMR	IPO7, LDHA, DHCR7, TPP1, TYR, BUD13, C11ORF40, AHNAK, OR10A9, TRIM22, RNF214
15	22571119	48206221	NCI-H460	TRUE	SNRPN	C15ORF2, C15ORF55
15	56090609	102469041	NCI-H460	TRUE	IGF1R
19	36709129	59097855	NCI-H460	TRUE	ZNF331;PEG3/ZIM2	PPP2R1A, ITPKC, DHDH, PRKCG
22	39592281	51234456	NCI-H460	TRUE	NHP2L1
6	114284735	161820761	NCI-H510A	TRUE	ZAC/PLAGL1;IGF2R
6	162019444	171051006	NCI-H510A	TRUE	WDR27
8	136027424	142063514	NCI-H510A	TRUE	PEG13
9	3318274	133719170	NCI-H510A	TRUE	FANCC
10	101481102	135506705	NCI-H510A	TRUE	INNP5v2
22	16052529	51234456	NCI-H510A	TRUE	NHP2L1
1	46044043	72750353	NCI-H520	TRUE	DIRAS3
4	81534645	89891198	NCI-H520	TRUE	HERC3/NAP1L5
6	149662	56741090	NCI-H520	TRUE	FAM50B
9	23378488	141091395	NCI-H520	TRUE	FANCC
10	84959888	135506705	NCI-H520	TRUE	INNP5v2
11	198510	4970368	NCI-H520	TRUE	IGF2/H19;KvDMR
13	47984746	49256475	NCI-H520	TRUE	RB1
14	39877037	106197989	NCI-H520	TRUE	IG_DMR
20	26297209	30195802	NCI-H520	TRUE	HM13/MCTS2
20	36745966	62956154	NCI-H520	TRUE	L3MBTL;GNAS
21	35112559	48096958	NCI-H520	TRUE	WRB
4	64705157	115173701	NCI-H522	TRUE	HERC3/NAP1L5
6	77461073	171051006	NCI-H522	TRUE	ZAC/PLAGL1;IGF2R;WDR27
9	44781861	141091395	NCI-H522	TRUE	FANCC
15	22673400	102469041	NCI-H522	TRUE	SNRPN ;IGF1R	C15ORF39, AQR
16	60778	19944363	NCI-H522	TRUE	NAT15/ZNF597
19	43489956	59097855	NCI-H522	TRUE	ZNF331;PEG3/ZIM2	ZNF816, ZNF543
20	61306	46045428	NCI-H522	TRUE	HM13/MCTS2;NNAT;L3MBTL
22	22509458	51234456	NCI-H522	TRUE	NHP2L1	CCDC117
1	61736	66210911	NCI-H524	TRUE	PPIEL
1	66796248	90991561	NCI-H524	TRUE	DIRAS3
6	149662	78962890	NCI-H524	TRUE	FAM50B
6	79039234	171051006	NCI-H524	TRUE	ZAC/PLAGL1;IGF2R;WDR27
13	33060391	115108398	NCI-H524	TRUE	RB1
19	43549015	59097855	NCI-H524	TRUE	ZNF331;PEG3/ZIM2
4	72564710	172987929	NCI-H526	TRUE	HERC3/NAP1L5
9	70925393	141091395	NCI-H526	TRUE	FANCC
13	38088331	64224205	NCI-H526	TRUE	RB1
16	60778	5161499	NCI-H526	TRUE	NAT15/ZNF597
6	387533	32454276	NCI-H596	TRUE	FAM50B
6	79039234	171051006	NCI-H596	TRUE	ZAC/PLAGL1;IGF2R;WDR27
7	76804032	121500320	NCI-H596	TRUE	SGCE/PEG10
7	121505847	159127005	NCI-H596	TRUE	MEST;HTR5A
8	8155475	48278374	NCI-H596	TRUE	ERLIN
13	19026950	115108398	NCI-H596	TRUE	RB1
20	61306	62956154	NCI-H596	TRUE	HM13/MCTS2;NNAT;L3MBTL;GNAS
21	9764385	48096958	NCI-H596	TRUE	WRB
22	17306270	51234456	NCI-H596	TRUE	NHP2L1
2	194606255	243089457	NCI-H64	TRUE	ZBDF2	OCR2, SPHKAP, WNT10A, UNC80, STK11IP
4	81464269	156594089	NCI-H64	TRUE	HERC3/NAP1L5	KIAA1430
7	50695317	50921043	NCI-H64	TRUE	GRB10
11	198510	25307274	NCI-H64	TRUE	IGF2/H19;KvDMR	ST5, OR52W1, ZNF214, ANO5, DCHS1, IGSF22
13	19026950	57751097	NCI-H64	TRUE	RB1	RB1, NAA16, POLR1D, ZAR1L
14	91538344	106199377	NCI-H64	TRUE	IG_DMR	HHIPL1
15	22751095	56789648	NCI-H64	TRUE	SNRPN	GOLGA6L2
15	56801624	102469041	NCI-H64	TRUE	IGF1R	CSPG4, IQCH, TCF12
7	114820706	136746607	NCI-H647	TRUE	MEST
9	43800187	141091395	NCI-H647	TRUE	FANCC
16	60778	90287536	NCI-H647	TRUE	NAT15/ZNF597
19	46837755	59097855	NCI-H647	TRUE	ZNF331;PEG3/ZIM2
20	34964712	61701780	NCI-H647	TRUE	NNAT;L3MBTL;GNAS
22	16052529	51234456	NCI-H647	TRUE	NHP2L1
1	50539600	72768917	NCI-H650	TRUE	DIRAS3
6	103765471	171051006	NCI-H650	TRUE	ZAC/PLAGL1;IGF2R;WDR27
8	24984157	77743807	NCI-H650	TRUE	ERLIN
9	9949431	141091395	NCI-H650	TRUE	FANCC
15	22587475	102469041	NCI-H650	TRUE	SNRPN ;IGF1R
21	32362409	48096958	NCI-H650	TRUE	WRB
22	30928093	51234456	NCI-H650	TRUE	NHP2L1
4	69489336	89744465	NCI-H661	TRUE	HERC3/NAP1L5
8	27156502	37651477	NCI-H661	TRUE	ERLIN
9	70494794	141091395	NCI-H661	TRUE	FANCC
10	109510293	135506705	NCI-H661	TRUE	INNP5v2
11	198510	21028186	NCI-H661	TRUE	IGF2/H19;KvDMR
16	60778	34012169	NCI-H661	TRUE	NAT15/ZNF597
19	40954664	59097855	NCI-H661	TRUE	ZNF331;PEG3/ZIM2
22	16052529	51234456	NCI-H661	TRUE	NHP2L1
6	169459130	170265063	NCI-H69	TRUE	WDR27
7	94063700	94949537	NCI-H69	TRUE	SGCE/PEG10
6	119022627	160955533	NCI-H720	TRUE	ZAC/PLAGL1;IGF2R
6	162335190	171051006	NCI-H720	TRUE	WDR27
7	49811211	54478009	NCI-H720	TRUE	GRB10
8	115327652	146298156	NCI-H720	TRUE	ZFAT;PEG13
15	22582530	30204142	NCI-H720	TRUE	SNRPN
15	81920795	102469041	NCI-H720	TRUE	IGF1R
16	60778	34012169	NCI-H720	TRUE	NAT15/ZNF597
1	25619041	106013377	NCI-H727	TRUE	PPIEL;DIRAS3
6	149662	5361173	NCI-H727	TRUE	FAM50B
11	198510	45767321	NCI-H727	TRUE	IGF2/H19;KvDMR
13	46386444	83636179	NCI-H727	TRUE	RB1
15	20112275	62451860	NCI-H727	TRUE	SNRPN
22	24666444	51234456	NCI-H727	TRUE	NHP2L1
10	77101061	135506705	NCI-H740	TRUE	INNP5v2
13	38088331	81607182	NCI-H740	TRUE	RB1
16	2978495	7209267	NCI-H740	TRUE	NAT15/ZNF597
22	40848290	42239382	NCI-H740	TRUE	NHP2L1
2	204660669	226954449	NCI-H748	TRUE	ZBDF2
10	100977609	135506705	NCI-H748	TRUE	INNP5v2
13	34342896	58584791	NCI-H748	TRUE	RB1
15	20016329	56790811	NCI-H748	TRUE	SNRPN
15	79555392	102469041	NCI-H748	TRUE	IGF1R
16	60778	90287536	NCI-H748	TRUE	NAT15/ZNF597
20	43512940	62956154	NCI-H748	TRUE	GNAS
21	14570285	48096958	NCI-H748	TRUE	WRB
22	16052529	51234456	NCI-H748	TRUE	NHP2L1
2	130823236	243089457	NCI-H810	TRUE	ZBDF2
4	70236152	91254661	NCI-H810	TRUE	HERC3/NAP1L5
6	149662	51442475	NCI-H810	TRUE	FAM50B
6	51563060	162315069	NCI-H810	TRUE	ZAC/PLAGL1;IGF2R
6	169222409	171051006	NCI-H810	TRUE	WDR27
10	104097410	135506705	NCI-H810	TRUE	INNP5v2
15	61745941	102469041	NCI-H810	TRUE	IGF1R
16	2635894	7190897	NCI-H810	TRUE	NAT15/ZNF597
22	16580285	51234456	NCI-H810	TRUE	NHP2L1
4	36017518	102827979	NCI-H82	TRUE	HERC3/NAP1L5	KDR, CSN1S1, KIAA1239
8	31255	39230660	NCI-H82	TRUE	ERLIN	C8ORF80, CHRNA6
8	128848250	146298156	NCI-H82	TRUE	PEG13
9	44864688	141091395	NCI-H82	TRUE	FANCC
13	38088331	115108398	NCI-H82	TRUE	RB1	RB1
14	86679261	106218586	NCI-H82	TRUE	IG_DMR
16	60778	55795214	NCI-H82	TRUE	NAT15/ZNF597	ITGAL
22	16052529	51234456	NCI-H82	TRUE	NHP2L1
10	120973373	121772452	NCI-H835	TRUE	INNP5v2
13	19969463	57751097	NCI-H835	TRUE	RB1
20	33830503	38640357	NCI-H835	TRUE	NNAT
20	38647344	62956154	NCI-H835	TRUE	L3MBTL;GNAS
2	203355572	212232648	NCI-H838	TRUE	ZBDF2
4	69540026	93395522	NCI-H838	TRUE	HERC3/NAP1L5
6	149662	34771149	NCI-H838	TRUE	FAM50B
6	103765471	171051006	NCI-H838	TRUE	ZAC/PLAGL1;IGF2R;WDR27
7	68922072	141763125	NCI-H838	TRUE	SGCE/PEG10;MEST
7	146165298	159127005	NCI-H838	TRUE	HTR5A
9	94403711	141091395	NCI-H838	TRUE	FANCC
11	198510	4968117	NCI-H838	TRUE	IGF2/H19;KvDMR
13	24879448	83788064	NCI-H838	TRUE	RB1
14	41670102	106199377	NCI-H838	TRUE	IG_DMR
15	20016329	30450370	NCI-H838	TRUE	SNRPN
16	60778	70386958	NCI-H838	TRUE	NAT15/ZNF597
19	27747994	59097855	NCI-H838	TRUE	ZNF331;PEG3/ZIM2
21	32760371	48096958	NCI-H838	TRUE	WRB
22	18631365	51234456	NCI-H838	TRUE	NHP2L1
2	141817173	213076288	NCI-H841	TRUE	ZBDF2
4	69489336	115173701	NCI-H841	TRUE	HERC3/NAP1L5
9	69923163	141091395	NCI-H841	TRUE	FANCC
14	38822190	106872063	NCI-H841	TRUE	IG_DMR
16	60778	32113690	NCI-H841	TRUE	NAT15/ZNF597
19	37439789	59097855	NCI-H841	TRUE	ZNF331;PEG3/ZIM2
22	16052529	51234456	NCI-H841	TRUE	NHP2L1
2	202747908	214480590	PC-14	TRUE	ZBDF2
4	65212554	91050685	PC-14	TRUE	HERC3/NAP1L5
6	146279939	171051006	PC-14	TRUE	IGF2R;WDR27
7	43259	75480084	PC-14	TRUE	GRB10
8	31255	79845135	PC-14	TRUE	ERLIN
10	86353764	135506705	PC-14	TRUE	INNP5v2
11	198510	16957341	PC-14	TRUE	IGF2/H19;KvDMR
13	19026950	81796307	PC-14	TRUE	RB1
4	76975206	191027924	RERF-LC-FM	TRUE	HERC3/NAP1L5
9	97289359	98227765	RERF-LC-FM	TRUE	FANCC
10	67314447	135506705	RERF-LC-FM	TRUE	INNP5v2
11	198510	4239055	RERF-LC-FM	TRUE	IGF2/H19;KvDMR
13	32540047	115108398	RERF-LC-FM	TRUE	RB1
19	55492529	57826897	RERF-LC-FM	TRUE	PEG3/ZIM2
2	189884587	243089457	RERF-LC-KJ	TRUE	ZBDF2
13	38088331	69251650	RERF-LC-KJ	TRUE	RB1
21	27240723	48096958	RERF-LC-KJ	TRUE	WRB
6	149662	171051006	RERF-LC-MS	TRUE	FAM50B;ZAC/PLAGL1;IGF2R;WDR27
7	50325696	50902340	RERF-LC-MS	TRUE	GRB10
9	37747	141091395	RERF-LC-MS	TRUE	FANCC
10	67322796	135506705	RERF-LC-MS	TRUE	INNP5v2
11	198510	4968117	RERF-LC-MS	TRUE	IGF2/H19;KvDMR
13	40077845	55920371	RERF-LC-MS	TRUE	RB1
16	60778	90287536	RERF-LC-MS	TRUE	NAT15/ZNF597
19	43756238	59097855	RERF-LC-MS	TRUE	ZNF331;PEG3/ZIM2
20	15602333	62956154	RERF-LC-MS	TRUE	HM13/MCTS2;NNAT;L3MBTL;GNAS
21	9764385	48096958	RERF-LC-MS	TRUE	WRB
22	24395299	51234456	RERF-LC-MS	TRUE	NHP2L1
7	109795451	159127005	RERF-LC-Sq1	TRUE	MEST;HTR5A
8	4486796	39760341	RERF-LC-Sq1	TRUE	ERLIN
9	43795576	141091395	RERF-LC-Sq1	TRUE	FANCC
10	67322796	135506705	RERF-LC-Sq1	TRUE	INNP5v2
11	198510	4968117	RERF-LC-Sq1	TRUE	IGF2/H19;KvDMR
13	32538424	115108398	RERF-LC-Sq1	TRUE	RB1
6	149662	20844741	SBC-1	TRUE	FAM50B
6	29899493	145089195	SBC-1	TRUE	ZAC/PLAGL1
6	145114735	162587892	SBC-1	TRUE	IGF2R
6	162681726	171051006	SBC-1	TRUE	WDR27
10	90175108	135506705	SBC-1	TRUE	INNP5v2
13	19026950	115108398	SBC-1	TRUE	RB1
15	22681077	28705281	SBC-1	TRUE	SNRPN
19	52147618	59097855	SBC-1	TRUE	ZNF331;PEG3/ZIM2
20	30259145	45776987	SBC-1	TRUE	NNAT;L3MBTL
20	45789953	62916069	SBC-1	TRUE	GNAS
22	39522940	45658356	SBC-1	TRUE	NHP2L1
7	50325696	50896266	SBC-3	TRUE	GRB10
9	44864688	141091395	SBC-5	TRUE	FANCC
11	198510	4262574	SBC-5	TRUE	IGF2/H19;KvDMR
14	19002125	106218586	SBC-5	TRUE	IG_DMR
15	48218005	102469041	SBC-5	TRUE	IGF1R
19	41392154	59097855	SBC-5	TRUE	ZNF331;PEG3/ZIM2
1	25646987	147016409	SK-LU-1	TRUE	PPIEL;DIRAS3
4	88925871	100735161	SK-LU-1	TRUE	HERC3/NAP1L5
6	149662	29850381	SK-LU-1	TRUE	FAM50B
6	68561496	171051006	SK-LU-1	TRUE	ZAC/PLAGL1;IGF2R;WDR27
7	43259	61987258	SK-LU-1	TRUE	GRB10
7	87672947	109437670	SK-LU-1	TRUE	SGCE/PEG10
7	109453983	141763125	SK-LU-1	TRUE	MEST
7	141795281	159127005	SK-LU-1	TRUE	HTR5A
8	5604495	115958851	SK-LU-1	TRUE	ERLIN
8	115966949	146298156	SK-LU-1	TRUE	PEG13
9	44840919	141091395	SK-LU-1	TRUE	FANCC
11	198510	4968117	SK-LU-1	TRUE	IGF2/H19;KvDMR
13	19026950	68293281	SK-LU-1	TRUE	RB1
15	24713623	102469041	SK-LU-1	TRUE	SNRPN ;IGF1R
16	60778	90287536	SK-LU-1	TRUE	NAT15/ZNF597
19	43549015	57470333	SK-LU-1	TRUE	ZNF331;PEG3/ZIM2
20	35499405	36321103	SK-LU-1	TRUE	NNAT
20	37965099	47965720	SK-LU-1	TRUE	L3MBTL
20	54015404	62018667	SK-LU-1	TRUE	GNAS
22	16052529	51234456	SK-LU-1	TRUE	NHP2L1
2	181062674	208354956	SK-MES-1	TRUE	ZBDF2
6	149662	49970544	SK-MES-1	TRUE	FAM50B
7	79086317	141872428	SK-MES-1	TRUE	SGCE/PEG10;MEST
8	24984333	47679181	SK-MES-1	TRUE	ERLIN
9	44864688	99668932	SK-MES-1	TRUE	FANCC
10	82694269	123432652	SK-MES-1	TRUE	INNP5v2
13	19026950	109983303	SK-MES-1	TRUE	RB1
19	35866745	59097855	SK-MES-1	TRUE	ZNF331;PEG3/ZIM2
22	39389629	51234456	SK-MES-1	TRUE	NHP2L1
1	61736	72022230	SW1271	TRUE	PPIEL;DIRAS3
2	12785	243018080	SW1271	TRUE	ZBDF2
4	64716432	115173701	SW1271	TRUE	HERC3/NAP1L5
7	50755514	51335132	SW1271	TRUE	GRB10
9	70940596	102457103	SW1271	TRUE	FANCC
10	101872768	135506705	SW1271	TRUE	INNP5v2
13	19026950	102666953	SW1271	TRUE	RB1
15	22673400	34671313	SW1271	TRUE	SNRPN
19	90911	59097855	SW1271	TRUE	ZNF331;PEG3/ZIM2
20	38912806	60191258	SW1271	TRUE	L3MBTL;GNAS
22	29252732	51234456	SW1271	TRUE	NHP2L1
4	49590657	191027924	SW1573	TRUE	HERC3/NAP1L5
6	149662	31524851	SW1573	TRUE	FAM50B
6	144042905	145514760	SW1573	TRUE	ZAC/PLAGL1
8	16278696	39246676	SW1573	TRUE	ERLIN
8	113265869	146298156	SW1573	TRUE	PEG13
9	70944489	141025319	SW1573	TRUE	FANCC
10	110409685	135506705	SW1573	TRUE	INNP5v2
19	90911	54730252	SW1573	TRUE	ZNF331
19	54753341	59097855	SW1573	TRUE	PEG3/ZIM2
21	9764385	48096958	SW1573	TRUE	WRB
22	30038800	51234456	SW1573	TRUE	NHP2L1
6	149662	74591859	SW900	TRUE	FAM50B
6	103765471	171051006	SW900	TRUE	ZAC/PLAGL1;IGF2R;WDR27
8	31255	47222807	SW900	TRUE	ERLIN
13	19026950	115108398	SW900	TRUE	RB1
15	22673400	76891242	SW900	TRUE	SNRPN
15	76902180	102469041	SW900	TRUE	IGF1R
16	60778	78371608	SW900	TRUE	NAT15/ZNF597
19	90911	59097855	SW900	TRUE	ZNF331;PEG3/ZIM2
22	35096659	51234456	SW900	TRUE	NHP2L1
1	58801506	72763371	UMC-11	TRUE	DIRAS3
4	89479516	90311035	UMC-11	TRUE	HERC3/NAP1L5
6	139401381	171051006	UMC-11	TRUE	ZAC/PLAGL1;IGF2R;WDR27
9	70943831	141091395	UMC-11	TRUE	FANCC
15	22673400	30386412	UMC-11	TRUE	SNRPN
15	87870734	102469041	UMC-11	TRUE	IGF1R
19	53205386	59097855	UMC-11	TRUE	ZNF331;PEG3/ZIM2
21	23667000	48096958	UMC-11	TRUE	WRB
1	30741496	96545470	VMRC-LCD	TRUE	PPIEL;DIRAS3
7	93693476	95371450	VMRC-LCD	TRUE	SGCE/PEG10
8	24984157	71816498	VMRC-LCD	TRUE	ERLIN
9	28507044	121981193	VMRC-LCD	TRUE	FANCC
19	37353726	59097855	VMRC-LCD	TRUE	ZNF331;PEG3/ZIM2
20	31213991	38367925	VMRC-LCD	TRUE	NNAT
20	52662575	62956154	VMRC-LCD	TRUE	GNAS
21	38439504	48096958	VMRC-LCD	TRUE	WRB
22	21461123	51234456	VMRC-LCD	TRUE	NHP2L1
