# Supplementary material for: Copy number rather than epigenetic alterations are the major dictator of imprinted methylation in tumors
Source: Nat Commun. 2017 Sep 7;8:467. doi: 10.1038/s41467-017-00639-9 (PMC5589900; doi:10.1038/s41467-017-00639-9)
Supplement: Supplementary file 7 — Supplementary Data 6 [file 41467_2017_639_MOESM7_ESM.xlsx]

## Sheet: LIVER CIMP
Supplementary Data 6. The average methylation b values for Illumina Infinium HM450k probes mapping to cancer methylator phenotype loci (CIMP), bivalent domains (BIV) and DNA methylation valleys (DMV) in cancer cell lines and control tissues.
CIMP_Region	Control_Li_ 1	Control_Li_ 2	Control_Li_ 3	Control_Li_ 4	Control_Li_ 5	Control_Li_ 6	Control_Li_ 7	Control_Li_ 8	Control_Li_ 9	Control_Li_ 10	C3A	Hep_G2	Hep3B	Hep3B2-1-7	HLE	HLF	HuH-7	JHH-1	JHH-2	JHH-4	JHH-7	SNU-182	SNU-387	SNU-398	SNU-423	SNU-449	SNU-475	huH-1	SK-HEP-1	JHH-6
PRDM2_CpG:84	0.0704799	0.0639362	0.0585997	0.0954955	0.0774196	0.080297	0.0751391	0.0654669	0.108062	0.0945598	0.930236	0.88989	0.075639	0.0402083	0.652771	0.347133	0.926841	0.0316536	0.480471	0.474545	0.905958	0.401436	0.662985	0.0418208	0.75444	0.605257	0.297308	0.254133	0.0471962	0.847069
PRDM2_CpG:109	0.0424002	0.0390878	0.0359983	0.0292392	0.0437703	0.0447853	0.0398097	0.0420467	0.0429117	0.041865	0.0720601	0.0474337	0.136177	0.0574954	0.124199	0.0644568	0.0653849	0.0581921	0.0837489	0.063383	0.191128	0.0586883	0.0497989	0.0477097	0.0573112	0.0924489	0.0631942	0.0387462	0.103859	0.0585148
MLH1_CpG:93	0.0346411	0.0257156	0.027423	0.025964	0.0336578	0.0338736	0.0311032	0.0302384	0.0333479	0.0330614	0.0382497	0.0415864	0.0362833	0.0427333	0.0382851	0.0335446	0.0499113	0.0355966	0.053611	0.0450963	0.0379294	0.0404123	0.0342177	0.0347594	0.036083	0.0458684	0.0471388	0.0331056	0.042382	0.0372543
STOX2_CpG:197	0.0607766	0.0497861	0.0557159	0.0571055	0.0646975	0.0575475	0.0659244	0.0685443	0.0641048	0.0648957	0.491653	0.514038	0.0764245	0.137649	0.142624	0.195975	0.0627484	0.13723	0.0970199	0.297133	0.134812	0.107383	0.149415	0.126044	0.143065	0.0738486	0.0807421	0.0548148	0.229097	0.112582
MINT1_CpG:30	0.0474414	0.0422455	0.0386651	0.0494062	0.054639	0.0471799	0.0473589	0.0551955	0.052588	0.0595253	0.550057	0.555106	0.366417	0.197362	0.361415	0.108568	0.131432	0.739058	0.0900076	0.369558	0.485417	0.193337	0.0418628	0.183122	0.0701689	0.0639273	0.226005	0.0303361	0.68263	0.0579822
MINT1_CpG:148	0.102361	0.0891085	0.0830883	0.0976648	0.0980686	0.103961	0.103867	0.0926589	0.103615	0.113289	0.542316	0.592912	0.282512	0.299143	0.263536	0.140958	0.134853	0.0976017	0.143542	0.319675	0.518318	0.0948801	0.296914	0.190619	0.179859	0.213733	0.103728	0.0916035	0.37845	0.26575
EDIL3_CpG:25	0.0936078	0.0718577	0.087137	0.08965	0.0831809	0.070113	0.0737956	0.0808847	0.0925213	0.0975934	0.47648	0.324229	0.0561327	0.0621038	0.0726286	0.0451029	0.0823273	0.110232	0.0626826	0.0616447	0.0630739	0.0604285	0.0588389	0.0850371	0.0665596	0.0739759	0.0658847	0.0508909	0.178826	0.0435444
EDIL3_CpG:111	0.0661118	0.0566135	0.0572824	0.0806117	0.0722262	0.0614561	0.0751242	0.0814545	0.0708309	0.0771718	0.582193	0.486332	0.0542581	0.0524515	0.0436802	0.0359015	0.15087	0.474375	0.0857204	0.0480311	0.412185	0.0469955	0.477234	0.0839157	0.0311883	0.0547768	0.0512141	0.0384518	0.520282	0.0405494
LOX_CpG:136	0.0792951	0.0781857	0.0739598	0.0747217	0.0840366	0.0765936	0.0844138	0.0812858	0.0895926	0.0873399	0.0721398	0.0652536	0.0690223	0.073052	0.105387	0.29938	0.0673673	0.0663214	0.722148	0.583075	0.0771778	0.278866	0.0748269	0.533993	0.150645	0.313424	0.103646	0.0676941	0.0732143	0.0894364
NEUROG1_CpG:143	0.0929131	0.0973358	0.0933275	0.113675	0.109874	0.11662	0.110986	0.116246	0.115328	0.128059	0.658403	0.743871	0.504925	0.475402	0.253194	0.158596	0.392165	0.220297	0.225952	0.414512	0.467615	0.179317	0.329612	0.456241	0.190084	0.13269	0.0839639	0.0549996	0.44229	0.576697
HAND1_CpG:145	0.0953271	0.0948068	0.0992792	0.108667	0.10059	0.110432	0.112515	0.100627	0.1172	0.113171	0.360194	0.523644	0.318553	0.262849	0.435552	0.310002	0.149749	0.116023	0.204735	0.570635	0.90023	0.796877	0.255405	0.688245	0.193064	0.171367	0.173051	0.153072	0.532387	0.465784
ELMO1_CpG:135	0.0770038	0.0616284	0.067241	0.0581446	0.0728856	0.0788353	0.0731783	0.0712566	0.0706773	0.0730116	0.272415	0.517194	0.146746	0.140475	0.111986	0.0991171	0.0937385	0.235875	0.13299	0.214422	0.167808	0.0858459	0.1466	0.123089	0.167145	0.123367	0.112841	0.0739933	0.415578	0.192911
IGFBP3_CpG:139	0.0668142	0.0568447	0.0563902	0.0617283	0.0788575	0.047837	0.080818	0.0797615	0.0733213	0.0923039	0.607864	0.671506	0.0478172	0.0633667	0.25941	0.51247	0.0707372	0.306629	0.487258	0.281441	0.761481	0.518888	0.112184	0.244862	0.328651	0.128017	0.242285	0.0633562	0.0828936	0.168626
DUSP26_CpG:58	0.176145	0.149622	0.115751	0.119701	0.157032	0.129128	0.114975	0.119258	0.156384	0.154578	0.73229	0.819712	0.0815074	0.0750778	0.696859	0.71316	0.121911	0.433984	0.402365	0.361532	0.915942	0.282356	0.452039	0.865891	0.120963	0.138483	0.0580275	0.0484113	0.246782	0.0503624
CDKN2A_CpG:63	0.082018	0.0647202	0.0438032	0.0845476	0.0707197	0.0939072	0.0791605	0.0887815	0.117721	0.0894295	0.103955	0.308531	0.0656906	0.0417834	0.930703	0.966695	0.954468	0.0648452	0.792407	0.933194	0.898107	0.0440072	0.511628	0.972478	0.958238	0.469449	0.95058	0.943712	0.488914	0.490919
CDKN2A_CpG:176	0.0919916	0.0741681	0.0742122	0.0815491	0.0897033	0.0850055	0.0808156	0.0734208	0.0860785	0.0803569	0.170059	0.164215	0.185474	0.15664	0.161102	0.121965	0.162996	0.194428	0.18873	0.181523	0.198392	0.129738	0.456222	0.103061	0.130453	0.504203	0.122107	0.14237	0.655651	0.168331
MGMT_CpG:75	0.0882396	0.0786615	0.0640136	0.0579834	0.0835855	0.105858	0.111908	0.100135	0.113921	0.116829	0.593142	0.360747	0.0479737	0.0538558	0.25751	0.119713	0.072493	0.0468045	0.1578	0.261294	0.197948	0.0850734	0.0778074	0.05227	0.122698	0.131764	0.0532764	0.0310982	0.224527	0.203544
MINT17_CpG:90	0.0490501	0.0392084	0.0445535	0.0473908	0.0516882	0.0447615	0.0536733	0.0459086	0.0591251	0.0563274	0.313858	0.392303	0.161454	0.163402	0.312276	0.154038	0.0652077	0.0484505	0.0550237	0.564993	0.900912	0.478364	0.084899	0.800217	0.0958168	0.369617	0.0728112	0.0435781	0.0931851	0.271445
MINT17_CpG:73	0.0610697	0.0539937	0.0502008	0.0664904	0.0669586	0.0723445	0.0764936	0.0629421	0.0794196	0.0760208	0.060987	0.0708595	0.0517996	0.0576551	0.066825	0.0447784	0.0643871	0.067179	0.1473	0.373887	0.0850882	0.0546226	0.13655	0.0486482	0.0597482	0.195072	0.0686963	0.0627409	0.099704	0.379526
CHFR_CpG:91	0.0304759	0.0235799	0.0227957	0.0223527	0.0343051	0.0339204	0.0290317	0.0285771	0.0354982	0.0365206	0.038108	0.0343866	0.0502416	0.0441525	0.0404269	0.0270637	0.0548274	0.0343064	0.0632024	0.268777	0.568588	0.0553776	0.0423972	0.607424	0.0822634	0.046078	0.0456027	0.0596349	0.0451643	0.716363
THBS1_CpG:109	0.0618037	0.0593276	0.0593192	0.051739	0.0723998	0.0545278	0.0643742	0.0609652	0.0714278	0.0643995	0.0730608	0.0549743	0.058571	0.0698808	0.0709982	0.0462697	0.0728283	0.0873547	0.0707595	0.0589687	0.107549	0.0615837	0.0518441	0.112756	0.0513495	0.0771416	0.0725682	0.0518768	0.0692154	0.0647539
CRABP1_CpG:36	0.090577	0.100416	0.115095	0.13851	0.105652	0.133547	0.129771	0.106134	0.144662	0.131632	0.437647	0.611595	0.368762	0.326353	0.605572	0.289702	0.15818	0.22048	0.28994	0.515542	0.911223	0.468619	0.253109	0.814081	0.396109	0.173969	0.0795255	0.238732	0.196306	0.767843
SOCS1_CpG:202	0.194308	0.194718	0.184908	0.178436	0.18346	0.197889	0.206051	0.177662	0.188076	0.198726	0.281116	0.290741	0.291245	0.299801	0.252757	0.209585	0.179833	0.329403	0.19282	0.303791	0.309463	0.224551	0.247047	0.248096	0.224958	0.209711	0.169148	0.100141	0.148425	0.308692
MINT31_CACNA1G_CpG:249	0.130078	0.148415	0.136072	0.14617	0.14612	0.150547	0.155715	0.129868	0.163863	0.151605	0.405227	0.499436	0.391462	0.355244	0.392338	0.445439	0.175616	0.419752	0.456684	0.6217	0.433324	0.168009	0.21086	0.22309	0.217227	0.270596	0.282932	0.212043	0.27469	0.37861
CACNA1G_CpG:249	0.090428	0.162906	0.123125	0.191173	0.163924	0.155733	0.174082	0.10902	0.158307	0.158777	0.530963	0.923997	0.336198	0.271727	0.611474	0.19458	0.0663847	0.954608	0.691083	0.616942	0.808365	0.359238	0.808398	0.580611	0.426463	0.114697	0.106508	0.075038	0.398427	0.0376204
RASSF2_CpG:96	0.103781	0.120231	0.108963	0.122118	0.123412	0.11384	0.124014	0.100683	0.133333	0.127286	0.167513	0.446324	0.298205	0.216464	0.36977	0.363597	0.160231	0.284552	0.433426	0.6568	0.57614	0.312679	0.303387	0.384565	0.237551	0.214804	0.225709	0.0683798	0.349931	0.298353
ADAMTS1_CpG:157	0.0545433	0.0635801	0.055573	0.078679	0.0611871	0.0650089	0.0569111	0.0612846	0.0591281	0.0720615	0.661071	0.69598	0.0404903	0.0548672	0.0494513	0.0755715	0.0843856	0.04315	0.0468106	0.0591639	0.816436	0.0477897	0.122174	0.164719	0.064004	0.0731199	0.05788	0.0674171	0.0573369	0.267333
ADAMTS1_CpG:17	0.0402737	0.0326695	0.0299592	0.0294153	0.0349832	0.0410694	0.0335466	0.0381708	0.0363224	0.0404993	0.417207	0.540509	0.0957881	0.0509374	0.0415291	0.249847	0.0402273	0.0368583	0.0724711	0.0549555	0.665474	0.847759	0.0941656	0.0656235	0.0424314	0.101258	0.0466425	0.373873	0.0472408	0.0431032
HIC2_CpG:128	0.0589659	0.0604304	0.0630335	0.0501508	0.0601408	0.0528787	0.0651968	0.0511364	0.055541	0.115203	0.11429	0.0627024	0.0573723	0.0749282	0.0596689	0.047771	0.209609	0.0708153	0.0499268	0.0698382	0.0786857	0.0871859	0.189691	0.0466043	0.0541665	0.144329	0.0841095	0.0566949	0.0992918	0.0729095
MINT25_CpG:85	0.0331036	0.0286062	0.0300313	0.0275718	0.0322507	0.0308641	0.0460887	0.0313676	0.0302823	0.0334096	0.505452	0.935441	0.0418311	0.0490681	0.043487	0.746741	0.0598608	0.0599762	0.0439958	0.0501238	0.0548372	0.126109	0.0372995	0.936399	0.0430242	0.061519	0.0479102	0.496558	0.0503545	0.042629

## Sheet: BREAST CIMP
CIMP_Region	Control_ B_30	Control_ B_31	Control_ B_32	Control_ B_33	Control_ B_34	Control_ B_35	Control_ B_36	Control_ B_37	Control_ B_38	Control_ B_39	Control_ B_40	Control_ B_41	Control_ B_42	Control_ B_43	Control_ B_44	Control_ B_45	Control_ B_46	Control_ B_47	Control_ B_48	AU565	BT-20	CAL-120	CAL-51	CAL-85-1	CAMA-1	COLO-824	EFM-192A	EVSA-T	HCC-1569	HDQ-P1	Hs-578-T	MCF7	MDA-MB-231	MDA-MB-361	MDA-MB-415	MDA-MB-436	MDA-MB-453	MDA-MB-468	MRK-nu-1	OCUB-M	BT-474	BT-483	BT-549	CAL-148	DU-4475	EFM-19	HCC-1143	HCC-1187	HCC-1395
PRDM2_CpG:84	0.011686	0.0275847	0.0855314	0.0236382	0.0340204	0.0298156	0.0278061	0.0135801	0.0269464	0.0217193	0.0151311	0.0251181	0.0126038	0.0325035	0.011818	0.0271463	0.0262489	0.0160105	0.0234385	0.0234155	0.278343	0.0761182	0.0266835	0.0267418	0.0249576	0.0488786	0.0186901	0.032794	0.0856746	0.0564626	0.0640167	0.0212746	0.0414909	0.0252863	0.0256949	0.0905301	0.392024	0.0970952	0.0304238	0.0208626	0.034237	0.019447	0.0910301	0.0240453	0.0237538	0.0237643	0.0645097	0.0352654	0.113711
PRDM2_CpG:109	0.0370974	0.0510563	0.0466602	0.0406612	0.0482827	0.0531306	0.0480164	0.0383664	0.0505674	0.0435219	0.0298994	0.0444321	0.0368314	0.0492782	0.0367381	0.056221	0.0546446	0.0355314	0.0376992	0.0593577	0.0463239	0.0558331	0.0621078	0.045871	0.0456174	0.0592705	0.0433351	0.0601417	0.0619152	0.0574356	0.0690769	0.0371662	0.0315566	0.0522783	0.0459943	0.102942	0.0486753	0.0583436	0.0590741	0.0580144	0.045461	0.0338446	0.0473174	0.0588556	0.0452938	0.04508	0.0480759	0.0649024	0.0598076
MLH1_CpG:93	0.0251198	0.038796	0.0359856	0.0336783	0.0369879	0.038821	0.039523	0.0247057	0.0399105	0.0389061	0.025908	0.0354298	0.0278296	0.0375241	0.0275702	0.0370036	0.036772	0.0245509	0.0350571	0.0354627	0.0307499	0.0283141	0.908713	0.03113	0.0319204	0.531746	0.0265897	0.0369105	0.956728	0.0295519	0.0418921	0.0294118	0.0256248	0.0341208	0.0342207	0.0356433	0.0289692	0.0307497	0.187784	0.0332433	0.0372203	0.0281811	0.0866104	0.0283807	0.127822	0.142391	0.0275549	0.0434544	0.0318489
STOX2_CpG:197	0.0652222	0.082583	0.237817	0.0718258	0.078329	0.0965411	0.0742878	0.0600351	0.074604	0.0797657	0.0599808	0.0840601	0.0775196	0.0720601	0.0687364	0.0739979	0.095896	0.057909	0.0586952	0.0589091	0.0968722	0.107398	0.0685603	0.05503	0.90229	0.573006	0.435695	0.228123	0.244524	0.0642908	0.335768	0.097313	0.197918	0.08131	0.164778	0.104452	0.880366	0.0586807	0.771928	0.247259	0.177229	0.0796744	0.184873	0.089315	0.922143	0.75382	0.130111	0.0817195	0.414004
MINT1_CpG:30	0.0756209	0.0763309	0.282924	0.0759907	0.0816104	0.0950848	0.0552699	0.0542234	0.064607	0.0750847	0.0591355	0.0858047	0.0705599	0.0840968	0.0597772	0.065855	0.100819	0.0422189	0.0500567	0.0386743	0.96178	0.519498	0.573376	0.0314393	0.959121	0.961769	0.687454	0.431879	0.961899	0.216991	0.23088	0.956418	0.579932	0.93939	0.0736701	0.796434	0.965035	0.736732	0.59034	0.81402	0.862424	0.516455	0.296666	0.717221	0.913012	0.496773	0.926479	0.459255	0.559709
MINT1_CpG:148	0.0848608	0.103913	0.296009	0.0847826	0.0982707	0.100031	0.0916507	0.0766881	0.086574	0.105614	0.0798173	0.119394	0.0903663	0.112684	0.0806415	0.0901004	0.117744	0.0856172	0.083936	0.0842101	0.49386	0.29972	0.358405	0.086691	0.318353	0.217903	0.222589	0.189063	0.349913	0.170127	0.135898	0.285065	0.519464	0.188203	0.165333	0.174244	0.35066	0.214632	0.383639	0.255783	0.18996	0.173117	0.323138	0.19982	0.506774	0.554107	0.164148	0.10692	0.192895
EDIL3_CpG:25	0.0895964	0.0961708	0.266129	0.0722068	0.0846983	0.0957106	0.103167	0.0697902	0.0887505	0.0934127	0.0688052	0.102425	0.0978352	0.0993828	0.0857674	0.0901666	0.0932604	0.0791508	0.0746614	0.0453052	0.752717	0.275041	0.485918	0.0609787	0.501937	0.93469	0.0884052	0.0532939	0.0947551	0.060711	0.0649716	0.40699	0.0526386	0.492833	0.229678	0.362314	0.934279	0.188583	0.080643	0.421725	0.263704	0.0496845	0.240091	0.125525	0.90535	0.158181	0.126337	0.0779249	0.0399224
EDIL3_CpG:111	0.0655274	0.0793672	0.268946	0.0655966	0.072679	0.0748781	0.0618088	0.0512228	0.0642675	0.0744686	0.0539156	0.0829792	0.0914874	0.0734135	0.0636655	0.0670291	0.104497	0.0498256	0.0597749	0.0389968	0.880275	0.141529	0.831149	0.0385834	0.564995	0.218042	0.327329	0.0872177	0.267573	0.0902414	0.0490323	0.181487	0.282002	0.379671	0.129611	0.178661	0.606279	0.317285	0.381291	0.118797	0.0960297	0.0671278	0.0415338	0.353815	0.782899	0.674175	0.127917	0.0450038	0.027874
LOX_CpG:136	0.0624833	0.0880496	0.177895	0.0758882	0.0796773	0.0814344	0.0766489	0.0530807	0.0741099	0.0868452	0.0564866	0.0865529	0.0660829	0.0803882	0.0701817	0.0776004	0.108762	0.0631743	0.0609541	0.076683	0.447534	0.0831038	0.0685494	0.0643793	0.323504	0.0807134	0.0680215	0.0583539	0.0626002	0.0622404	0.0720872	0.06212	0.0617514	0.0637574	0.103738	0.117894	0.331175	0.0849551	0.341779	0.0728449	0.0671976	0.0929028	0.0627291	0.0583036	0.940079	0.0762586	0.0632906	0.067845	0.0616995
NEUROG1_CpG:143	0.118871	0.131029	0.378794	0.105339	0.11898	0.149415	0.105115	0.0926942	0.10749	0.127012	0.103544	0.129421	0.122937	0.118562	0.108909	0.119313	0.151423	0.0908084	0.0989238	0.0598538	0.529133	0.439752	0.120833	0.0661458	0.874635	0.474981	0.428192	0.352962	0.425119	0.404055	0.363984	0.885539	0.85848	0.617218	0.0879143	0.448146	0.883257	0.345041	0.685598	0.49063	0.385428	0.326006	0.23928	0.232368	0.923111	0.538026	0.58291	0.115187	0.232907
HAND1_CpG:145	0.0924292	0.103914	0.252693	0.0871038	0.103055	0.109936	0.0910808	0.0735349	0.0884607	0.105943	0.075387	0.103583	0.0930264	0.0976515	0.0839825	0.0962231	0.117797	0.0887094	0.0829866	0.0676204	0.797206	0.157969	0.289169	0.0658478	0.562173	0.418635	0.228589	0.372614	0.568446	0.238994	0.216576	0.765578	0.359377	0.703733	0.129095	0.414679	0.749751	0.321754	0.633354	0.736766	0.295026	0.109221	0.121897	0.224632	0.71344	0.297036	0.176971	0.151127	0.222334
ELMO1_CpG:135	0.056871	0.0826077	0.338732	0.0791934	0.0800667	0.0828845	0.0855543	0.059943	0.0818784	0.0765593	0.0639795	0.0792838	0.0588026	0.0804131	0.0591778	0.0815752	0.0816091	0.0636825	0.0617709	0.0768141	0.8963	0.410178	0.188145	0.0893433	0.551212	0.16451	0.636019	0.221225	0.157982	0.147348	0.229684	0.157223	0.770972	0.22193	0.348614	0.174152	0.870611	0.396406	0.426896	0.167204	0.161088	0.122748	0.247045	0.87809	0.484657	0.412222	0.225068	0.106325	0.218355
IGFBP3_CpG:139	0.0711794	0.0735996	0.324943	0.0540883	0.101554	0.0982109	0.0780585	0.0432476	0.0587218	0.0931947	0.0459147	0.0954361	0.0879659	0.0998221	0.0760561	0.0885078	0.124591	0.0707145	0.0587183	0.0485462	0.961586	0.102485	0.357463	0.0360445	0.20515	0.134437	0.0573925	0.277225	0.602787	0.0850629	0.0826008	0.599938	0.0558451	0.553045	0.218298	0.421997	0.565876	0.257412	0.404618	0.27322	0.207949	0.205504	0.0441963	0.162901	0.638139	0.677499	0.126287	0.0575953	0.267675
DUSP26_CpG:58	0.0739891	0.0966053	0.224636	0.0537264	0.0695008	0.0569277	0.0677928	0.0465863	0.0668256	0.080929	0.0554357	0.0975679	0.0767087	0.0714177	0.0778403	0.0602539	0.0944064	0.0483132	0.0676953	0.0362739	0.946529	0.186295	0.0569728	0.0469067	0.916303	0.465749	0.0503067	0.41045	0.381537	0.0657155	0.184697	0.914358	0.30184	0.0545265	0.0784721	0.563083	0.910706	0.0884697	0.432819	0.351888	0.204487	0.100069	0.183002	0.0522522	0.868187	0.0368186	0.5579	0.0640745	0.154789
CDKN2A_CpG:63	0.0349961	0.045183	0.0813405	0.046369	0.0659005	0.0699882	0.0817359	0.0279362	0.081507	0.0522512	0.0686653	0.0550459	0.0417871	0.0559571	0.0398685	0.0547272	0.0760946	0.0512842	0.06145	0.710824	0.558528	0.0362742	0.0611051	0.0322216	0.233381	0.0467619	0.0582344	0.0687059	0.0569362	0.0374018	0.499327	0.30205	0.413043	0.0843837	0.199447	0.053987	0.11199	0.0364648	0.178545	0.0534964	0.137446	0.0464022	0.0415056	0.0470578	0.948477	0.572368	0.910532	0.0589126	0.384615
CDKN2A_CpG:176	0.0759829	0.111931	0.139453	0.0960435	0.114184	0.167619	0.0892172	0.0825351	0.0911851	0.0964645	0.0749082	0.0928192	0.0896311	0.0933712	0.0721923	0.136736	0.102052	0.0752662	0.0798087	0.0869582	0.69576	0.135904	0.179829	0.084998	0.165658	0.141053	0.21862	0.117048	0.113365	0.159297	0.116612	0.173748	0.700664	0.19761	0.105819	0.188005	0.17019	0.162371	0.316928	0.136387	0.680042	0.11562	0.0957278	0.1572	0.342309	0.561265	0.169367	0.155476	0.447853
MGMT_CpG:75	0.0385946	0.0506287	0.0724238	0.0409592	0.0529171	0.0560153	0.0549168	0.0314995	0.0626411	0.0495544	0.0381569	0.0527939	0.0324567	0.0496674	0.038259	0.0435315	0.0528926	0.0352881	0.0423437	0.0414117	0.040074	0.0859592	0.0423695	0.0433422	0.0547647	0.0422675	0.0840731	0.138896	0.0486829	0.0934221	0.161352	0.0378469	0.330015	0.501109	0.0488136	0.0588256	0.393318	0.17581	0.0677256	0.0505887	0.0523844	0.0328261	0.0611121	0.0454754	0.455194	0.0429982	0.0358847	0.0510297	0.0884058
MINT17_CpG:90	0.0401013	0.0553851	0.0514586	0.0516658	0.0445938	0.0563358	0.0463577	0.0404765	0.0479798	0.0543442	0.0419344	0.053533	0.0369332	0.0563947	0.0435626	0.0543245	0.0527934	0.0420856	0.0558451	0.0498186	0.245471	0.0484953	0.0614513	0.0403886	0.519641	0.567419	0.0364498	0.441906	0.354341	0.0531481	0.0487132	0.0429093	0.157394	0.0491853	0.0383847	0.0423795	0.7256	0.0384109	0.392368	0.285329	0.0483471	0.157519	0.123031	0.282127	0.180249	0.0560918	0.0359122	0.0587567	0.0799522
MINT17_CpG:73	0.0384866	0.0534407	0.0661089	0.0492055	0.0566614	0.0546567	0.0546724	0.0388875	0.0542912	0.04918	0.0445737	0.0464834	0.0392298	0.0528171	0.0392795	0.0534065	0.0544799	0.047846	0.0442718	0.0574885	0.0533825	0.0600453	0.0587567	0.0500257	0.0639107	0.0644232	0.0482074	0.0602582	0.064896	0.0816948	0.111926	0.0492708	0.633314	0.0522395	0.117158	0.0534229	0.195623	0.0494822	0.0600205	0.0689309	0.0506172	0.0437037	0.0549642	0.0500967	0.734196	0.0611563	0.0405636	0.0695107	0.0505219
CHFR_CpG:91	0.0187721	0.038911	0.0307603	0.0266942	0.0339266	0.0319506	0.03116	0.0198053	0.0332757	0.0324083	0.0241074	0.0292615	0.02313	0.0323994	0.0211727	0.0318002	0.0338128	0.0232992	0.0264558	0.0365724	0.0269429	0.0300275	0.706818	0.0279734	0.0306814	0.406014	0.0264313	0.095754	0.0386453	0.0277527	0.112591	0.0258671	0.0244387	0.0338536	0.0344003	0.0412125	0.0276119	0.0298444	0.043983	0.0259294	0.031918	0.0233443	0.031708	0.0450671	0.915714	0.0267476	0.0365858	0.0437376	0.0328092
THBS1_CpG:109	0.0683716	0.076468	0.0974473	0.0654165	0.0716581	0.0685976	0.0625544	0.0520792	0.0717759	0.071129	0.0529368	0.0806072	0.0716046	0.065593	0.0538742	0.0697318	0.0843951	0.0520882	0.0549306	0.0556137	0.0485025	0.0512273	0.0842608	0.0478716	0.061886	0.0606079	0.0541646	0.0512116	0.19575	0.0522811	0.0627609	0.0447496	0.041829	0.0552811	0.0545325	0.0455767	0.0454219	0.0516866	0.0770597	0.310518	0.05615	0.0445209	0.0518881	0.082036	0.066256	0.0487428	0.0454581	0.0682852	0.067928
CRABP1_CpG:36	0.0627792	0.0725139	0.205223	0.0607133	0.0609184	0.0811478	0.0637564	0.0606775	0.071028	0.0583056	0.0402066	0.0801444	0.0725977	0.0787538	0.055349	0.0577764	0.0750088	0.0540209	0.0576109	0.132989	0.910297	0.257182	0.141068	0.0622878	0.121597	0.410833	0.18031	0.916037	0.0590918	0.182969	0.418766	0.670431	0.866617	0.0861952	0.23337	0.665649	0.786063	0.65093	0.881494	0.763792	0.659019	0.656993	0.116736	0.836355	0.921058	0.489199	0.187672	0.082615	0.350304
SOCS1_CpG:202	0.106225	0.130798	0.117407	0.122317	0.129762	0.129075	0.117655	0.104972	0.133404	0.120897	0.102224	0.124236	0.10697	0.133596	0.0964532	0.141611	0.129338	0.0974388	0.115647	0.210589	0.294429	0.153025	0.291341	0.0753989	0.285771	0.173166	0.248336	0.248212	0.233083	0.163307	0.207301	0.266157	0.0739747	0.141525	0.102345	0.0970853	0.182631	0.147603	0.245352	0.144571	0.289687	0.261109	0.122512	0.269754	0.187927	0.291128	0.196462	0.163493	0.301052
MINT31_CACNA1G_CpG:249	0.0782668	0.111932	0.125658	0.0921208	0.101589	0.111527	0.0954114	0.0832575	0.100593	0.103847	0.0789907	0.0948617	0.0836273	0.0970395	0.0804888	0.10887	0.101704	0.0844285	0.0847292	0.156853	0.345988	0.166544	0.191734	0.0864066	0.282578	0.508053	0.269496	0.373857	0.466213	0.183399	0.222835	0.248478	0.15568	0.440283	0.0956564	0.287837	0.572809	0.371871	0.362882	0.341453	0.31506	0.196253	0.142691	0.324365	0.59481	0.271177	0.314684	0.201013	0.277357
CACNA1G_CpG:249	0.153509	0.193688	0.239478	0.167368	0.283837	0.232968	0.119043	0.0917252	0.1662	0.14096	0.0794966	0.100689	0.0979085	0.0795831	0.174165	0.222992	0.169556	0.099552	0.113619	0.116641	0.980474	0.484722	0.127461	0.0433429	0.625084	0.9628	0.346055	0.574641	0.973976	0.65687	0.974307	0.432056	0.971247	0.862111	0.237232	0.960718	0.996729	0.876302	0.889237	0.692282	0.444951	0.481263	0.0903217	0.417999	0.558235	0.348737	0.413863	0.355499	0.841272
RASSF2_CpG:96	0.086957	0.0923971	0.316259	0.0986832	0.0860859	0.107316	0.0890828	0.0608519	0.0936662	0.0950856	0.0743237	0.0937359	0.0788009	0.0907193	0.0812806	0.0906455	0.0735906	0.0826843	0.0919457	0.309398	0.584842	0.223481	0.188982	0.0700442	0.391783	0.0589102	0.198501	0.299222	0.274927	0.194833	0.357122	0.232311	0.39503	0.244046	0.111547	0.384093	0.83646	0.398749	0.566193	0.440251	0.237874	0.235231	0.10432	0.29013	0.727583	0.310344	0.360763	0.11902	0.294023
ADAMTS1_CpG:157	0.077484	0.0654005	0.326535	0.0500917	0.0655064	0.0645713	0.062288	0.0489051	0.0559198	0.0797795	0.0437576	0.0859475	0.0794828	0.0672921	0.0549238	0.0526665	0.0928986	0.0488469	0.0474979	0.0653623	0.788801	0.0508247	0.0409313	0.0544417	0.461303	0.0518291	0.047873	0.268672	0.0417973	0.178256	0.051153	0.0755442	0.17083	0.0507333	0.0442256	0.140395	0.0360144	0.119756	0.683852	0.0500443	0.359611	0.191831	0.0398025	0.0660527	0.853669	0.450968	0.0368785	0.0566878	0.0394195
ADAMTS1_CpG:17	0.0431741	0.0700216	0.237788	0.0585237	0.0592003	0.0580671	0.0391476	0.0305037	0.0455855	0.0543458	0.0456545	0.0542185	0.0472395	0.0539857	0.0434142	0.0479924	0.0644935	0.0331455	0.0584343	0.0326878	0.874859	0.0770166	0.0311856	0.0360349	0.073167	0.176451	0.0335222	0.215458	0.0914351	0.0513295	0.74482	0.156859	0.145955	0.0327604	0.0196969	0.482309	0.553395	0.415925	0.297522	0.615838	0.26765	0.0885674	0.290087	0.304538	0.690782	0.508256	0.14504	0.0412597	0.944958
HIC2_CpG:128	0.0459893	0.0655019	0.0661836	0.055317	0.069141	0.0666941	0.0588039	0.0546033	0.0666981	0.0588627	0.0519995	0.0560959	0.0459181	0.0595096	0.047134	0.0759163	0.0634983	0.0498542	0.0476509	0.071638	0.0676618	0.0618366	0.0687107	0.0483074	0.0840518	0.0641429	0.0653671	0.0576756	0.0956384	0.0580869	0.0815272	0.0552614	0.0421012	0.0577767	0.0639576	0.0499504	0.0564561	0.0610757	0.0737786	0.0593067	0.0648027	0.103788	0.0491003	0.0576781	0.0518664	0.054018	0.0571877	0.084465	0.0526896
MINT25_CpG:85	0.0303379	0.0462887	0.0397611	0.0321982	0.041219	0.0402285	0.0342298	0.0345219	0.0415006	0.0442879	0.0275178	0.0431418	0.027196	0.0436543	0.0260687	0.0425133	0.0398652	0.0296882	0.0300449	0.867093	0.0431857	0.127566	0.04214	0.0307279	0.0472827	0.922324	0.083711	0.909824	0.383218	0.0500159	0.049771	0.387286	0.0376536	0.0375556	0.0319968	0.027725	0.0434431	0.0380224	0.909129	0.480742	0.0373026	0.163253	0.0378603	0.928123	0.0383139	0.0467015	0.895929	0.072871	0.146452
[truncated: 21 more columns]

## Sheet: COLON CIMP
CIMP_Region	Control_C_18	Control_C_19	Control_C_20	Control_C_21	Control_C_22	Control_C_23	Control_C_24	Control_C_25	Control_C_26	Control_C_27	Control_C_28	Control_C_29	LS-411N	LS-513	NCI-H508	NCI-H747	SNU-C2B	SNU-1040	SNU-175	SNU-283	SNU-407	SNU-61	SNU-81	C2BBe1	Caco2	CCK-81	COLO-205	COLO-320	COLO-320-HSR	GP5d	HCC-2998	HCC-56	HT55	KM12	LOVO	LS-1034	LS-123	LS-180	NCI-H716	SKCO-1	SNU-C1	SNU-C5	SW-1116	SW-1417	SW-48	SW-480	SW-620	SW-948	CL-11
PRDM2_CpG:84	0.0289623	0.0254047	0.0160991	0.00959141	0.0208972	0.02382	0.0177975	0.0174225	0.0135531	0.0216542	0.0233549	0.0176363	0.94189	0.0331706	0.0210239	0.0702586	0.0384874	0.0471159	0.0417744	0.213589	0.0989931	0.0284851	0.374304	0.0513383	0.0801876	0.0283243	0.0264127	0.0370784	0.0422928	0.0379189	0.0221913	0.102689	0.0390531	0.516685	0.695753	0.0590573	0.0291885	0.0578148	0.0905258	0.101913	0.0272137	0.965142	0.0500024	0.0272595	0.963967	0.107253	0.0476914	0.0464548	0.0302472
PRDM2_CpG:109	0.032292	0.039133	0.027405	0.0194607	0.0343705	0.0326865	0.028973	0.0308352	0.0225259	0.0318344	0.0328735	0.0259065	0.118654	0.054787	0.0461801	0.0727213	0.0766856	0.0541985	0.0652899	0.0571141	0.0794684	0.0566023	0.0832019	0.0520064	0.0583745	0.0494331	0.0449469	0.135748	0.124072	0.0674952	0.0212057	0.0484575	0.0528021	0.0481578	0.0649872	0.036451	0.052838	0.055264	0.108203	0.0443929	0.05865	0.0554848	0.0361162	0.038666	0.2022	0.0454606	0.0340027	0.0627754	0.0650096
MLH1_CpG:93	0.0295756	0.0341343	0.0179313	0.0121725	0.0253684	0.0260899	0.0202879	0.0282462	0.0163525	0.0255257	0.0266855	0.0254137	0.248969	0.112279	0.0325433	0.03514	0.0369398	0.0414394	0.043862	0.043304	0.0476066	0.0400032	0.0453556	0.038506	0.0369783	0.0338917	0.0289585	0.0378391	0.0422273	0.0341107	0.0139935	0.0851308	0.0363823	0.959104	0.0402446	0.0585693	0.0854433	0.109954	0.0371768	0.0554171	0.031735	0.91923	0.0287139	0.0338144	0.953734	0.0438056	0.0277082	0.0333582	0.0353262
STOX2_CpG:197	0.111628	0.127269	0.0670825	0.0667497	0.0964041	0.437037	0.0827713	0.0898835	0.070574	0.107539	0.114853	0.111885	0.82808	0.82992	0.878413	0.923804	0.104261	0.0809338	0.33411	0.75924	0.804562	0.723492	0.62899	0.236172	0.223778	0.468481	0.920051	0.607067	0.613334	0.498806	0.840665	0.170029	0.634543	0.941365	0.885945	0.851034	0.514217	0.322409	0.57733	0.570434	0.461029	0.895482	0.866368	0.775543	0.950218	0.193667	0.184912	0.859635	0.903707
MINT1_CpG:30	0.110148	0.137672	0.202546	0.0321457	0.125675	0.446607	0.0705093	0.246576	0.10872	0.183492	0.209362	0.156245	0.833123	0.628357	0.601213	0.869479	0.217413	0.231007	0.0469807	0.690386	0.549217	0.30346	0.878959	0.905277	0.853242	0.545911	0.821456	0.202891	0.0311418	0.750293	0.715907	0.934787	0.399663	0.950712	0.350953	0.457192	0.305085	0.437089	0.193588	0.338339	0.37708	0.919619	0.571201	0.674996	0.939832	0.46586	0.477463	0.44393	0.967914
MINT1_CpG:148	0.106567	0.132691	0.121579	0.0599032	0.116826	0.285335	0.0880203	0.0878393	0.0722434	0.127481	0.134138	0.143863	0.748368	0.613659	0.249585	0.41987	0.177928	0.161396	0.102441	0.187808	0.541059	0.411968	0.344899	0.601139	0.522517	0.220808	0.707071	0.0782475	0.0763533	0.31407	0.472479	0.109592	0.147729	0.864072	0.377073	0.0978447	0.263241	0.214621	0.465005	0.526083	0.113205	0.832856	0.567645	0.283023	0.748964	0.27529	0.443059	0.327226	0.862285
EDIL3_CpG:25	0.119587	0.0937646	0.0748921	0.0549233	0.104199	0.0575932	0.0817957	0.074533	0.0566836	0.106845	0.110783	0.136408	0.884823	0.694587	0.0569073	0.535147	0.451194	0.116365	0.0688345	0.235739	0.545076	0.788806	0.0658084	0.0974157	0.0671152	0.0714904	0.907085	0.539515	0.438007	0.917793	0.464208	0.0623738	0.0630096	0.9434	0.477186	0.893296	0.595228	0.120496	0.0579202	0.461878	0.0691082	0.913171	0.925012	0.374871	0.915501	0.099256	0.0496208	0.927569	0.901296
EDIL3_CpG:111	0.112003	0.220521	0.0814693	0.0736315	0.115821	0.413585	0.0891271	0.0842884	0.0648252	0.147057	0.138005	0.151104	0.786109	0.803852	0.866092	0.940566	0.555881	0.228726	0.257146	0.759437	0.455021	0.772022	0.491883	0.549072	0.627691	0.714566	0.778653	0.136757	0.0899843	0.856072	0.568462	0.155015	0.101905	0.952812	0.858251	0.621679	0.854118	0.368352	0.395265	0.708972	0.323109	0.937244	0.88323	0.728307	0.951714	0.914625	0.85877	0.833636	0.933172
LOX_CpG:136	0.080901	0.085634	0.072899	0.0415191	0.0792096	0.0702785	0.0679195	0.0797326	0.0459165	0.104535	0.114091	0.131921	0.807706	0.361442	0.0723593	0.0766947	0.121686	0.098908	0.102867	0.11839	0.584191	0.101258	0.181469	0.0919766	0.0785228	0.450938	0.792003	0.1778	0.195254	0.0995101	0.185085	0.0802248	0.165388	0.8727	0.306718	0.136306	0.0716831	0.173765	0.244291	0.171242	0.0640335	0.92732	0.189115	0.0929205	0.943392	0.0814448	0.0815286	0.0797738	0.558704
NEUROG1_CpG:143	0.14473	0.194017	0.140787	0.0919059	0.152447	0.23741	0.126275	0.165618	0.109536	0.168463	0.197267	0.179605	0.766817	0.792186	0.596463	0.759835	0.235577	0.201859	0.0933952	0.535276	0.729245	0.827817	0.459101	0.640439	0.588682	0.235862	0.874145	0.323908	0.280124	0.227588	0.778087	0.0767783	0.200362	0.939764	0.418691	0.299955	0.65185	0.126337	0.436663	0.610996	0.246403	0.896495	0.58185	0.868655	0.92834	0.427317	0.49507	0.573002	0.929743
HAND1_CpG:145	0.128851	0.120738	0.153722	0.0710082	0.126372	0.15623	0.0935826	0.122117	0.117936	0.136581	0.162052	0.151212	0.657184	0.710458	0.550098	0.516191	0.303231	0.289621	0.138725	0.434207	0.483217	0.463814	0.498488	0.731249	0.77693	0.500808	0.749936	0.246629	0.234845	0.422567	0.696907	0.332015	0.145449	0.896711	0.620128	0.652538	0.581652	0.195653	0.331769	0.389859	0.231694	0.829118	0.51126	0.598129	0.788	0.514942	0.470072	0.514337	0.874447
ELMO1_CpG:135	0.109961	0.138105	0.0651117	0.0779154	0.0682342	0.555053	0.0534552	0.106294	0.0471409	0.0778184	0.206069	0.0592388	0.871124	0.795205	0.498207	0.347761	0.360693	0.227356	0.120901	0.814068	0.740062	0.849943	0.836922	0.639182	0.627375	0.731682	0.849924	0.528765	0.539775	0.88402	0.884494	0.0800774	0.511957	0.873864	0.808361	0.0808981	0.852367	0.488732	0.879891	0.152018	0.702604	0.846282	0.820929	0.441971	0.877908	0.71151	0.429744	0.813096	0.677487
IGFBP3_CpG:139	0.12305	0.173158	0.153843	0.0632673	0.121079	0.183933	0.0659181	0.0959845	0.0661194	0.166528	0.177359	0.159111	0.388667	0.717561	0.613236	0.903028	0.316256	0.234567	0.270836	0.849928	0.440513	0.762251	0.939483	0.667289	0.734509	0.725344	0.358771	0.0749723	0.0858924	0.564665	0.255941	0.396761	0.268167	0.694244	0.533751	0.770359	0.70119	0.32921	0.142588	0.800318	0.56056	0.908355	0.905613	0.680149	0.555324	0.448168	0.330005	0.553433	0.946468
DUSP26_CpG:58	0.0982696	0.108193	0.0962538	0.0775671	0.116216	0.426194	0.0807404	0.0880235	0.0731032	0.131334	0.144045	0.167463	0.889829	0.817768	0.816711	0.384016	0.300107	0.167179	0.320247	0.695518	0.516466	0.776709	0.864993	0.764038	0.121453	0.602896	0.91332	0.0656492	0.0503703	0.513069	0.700553	0.0529269	0.116057	0.934425	0.828825	0.911217	0.845592	0.122611	0.0950084	0.664862	0.524052	0.889082	0.471307	0.299488	0.868331	0.842938	0.846523	0.683693	0.921101
CDKN2A_CpG:63	0.0814387	0.0992964	0.0927605	0.0137911	0.103465	0.051767	0.0450493	0.0904065	0.0555906	0.0718151	0.120804	0.0570408	0.967898	0.68419	0.951483	0.955447	0.924848	0.396882	0.0610605	0.195582	0.0614613	0.955821	0.947141	0.920467	0.955355	0.336243	0.949285	0.933396	0.951237	0.548725	0.251872	0.0959181	0.0596359	0.95626	0.971344	0.15983	0.914749	0.110365	0.942964	0.126498	0.115905	0.970956	0.952342	0.053308	0.973479	0.935761	0.948172	0.953922	0.956961
CDKN2A_CpG:176	0.0958964	0.110165	0.0873647	0.058305	0.0841231	0.0873088	0.0615056	0.079041	0.0702099	0.0903411	0.109383	0.0797614	0.172479	0.371421	0.115872	0.147579	0.149378	0.161174	0.144055	0.186232	0.304967	0.186193	0.161135	0.209549	0.227235	0.513156	0.139098	0.194032	0.165269	0.186283	0.106886	0.128479	0.171812	0.120345	0.140178	0.157585	0.179185	0.1633	0.179317	0.219729	0.208979	0.348999	0.151109	0.3786	0.414398	0.112439	0.0904378	0.154345	0.152687
MGMT_CpG:75	0.106709	0.113538	0.098549	0.069081	0.071846	0.268904	0.0830538	0.123628	0.0673342	0.111328	0.121069	0.137484	0.477004	0.489418	0.315909	0.170062	0.0549304	0.136636	0.0680478	0.213254	0.0758335	0.159936	0.299057	0.0833041	0.083546	0.17507	0.26003	0.283313	0.314551	0.071692	0.0195008	0.126848	0.419826	0.934242	0.172197	0.355687	0.300856	0.333409	0.148514	0.441838	0.155765	0.736579	0.184402	0.308416	0.842316	0.326063	0.77329	0.298385	0.572212
MINT17_CpG:90	0.0441365	0.0470387	0.0230506	0.0239311	0.0385953	0.0778331	0.0304375	0.0396906	0.0194082	0.0365406	0.0329076	0.0418694	0.597016	0.209637	0.0405014	0.181068	0.0592506	0.0552883	0.0602428	0.111559	0.0687269	0.0596065	0.0655733	0.139201	0.165793	0.0531246	0.246952	0.35398	0.098153	0.0453345	0.0444156	0.0564602	0.0443467	0.0941894	0.0433425	0.0449205	0.0429407	0.0596554	0.0637996	0.165509	0.0519543	0.0682632	0.0548719	0.0481794	0.654734	0.0565432	0.0657038	0.0711127	0.262294
MINT17_CpG:73	0.0491296	0.0555239	0.034108	0.0192345	0.0469618	0.0527996	0.0347291	0.0535537	0.0303962	0.0441717	0.0535794	0.0399457	0.564405	0.602256	0.105437	0.320629	0.0601634	0.0695532	0.063288	0.107577	0.152254	0.264606	0.150689	0.0715975	0.0757103	0.197421	0.319956	0.0536073	0.0518656	0.118435	0.0582017	0.0741743	0.098243	0.858608	0.213436	0.315928	0.150924	0.0999085	0.0659184	0.167326	0.156199	0.471996	0.167333	0.322755	0.823877	0.0689669	0.0529358	0.263321	0.430478
CHFR_CpG:91	0.032137	0.287388	0.0312075	0.0102266	0.031265	0.491829	0.018609	0.0479266	0.0199535	0.0291314	0.0291342	0.023777	0.92823	0.920137	0.447375	0.187952	0.0590271	0.0523362	0.0608797	0.110838	0.937459	0.110154	0.433826	0.468452	0.520178	0.137799	0.939023	0.0675144	0.0568437	0.92861	0.172046	0.362813	0.0751831	0.962292	0.514718	0.83974	0.515628	0.26799	0.155786	0.662983	0.579082	0.932822	0.342569	0.19212	0.959985	0.146247	0.0326252	0.498024	0.904931
THBS1_CpG:109	0.0707262	0.0899976	0.0718646	0.0405229	0.0844677	0.0457785	0.0714372	0.067161	0.0494681	0.0941283	0.111203	0.0883896	0.0516169	0.0596529	0.0513293	0.0574388	0.0743051	0.0694597	0.101153	0.0655209	0.103087	0.058529	0.109457	0.0628757	0.0586754	0.0545044	0.0555892	0.123137	0.106224	0.0567398	0.0240864	0.0507878	0.0536924	0.910112	0.100563	0.0541467	0.055226	0.0701531	0.143143	0.101511	0.0791211	0.0611858	0.0486079	0.0479202	0.884588	0.057321	0.0429068	0.0644614	0.0584839
CRABP1_CpG:36	0.0792428	0.0994006	0.0682665	0.0383599	0.0747882	0.0395425	0.0566452	0.0699304	0.0607201	0.101839	0.101736	0.12521	0.887403	0.814314	0.336481	0.638858	0.192175	0.449189	0.0950346	0.582189	0.407875	0.184215	0.567532	0.135863	0.145859	0.696069	0.906538	0.206315	0.14192	0.218151	0.536731	0.0507892	0.0734651	0.940011	0.438875	0.469854	0.41744	0.15935	0.307843	0.276136	0.467438	0.928539	0.878921	0.379247	0.925074	0.14344	0.279704	0.323566	0.912319
SOCS1_CpG:202	0.114535	0.120467	0.0980887	0.0762575	0.095725	0.0954633	0.0780503	0.090933	0.0885851	0.0910216	0.106882	0.0808494	0.24657	0.116249	0.156843	0.150038	0.145658	0.117116	0.152726	0.118457	0.309089	0.128429	0.190396	0.218783	0.241914	0.291544	0.155759	0.229449	0.204719	0.175996	0.0910142	0.114266	0.137217	0.298488	0.250035	0.0960095	0.206899	0.290909	0.19678	0.214055	0.0914476	0.184776	0.114861	0.150915	0.323077	0.205669	0.185547	0.196246	0.31278
MINT31_CACNA1G_CpG:249	0.0930023	0.0971801	0.0753823	0.0607505	0.0809399	0.158045	0.0692037	0.0818082	0.0672163	0.0858171	0.101095	0.0784959	0.483409	0.340838	0.244704	0.291985	0.121201	0.149906	0.119617	0.172165	0.283163	0.140452	0.428351	0.374447	0.274179	0.262145	0.377264	0.152427	0.131347	0.160432	0.138782	0.111995	0.191164	0.480889	0.327232	0.316086	0.231188	0.210529	0.345646	0.184216	0.151171	0.725016	0.290473	0.216536	0.812597	0.192379	0.342805	0.125041	0.590802
CACNA1G_CpG:249	0.0648021	0.0728074	0.174388	0.0152012	0.0958037	0.557598	0.069966	0.0912465	0.0728022	0.223398	0.236896	0.145944	0.562	0.976462	0.435582	0.389896	0.362887	0.411299	0.0387053	0.210627	0.637571	0.218769	0.973256	0.514279	0.565823	0.497431	0.984019	0.17377	0.221022	0.54337	0.641713	0.403705	0.0404987	0.982565	0.593422	0.593402	0.86774	0.0551119	0.365582	0.96655	0.0341335	0.945848	0.54294	0.54492	0.982912	0.0848815	0.478733	0.0684517	0.978156
RASSF2_CpG:96	0.0923701	0.210175	0.0778162	0.0747493	0.0842061	0.430467	0.0743942	0.104877	0.0684495	0.103164	0.104959	0.0830777	0.761516	0.604754	0.552065	0.874053	0.352288	0.220098	0.24689	0.593398	0.438352	0.703237	0.80556	0.454719	0.55559	0.520563	0.748712	0.490408	0.336406	0.783978	0.64443	0.162074	0.31116	0.803281	0.716619	0.623127	0.840546	0.274332	0.358746	0.295931	0.400443	0.829569	0.750788	0.743248	0.810408	0.610065	0.609678	0.711865	0.881094
ADAMTS1_CpG:157	0.1352	0.302307	0.102297	0.0674669	0.127266	0.446942	0.0806927	0.0901824	0.0669387	0.137196	0.238487	0.121561	0.923412	0.796386	0.868473	0.864592	0.779186	0.454914	0.140913	0.887298	0.0584294	0.871859	0.879997	0.861675	0.916516	0.822495	0.928701	0.0462797	0.0513358	0.870379	0.81121	0.142679	0.627127	0.933859	0.802951	0.905579	0.655023	0.618915	0.741366	0.610229	0.14524	0.898016	0.500146	0.729616	0.907573	0.815548	0.784018	0.921609	0.860852
ADAMTS1_CpG:17	0.0720881	0.0795606	0.0424231	0.0351103	0.0737094	0.613475	0.0508898	0.0468138	0.0284655	0.0636068	0.0947266	0.0785748	0.75078	0.615336	0.657001	0.866676	0.655303	0.393162	0.0855637	0.566522	0.0598825	0.7538	0.64316	0.854248	0.80068	0.615044	0.732754	0.106819	0.137486	0.632001	0.613987	0.175418	0.0402926	0.899235	0.389572	0.603878	0.353432	0.446899	0.549815	0.190726	0.186914	0.757251	0.282569	0.471678	0.719291	0.418681	0.747531	0.761168	0.658825
HIC2_CpG:128	0.0494243	0.0591101	0.0471679	0.0293907	0.047487	0.0471454	0.0472977	0.0518566	0.0367501	0.0409975	0.0613176	0.0445028	0.0563945	0.060909	0.0496848	0.0600284	0.0681468	0.0704399	0.0692137	0.075738	0.0865297	0.0672344	0.0788469	0.0526833	0.0474568	0.0522452	0.0592714	0.0594586	0.0540056	0.0563817	0.0255126	0.0509278	0.0480518	0.0411767	0.0770554	0.0510212	0.0623436	0.0620959	0.185263	0.0553975	0.0587385	0.0689784	0.0548069	0.0570506	0.0382865	0.0550255	0.0511571	0.15848	0.0566529
MINT25_CpG:85	0.0221037	0.0376995	0.022024	0.0181182	0.0231904	0.0258249	0.0170275	0.0219651	0.0185625	0.0250345	0.0205301	0.021844	0.0331445	0.128054	0.0687698	0.0391461	0.481073	0.913188	0.650655	0.579093	0.915718	0.212643	0.147382	0.580779	0.918627	0.443253	0.495642	0.586539	0.566744	0.924823	0.286122	0.0625358	0.0536312	0.112359	0.0804808	0.0609071	0.171841	0.514122	0.501142	0.926045	0.813837	0.0498493	0.470373	0.584994	0.0347043	0.0811689	0.026321	0.763475	0.0422317
[truncated: 17 more columns]

## Sheet: LUNG CIMP
CIMP_Region	Control_Lu_11	Control_Lu_12	Control_Lu_13	Control_Lu_14	Control_Lu_15	Control_Lu_16	Control_Lu_17	ABC-1	COR-L105	EKVX	H3255	HOP-62	LC-2-ad	LXF-289	NCI-H1563	NCI-H1573	NCI-H1651	NCI-H1734	NCI-H1755	NCI-H1781	NCI-H1793	NCI-H1975	NCI-H1993	NCI-H2030	NCI-H2122	NCI-H3122	PC-14	PC-3_JPC-3	RERF-LC-KJ	RERF-LC-MS	SK-LU-1	VMRC-LCD	NCI-H1666	NCI-H322M	NCI-H358	NCI-H441	NCI-H835	UMC-11	A427	BEN	ChaGo-K-1	COR-L321	LB647-SCLC	NCI-H720	NCI-H727	LU-99A	HOP-92	IA-LM	LCLC-103H
PRDM2_CpG:84	0.0423861	0.0489196	0.0428717	0.0297714	0.0268264	0.0405732	0.0343928	0.045475	0.158358	0.0368556	0.145881	0.0832543	0.0356802	0.0319563	0.115122	0.0253589	0.0668163	0.0674369	0.0278904	0.0394718	0.0231134	0.0991533	0.0351365	0.076516	0.181846	0.0338111	0.247091	0.814509	0.030265	0.11168	0.147353	0.192396	0.0368761	0.0512504	0.832206	0.779335	0.297701	0.0413692	0.111168	0.069941	0.0263899	0.0620761	0.0450237	0.0657817	0.0533041	0.0605657	0.040918	0.608753	0.219564
PRDM2_CpG:109	0.0460285	0.0565286	0.0442595	0.0568234	0.0476877	0.0484093	0.05032	0.123532	0.0570311	0.0622922	0.0478966	0.0544611	0.0591456	0.0528955	0.105348	0.0516668	0.0619889	0.0441912	0.0462907	0.0728254	0.043212	0.0914425	0.0462348	0.0763901	0.0638869	0.067492	0.0427948	0.0484059	0.0524503	0.0523109	0.0459573	0.199666	0.0567124	0.115946	0.0593754	0.0466002	0.143405	0.0483575	0.182151	0.0499773	0.0587853	0.119596	0.174072	0.242059	0.0636593	0.0646191	0.0486635	0.0603872	0.0510373
MLH1_CpG:93	0.0385754	0.0393338	0.0352174	0.0383946	0.0354789	0.0391913	0.0381408	0.0458067	0.035041	0.0373722	0.0265405	0.0312561	0.0384124	0.0407965	0.0450284	0.0294505	0.0346171	0.0268693	0.031857	0.039576	0.0342806	0.0323199	0.0358744	0.0400799	0.037833	0.0367018	0.0377047	0.0307963	0.0347155	0.038039	0.0293376	0.0508416	0.0356453	0.039316	0.0363884	0.0318661	0.0353435	0.0352222	0.0318859	0.0366542	0.0318587	0.0435236	0.036409	0.0474499	0.0394825	0.0371592	0.0330465	0.0338397	0.0377155
STOX2_CpG:197	0.0924303	0.087074	0.0660825	0.108909	0.0961578	0.10574	0.134373	0.939439	0.410292	0.103016	0.259913	0.100014	0.142512	0.180305	0.183507	0.106172	0.0978451	0.125092	0.0833001	0.589895	0.109891	0.132191	0.149169	0.163663	0.108406	0.122648	0.193942	0.675649	0.161509	0.483961	0.136018	0.213591	0.117863	0.226761	0.104556	0.881865	0.102389	0.0864788	0.952887	0.0931443	0.927773	0.087282	0.0761095	0.333825	0.1557	0.0655345	0.418092	0.126185	0.135449
MINT1_CpG:30	0.0665977	0.0630803	0.0594723	0.200762	0.0347001	0.07582	0.094137	0.905506	0.311498	0.586221	0.204941	0.293602	0.366178	0.810483	0.789575	0.127825	0.636372	0.107239	0.0678361	0.943353	0.135047	0.930034	0.942111	0.735847	0.380507	0.728643	0.673921	0.329896	0.162754	0.310111	0.949723	0.947748	0.894044	0.809493	0.442092	0.894912	0.974403	0.334484	0.53006	0.0513482	0.937274	0.087317	0.440397	0.510155	0.126726	0.94891	0.50566	0.915363	0.16998
MINT1_CpG:148	0.121627	0.107091	0.095839	0.134527	0.211689	0.110593	0.145209	0.781516	0.329363	0.527861	0.274357	0.160027	0.256227	0.372061	0.38408	0.182705	0.13316	0.178206	0.0788164	0.412117	0.23428	0.757359	0.200391	0.299707	0.343177	0.2832	0.329596	0.537269	0.088001	0.166578	0.476385	0.762305	0.235338	0.465133	0.643518	0.782725	0.0906431	0.0955017	0.267286	0.0963824	0.0852335	0.100835	0.105383	0.675816	0.313173	0.367107	0.612803	0.763032	0.327622
EDIL3_CpG:25	0.0980336	0.0841757	0.0744126	0.116698	0.0614025	0.0947367	0.149978	0.922153	0.608555	0.0541537	0.250032	0.0487881	0.0728963	0.221587	0.673289	0.250036	0.0488137	0.0695829	0.0622926	0.923615	0.103061	0.546087	0.072143	0.0658592	0.0543553	0.30337	0.0783619	0.0723672	0.0826827	0.0617777	0.0745167	0.0973864	0.0641445	0.747135	0.0504994	0.617874	0.0569524	0.0447888	0.222058	0.0458998	0.869396	0.0600162	0.0534639	0.396612	0.0665885	0.175866	0.0544692	0.292625	0.0690449
EDIL3_CpG:111	0.113112	0.0786487	0.0655637	0.114509	0.0698199	0.113335	0.158595	0.555436	0.672144	0.143429	0.315468	0.0330832	0.0571181	0.269146	0.221483	0.0453136	0.0420357	0.0503165	0.0362215	0.35826	0.215843	0.552529	0.108871	0.0449668	0.136722	0.0553651	0.0696554	0.0500732	0.0428771	0.0410959	0.0483762	0.0568664	0.0478206	0.280278	0.0405123	0.907471	0.0433478	0.0354237	0.168311	0.0343627	0.184628	0.0494509	0.0464431	0.216831	0.162866	0.0415587	0.0336295	0.0454745	0.078086
LOX_CpG:136	0.0952674	0.0805172	0.0761875	0.109963	0.0771666	0.0891713	0.102041	0.476502	0.58032	0.126055	0.12811	0.0588564	0.0890606	0.0738008	0.082721	0.217462	0.0951267	0.127059	0.0783924	0.111806	0.0643357	0.0642344	0.0690048	0.223989	0.125193	0.0633294	0.0890456	0.123851	0.0786788	0.510633	0.060415	0.904943	0.060579	0.455907	0.146299	0.584217	0.127986	0.130197	0.539849	0.0996226	0.89884	0.0865949	0.0702798	0.0807414	0.348746	0.0712731	0.0602165	0.0610963	0.108382
NEUROG1_CpG:143	0.139732	0.11696	0.107572	0.242796	0.192599	0.120889	0.178778	0.906026	0.522568	0.348712	0.382773	0.215255	0.123134	0.191689	0.61963	0.122359	0.233968	0.133451	0.0667059	0.54544	0.209211	0.869035	0.519044	0.584632	0.56466	0.231447	0.46224	0.770708	0.114893	0.14943	0.795192	0.347885	0.808429	0.583766	0.81672	0.925655	0.431675	0.0621326	0.507765	0.157465	0.255481	0.204484	0.347768	0.413949	0.166689	0.653529	0.620315	0.654694	0.557942
HAND1_CpG:145	0.135341	0.119349	0.101956	0.414837	0.0864651	0.122337	0.164586	0.886923	0.480395	0.230452	0.484407	0.166266	0.446684	0.221833	0.826747	0.174282	0.469943	0.112887	0.0866561	0.384302	0.239363	0.638483	0.374058	0.540462	0.447878	0.409051	0.338742	0.68523	0.139795	0.442955	0.851294	0.823614	0.380987	0.550509	0.753688	0.843595	0.133591	0.123862	0.718808	0.0838609	0.71895	0.0685152	0.609087	0.880388	0.204335	0.45536	0.695243	0.748769	0.275256
ELMO1_CpG:135	0.0893411	0.0943397	0.106197	0.0892876	0.148412	0.0930426	0.0821957	0.861372	0.26061	0.110298	0.408313	0.0991823	0.546887	0.13058	0.159025	0.0864748	0.083431	0.166762	0.119006	0.674855	0.149185	0.890717	0.0796961	0.126226	0.0847088	0.107018	0.584463	0.539635	0.11964	0.134685	0.129065	0.22402	0.125192	0.486878	0.815726	0.895601	0.252346	0.0832058	0.181626	0.095137	0.0719397	0.106388	0.0912608	0.625102	0.238528	0.128584	0.815836	0.877009	0.20375
IGFBP3_CpG:139	0.111545	0.100059	0.11534	0.114984	0.0555832	0.11942	0.155196	0.59003	0.602781	0.160284	0.117408	0.0597913	0.290775	0.0458324	0.564759	0.4305	0.208298	0.0982389	0.156725	0.0570909	0.064638	0.182264	0.480105	0.0853715	0.215592	0.044137	0.200534	0.0886841	0.144927	0.439718	0.146582	0.613062	0.245684	0.524805	0.0624135	0.201454	0.589415	0.049238	0.254684	0.303417	0.0612515	0.261511	0.0508979	0.353575	0.166762	0.100937	0.299769	0.815646	0.278129
DUSP26_CpG:58	0.0961379	0.0730581	0.0281184	0.106321	0.0533078	0.0929037	0.139869	0.777975	0.584648	0.173566	0.132338	0.0750167	0.222718	0.171819	0.688677	0.164852	0.161894	0.0807075	0.0654302	0.924226	0.118998	0.933226	0.0789071	0.6402	0.136604	0.0840537	0.133849	0.815399	0.103003	0.55034	0.366915	0.884413	0.19883	0.788791	0.879296	0.890995	0.0515668	0.0761115	0.888899	0.0537473	0.88769	0.0462804	0.0480996	0.0525622	0.130549	0.0615794	0.438828	0.851448	0.108794
CDKN2A_CpG:63	0.104002	0.0620458	0.0537966	0.0846401	0.01994	0.0712138	0.0968221	0.900112	0.921809	0.940618	0.440783	0.451505	0.421439	0.0657304	0.516644	0.962361	0.310452	0.0502517	0.279769	0.076447	0.551724	0.0545506	0.0963923	0.916112	0.582061	0.502575	0.0807517	0.503086	0.0442715	0.933606	0.414347	0.437908	0.521053	0.497099	0.93177	0.958258	0.0383845	0.313003	0.514607	0.940095	0.0736389	0.0670285	0.0570204	0.918297	0.928302	0.366112	0.438306	0.0687016	0.490446
CDKN2A_CpG:176	0.112695	0.115883	0.110721	0.120662	0.119165	0.126237	0.121527	0.240191	0.487827	0.190861	0.637339	0.101625	0.450255	0.17789	0.626009	0.141391	0.520281	0.12073	0.407044	0.198565	0.294531	0.176581	0.216744	0.231171	0.529652	0.649361	0.16683	0.593186	0.138186	0.144828	0.677949	0.653559	0.688194	0.67061	0.203359	0.223483	0.133879	0.560688	0.68789	0.168343	0.169365	0.132352	0.136377	0.16904	0.218681	0.811483	0.222676	0.130303	0.445515
MGMT_CpG:75	0.0820581	0.0766111	0.056253	0.0653229	0.0419498	0.0712717	0.0877492	0.0654974	0.21056	0.0916138	0.141991	0.219241	0.103477	0.268105	0.084772	0.0450012	0.0509766	0.121174	0.0464399	0.0492363	0.0490703	0.31585	0.325342	0.404746	0.206982	0.0541972	0.254645	0.458774	0.0423912	0.0408204	0.421194	0.273746	0.245618	0.296151	0.369456	0.219149	0.556885	0.0749849	0.627682	0.121	0.0357586	0.0703542	0.125891	0.0585632	0.257608	0.143129	0.506074	0.287851	0.205543
MINT17_CpG:90	0.058542	0.0535197	0.0533378	0.0762369	0.0505145	0.0622582	0.0551892	0.916464	0.385167	0.18521	0.115515	0.0449031	0.105446	0.0468717	0.698363	0.0398952	0.225775	0.171209	0.166249	0.892929	0.0437797	0.101334	0.402356	0.572781	0.217921	0.0537865	0.040266	0.2025	0.0473941	0.404782	0.141524	0.917244	0.0491765	0.393979	0.225498	0.752623	0.389473	0.0528473	0.946575	0.0544977	0.0423535	0.209919	0.121784	0.103511	0.153759	0.0559307	0.239119	0.83357	0.111744
MINT17_CpG:73	0.0643777	0.0482468	0.0570181	0.0578546	0.0492893	0.0602404	0.0631983	0.0676573	0.0603227	0.0611509	0.0542544	0.0534602	0.06051	0.0620545	0.0981761	0.0525904	0.0539062	0.0418476	0.0600025	0.0690073	0.0558273	0.203512	0.0807041	0.0562869	0.180066	0.054167	0.0598091	0.0718558	0.0564456	0.0505526	0.160613	0.0503374	0.0669085	0.0892184	0.106408	0.855704	0.0541411	0.0531516	0.0520052	0.053783	0.0469332	0.061058	0.0506166	0.0682413	0.0698675	0.0976369	0.340224	0.639345	0.0639709
CHFR_CpG:91	0.0351813	0.0330442	0.0281765	0.0355712	0.0271947	0.0350885	0.0345776	0.0795309	0.0399501	0.0473659	0.0433543	0.0505248	0.0394908	0.0841502	0.100753	0.362806	0.0295873	0.0454919	0.0318818	0.0355649	0.0344316	0.0301985	0.124814	0.383128	0.0421987	0.0381222	0.0328233	0.324807	0.0377821	0.178196	0.067465	0.224699	0.689439	0.10625	0.0310689	0.0443816	0.508063	0.0235592	0.395354	0.0368809	0.0462113	0.0431987	0.0347011	0.351971	0.0366628	0.038006	0.0462453	0.0439211	0.0396801
THBS1_CpG:109	0.0832356	0.0806851	0.0922699	0.0998283	0.0697542	0.0800949	0.111562	0.0639609	0.0581168	0.0570839	0.0412429	0.0439947	0.0583542	0.0525792	0.0756406	0.0486744	0.0557572	0.0473531	0.0494621	0.0597391	0.0498906	0.0509584	0.0591645	0.0622849	0.0539	0.0637131	0.0552427	0.045272	0.0536311	0.0663867	0.0524699	0.239002	0.0612232	0.0595123	0.0570813	0.0483062	0.121349	0.0665237	0.107051	0.0580842	0.0571806	0.141189	0.0746514	0.119159	0.0651301	0.0624452	0.0478817	0.0896005	0.0617722
CRABP1_CpG:36	0.0990181	0.0873018	0.0957067	0.0918324	0.152471	0.103074	0.132317	0.911607	0.428349	0.220355	0.714563	0.0771089	0.136024	0.202346	0.383279	0.0655352	0.188435	0.295432	0.155885	0.510764	0.0850049	0.861854	0.840413	0.291638	0.342471	0.920558	0.378769	0.652575	0.0942392	0.192719	0.540921	0.583408	0.906812	0.458984	0.919162	0.909064	0.0768961	0.051376	0.763246	0.0757416	0.0985917	0.0975267	0.0689231	0.085321	0.494302	0.84469	0.59364	0.915571	0.541139
SOCS1_CpG:202	0.170376	0.165044	0.155217	0.12487	0.110312	0.153302	0.122826	0.328591	0.241821	0.144053	0.241264	0.15791	0.118786	0.173393	0.312371	0.101616	0.221679	0.284242	0.118767	0.285307	0.185356	0.139549	0.184367	0.124918	0.239621	0.171372	0.123054	0.159551	0.0979261	0.108875	0.134401	0.251608	0.198873	0.197439	0.136156	0.244691	0.226242	0.0901166	0.311961	0.147625	0.281902	0.212491	0.143694	0.296759	0.193676	0.177783	0.113088	0.291233	0.139378
MINT31_CACNA1G_CpG:249	0.117531	0.103916	0.117961	0.260513	0.1108	0.110517	0.10452	0.533916	0.363601	0.166083	0.276283	0.219227	0.158798	0.141765	0.56205	0.111819	0.281639	0.250636	0.0748971	0.275158	0.171233	0.194034	0.218923	0.174534	0.181857	0.168006	0.242923	0.235436	0.116722	0.189397	0.42814	0.562116	0.318685	0.434716	0.32335	0.697299	0.628195	0.103471	0.335273	0.197232	0.266225	0.224692	0.53007	0.347971	0.261839	0.220254	0.174189	0.315798	0.14623
CACNA1G_CpG:249	0.0651087	0.0732844	0.106323	0.0982592	0.0341917	0.0678849	0.0866212	0.794542	0.381341	0.353486	0.5136	0.142614	0.218947	0.629047	0.564371	0.125857	0.487059	0.738447	0.0707683	0.470795	0.392365	0.632697	0.590829	0.4078	0.582479	0.150928	0.5723	0.945844	0.354788	0.517687	0.524882	0.962619	0.495817	0.893052	0.96281	0.989565	0.107003	0.0466235	0.752465	0.387539	0.59904	0.111118	0.169485	0.0720251	0.0802944	0.498104	0.864918	0.964137	0.508577
RASSF2_CpG:96	0.104851	0.11218	0.135055	0.118778	0.076119	0.102514	0.100712	0.459612	0.497865	0.2671	0.401205	0.170513	0.261611	0.279013	0.425549	0.335311	0.269387	0.12582	0.12058	0.424278	0.190279	0.657816	0.428205	0.368121	0.319554	0.330973	0.243546	0.511762	0.21881	0.355123	0.34769	0.482291	0.418862	0.494129	0.702646	0.762328	0.139115	0.114357	0.621675	0.249985	0.383464	0.183028	0.210358	0.281958	0.328083	0.310888	0.429591	0.447296	0.313777
ADAMTS1_CpG:157	0.0964441	0.0770916	0.0680068	0.109374	0.0688563	0.0892582	0.152567	0.044406	0.0600741	0.0484783	0.0502456	0.0397816	0.0802647	0.0425077	0.38499	0.0360273	0.0485525	0.12331	0.0369372	0.0480889	0.0536418	0.260919	0.0432049	0.0610024	0.0459724	0.0726867	0.48812	0.0653048	0.0564731	0.17078	0.385517	0.234227	0.725945	0.066582	0.0452237	0.83563	0.062948	0.0626889	0.152125	0.0939838	0.0415041	0.0592421	0.0498547	0.873865	0.162877	0.0407247	0.731075	0.053683	0.25961
ADAMTS1_CpG:17	0.0634459	0.0508863	0.0396737	0.0634105	0.0441345	0.0550347	0.0947777	0.953373	0.560374	0.0423613	0.215464	0.0332673	0.0393209	0.0440905	0.475831	0.0373207	0.0405027	0.0547612	0.0477572	0.869735	0.0454348	0.465952	0.0541592	0.0444031	0.106039	0.0483662	0.135605	0.252972	0.109675	0.0527972	0.215441	0.947695	0.314886	0.688475	0.149168	0.786882	0.18957	0.0581244	0.0919095	0.0679677	0.90406	0.0444382	0.154776	0.249406	0.117631	0.0470626	0.556616	0.044119	0.139358
HIC2_CpG:128	0.0631828	0.061077	0.0774387	0.0710857	0.057359	0.0845727	0.0690876	0.0730088	0.0689122	0.0755028	0.0494049	0.0454956	0.0658129	0.066497	0.0768223	0.0512739	0.069282	0.0404894	0.0538977	0.0687125	0.243501	0.0618499	0.0545964	0.0690809	0.0591257	0.0822484	0.235251	0.0457351	0.0576154	0.259464	0.0430033	0.0629927	0.0563056	0.0612644	0.0607286	0.0422384	0.0503778	0.0525228	0.0474539	0.0549402	0.0529449	0.0649369	0.0650435	0.159534	0.0677335	0.0593277	0.06048	0.0514892	0.0593125
MINT25_CpG:85	0.0424523	0.0405104	0.0441075	0.0516561	0.0351412	0.0406915	0.035369	0.911641	0.0643071	0.0471799	0.0581984	0.0360675	0.0629722	0.0418281	0.460705	0.523271	0.0692605	0.0404794	0.0380249	0.145281	0.932672	0.0479425	0.92997	0.0559002	0.165857	0.0594883	0.0377049	0.043168	0.0445695	0.910982	0.0368366	0.753773	0.847019	0.926224	0.0541365	0.0342872	0.0516754	0.0830272	0.940482	0.0575464	0.535291	0.154648	0.070432	0.0489351	0.0650634	0.0533536	0.0423831	0.0528354	0.0572607
[truncated: 139 more columns]

## Sheet: LIVER BIV
BIVALENT_Domain	Control_Li_ 1	Control_Li_ 2	Control_Li_ 3	Control_Li_ 4	Control_Li_ 5	Control_Li_ 6	Control_Li_ 7	Control_Li_ 8	Control_Li_ 9	Control_Li_ 10	C3A	Hep_G2	Hep3B	Hep3B2-1-7	HLE	HLF	HuH-7	JHH-1	JHH-2	JHH-4	JHH-7	SNU-182	SNU-387	SNU-398	SNU-423	SNU-449	SNU-475	huH-1	SK-HEP-1	JHH-6
179	0.0519737	0.0479975	0.0468447	0.0350397	0.0506734	0.0402235	0.0543537	0.040776	0.0586729	0.0468857	0.0606248	0.0556732	0.0533254	0.0573386	0.0637009	0.047744	0.0475754	0.0433176	0.0603713	0.0883077	0.0652763	0.0594343	0.0475914	0.0486865	0.0419063	0.0717779	0.0737266	0.0522511	0.0609323	0.0569182
222	0.0896763	0.124456	0.119713	0.192312	0.140759	0.130283	0.163735	0.142515	0.169505	0.169676	0.69265	0.730114	0.344919	0.229288	0.711008	0.728111	0.0544505	0.2049	0.0726803	0.706503	0.676006	0.770831	0.517649	0.719005	0.740208	0.714403	0.0891143	0.189015	0.322825	0.389957
229	0.0591351	0.0534252	0.0469182	0.0530699	0.0599942	0.0612487	0.0630588	0.0524076	0.0632399	0.0622698	0.111321	0.0886109	0.0980705	0.103065	0.116983	0.0886257	0.0950998	0.100863	0.108766	0.112197	0.11933	0.0904577	0.0820384	0.098291	0.095905	0.122304	0.114809	0.0703141	0.110713	0.11868
230	0.0301021	0.0210073	0.0248166	0.0372254	0.0449367	0.0217024	0.0408236	0.0428717	0.0351431	0.0411199	0.419536	0.758801	0.0284525	0.075794	0.353767	0.211991	0.0423793	0.323879	0.0206634	0.331709	0.570724	0.554874	0.113614	0.53932	0.0267225	0.0368952	0.168784	0.0128917	0.0785148	0.0293759
232	0.0583419	0.0510996	0.0433832	0.0501963	0.0577185	0.0540047	0.0597374	0.0564449	0.0589926	0.0626855	0.0782961	0.0687821	0.0659957	0.0769909	0.142882	0.0867593	0.0801679	0.0730635	0.0861568	0.136033	0.101008	0.0669838	0.0680337	0.0993063	0.0638086	0.0916205	0.0881104	0.048767	0.097853	0.0896302
264	0.0404718	0.026861	0.0244772	0.0277617	0.0384043	0.0360126	0.0370735	0.0292346	0.0348864	0.0342004	0.0460007	0.0422932	0.0421871	0.0445019	0.0482657	0.0629671	0.0501049	0.0456645	0.084696	0.0580056	0.0419127	0.0420184	0.0393554	0.0406085	0.0356778	0.0540644	0.0474445	0.0323124	0.0449629	0.0363349
292	0.0407105	0.0371036	0.0407844	0.0420988	0.0500641	0.0355193	0.0393399	0.0291094	0.0490544	0.0383477	0.0406569	0.0428232	0.0332633	0.045629	0.0377246	0.0475203	0.225924	0.0400195	0.0996977	0.0579526	0.174216	0.091655	0.0561962	0.0991657	0.153329	0.0829184	0.0818884	0.109631	0.0534819	0.050919
315	0.147005	0.139508	0.114219	0.157824	0.170397	0.12912	0.14264	0.143382	0.157904	0.197918	0.432443	0.564069	0.217131	0.149298	0.201475	0.186684	0.0876385	0.200442	0.560322	0.529553	0.586777	0.277206	0.413645	0.635812	0.594954	0.0686907	0.16657	0.0500877	0.0724515	0.45242
319	0.0972074	0.0879981	0.0818605	0.106876	0.0999861	0.102536	0.0933195	0.0894929	0.115233	0.0993043	0.170157	0.248388	0.257326	0.265765	0.726881	0.686566	0.13679	0.244682	0.658332	0.713391	0.308297	0.203027	0.333447	0.395744	0.200748	0.263059	0.212348	0.230633	0.199576	0.670366
323	0.0545776	0.0500418	0.0474397	0.0611854	0.0560628	0.0477869	0.0591445	0.0602986	0.0526328	0.0555588	0.452748	0.529594	0.625508	0.600057	0.415927	0.145927	0.256779	0.583122	0.0949299	0.084196	0.700314	0.168428	0.190478	0.285571	0.217203	0.0848458	0.0648741	0.0439226	0.412788	0.429181
325	0.0895704	0.0797662	0.0825834	0.118229	0.0994482	0.106345	0.116813	0.119911	0.12197	0.137421	0.448102	0.671304	0.34233	0.262575	0.942977	0.93686	0.172631	0.065273	0.76735	0.859257	0.83596	0.190664	0.789568	0.207407	0.485012	0.446529	0.074457	0.563269	0.059873	0.92233
326	0.140549	0.160562	0.149689	0.173423	0.182287	0.166026	0.149828	0.135098	0.175857	0.193071	0.802642	0.685808	0.420067	0.441517	0.54989	0.610662	0.186782	0.274484	0.703381	0.916799	0.82911	0.377417	0.292681	0.512666	0.508512	0.297273	0.080622	0.104616	0.703754	0.347823
328	0.142287	0.130591	0.109776	0.109149	0.133933	0.125795	0.124316	0.111963	0.132282	0.123488	0.0632836	0.215131	0.261317	0.302309	0.326858	0.324706	0.22292	0.0863977	0.111026	0.329806	0.231163	0.212478	0.206282	0.300048	0.291004	0.251892	0.234188	0.193336	0.298337	0.322041
330	0.113122	0.105254	0.102875	0.119189	0.120293	0.112526	0.110033	0.0974558	0.118585	0.124807	0.18215	0.530194	0.167713	0.199999	0.170433	0.0565925	0.0658108	0.167838	0.111481	0.344424	0.628991	0.148293	0.140416	0.28993	0.152753	0.173819	0.0661371	0.0725698	0.190667	0.0985815
331	0.0681404	0.0569138	0.0609778	0.0511857	0.0695066	0.063958	0.0582253	0.0531553	0.059493	0.0566422	0.0942253	0.0926923	0.099247	0.132146	0.281682	0.213207	0.127882	0.0916602	0.168866	0.16565	0.265005	0.139251	0.156119	0.20218	0.182139	0.095094	0.0933949	0.0889078	0.189859	0.093686
338	0.0686643	0.0531909	0.0648184	0.0597222	0.0720754	0.0616256	0.0598564	0.0725095	0.070068	0.0728278	0.497284	0.408098	0.272731	0.164728	0.081911	0.071312	0.141015	0.125771	0.148683	0.26951	0.211253	0.099259	0.111463	0.177145	0.16548	0.160512	0.105627	0.068855	0.168119	0.0993405
345	0.0552283	0.0400535	0.0436867	0.036369	0.0574699	0.047155	0.050225	0.0406545	0.0471066	0.0457242	0.0732798	0.0581413	0.0546831	0.0581947	0.0576668	0.0540454	0.061743	0.0579328	0.0965527	0.0648792	0.0562868	0.0689002	0.0455191	0.199539	0.0567743	0.0663973	0.105737	0.0643709	0.0646996	0.0555793
346	0.069993	0.0476851	0.0536674	0.043215	0.059547	0.0674328	0.054395	0.0566265	0.0671922	0.0647186	0.137257	0.213244	0.165486	0.16888	0.227731	0.282274	0.226318	0.234144	0.161391	0.173982	0.459123	0.378909	0.131861	0.251553	0.279792	0.240512	0.224225	0.0620337	0.616239	0.20021
351	0.0524809	0.0478107	0.0496561	0.0535892	0.0629332	0.0457976	0.0632988	0.0705396	0.0585408	0.0592263	0.469232	0.39726	0.143326	0.146263	0.0602157	0.0380239	0.141173	0.112641	0.0575846	0.0535129	0.116059	0.0766764	0.0441029	0.188091	0.0633287	0.0551307	0.0982696	0.0507439	0.0587448	0.0363553
356	0.12558	0.115548	0.118352	0.121196	0.129813	0.116431	0.125182	0.122668	0.136353	0.132201	0.170888	0.259027	0.166006	0.162277	0.236457	0.21411	0.145661	0.189869	0.219016	0.285297	0.239033	0.175025	0.0557545	0.203939	0.203891	0.223529	0.10968	0.0441638	0.144348	0.203907
357	0.0451544	0.0372134	0.0252358	0.0444936	0.0459507	0.0528116	0.0610806	0.0560771	0.0623971	0.0756974	0.058103	0.25875	0.110753	0.105942	0.0873552	0.427269	0.0438404	0.0459508	0.55743	0.393397	0.311483	0.0936256	0.103565	0.457071	0.134326	0.0433572	0.0478255	0.0222413	0.244406	0.0785058
359	0.0794008	0.0756416	0.0582508	0.0738078	0.0718091	0.0783332	0.0797032	0.079352	0.0815105	0.0926687	0.38076	0.562207	0.242652	0.168852	0.191209	0.152453	0.278749	0.201894	0.161254	0.272748	0.395772	0.0869456	0.126996	0.177271	0.154373	0.124538	0.120969	0.0558375	0.255944	0.294738
360	0.0943748	0.0907961	0.0946014	0.102777	0.0936985	0.112441	0.116983	0.106388	0.114668	0.102254	0.668194	0.454472	0.463364	0.387511	0.408205	0.148121	0.468297	0.3541	0.141721	0.227464	0.564041	0.117731	0.123213	0.540873	0.304645	0.262739	0.0966003	0.0865009	0.581389	0.31783
364	0.0946297	0.0975999	0.0864405	0.0666401	0.0957039	0.11415	0.0971109	0.0725116	0.0976789	0.103086	0.538622	0.590036	0.203748	0.19443	0.0575643	0.0668219	0.0686591	0.165641	0.137193	0.423773	0.200148	0.0480765	0.215504	0.0641822	0.112077	0.105761	0.0629228	0.0908884	0.066705	0.0949716
372	0.0586076	0.0401378	0.0163872	0.0392647	0.0640922	0.0398658	0.0512422	0.0400033	0.0544783	0.0507668	0.506571	0.546395	0.0607524	0.0532706	0.0516459	0.0431022	0.0583786	0.0580739	0.0613517	0.0425019	0.620895	0.0708317	0.0450772	0.259611	0.0572034	0.0753256	0.0706534	0.0317529	0.0633749	0.0523868
374	0.0188773	0.014964	0.011415	0.00854777	0.0222868	0.0151418	0.0166372	0.0217375	0.0214009	0.0197027	0.0276204	0.0202956	0.0193214	0.0219561	0.025493	0.0190523	0.0274269	0.021255	0.0326148	0.032821	0.0161822	0.0284367	0.0142657	0.0211477	0.0209858	0.0220857	0.0206952	0.0107948	0.0238944	0.0178884
378	0.0947089	0.0972996	0.0867446	0.101264	0.112497	0.106536	0.117943	0.0889163	0.112894	0.103702	0.373143	0.514905	0.247914	0.200807	0.138678	0.148303	0.0695343	0.0765347	0.176984	0.645323	0.0925958	0.21633	0.12239	0.199696	0.0989838	0.145172	0.166904	0.081492	0.406311	0.481485
383	0.0668149	0.0795143	0.0693368	0.066429	0.080899	0.0779199	0.0869136	0.0652863	0.0889811	0.0805882	0.462303	0.814784	0.0655605	0.0744439	0.0729949	0.0490643	0.0420625	0.0412624	0.607548	0.589911	0.075778	0.0360645	0.0635784	0.137563	0.0809331	0.0683324	0.0688624	0.0267909	0.0804215	0.0938147
384	0.0450439	0.033945	0.0255891	0.0292769	0.086622	0.041573	0.0383987	0.0336428	0.0424233	0.0387323	0.0496484	0.0405138	0.0416921	0.0453145	0.0580933	0.0445541	0.0531066	0.0464085	0.102754	0.0676069	0.0689463	0.04828	0.0403918	0.0509042	0.0304796	0.0605277	0.0622242	0.0373145	0.0629378	0.060551
386	0.137777	0.129078	0.1243	0.135299	0.162417	0.141934	0.166208	0.148733	0.17364	0.181554	0.580581	0.654299	0.44265	0.265232	0.602877	0.664726	0.594576	0.294207	0.364551	0.656906	0.662074	0.0917071	0.436175	0.592473	0.186177	0.224418	0.186572	0.151622	0.164571	0.554792
390	0.0581733	0.0482271	0.0429365	0.0401146	0.0606009	0.0611021	0.0546713	0.0540378	0.0572618	0.0601707	0.0618232	0.0516022	0.133209	0.146106	0.242319	0.236654	0.0869225	0.206265	0.109237	0.0821937	0.159574	0.0593748	0.0405712	0.148543	0.154577	0.208488	0.139148	0.0454136	0.132815	0.0624665
478	0.0828378	0.0816405	0.0735235	0.10415	0.0862975	0.105272	0.113144	0.085155	0.128832	0.107417	0.0759802	0.369606	0.0359064	0.0617132	0.0463135	0.0323246	0.424502	0.0442872	0.073114	0.566339	0.449685	0.0395337	0.620083	0.0873748	0.031283	0.499635	0.210107	0.479499	0.0422408	0.930103
479	0.076549	0.0746698	0.0700985	0.0749874	0.0776085	0.0803278	0.0891828	0.0828686	0.0857651	0.0886132	0.600519	0.398014	0.063487	0.0780363	0.0750193	0.0610834	0.0770147	0.178989	0.0623645	0.0683241	0.193538	0.0639147	0.0648157	0.0836213	0.0691505	0.244541	0.0770489	0.0513228	0.0879934	0.0656402
484	0.0980876	0.0929368	0.0915341	0.105227	0.108678	0.10807	0.115832	0.101213	0.120848	0.118121	0.232716	0.595974	0.298992	0.228004	0.0903994	0.078226	0.0868531	0.0954382	0.128411	0.595201	0.406934	0.284264	0.168564	0.125056	0.114339	0.186069	0.162045	0.0572186	0.42186	0.410226
486	0.0433864	0.0298128	0.0222714	0.0298715	0.0414104	0.0302201	0.0374412	0.0406561	0.0351557	0.035181	0.444043	0.737636	0.036477	0.0434882	0.281961	0.149893	0.0381851	0.233165	0.130455	0.32762	0.0413308	0.0640193	0.0599265	0.407038	0.092346	0.0567766	0.061957	0.0296518	0.163727	0.359565
488	0.139182	0.116998	0.124786	0.122459	0.1079	0.127369	0.130002	0.124531	0.123522	0.132736	0.225916	0.25954	0.294932	0.182446	0.190762	0.646093	0.114947	0.144176	0.105598	0.216218	0.392794	0.152492	0.0910638	0.937518	0.113303	0.143283	0.101285	0.0684058	0.188265	0.0978934
490	0.101191	0.0753029	0.0765516	0.101022	0.112751	0.0969386	0.118546	0.10349	0.105671	0.114236	0.545637	0.576868	0.0566783	0.108441	0.102695	0.060536	0.310056	0.361855	0.116317	0.450323	0.0875679	0.0606631	0.209199	0.0815472	0.0756657	0.267804	0.0959869	0.116746	0.387324	0.537546
491	0.0409203	0.0263817	0.0348995	0.0327733	0.0412921	0.0373149	0.0412085	0.0365808	0.0400162	0.0444858	0.0553727	0.0616402	0.0468165	0.052095	0.0553437	0.0486341	0.0399882	0.038341	0.0693779	0.0595842	0.201356	0.0581852	0.0450591	0.0473323	0.0485562	0.0468165	0.0519342	0.0522961	0.0429856	0.0370292
492	0.106649	0.0983569	0.103353	0.0999684	0.110453	0.121131	0.104984	0.0967823	0.123025	0.114109	0.155446	0.297336	0.109816	0.122726	0.347428	0.506601	0.0698898	0.0942134	0.188538	0.452367	0.644979	0.543658	0.276796	0.273933	0.374152	0.487632	0.522193	0.144575	0.503584	0.303173
495	0.0860038	0.0823975	0.0892471	0.0662437	0.0853045	0.0944244	0.0819593	0.0754928	0.10605	0.0983109	0.539343	0.647574	0.100604	0.200044	0.197972	0.0923605	0.0910618	0.189744	0.2032	0.277984	0.303042	0.14282	0.0858608	0.1236	0.0738424	0.139596	0.0968492	0.0587049	0.127672	0.211776
498	0.0348796	0.0275771	0.0243771	0.0284854	0.0395474	0.0333728	0.0383191	0.0395506	0.0316613	0.0350625	0.085191	0.0608333	0.0491361	0.0459708	0.0666982	0.0376949	0.0594787	0.0507644	0.0587247	0.0574978	0.067189	0.0415743	0.0430236	0.0440499	0.0367396	0.0732243	0.0511082	0.0382914	0.0679434	0.0708482
501	0.153294	0.145715	0.12758	0.138159	0.152511	0.157729	0.180306	0.116008	0.170053	0.161597	0.460934	0.488476	0.344292	0.190597	0.310297	0.126984	0.203738	0.0897588	0.276697	0.645321	0.725981	0.5708	0.284797	0.572468	0.156026	0.475518	0.233127	0.0606942	0.542213	0.26106
505	0.0779262	0.0822764	0.0782673	0.0969853	0.0952639	0.0945207	0.0871488	0.0983793	0.102429	0.0911336	0.333722	0.391762	0.234128	0.187328	0.225864	0.208696	0.198567	0.576718	0.28747	0.793214	0.529073	0.0875806	0.204785	0.270936	0.145001	0.104029	0.107274	0.116209	0.279285	0.660403
507	0.0912395	0.0919533	0.0804946	0.0798619	0.0797356	0.0993261	0.101375	0.0852582	0.108383	0.0948526	0.0699248	0.0631384	0.0642157	0.0809645	0.0653606	0.0585754	0.0628042	0.111524	0.1029	0.0837978	0.0739432	0.0841074	0.0499249	0.0555109	0.0556985	0.086252	0.0723091	0.0688499	0.0781684	0.105369
509	0.0583302	0.045004	0.0450658	0.0437962	0.0609967	0.0575957	0.055029	0.0523347	0.058815	0.0525885	0.066768	0.065165	0.0632906	0.0771281	0.072291	0.0697248	0.0929494	0.0595059	0.0690786	0.0663918	0.217205	0.131138	0.0587503	0.0706326	0.0662592	0.081349	0.0803148	0.0504852	0.0716968	0.0636169
511	0.0393196	0.033152	0.0290816	0.0249856	0.0382222	0.0386789	0.0300403	0.0317846	0.0412425	0.029402	0.044791	0.0488648	0.0398925	0.0476333	0.0451126	0.0338604	0.0455254	0.0446939	0.0582746	0.0598411	0.0430392	0.0391317	0.0337526	0.0375908	0.039215	0.0610201	0.0447118	0.0385772	0.0480975	0.0412569
512	0.0567705	0.0625828	0.0392632	0.0793757	0.0682069	0.0728977	0.0535624	0.0516253	0.096393	0.0856892	0.31365	0.617579	0.234141	0.224746	0.023974	0.0212973	0.0264239	0.133421	0.224588	0.050972	0.531321	0.0520184	0.224693	0.110352	0.0223072	0.041573	0.0400634	0.424656	0.0801678	0.384148
513	0.0686593	0.0728783	0.0775705	0.0611206	0.0860803	0.0890011	0.0841014	0.0682758	0.0885905	0.090337	0.504816	0.417247	0.230168	0.218563	0.233214	0.356294	0.139267	0.425098	0.0938566	0.704401	0.4159	0.173963	0.106124	0.392208	0.17723	0.170796	0.184118	0.139499	0.68737	0.509218
514	0.0986208	0.0901192	0.0787592	0.101481	0.0915514	0.0938907	0.103543	0.0953491	0.113468	0.104161	0.351985	0.444958	0.269077	0.276271	0.0496707	0.0757386	0.176187	0.0639489	0.126689	0.0847837	0.582407	0.0617895	0.203138	0.220478	0.0473981	0.166485	0.0811091	0.854209	0.379494	0.509145
515	0.077903	0.082667	0.0703204	0.0928942	0.0870996	0.0916888	0.10028	0.0849802	0.108771	0.0909717	0.371749	0.277512	0.197338	0.226233	0.162534	0.128943	0.0516047	0.14014	0.131752	0.25996	0.129411	0.199182	0.0521601	0.207972	0.0784722	0.0763279	0.087507	0.0444494	0.237729	0.211069
516	0.0525528	0.0471145	0.0526522	0.0411028	0.0653244	0.051207	0.0516441	0.0477075	0.0595797	0.0519935	0.0656453	0.0449872	0.0454073	0.0591805	0.0746425	0.0461691	0.0549307	0.0497636	0.112636	0.0837006	0.0596972	0.118777	0.0765361	0.101941	0.0514498	0.0696479	0.0721802	0.0405822	0.0552997	0.0759125
518	0.10211	0.0954057	0.0889162	0.0825306	0.101868	0.0884412	0.0960482	0.1053	0.0957422	0.0854104	0.396645	0.205466	0.150893	0.154455	0.196829	0.314556	0.101288	0.199662	0.0894397	0.322824	0.709745	0.106036	0.211673	0.154812	0.17643	0.218693	0.100494	0.0805672	0.348668	0.546621
521	0.0705402	0.0696462	0.0674289	0.078165	0.0712339	0.0729034	0.0799819	0.0879122	0.0868323	0.096153	0.528295	0.717409	0.455823	0.354938	0.330079	0.307528	0.21111	0.0731034	0.282463	0.600961	0.675932	0.0609651	0.214946	0.12339	0.179032	0.155667	0.0904416	0.047099	0.228863	0.219067
522	0.0613234	0.0755517	0.0697643	0.0746708	0.0940123	0.101665	0.0944494	0.0648284	0.102278	0.100481	0.0474291	0.0411426	0.0411214	0.037492	0.170802	0.26709	0.0370001	0.0408001	0.057672	0.161645	0.0506165	0.0527907	0.0313209	0.0619224	0.153327	0.115273	0.0674757	0.110425	0.119053	0.0442104
523	0.166985	0.167632	0.138697	0.136612	0.148629	0.162714	0.172568	0.136439	0.165853	0.150555	0.182591	0.166746	0.24103	0.260179	0.146146	0.0999049	0.21536	0.13344	0.187319	0.201887	0.271624	0.186564	0.14806	0.172016	0.200952	0.246087	0.169371	0.107116	0.149471	0.14808
525	0.0716753	0.0609351	0.0559157	0.0754846	0.0628662	0.0810587	0.0615799	0.0845362	0.0913449	0.0901595	0.479895	0.45655	0.546163	0.203379	0.494065	0.154031	0.523133	0.447556	0.101035	0.31674	0.462228	0.168841	0.108405	0.830394	0.178559	0.212519	0.0831051	0.0555273	0.580295	0.240472
526	0.0824558	0.0672005	0.0742968	0.0840866	0.077816	0.0736364	0.0726678	0.0773146	0.0880507	0.0813248	0.300022	0.388489	0.110292	0.0853274	0.111494	0.0934458	0.0576122	0.0592981	0.0838369	0.436113	0.371283	0.230998	0.0523387	0.157969	0.167078	0.0964912	0.0966427	0.048167	0.268734	0.159811
528	0.0602041	0.052392	0.050965	0.0440813	0.0591798	0.0631519	0.0706607	0.0602283	0.063296	0.0753916	0.0931895	0.0635758	0.0649747	0.0694126	0.0851104	0.0544849	0.0739271	0.0672318	0.0702462	0.0654691	0.0768129	0.0656574	0.0575807	0.112962	0.105195	0.137213	0.0765439	0.0507211	0.251371	0.075712
530	0.0983233	0.116198	0.10483	0.115978	0.109423	0.135779	0.123109	0.102783	0.137954	0.121851	0.161135	0.170592	0.209856	0.154944	0.061173	0.0432076	0.123401	0.0623234	0.0859928	0.0627976	0.369682	0.207409	0.0539182	0.0435461	0.0984682	0.206916	0.0586423	0.0638812	0.074471	0.0691681
531	0.0507201	0.0453879	0.0429114	0.0403154	0.0651536	0.0386693	0.0515762	0.0512057	0.0587896	0.0464151	0.0765692	0.0500911	0.0907441	0.0970002	0.0957774	0.0434785	0.0748565	0.0885528	0.0676909	0.0777953	0.0919986	0.2397	0.0433118	0.0432285	0.0801922	0.135309	0.0624533	0.0386811	0.0981256	0.134833
535	0.0152309	0.00715953	0.00171126	0	0.0155892	0.0238764	0.00431196	0.0100662	0.0239858	0.0159325	0.945049	0.86238	0.0231177	0.00417885	0.0203437	0.0697867	0.0272208	0.00821833	0.0315457	0.804956	0.959954	0.0239428	0.00207485	0.634729	0.00756905	0.0548854	0.00482921	0.0103171	0.233938	0.0201329
541	0.0808028	0.0667269	0.0636398	0.0668264	0.0858918	0.0690116	0.0851819	0.0679805	0.0849432	0.0812224	0.259456	0.318144	0.105001	0.0920544	0.091796	0.0873599	0.0892299	0.0905701	0.0999516	0.102081	0.109354	0.0783123	0.0667762	0.0786286	0.0624509	0.096172	0.102204	0.0945235	0.0981711	0.0759317
545	0.119123	0.132902	0.135343	0.149922	0.126823	0.15285	0.158352	0.1394	0.162964	0.14501	0.442091	0.757945	0.398884	0.421409	0.552341	0.402108	0.214913	0.0988488	0.117392	0.692403	0.887936	0.789657	0.461205	0.61499	0.191681	0.266786	0.205202	0.178774	0.698995	0.571314
548	0.109756	0.100624	0.119675	0.109824	0.0931579	0.114002	0.124334	0.0946628	0.102045	0.103256	0.231039	0.284167	0.102666	0.106947	0.100226	0.195263	0.0785032	0.103719	0.0827831	0.0936794	0.195835	0.078644	0.189118	0.508502	0.0932447	0.362448	0.0764205	0.0457843	0.174353	0.0704323
549	0.0638112	0.0628684	0.0488482	0.0508696	0.0578787	0.0568822	0.0692396	0.0437952	0.0716124	0.069201	0.233875	0.424391	0.433864	0.269581	0.141002	0.0682943	0.0413285	0.498632	0.129618	0.125712	0.260635	0.0665856	0.0973271	0.10423	0.120107	0.096409	0.0550322	0.0530825	0.517368	0.298459
551	0.113092	0.110033	0.0896869	0.0792608	0.100876	0.103251	0.109029	0.0925748	0.106043	0.097163	0.530488	0.45241	0.352458	0.161126	0.482676	0.541443	0.115966	0.218883	0.127287	0.906574	0.383639	0.083587	0.40651	0.490087	0.546546	0.92211	0.213993	0.108175	0.365568	0.667164
555	0.119605	0.108742	0.107857	0.125093	0.12235	0.126784	0.124243	0.118618	0.119412	0.127784	0.450517	0.564214	0.141993	0.147164	0.753818	0.648065	0.129213	0.247525	0.581174	0.718304	0.573545	0.226359	0.378047	0.581074	0.360445	0.226945	0.157449	0.195449	0.385998	0.18927
556	0.11573	0.111236	0.111621	0.149031	0.123743	0.132371	0.128101	0.117769	0.132516	0.132508	0.877669	0.935435	0.3252	0.254489	0.74268	0.63915	0.260638	0.375823	0.836345	0.656044	0.891532	0.383262	0.443701	0.39991	0.199433	0.429329	0.405953	0.269291	0.78423	0.914749
557	0.0649584	0.0544874	0.0546611	0.0503854	0.0622076	0.0526846	0.0667602	0.0729582	0.0554886	0.0578887	0.0796725	0.0615972	0.0596518	0.0838662	0.0708541	0.0474783	0.203303	0.0702609	0.0676736	0.332896	0.0849095	0.0811652	0.066811	0.051675	0.0564292	0.0822996	0.0793225	0.0469806	0.0860184	0.0791643
559	0.0987252	0.106988	0.0861339	0.10871	0.109405	0.0993409	0.110936	0.0893782	0.132903	0.122567	0.0630027	0.0534973	0.120527	0.164761	0.351897	0.22381	0.0842205	0.190822	0.474734	0.24347	0.208853	0.245653	0.120463	0.378295	0.106828	0.208523	0.181174	0.0420483	0.0508245	0.0524515
561	0.076991	0.077894	0.0768684	0.106844	0.0848363	0.0666399	0.111574	0.0814052	0.107824	0.100703	0.063074	0.05632	0.0598515	0.0715536	0.099059	0.100165	0.0650646	0.0560369	0.371134	0.383538	0.0587164	0.140082	0.316196	0.103629	0.0894373	0.311548	0.077157	0.0451206	0.084894	0.0644195
563	0.108561	0.112316	0.106722	0.129083	0.109956	0.120985	0.126317	0.119481	0.125145	0.12295	0.435714	0.591181	0.380214	0.311629	0.107263	0.067132	0.664894	0.408689	0.405773	0.155171	0.719154	0.0688371	0.138086	0.0623813	0.141171	0.168186	0.108585	0.214643	0.708487	0.567644
564	0.0800912	0.0728979	0.0866856	0.0896248	0.0812534	0.0676801	0.0943464	0.0767026	0.0881793	0.104734	0.20845	0.131439	0.160843	0.0859529	0.0658492	0.0394768	0.248331	0.0677373	0.0619985	0.0979819	0.109415	0.0547836	0.0769159	0.276525	0.166876	0.0684006	0.0897636	0.0400701	0.196675	0.414974
565	0.072147	0.0771823	0.0602374	0.0808989	0.0760265	0.0758322	0.0739255	0.0752122	0.083199	0.0800123	0.57867	0.426315	0.297335	0.152372	0.513375	0.599593	0.0980774	0.522674	0.909482	0.884817	0.802695	0.0643215	0.744095	0.597422	0.459956	0.593508	0.530667	0.0590379	0.355387	0.918144
569	0.0276992	0.0211025	0.0204978	0.0252633	0.0314349	0.0320833	0.0308685	0.028358	0.0275271	0.0380426	0.0361583	0.0299383	0.0279016	0.0322125	0.0543788	0.0318243	0.0383274	0.104908	0.0418937	0.0568506	0.0335007	0.311845	0.0241553	0.132263	0.071789	0.0327761	0.0893115	0.0184041	0.0830458	0.0770338
570	0.0463073	0.0379184	0.0314163	0.0325479	0.0481959	0.0394866	0.0463221	0.0461465	0.0435904	0.0415654	0.0531035	0.0411935	0.06707	0.118228	0.186048	0.356146	0.0647368	0.0502309	0.0923191	0.0907093	0.424094	0.051187	0.0462197	0.0495293	0.107269	0.0551416	0.0573914	0.0416211	0.236097	0.053952
572	0.0720553	0.0582597	0.0635099	0.0553297	0.0755818	0.0578024	0.0684734	0.0708274	0.0626083	0.0652611	0.148644	0.101302	0.249131	0.192169	0.180437	0.293792	0.259881	0.0603485	0.23808	0.252116	0.68842	0.202871	0.0602612	0.53869	0.0870124	0.102256	0.134606	0.0630014	0.170268	0.0762816
573	0.0377461	0.0228084	0.031499	0.0266977	0.0342462	0.0357483	0.0343615	0.0240219	0.0285703	0.0293975	0.0379992	0.0419124	0.0345776	0.0573002	0.0469091	0.0290342	0.0359422	0.0401156	0.0405017	0.0421589	0.0331129	0.0470122	0.0361954	0.0347699	0.026081	0.0508823	0.0560145	0.0214245	0.0421091	0.0312884
577	0.0655555	0.0796825	0.0545895	0.0571435	0.0728162	0.0647201	0.0590203	0.0663105	0.0560366	0.0719599	0.0808755	0.0653429	0.066445	0.0677092	0.0731759	0.0780654	0.0937885	0.0516245	0.100296	0.0877757	0.112299	0.098679	0.0657811	0.0541614	0.0864777	0.112108	0.35985	0.0608279	0.0916396	0.116935
582	0.0873114	0.0854046	0.0711492	0.076612	0.0888238	0.080793	0.0787374	0.0668875	0.0834381	0.0929162	0.110821	0.487354	0.239518	0.260914	0.415853	0.848056	0.140735	0.0761826	0.762183	0.531244	0.867891	0.889946	0.0938681	0.890153	0.401131	0.367208	0.575339	0.0927626	0.280727	0.195989
584	0.090193	0.0961844	0.0857193	0.09528	0.103942	0.103071	0.110391	0.0836965	0.105581	0.0898754	0.274958	0.420531	0.22702	0.187431	0.167761	0.300018	0.121364	0.29597	0.136131	0.313175	0.360194	0.245773	0.22882	0.286629	0.161697	0.22493	0.14638	0.172382	0.244662	0.159916
586	0.0883602	0.0848088	0.0614703	0.0782592	0.132871	0.109387	0.0942073	0.076621	0.113942	0.116656	0.675143	0.541336	0.442759	0.294363	0.451854	0.349494	0.162484	0.835311	0.243958	0.390848	0.753241	0.489203	0.168198	0.695388	0.232426	0.166375	0.156867	0.0835454	0.438391	0.285913
589	0.0528976	0.0424257	0.0433312	0.0371112	0.0566369	0.0400661	0.0541746	0.0458624	0.0537038	0.0485153	0.0581547	0.0519088	0.0599345	0.065715	0.0642487	0.0545937	0.049218	0.0530379	0.104618	0.0639221	0.0476153	0.0513507	0.0459972	0.0485484	0.050459	0.0577083	0.0654238	0.0419718	0.0679549	0.0557671
590	0.126995	0.112526	0.113276	0.140533	0.149607	0.140258	0.13253	0.128453	0.146139	0.141818	0.132324	0.140038	0.245426	0.213467	0.436844	0.491062	0.15566	0.973375	0.259203	0.751968	0.638501	0.237312	0.328844	0.597713	0.128297	0.31766	0.15758	0.187225	0.455322	0.308711
591	0.0437066	0.0506215	0.0435383	0.0392124	0.0720109	0.0582298	0.0494918	0.0489065	0.0532787	0.0598187	0.0511324	0.0502119	0.052258	0.0576653	0.31605	0.272651	0.0776272	0.0546138	0.159294	0.12285	0.317574	0.308119	0.0532371	0.163366	0.152581	0.122601	0.112092	0.0399657	0.102159	0.127764
592	0.173612	0.156125	0.164073	0.168791	0.162682	0.167054	0.181111	0.13686	0.173485	0.180864	0.285732	0.446484	0.400156	0.332092	0.312785	0.189001	0.19561	0.191815	0.265987	0.250484	0.33103	0.217093	0.288233	0.258478	0.393975	0.127485	0.320944	0.141988	0.399713	0.473403
597	0.0303521	0.0256195	0.0180923	0.0204518	0.0313913	0.0299444	0.0197351	0.0306517	0.0321356	0.0274267	0.0464575	0.0338045	0.0333187	0.0379094	0.0524765	0.0191457	0.0448127	0.0354191	0.035145	0.0364544	0.0388574	0.041341	0.030772	0.0295718	0.0326901	0.06972	0.0471783	0.0230063	0.0518461	0.0402552
598	0.0564618	0.0514681	0.0486738	0.0433107	0.065216	0.0593517	0.0663685	0.0539699	0.0541657	0.0586163	0.101385	0.328084	0.0657961	0.0683117	0.146447	0.14318	0.0543164	0.320245	0.115566	0.0746738	0.223649	0.109412	0.0710069	0.169661	0.0688654	0.0691593	0.169425	0.040023	0.258499	0.217595
599	0.0593223	0.0554371	0.0573445	0.0608464	0.0635982	0.063245	0.0644635	0.0645398	0.0736941	0.0695656	0.214961	0.452315	0.0933385	0.0921117	0.121386	0.107174	0.0813311	0.0895269	0.0770502	0.157702	0.385877	0.187064	0.166332	0.0942618	0.121792	0.0855923	0.0771381	0.0512864	0.144724	0.177614
601	0.102077	0.0969841	0.0885052	0.0897406	0.10463	0.0949482	0.0991293	0.0956368	0.116557	0.100649	0.348695	0.328784	0.0975675	0.109582	0.0849406	0.182216	0.156172	0.0871571	0.100441	0.310209	0.353468	0.0859645	0.084629	0.331752	0.0768509	0.103307	0.092856	0.148904	0.140635	0.0774808
603	0.0925492	0.0910683	0.0890923	0.0871605	0.099003	0.0727662	0.0909853	0.101251	0.0925994	0.0997189	0.0857864	0.0464987	0.0662873	0.0832208	0.0903319	0.0445669	0.0841741	0.0818058	0.0693622	0.0898137	0.109669	0.546224	0.0571124	0.258886	0.059573	0.0747366	0.0648816	0.0528974	0.0734949	0.0691992
605	0.051619	0.0761842	0.0459691	0.0378907	0.058858	0.0688969	0.0635973	0.0433994	0.0557266	0.0580839	0.0574158	0.0735424	0.0415737	0.0379345	0.0476869	0.0960419	0.0460669	0.0472255	0.482082	0.065161	0.0591829	0.0454882	0.0446652	0.0941684	0.142682	0.0447704	0.0676084	0.031117	0.115	0.214562
606	0.0886401	0.0848204	0.0836787	0.0676026	0.0950673	0.0885474	0.0850836	0.0903876	0.0803232	0.0900501	0.125262	0.0818989	0.0801042	0.0873379	0.112281	0.0719257	0.0954207	0.0891237	0.160439	0.0999142	0.105806	0.359472	0.0883822	0.0764539	0.079001	0.101376	0.100396	0.0714466	0.103778	0.122363
608	0.0838569	0.0864333	0.0671329	0.0858021	0.105676	0.0853104	0.0887244	0.0789387	0.0892387	0.0900837	0.445581	0.598487	0.292131	0.284023	0.398059	0.464604	0.10594	0.191948	0.287971	0.432824	0.47365	0.202113	0.175406	0.358264	0.287474	0.20723	0.267631	0.0688482	0.345088	0.287526
609	0.125759	0.130785	0.115822	0.135561	0.123222	0.128012	0.149301	0.124046	0.159335	0.145577	0.684424	0.588895	0.113885	0.139646	0.0823194	0.0619886	0.376214	0.443226	0.179312	0.100164	0.621405	0.119649	0.31854	0.106636	0.208627	0.40802	0.0780612	0.172175	0.785463	0.467112
610	0.0641785	0.0738239	0.0682042	0.0768367	0.0800847	0.0804877	0.0828752	0.0782422	0.10039	0.0924117	0.202162	0.278542	0.181408	0.20296	0.167894	0.169945	0.194705	0.15715	0.265109	0.274417	0.290749	0.18759	0.218609	0.168361	0.125993	0.14107	0.132517	0.126863	0.413677	0.133925
615	0.0507203	0.0406949	0.0487875	0.0395106	0.0579316	0.051594	0.0485225	0.0424601	0.048062	0.0516383	0.0574337	0.0609761	0.178446	0.159317	0.0597139	0.0513405	0.172051	0.924013	0.0586796	0.0604715	0.36999	0.571381	0.0781721	0.309347	0.0943535	0.208406	0.221131	0.0816113	0.194596	0.0551351
616	0.0366003	0.0327106	0.0359503	0.0361261	0.0456786	0.0327567	0.0392553	0.0388964	0.0462725	0.0431297	0.0559568	0.0422725	0.0383407	0.0459063	0.106299	0.166972	0.0442695	0.209287	0.0501373	0.0775624	0.0500111	0.172406	0.0633202	0.0421112	0.0814657	0.0685367	0.152395	0.0333014	0.11391	0.135208
620	0.143708	0.146923	0.146737	0.150855	0.163748	0.143235	0.169655	0.149148	0.170744	0.179043	0.246735	0.135422	0.114664	0.134701	0.493246	0.39692	0.121007	0.160071	0.143633	0.216388	0.119561	0.132404	0.141612	0.367932	0.177016	0.294823	0.169967	0.0944069	0.216789	0.509247
621	0.094325	0.106321	0.0975295	0.111892	0.099426	0.106177	0.120057	0.0961277	0.11094	0.119098	0.138408	0.196641	0.283397	0.239263	0.11064	0.238318	0.0539115	0.101373	0.250618	0.421085	0.111251	0.0584885	0.43472	0.133858	0.0591432	0.0687841	0.065443	0.046672	0.307128	0.529146
622	0.0865809	0.062192	0.0751917	0.0641904	0.093312	0.0793445	0.0798395	0.0734283	0.0819375	0.0739863	0.0995598	0.0792513	0.0798515	0.103197	0.0983998	0.0797606	0.0947459	0.0950965	0.145507	0.108139	0.10222	0.082688	0.0764838	0.071572	0.0777662	0.1073	0.0942458	0.0664936	0.112342	0.0991439
626	0.0800984	0.0765519	0.0780163	0.0807432	0.0822669	0.0787981	0.0838414	0.081355	0.0947143	0.083323	0.420412	0.436812	0.295917	0.230722	0.267868	0.24331	0.161237	0.0876459	0.173018	0.654868	0.560933	0.262265	0.232105	0.224344	0.165213	0.167578	0.0993481	0.0878994	0.272453	0.332376
629	0.0717641	0.0642243	0.0471074	0.0505736	0.0762021	0.0559092	0.0643456	0.0506218	0.0582573	0.0706465	0.525053	0.634035	0.323005	0.314447	0.122908	0.0532822	0.204604	0.040754	0.349872	0.0637214	0.513303	0.469944	0.0373131	0.318735	0.105668	0.171293	0.196731	0.0351045	0.0762312	0.282493
630	0.0903174	0.0934233	0.0938641	0.110442	0.099543	0.111151	0.129156	0.0950909	0.10688	0.115047	0.514516	0.655515	0.251466	0.217846	0.210242	0.149155	0.123779	0.651522	0.621604	0.771663	0.722152	0.403113	0.334182	0.349623	0.286603	0.363443	0.121519	0.233754	0.132137	0.672264
636	0.0735302	0.0652826	0.0386509	0.0539662	0.0678792	0.067457	0.0580791	0.0518213	0.0762083	0.087856	0.0678582	0.261603	0.242425	0.140417	0.106269	0.0463062	0.0665965	0.0597928	0.158514	0.11079	0.297292	0.0513931	0.0491379	0.16838	0.0850127	0.0588512	0.0866215	0.0458748	0.345859	0.0418986
747	0.0966944	0.100698	0.0810345	0.0993907	0.105818	0.109273	0.120653	0.08901	0.107981	0.10534	0.307003	0.614524	0.197071	0.285669	0.275171	0.314921	0.325542	0.162356	0.114731	0.894052	0.765874	0.381971	0.123863	0.799128	0.182969	0.236296	0.119273	0.0409913	0.398458	0.0593523
757	0.0917503	0.0776315	0.0704941	0.069045	0.0810084	0.0702317	0.0860881	0.0813227	0.0879081	0.0775242	0.111475	0.120802	0.207434	0.191744	0.82403	0.876464	0.244216	0.166677	0.518071	0.257589	0.313613	0.397053	0.226097	0.813049	0.365816	0.463205	0.186135	0.140408	0.147501	0.227252
762	0.104454	0.0974443	0.0937693	0.108432	0.118816	0.119058	0.117458	0.104262	0.126779	0.113863	0.48687	0.48483	0.515573	0.391762	0.412635	0.436294	0.353874	0.446521	0.307745	0.742162	0.54005	0.359398	0.490715	0.427884	0.379144	0.479117	0.278059	0.164169	0.396523	0.553563
782	0.051233	0.0418865	0.0551824	0.0463822	0.0500188	0.0510343	0.0428408	0.0624048	0.0460748	0.0550895	0.0942672	0.0801554	0.0570615	0.0673736	0.100423	0.118659	0.0661466	0.206149	0.207415	0.220106	0.0951128	0.122419	0.0666306	0.0797378	0.0673876	0.0751558	0.138239	0.0456111	0.0962152	0.104857
783	0.071175	0.0666078	0.0557696	0.072356	0.0704237	0.0671467	0.0795686	0.0621172	0.0839231	0.070546	0.328771	0.417146	0.0606984	0.0621294	0.0831803	0.0502346	0.158795	0.513636	0.0821421	0.331493	0.102691	0.0550625	0.185993	0.0931362	0.0460566	0.150482	0.0650134	0.153891	0.21013	0.115289
784	0.0511207	0.0377178	0.0525362	0.0560376	0.0637229	0.0493842	0.0595801	0.0564249	0.0599325	0.052191	0.191739	0.523226	0.0393513	0.0587441	0.460181	0.317615	0.246103	0.300596	0.193527	0.178823	0.610172	0.376069	0.203546	0.375675	0.216076	0.235762	0.0629986	0.0866163	0.249664	0.272118
785	0.118899	0.111866	0.112495	0.118327	0.125482	0.112002	0.115552	0.112897	0.120683	0.120347	0.375488	0.510313	0.275331	0.273305	0.206421	0.180155	0.229876	0.197219	0.209958	0.420045	0.293377	0.10317	0.177252	0.14426	0.1579	0.224461	0.134558	0.124091	0.221694	0.264648
787	0.0939076	0.0840216	0.0933005	0.103298	0.12808	0.107276	0.10472	0.111683	0.117273	0.106362	0.527038	0.505799	0.401277	0.324487	0.178998	0.0662686	0.199896	0.282409	0.390117	0.161234	0.676371	0.128343	0.525048	0.135519	0.125052	0.208707	0.0773061	0.0354349	0.488439	0.506182
788	0.0480775	0.0374958	0.0399886	0.0411406	0.0530111	0.0466982	0.0477079	0.0508984	0.0437894	0.0463523	0.081241	0.0723513	0.0775531	0.0915586	0.0729232	0.0457202	0.0980318	0.0805748	0.0962404	0.0996709	0.186803	0.0843629	0.0522886	0.101991	0.0492118	0.0874077	0.0738072	0.0420791	0.0890785	0.0702085
791	0.074482	0.0682407	0.0736143	0.0679983	0.0831622	0.0736277	0.0747412	0.0871685	0.0761291	0.0822735	0.226148	0.38639	0.076492	0.0783836	0.177927	0.148593	0.142703	0.269888	0.136377	0.0797673	0.131755	0.305875	0.058618	0.247484	0.124585	0.0905655	0.0693459	0.0661683	0.224891	0.111529
792	0.083204	0.0897231	0.0820477	0.0758671	0.10668	0.096705	0.0809537	0.0953301	0.0965555	0.0982748	0.407138	0.232749	0.357273	0.164179	0.10684	0.0799531	0.146876	0.082138	0.158276	0.428525	0.623986	0.287081	0.114152	0.132755	0.0700723	0.231507	0.0905827	0.0521717	0.378145	0.286066
793	0.0744719	0.0735853	0.0643698	0.0978648	0.0719986	0.0805312	0.101207	0.0729939	0.0884793	0.0857756	0.365796	0.499577	0.157668	0.1918	0.0855934	0.15909	0.120583	0.161322	0.169309	0.643013	0.764463	0.0511506	0.33381	0.331061	0.158173	0.0685389	0.059314	0.0862675	0.101861	0.395812
794	0.0780624	0.0617159	0.0659035	0.0665001	0.0728619	0.0804541	0.075538	0.0705114	0.0781564	0.0747133	0.101779	0.259796	0.0817139	0.0937717	0.546511	0.689931	0.0917663	0.235723	0.297215	0.0884349	0.934941	0.134006	0.0809172	0.866524	0.0869957	0.14461	0.0997883	0.0683195	0.133521	0.0898935
796	0.147044	0.14702	0.142235	0.145947	0.153548	0.172042	0.170231	0.124153	0.181725	0.166098	0.165216	0.0819528	0.205153	0.205965	0.423812	0.0642367	0.135538	0.180225	0.502674	0.0865785	0.114027	0.0962895	0.0713101	0.13528	0.390158	0.120778	0.157732	0.152829	0.579501	0.124069
800	0.128541	0.120546	0.0989255	0.137678	0.120991	0.130722	0.137597	0.130289	0.142554	0.150856	0.694706	0.806862	0.569577	0.483185	0.0809078	0.0497027	0.500843	0.352496	0.352481	0.353738	0.539627	0.0500072	0.33931	0.231606	0.221653	0.241788	0.167786	0.324479	0.567591	0.780478
802	0.0149124	0.0139111	0.0157577	0.0142376	0.0189539	0.0255711	0.0261854	0.0259743	0.0254063	0.0167704	0.020041	0.0165639	0.0191961	0.0177643	0.037898	0.104957	0.0213815	0.0178094	0.0873688	0.0198102	0.118454	0.0374884	0.127178	0.164207	0.099988	0.0507108	0.0333901	0.0226682	0.0757612	0.037771
803	0.042228	0.031698	0.0362147	0.0536199	0.0552278	0.0418371	0.0779656	0.061704	0.0457565	0.0468213	0.471485	0.328816	0.0731748	0.084887	0.215011	0.233774	0.491477	0.11161	0.0392895	0.0676923	0.542834	0.0877564	0.266813	0.35538	0.0562673	0.156429	0.0639295	0.0358104	0.116182	0.122013
807	0.072016	0.0611792	0.0651545	0.05778	0.0736479	0.0631878	0.0660966	0.069442	0.0678245	0.0674694	0.0625697	0.0924681	0.18567	0.151638	0.288233	0.340617	0.0598908	0.225991	0.21113	0.106046	0.069295	0.129361	0.20472	0.306221	0.0948869	0.298483	0.13659	0.0552651	0.234718	0.210374
810	0.0669947	0.0660698	0.056838	0.0606325	0.0795062	0.0566214	0.07037	0.087373	0.0675362	0.0777439	0.0704283	0.0870349	0.1065	0.15253	0.210762	0.361932	0.0857099	0.480258	0.0784279	0.0727632	0.399636	0.334974	0.0403658	0.498983	0.0419206	0.245769	0.0501568	0.0790356	0.101178	0.0527562
813	0.13067	0.108746	0.104895	0.112509	0.109577	0.182599	0.0900109	0.110798	0.148172	0.150419	0.527842	0.421907	0.373562	0.268025	0.0967698	0.0793569	0.331486	0.121285	0.148746	0.254766	0.665005	0.0864633	0.232426	0.0692523	0.0882806	0.11994	0.170428	0.0670148	0.160962	0.458739
814	0.0251811	0.0123587	0.00898394	0.0199993	0.0262019	0.0226194	0.0221447	0.0169095	0.0272536	0.0209073	0.0257725	0.0402146	0.0376904	0.0374245	0.0995524	0.0409962	0.0226117	0.0249288	0.0876702	0.202077	0.0260228	0.0278571	0.0253618	0.0791638	0.0316932	0.02869	0.0336852	0.0203575	0.0403539	0.0271687
815	0.0470173	0.0391345	0.0367742	0.0245086	0.0318347	0.0392489	0.0403428	0.0277461	0.0499868	0.0402872	0.0621231	0.052648	0.261589	0.106237	0.0494191	0.0496778	0.0406866	0.0921875	0.0517132	0.0763605	0.0437928	0.0545618	0.0487699	0.0553957	0.0511597	0.0592476	0.0629721	0.0390432	0.0542822	0.0509057
825	0.0520224	0.0443971	0.048643	0.043941	0.057785	0.0510237	0.0515625	0.0466612	0.0525854	0.0467767	0.0733753	0.0531227	0.0863746	0.0654685	0.0584367	0.0485039	0.0950417	0.0754603	0.0864893	0.134871	0.0635738	0.0639605	0.0494566	0.21575	0.0463553	0.0755662	0.0667182	0.0520711	0.0764693	0.0613235
829	0.0775956	0.0991713	0.0767625	0.115469	0.131746	0.0987112	0.108951	0.152308	0.131875	0.107568	0.245106	0.54747	0.170193	0.113501	0.0769553	0.0872966	0.0860559	0.141007	0.412595	0.479796	0.77727	0.055289	0.134504	0.0329268	0.0494157	0.0870506	0.0672405	0.063843	0.0944507	0.514452
830	0.125007	0.0922541	0.0744579	0.071763	0.0929201	0.0843921	0.108319	0.0787935	0.0937598	0.11119	0.139168	0.156592	0.147557	0.139572	0.156164	0.128667	0.156039	0.123878	0.338532	0.183251	0.160688	0.124475	0.112258	0.125866	0.120909	0.726608	0.174448	0.186186	0.16318	0.136533
833	0.135168	0.116498	0.11717	0.106262	0.121225	0.139825	0.11399	0.159064	0.14093	0.152441	0.151886	0.12493	0.140275	0.150388	0.137044	0.112112	0.131041	0.130806	0.123843	0.147474	0.147906	0.152567	0.680412	0.102184	0.115433	0.605769	0.152556	0.135986	0.695652	0.152303
836	0.0337158	0.0230633	0.0179061	0.0233831	0.0432918	0.0400469	0.0398796	0.0250948	0.0411821	0.0485042	0.326926	0.836951	0.355093	0.194721	0.0813481	0.178933	0.0641667	0.0408297	0.176608	0.805966	0.453761	0.0386775	0.144974	0.0483783	0.0953196	0.057532	0.0562738	0.038811	0.0791672	0.263694
839	0.0814946	0.0936247	0.0795375	0.0801539	0.0905299	0.0982922	0.0851071	0.0687974	0.105459	0.0951464	0.287491	0.447248	0.0392784	0.0820726	0.0737937	0.0740777	0.0696709	0.0602639	0.0928918	0.571673	0.729562	0.0435672	0.083581	0.155871	0.136541	0.0729611	0.0417873	0.0551505	0.171835	0.103008
840	0.147674	0.139495	0.132968	0.13494	0.137276	0.144975	0.139048	0.113938	0.155758	0.151982	0.139604	0.390173	0.174719	0.158031	0.139968	0.103035	0.153208	0.118101	0.14955	0.244622	0.214469	0.14973	0.135643	0.197117	0.194599	0.166977	0.12725	0.107603	0.213067	0.128071
893	0.0571475	0.056592	0.0732461	0.0499552	0.0754282	0.0671255	0.0854736	0.0640041	0.0741058	0.075585	0.105163	0.34095	0.0507108	0.0620589	0.45026	0.423366	0.0541097	0.0568257	0.309544	0.13364	0.190399	0.070944	0.0683106	0.54003	0.0927042	0.163271	0.074709	0.0482333	0.292098	0.0790098
894	0.12438	0.122779	0.116225	0.114831	0.1298	0.127743	0.135031	0.115564	0.135393	0.133699	0.409481	0.484698	0.34376	0.269861	0.163063	0.134748	0.382762	0.162778	0.102096	0.391253	0.626245	0.116	0.252487	0.171658	0.152377	0.206555	0.0931515	0.0589702	0.158251	0.547304
899	0.132301	0.177708	0.139742	0.141686	0.155603	0.164546	0.167936	0.141567	0.17078	0.171124	0.573711	0.691854	0.249066	0.215808	0.682022	0.539206	0.854188	0.73209	0.628744	0.84783	0.758969	0.325114	0.299209	0.621184	0.187824	0.505379	0.557708	0.797769	0.542367	0.599258
900	0.145239	0.134515	0.0983184	0.123888	0.134047	0.124342	0.137695	0.100821	0.150302	0.149739	0.849846	0.78683	0.0782998	0.108354	0.0629072	0.0302411	0.0846423	0.439399	0.0474702	0.566639	0.628033	0.143332	0.496399	0.0460105	0.0321924	0.0533225	0.180827	0.248437	0.0469964	0.906233
902	0.0753458	0.0601359	0.06575	0.0598977	0.0743898	0.0644748	0.0642885	0.0836954	0.0711734	0.0662167	0.240163	0.534879	0.0842463	0.0738846	0.168203	0.162275	0.0799546	0.173702	0.228561	0.267649	0.265203	0.137628	0.178579	0.0771287	0.0993519	0.101844	0.0912719	0.0721533	0.11011	0.0838443
903	0.0775048	0.0719154	0.0713468	0.0775396	0.079893	0.0741397	0.0832174	0.0758222	0.0850885	0.0855006	0.085912	0.0613891	0.0718964	0.0842234	0.110364	0.0689627	0.0753859	0.0705778	0.115189	0.0838768	0.0835348	0.0879457	0.0672435	0.0703742	0.0643081	0.109546	0.0852114	0.0588531	0.1789	0.0727384
904	0.0598661	0.0600713	0.069919	0.0570094	0.0756202	0.0628974	0.0592982	0.0648555	0.0633369	0.060969	0.100218	0.0661629	0.0490285	0.084927	0.0744445	0.0607952	0.0843017	0.0775793	0.0824903	0.0991511	0.0731615	0.0649337	0.0575685	0.0657001	0.0568082	0.0996928	0.0983028	0.0659388	0.0918767	0.0771349
906	0.0532369	0.0501491	0.0450482	0.056692	0.0533054	0.056271	0.052148	0.0479199	0.0521003	0.0567979	0.0660742	0.0607091	0.0646978	0.0683921	0.0614742	0.0518416	0.0645486	0.065957	0.0726203	0.0720809	0.0781711	0.0619457	0.0493058	0.051663	0.0615033	0.0788036	0.0694506	0.0431805	0.140588	0.0629993
908	0.0959624	0.0987372	0.0996328	0.121242	0.107662	0.10114	0.111075	0.115615	0.125823	0.116603	0.630917	0.502258	0.5557	0.512165	0.278025	0.184465	0.612204	0.530919	0.151166	0.256421	0.587465	0.0878521	0.301618	0.26932	0.162837	0.28149	0.145792	0.0824346	0.513187	0.352489
910	0.0717643	0.063224	0.062249	0.0660803	0.0693039	0.0629331	0.0745874	0.0689444	0.0743866	0.0727927	0.405497	0.512676	0.226721	0.161232	0.318078	0.530521	0.301456	0.079057	0.184692	0.575188	0.681272	0.374017	0.1867	0.234189	0.202034	0.200041	0.0825734	0.117609	0.18851	0.546246
911	0.215964	0.116897	0.104748	0.113195	0.164417	0.134884	0.10831	0.101051	0.117243	0.146918	0.0619989	0.0564637	0.144762	0.112511	0.174873	0.0572982	0.119896	0.0543446	0.108554	0.124468	0.2189	0.117262	0.0544108	0.129995	0.252683	0.159102	0.0664683	0.0440307	0.242364	0.051927
912	0.0425229	0.0291673	0.0318967	0.027573	0.0382945	0.0375085	0.0417774	0.0331159	0.0414593	0.0402038	0.0527589	0.046529	0.0492803	0.0508505	0.0536787	0.0388731	0.0442149	0.328679	0.0731882	0.058543	0.0636396	0.0668777	0.0412224	0.0477294	0.0461311	0.0688334	0.0529691	0.0372927	0.0811543	0.0535525
913	0.048243	0.0437418	0.0384993	0.0387874	0.0459868	0.0408816	0.0536803	0.0483161	0.0408786	0.0412392	0.512974	0.495561	0.370248	0.279881	0.127917	0.0874897	0.371663	0.225553	0.0463168	0.4999	0.586433	0.0994997	0.0372495	0.221717	0.100942	0.0926582	0.0446542	0.0320648	0.215724	0.327626
918	0.122133	0.104295	0.102453	0.139771	0.114601	0.10866	0.124562	0.138048	0.139529	0.131572	0.0877595	0.2342	0.0515024	0.0627828	0.0574912	0.0586344	0.0551135	0.40559	0.0732742	0.0618847	0.0576033	0.0521057	0.0529001	0.284567	0.0526078	0.0746902	0.0738711	0.072338	0.0589896	0.407362
919	0.0735869	0.066181	0.073096	0.0765452	0.0798061	0.0709612	0.0781474	0.0866579	0.0851556	0.0789064	0.0696231	0.0683599	0.0665996	0.0728453	0.101983	0.11969	0.0715317	0.0785707	0.0853281	0.0909698	0.0737212	0.0755019	0.0916315	0.153163	0.138175	0.0926503	0.108262	0.0553104	0.126905	0.561796
920	0.129944	0.15155	0.146688	0.144524	0.138238	0.149607	0.158311	0.123477	0.179773	0.1573	0.3837	0.526843	0.187778	0.213125	0.366485	0.390617	0.109359	0.226437	0.357069	0.593783	0.618019	0.283582	0.198013	0.565164	0.276102	0.437333	0.210375	0.252563	0.295841	0.489141
921	0.0979325	0.091453	0.0944956	0.0931109	0.0988766	0.117827	0.109162	0.108117	0.113354	0.106324	0.232203	0.356798	0.0677417	0.116183	0.293333	0.226112	0.0591072	0.0474512	0.0549552	0.22082	0.270982	0.0942713	0.0813515	0.257945	0.391714	0.187018	0.0771658	0.0395606	0.259058	0.46136
923	0.103976	0.089934	0.0896274	0.0947215	0.105978	0.105047	0.111746	0.100219	0.110856	0.109576	0.332014	0.318124	0.34209	0.276372	0.245562	0.187456	0.0901895	0.349063	0.189654	0.213668	0.338528	0.218494	0.125717	0.380966	0.0593676	0.109217	0.113649	0.0604336	0.0993517	0.0750814
924	0.076282	0.0742087	0.0655657	0.0713562	0.0818248	0.0766205	0.084955	0.0870267	0.0789329	0.0972274	0.134396	0.0644844	0.0597152	0.0708908	0.259653	0.198176	0.102173	0.236827	0.112779	0.562547	0.580453	0.188125	0.0799367	0.11413	0.110234	0.150026	0.111749	0.0644664	0.086263	0.340849
925	0.0594324	0.0635879	0.0738546	0.055361	0.0798965	0.0910644	0.0729856	0.0837288	0.070268	0.0730671	0.37588	0.397818	0.226888	0.231502	0.192566	0.114184	0.201343	0.57507	0.10884	0.382363	0.470456	0.196058	0.097136	0.309946	0.0950972	0.135345	0.142428	0.0831535	0.229416	0.363305
932	0.133492	0.143169	0.12569	0.180472	0.164251	0.175052	0.157061	0.157913	0.187851	0.164289	0.694406	0.76055	0.481441	0.319735	0.320661	0.331128	0.108613	0.507656	0.113919	0.386329	0.647807	0.269118	0.678301	0.602656	0.241264	0.451624	0.11981	0.0856193	0.56976	0.386879
933	0.113924	0.121897	0.0953875	0.0952478	0.110168	0.127204	0.126999	0.106198	0.129376	0.114572	0.453957	0.505342	0.275782	0.230129	0.172465	0.202595	0.106822	0.267589	0.528666	0.469222	0.412463	0.587117	0.155707	0.598374	0.133411	0.38276	0.116362	0.0653808	0.361922	0.166255
934	0.0798458	0.0688473	0.078541	0.0588574	0.074733	0.0747448	0.0774217	0.0733235	0.0701986	0.0734213	0.0910378	0.0849835	0.164626	0.164239	0.0848742	0.0966007	0.116259	0.0914131	0.135623	0.0982862	0.144777	0.0979732	0.0941691	0.1347	0.0724163	0.108418	0.115	0.077108	0.0790299	0.0808578
937	0.0686559	0.0582568	0.0622373	0.0585246	0.0740688	0.0653884	0.0670982	0.0721495	0.0624315	0.0701239	0.0785534	0.0633118	0.0675339	0.0788183	0.103739	0.126295	0.0716218	0.118073	0.0990299	0.114224	0.0792342	0.145602	0.078931	0.0863522	0.119855	0.107195	0.0937937	0.057215	0.12348	0.0891851
940	0.124143	0.104092	0.103082	0.116052	0.116077	0.111236	0.119522	0.108658	0.123939	0.11083	0.310687	0.40393	0.363215	0.353659	0.410195	0.423796	0.27675	0.370156	0.357349	0.567074	0.612651	0.378365	0.31707	0.331232	0.289182	0.187133	0.368453	0.306981	0.395068	0.455682
941	0.0881941	0.0761326	0.0795568	0.0865584	0.10912	0.101603	0.0893355	0.100615	0.100608	0.0941349	0.592175	0.591535	0.221004	0.13044	0.336789	0.188356	0.19449	0.604981	0.900821	0.793109	0.945587	0.139212	0.268868	0.606742	0.0963932	0.189804	0.0943572	0.0934539	0.311906	0.5063
943	0.191856	0.233102	0.171652	0.120625	0.200874	0.201852	0.191864	0.193794	0.206639	0.197193	0.607243	0.477207	0.240024	0.246789	0.224205	0.158703	0.149446	0.241755	0.174996	0.175126	0.153685	0.237477	0.144133	0.123528	0.238992	0.176382	0.0835952	0.0500707	0.278075	0.203418
944	0.12113	0.124308	0.106243	0.116721	0.124391	0.117978	0.127635	0.114742	0.130479	0.143599	0.432132	0.556181	0.125404	0.141699	0.0954598	0.0960938	0.0792876	0.347457	0.0823655	0.594116	0.163371	0.127213	0.088246	0.274004	0.109246	0.121351	0.0925534	0.0795185	0.196968	0.0970648
945	0.0813434	0.0909737	0.0823345	0.113131	0.0968039	0.108625	0.0988646	0.0941575	0.123282	0.108552	0.163528	0.0624088	0.381534	0.269627	0.382475	0.230357	0.113232	0.405169	0.0669456	0.430824	0.594307	0.342253	0.0959148	0.640645	0.2289	0.246345	0.23246	0.0485107	0.470886	0.4159
946	0.0991059	0.0926126	0.0843816	0.0760985	0.0792116	0.0893263	0.0898339	0.0872498	0.0933124	0.105821	0.0973157	0.0892257	0.0788723	0.110543	0.109149	0.0815614	0.112415	0.0811594	0.0772589	0.0956709	0.13058	0.120641	0.0706275	0.0770431	0.0994632	0.120468	0.102202	0.0796868	0.174226	0.0970057
947	0.0620873	0.0542054	0.0467197	0.0529521	0.059482	0.053376	0.0615356	0.0536336	0.0666557	0.0718394	0.113839	0.366321	0.199624	0.121879	0.118005	0.162561	0.0840469	0.0737526	0.346915	0.143336	0.362783	0.057132	0.0796465	0.089757	0.0784384	0.12704	0.0706968	0.0508537	0.207652	0.120947
948	0.0818276	0.0892482	0.081597	0.0986919	0.0985559	0.0940594	0.0965847	0.10413	0.117126	0.105618	0.445959	0.528713	0.410092	0.296176	0.0828914	0.178871	0.561398	0.313661	0.395284	0.482264	0.670621	0.0717905	0.336165	0.0728823	0.1323	0.308718	0.104832	0.170612	0.0964167	0.496604
952	0.0717712	0.0664363	0.0720088	0.071276	0.0726557	0.0726554	0.0719537	0.0633932	0.0912243	0.0727783	0.272889	0.280497	0.22218	0.159083	0.0535555	0.053245	0.0663128	0.0605573	0.0671056	0.0919927	0.0753634	0.0467507	0.164575	0.052524	0.0939115	0.0724885	0.0771947	0.0646676	0.0791918	0.0685996
956	0.159048	0.171147	0.166913	0.165112	0.174528	0.180909	0.189172	0.18121	0.177269	0.182536	0.487598	0.766778	0.32663	0.254708	0.731274	0.69222	0.223242	0.596738	0.42308	0.744967	0.749414	0.509639	0.2713	0.599373	0.292476	0.446629	0.408238	0.162188	0.777206	0.505078
960	0.0431719	0.0357413	0.0329212	0.0314338	0.0449489	0.0431149	0.0363512	0.0367812	0.0433409	0.0400153	0.0457849	0.0468711	0.038358	0.0558857	0.0518364	0.0420359	0.0492898	0.0498429	0.0505769	0.0559935	0.0878221	0.0483189	0.0361266	0.0450271	0.0583513	0.0622762	0.059739	0.0606187	0.0579147	0.0494522
962	0.0760795	0.061824	0.0588918	0.0696604	0.0824275	0.0871148	0.104297	0.0639042	0.0945152	0.0907547	0.623605	0.529136	0.0723296	0.107063	0.0768416	0.0938559	0.0436156	0.0445733	0.929387	0.629274	0.0780444	0.0793156	0.0805713	0.0485184	0.100096	0.0872328	0.238144	0.0346763	0.25163	0.833191
966	0.172037	0.171707	0.169711	0.173248	0.184897	0.1801	0.18134	0.138298	0.189605	0.181609	0.343064	0.214136	0.332778	0.328572	0.135527	0.0657301	0.221934	0.246244	0.260857	0.544316	0.49761	0.356775	0.247922	0.475889	0.443296	0.20402	0.164913	0.0747732	0.338033	0.322805
969	0.100796	0.0792733	0.0824954	0.0810595	0.0878618	0.0976874	0.0952371	0.100887	0.0915745	0.0942214	0.113795	0.111611	0.0966232	0.110897	0.124275	0.0869649	0.118086	0.120303	0.117515	0.104955	0.118621	0.14975	0.0969746	0.0991172	0.11037	0.125439	0.128848	0.109697	0.106742	0.112374
972	0.0601366	0.0517574	0.0497862	0.0453416	0.0656484	0.0553553	0.0579104	0.0485501	0.0613342	0.0603097	0.0808046	0.0626389	0.0794131	0.0713219	0.0695505	0.0552112	0.0684185	0.0643524	0.062729	0.0828458	0.0836733	0.0614076	0.0643672	0.071262	0.0619594	0.084207	0.0709419	0.0505893	0.0883411	0.0695447
974	0.0588384	0.0552667	0.0420881	0.0562443	0.0671885	0.0461065	0.0476586	0.0691539	0.0473224	0.0586821	0.304413	0.371562	0.190344	0.172707	0.120091	0.117624	0.118097	0.543443	0.0309196	0.0710227	0.628164	0.89372	0.0487846	0.43093	0.277558	0.113069	0.0671497	0.0566983	0.355785	0.0743208
980	0.196786	0.183653	0.188988	0.157667	0.205109	0.225786	0.203453	0.174978	0.206949	0.21999	0.49331	0.41141	0.377177	0.431331	0.268906	0.136817	0.363903	0.270911	0.0596528	0.164001	0.488379	0.344561	0.0527734	0.373962	0.122362	0.284441	0.180072	0.287151	0.239247	0.0650585
985	0.113866	0.131087	0.118811	0.147062	0.178717	0.138242	0.141779	0.124059	0.174745	0.147654	0.888333	0.87213	0.866325	0.791624	0.710135	0.610909	0.662795	0.673668	0.554938	0.696813	0.858313	0.0603877	0.663001	0.178038	0.438834	0.451994	0.0906577	0.665824	0.429245	0.879396
986	0.141606	0.164139	0.153769	0.178702	0.196575	0.184513	0.196843	0.153007	0.198259	0.194216	0.774059	0.694027	0.377627	0.359741	0.627266	0.400522	0.365813	0.164483	0.643123	0.61388	0.754827	0.430126	0.169069	0.782323	0.136339	0.307305	0.177749	0.320725	0.450514	0.749399
988	0.128841	0.125548	0.107762	0.108744	0.130948	0.135828	0.128504	0.115109	0.126803	0.127746	0.432296	0.336386	0.160854	0.147039	0.36838	0.303837	0.190662	0.0576678	0.0767725	0.0765706	0.520017	0.360568	0.0447182	0.48996	0.150706	0.0772028	0.0655084	0.0434044	0.0978135	0.0610153
989	0.0560702	0.0452695	0.057503	0.0596283	0.0618495	0.0598114	0.062627	0.0600258	0.0678041	0.06945	0.38508	0.486153	0.168801	0.142475	0.0600342	0.152772	0.0599207	0.0516158	0.0659973	0.361782	0.170584	0.0568242	0.17044	0.17966	0.0791427	0.347893	0.0670235	0.133801	0.0839146	0.235555
991	0.031788	0.0248973	0.010273	0.0189045	0.0358575	0.0203746	0.0419697	0.019171	0.0399989	0.0299829	0.0842435	0.572572	0.358543	0.181212	0.616506	0.1313	0.0103623	0.395684	0.245572	0.770937	0.552813	0.403059	0.418161	0.931651	0.204158	0.541401	0.312273	0.101508	0.0663953	0.342918
993	0.136054	0.169636	0.136053	0.230988	0.16276	0.173144	0.179963	0.147752	0.219783	0.205729	0.361629	0.57848	0.139695	0.12538	0.47294	0.585594	0.12223	0.121143	0.783874	0.908327	0.906197	0.0798481	0.727073	0.363431	0.331474	0.201026	0.105209	0.39276	0.601738	0.723479
995	0.0468886	0.0470218	0.0437239	0.0413196	0.0569946	0.0562186	0.0463536	0.0617427	0.0434197	0.0545713	0.15464	0.438425	0.260449	0.192269	0.251982	0.349435	0.0782212	0.274648	0.278334	0.37968	0.461002	0.40312	0.0605726	0.261924	0.288123	0.111946	0.107374	0.0456107	0.332469	0.0983093
997	0.0857519	0.079272	0.0787597	0.0965915	0.0943798	0.0976182	0.0917268	0.093379	0.105947	0.106381	0.209523	0.349276	0.442418	0.249941	0.222731	0.188355	0.102359	0.187163	0.110577	0.311985	0.697201	0.185092	0.0845493	0.257097	0.208626	0.157128	0.148222	0.076957	0.245213	0.385958
1007	0.0712849	0.0641502	0.0770864	0.0738898	0.0799225	0.103705	0.10818	0.100653	0.150422	0.106679	0.2216	0.282717	0.345588	0.290448	0.697038	0.826783	0.571832	0.393373	0.284687	0.18711	0.502739	0.271454	0.424034	0.265981	0.45597	0.266236	0.049387	0.0288648	0.906706	0.770138
1009	0.165578	0.176284	0.157927	0.171798	0.171616	0.172685	0.19667	0.172513	0.187271	0.164864	0.0696286	0.0705262	0.180645	0.176769	0.325878	0.121045	0.157704	0.182659	0.462099	0.579598	0.684973	0.0623271	0.369104	0.475052	0.289964	0.244048	0.195393	0.189017	0.547663	0.0486171
1015	0.182473	0.176193	0.174759	0.168512	0.180153	0.183351	0.176746	0.1612	0.183815	0.188079	0.551643	0.428678	0.449693	0.404273	0.0710021	0.0598849	0.198162	0.155679	0.0758666	0.530058	0.776256	0.217991	0.0544793	0.333547	0.109626	0.214332	0.0807542	0.0655933	0.076428	0.0814134
1016	0.134539	0.159443	0.156757	0.167429	0.179015	0.175544	0.196211	0.152364	0.169968	0.119405	0.45269	0.448434	0.278385	0.31298	0.260499	0.184513	0.0720774	0.133805	0.239505	0.7014	0.465923	0.350206	0.720687	0.142322	0.311739	0.198948	0.0971207	0.0713349	0.272109	0.242986
1017	0.0800686	0.0784292	0.0735575	0.0774868	0.0825522	0.0746553	0.0908136	0.0963743	0.0973337	0.0896212	0.875366	0.844956	0.287432	0.178037	0.0845988	0.0655951	0.198588	0.0737794	0.454679	0.785017	0.837533	0.158782	0.0759981	0.0712383	0.0740274	0.108611	0.095332	0.494775	0.0891665	0.0811968
1025	0.0493422	0.046213	0.039484	0.0412866	0.048489	0.0486039	0.0571455	0.0690045	0.0424612	0.0514262	0.0587218	0.0557996	0.0563192	0.0653502	0.16904	0.111732	0.0723266	0.265417	0.0552197	0.057485	0.0759799	0.0866083	0.12817	0.174001	0.147987	0.0890874	0.0588679	0.0528233	0.111039	0.154291
1027	0.0635651	0.058466	0.0599275	0.0503878	0.0713662	0.0632336	0.068003	0.0560697	0.0642112	0.0615606	0.078298	0.0677865	0.0697898	0.10076	0.0711216	0.0643311	0.0741021	0.0671995	0.0894131	0.0824458	0.172553	0.0763128	0.0605734	0.23196	0.0636473	0.091631	0.0793093	0.0562526	0.0751852	0.0647101
1028	0.0775726	0.0879702	0.0822742	0.0903337	0.109094	0.102966	0.0970488	0.0889659	0.103938	0.105852	0.170814	0.603534	0.384597	0.188928	0.881009	0.81473	0.166433	0.912825	0.565384	0.724945	0.730366	0.275815	0.166518	0.908757	0.22056	0.190111	0.171799	0.0618198	0.360325	0.191004
1037	0.0139287	0.00166832	0.00632189	0.00676431	0.0122873	0.00723964	0.00752553	0.0150763	0.0115476	0.00698443	0.0114854	0.227193	0.0122251	0.00731333	0.655466	0.997128	0.0112361	0.818379	0.0249352	0.288158	0.984917	0.859031	0.0701611	0.867844	0.386864	0.0154374	0.0112412	0.00726813	0.190705	0.00962972
1039	0.074802	0.0779389	0.0706919	0.0833967	0.0798705	0.0888321	0.0880115	0.0756631	0.0946679	0.082113	0.401425	0.554752	0.289559	0.233352	0.216087	0.175178	0.194058	0.125138	0.367539	0.509441	0.447189	0.142307	0.206922	0.211159	0.118662	0.12102	0.127552	0.0699799	0.164025	0.398731
1043	0.0640514	0.0738237	0.0700727	0.122328	0.0918444	0.086236	0.0921967	0.0797104	0.124646	0.124804	0.245633	0.682488	0.0461356	0.0638549	0.394219	0.442296	0.0216054	0.0170632	0.9729	0.938572	0.949245	0.0163285	0.41038	0.0192865	0.095601	0.986082	0.841679	0.0259949	0.221802	0.851368
1046	0.0767597	0.0419965	0.0466593	0.0462237	0.0672275	0.0631388	0.0583554	0.0549581	0.0566925	0.070582	0.105312	0.0905908	0.0701483	0.0805963	0.153424	0.113146	0.076839	0.0655468	0.101388	0.444584	0.34602	0.0667849	0.0838376	0.118649	0.0920047	0.0881854	0.0782803	0.0500937	0.106936	0.118408
1047	0.119668	0.124185	0.106307	0.119475	0.121224	0.125415	0.126143	0.110854	0.135618	0.129418	0.173933	0.428681	0.165541	0.137608	0.860212	0.581997	0.0887259	0.122251	0.547876	0.513323	0.472961	0.336524	0.356837	0.454627	0.201596	0.347943	0.13532	0.0685055	0.415135	0.54204
1049	0.10738	0.0918007	0.101829	0.0972137	0.114847	0.0999218	0.12602	0.116371	0.113344	0.102244	0.0919795	0.0658937	0.402726	0.395164	0.316592	0.211248	0.0815141	0.793932	0.123219	0.207573	0.478584	0.41565	0.0897031	0.379158	0.226119	0.137728	0.173517	0.0607152	0.328401	0.179561
1056	0.0920646	0.105551	0.0797509	0.101799	0.0889071	0.0904309	0.101451	0.102234	0.105421	0.100447	0.713782	0.642124	0.426513	0.330462	0.303813	0.170051	0.105283	0.321468	0.100905	0.294439	0.741657	0.577197	0.261075	0.151429	0.131369	0.117536	0.100707	0.0645609	0.611959	0.433253
1059	0.0896664	0.0829501	0.073094	0.0673048	0.0791745	0.0841619	0.0793248	0.0742539	0.0905711	0.0981608	0.334393	0.612511	0.104302	0.0910251	0.19716	0.410776	0.0892916	0.150775	0.135817	0.701431	0.244723	0.18247	0.139184	0.186013	0.295807	0.210026	0.161114	0.0471253	0.509346	0.38426
1063	0.0734451	0.0625091	0.0683532	0.0591303	0.0780356	0.0756986	0.0757116	0.0693905	0.0784123	0.0723634	0.48555	0.527426	0.264699	0.227413	0.273866	0.150654	0.288733	0.241297	0.14132	0.358706	0.497643	0.153322	0.103742	0.175152	0.176984	0.136473	0.0871546	0.0615641	0.396085	0.221149
1068	0.0770957	0.0675236	0.070834	0.0626516	0.0799195	0.072932	0.0753009	0.0844088	0.0779868	0.0768886	0.499969	0.490287	0.0932443	0.10688	0.11083	0.176699	0.103266	0.20979	0.127166	0.36514	0.103894	0.0988895	0.116761	0.193105	0.129783	0.121595	0.127518	0.0975921	0.128389	0.183718
1070	0.0841464	0.10128	0.06983	0.0781256	0.114796	0.114166	0.095057	0.0917847	0.112205	0.0992022	0.156581	0.130906	0.189847	0.131596	0.16624	0.0752702	0.101944	0.0904686	0.275317	0.12674	0.262807	0.369623	0.0636396	0.396109	0.096411	0.101907	0.138714	0.0679309	0.161861	0.103892
1071	0.129893	0.143387	0.134735	0.13587	0.148878	0.141034	0.146859	0.129089	0.146483	0.139426	0.119348	0.22397	0.195054	0.202519	0.256963	0.229341	0.159319	0.247392	0.267114	0.194148	0.222542	0.234725	0.188526	0.253336	0.203903	0.26486	0.216833	0.141058	0.252601	0.187641
1072	0.117091	0.128247	0.119874	0.119623	0.128841	0.135477	0.135385	0.109755	0.148121	0.1273	0.355561	0.585782	0.226346	0.152917	0.319468	0.7018	0.0827536	0.354372	0.154827	0.0633357	0.47255	0.306605	0.0480432	0.737398	0.139979	0.13122	0.0691863	0.136104	0.151088	0.0691072
1074	0.122422	0.0990431	0.102935	0.0908441	0.112269	0.102764	0.112835	0.115269	0.106928	0.109172	0.0792385	0.0762648	0.211837	0.210987	0.21876	0.193995	0.206881	0.0840017	0.111459	0.211865	0.164865	0.199402	0.223347	0.209786	0.167593	0.238626	0.199249	0.0732527	0.236295	0.133925
1075	0.087116	0.090855	0.0825962	0.0963395	0.0915033	0.0877358	0.087655	0.0756285	0.0918689	0.104806	0.173521	0.153513	0.166307	0.157996	0.0955607	0.138966	0.128206	0.081007	0.160664	0.142761	0.199805	0.087029	0.145872	0.0755394	0.104621	0.132421	0.101914	0.174454	0.0960878	0.242364
1078	0.0688865	0.0666951	0.0632177	0.0725712	0.0787592	0.0683906	0.0671962	0.0723816	0.078446	0.0756657	0.365411	0.354217	0.337618	0.19245	0.194328	0.12372	0.084683	0.122935	0.22138	0.369448	0.505907	0.0653024	0.107283	0.241925	0.085145	0.0760805	0.124221	0.16264	0.338062	0.369596
1081	0.0839686	0.0824887	0.0784734	0.0803408	0.0947667	0.104201	0.102683	0.0814192	0.106648	0.100183	0.678118	0.407274	0.552726	0.504297	0.0905739	0.0968438	0.367256	0.173281	0.0820998	0.0546901	0.316952	0.0528484	0.0928683	0.106842	0.0778216	0.209827	0.0667946	0.0427136	0.055341	0.542238
1084	0.0474954	0.0442548	0.0365822	0.0834551	0.0325161	0.0742408	0.0615269	0.0680475	0.0664538	0.0745444	0.0568332	0.0251088	0.0361681	0.0375859	0.0308358	0.0362572	0.0327309	0.030559	0.563901	0.821279	0.307532	0.0195362	0.0699506	0.0143636	0.0116375	0.0298163	0.0652964	0.0217032	0.137673	0.13789
1086	0.108843	0.0920662	0.0829768	0.092864	0.122476	0.105926	0.0942138	0.0990113	0.107423	0.111469	0.296032	0.303592	0.320765	0.266578	0.171396	0.213786	0.166509	0.226059	0.263547	0.399027	0.30978	0.261189	0.260773	0.301055	0.126964	0.408955	0.12189	0.0526679	0.257642	0.397348
1087	0.0973904	0.0995828	0.0972491	0.107739	0.113459	0.112408	0.114297	0.101816	0.124177	0.117559	0.536482	0.549895	0.350477	0.237349	0.156073	0.139954	0.231995	0.15952	0.248542	0.209916	0.57326	0.118234	0.744429	0.265305	0.168523	0.136855	0.15488	0.100309	0.300182	0.189658
1090	0.108745	0.106166	0.106843	0.102677	0.121908	0.109183	0.132938	0.106282	0.125036	0.138143	0.331557	0.386756	0.404752	0.228746	0.157311	0.236972	0.189731	0.340408	0.184147	0.402529	0.430979	0.0896057	0.394672	0.426364	0.185284	0.217704	0.138974	0.0611741	0.408403	0.388064
1091	0.125857	0.118416	0.114548	0.117951	0.127277	0.126849	0.13301	0.134349	0.144424	0.135617	0.339624	0.312575	0.331999	0.25932	0.177333	0.0934844	0.370091	0.201183	0.107104	0.173359	0.434932	0.0560975	0.109825	0.145314	0.186723	0.169153	0.0843975	0.0842749	0.401878	0.249291
1099	0.077098	0.0691266	0.0666011	0.103109	0.0930388	0.0944222	0.0831878	0.0856981	0.102928	0.107797	0.827105	0.798268	0.666006	0.340789	0.66613	0.922583	0.0794098	0.684448	0.67994	0.905328	0.922621	0.063223	0.244363	0.261032	0.149314	0.652173	0.0608307	0.305198	0.40642	0.561817
1100	0.163826	0.155729	0.167427	0.154653	0.167496	0.173552	0.173454	0.144975	0.180753	0.16434	0.104497	0.388081	0.199096	0.203165	0.169908	0.211535	0.174672	0.189772	0.153533	0.0733703	0.271103	0.243591	0.157603	0.16975	0.18852	0.187882	0.117376	0.133093	0.221549	0.17046
1101	0.0906017	0.0909065	0.0813328	0.0937527	0.097743	0.100965	0.103977	0.0880481	0.104724	0.097126	0.12788	0.338481	0.102436	0.102597	0.194697	0.467447	0.0705776	0.234321	0.084522	0.0742177	0.366278	0.2093	0.211837	0.265738	0.255843	0.204404	0.126964	0.0484136	0.217556	0.118219
1104	0.0542703	0.0482725	0.0482457	0.0434732	0.0526197	0.0511959	0.0590242	0.0582784	0.0561365	0.0533509	0.0784325	0.0631355	0.0563121	0.0769163	0.079853	0.048296	0.0733789	0.071803	0.082007	0.0675333	0.0782303	0.0609734	0.0581145	0.052367	0.0457733	0.0886732	0.0713533	0.0445801	0.0727055	0.0692481
1105	0.142103	0.129026	0.132978	0.103525	0.169126	0.136331	0.128354	0.116534	0.150044	0.119675	0.173041	0.478274	0.238493	0.185139	0.155389	0.136438	0.0606824	0.117192	0.932346	0.911949	0.357804	0.0388525	0.13136	0.24625	0.0319201	0.0975665	0.0792927	0.0592721	0.165347	0.953568
1108	0.0477262	0.0321957	0.0434906	0.0418395	0.0442951	0.0393901	0.035902	0.0323116	0.0270307	0.0648405	0.0872207	0.479398	0.0815786	0.070817	0.0411921	0.0379723	0.016269	0.189829	0.143705	0.085196	0.0258302	0.151006	0.0217677	0.0811545	0.020468	0.0730728	0.0234836	0.0192197	0.183046	0.0190172
1109	0.0225755	0.00684776	0.00792724	0.00564101	0.0178382	0.0144817	0.0169779	0.0108013	0.0201208	0.0198602	0.0832655	0.302489	0.0278239	0.0367361	0.0218569	0.0161003	0.0230623	0.0184659	0.0317578	0.0245244	0.199705	0.0284375	0.017101	0.0222476	0.01244	0.0218217	0.026645	0.016731	0.0315929	0.0240211
1110	0.0589618	0.0510171	0.040247	0.03721	0.0504014	0.0502625	0.0419682	0.0486464	0.0542628	0.0512432	0.145166	0.116077	0.504914	0.250632	0.186442	0.0763027	0.255006	0.620316	0.234368	0.107136	0.460688	0.280125	0.0717693	0.163944	0.374184	0.245027	0.125402	0.0678592	0.18593	0.0706456
1111	0.0721626	0.0796968	0.0761615	0.136822	0.0833582	0.0927544	0.109475	0.0733144	0.0824052	0.117324	0.182703	0.312285	0.110791	0.0734942	0.270416	0.335613	0.0982717	0.521408	0.217094	0.877558	0.176391	0.601061	0.104524	0.73859	0.109542	0.113676	0.105096	0.227339	0.218676	0.148898
1112	0.0683308	0.0618621	0.0574701	0.0696511	0.0810925	0.0702019	0.0786864	0.0570469	0.0762202	0.0769378	0.552971	0.502289	0.277946	0.16832	0.0926217	0.164263	0.12816	0.629494	0.0479632	0.515163	0.301812	0.44217	0.208496	0.187075	0.0644859	0.200092	0.109388	0.0377184	0.099343	0.0971213
1116	0.110713	0.117778	0.106924	0.117814	0.123176	0.120373	0.123728	0.122242	0.126882	0.12441	0.0747503	0.168476	0.125518	0.188747	0.370336	0.377872	0.181929	0.177108	0.360412	0.316884	0.394618	0.381867	0.262291	0.451818	0.285338	0.394538	0.324183	0.144748	0.366546	0.334604
1117	0.104692	0.106803	0.0978049	0.110738	0.111742	0.123253	0.110258	0.0987194	0.11728	0.119481	0.272084	0.511979	0.288807	0.218229	0.635766	0.497541	0.17112	0.54175	0.336363	0.521287	0.750045	0.825809	0.284491	0.841101	0.35265	0.381444	0.258388	0.167111	0.42639	0.472356
1119	0.107156	0.102569	0.088439	0.122687	0.113387	0.0903718	0.0745018	0.0974649	0.0944273	0.100859	0.58777	0.609881	0.782251	0.423713	0.800166	0.791142	0.252764	0.0534794	0.0990248	0.718586	0.809446	0.864086	0.0665329	0.796452	0.266285	0.596068	0.557319	0.058597	0.516954	0.334768
1121	0.126374	0.129345	0.117873	0.102656	0.127838	0.124712	0.126086	0.138396	0.123806	0.132822	0.305248	0.431963	0.32567	0.227396	0.275426	0.270695	0.195875	0.392006	0.165786	0.349097	0.394277	0.469944	0.234068	0.411682	0.176458	0.243136	0.221839	0.106911	0.25715	0.472382
1122	0.102451	0.107514	0.103456	0.0799002	0.153072	0.0983708	0.0973966	0.0904512	0.124837	0.115676	0.0651891	0.0688087	0.0551491	0.0844977	0.5181	0.547056	0.11064	0.0547747	0.396439	0.392095	0.315135	0.0615879	0.291873	0.696093	0.452153	0.421907	0.162567	0.175004	0.355344	0.103146
1124	0.104527	0.112279	0.0912983	0.0969284	0.0961272	0.113724	0.110343	0.0974779	0.118539	0.111508	0.122263	0.250872	0.142888	0.227506	0.131657	0.0947793	0.107491	0.107951	0.122281	0.109869	0.234359	0.0746061	0.104568	0.09951	0.0873272	0.115274	0.137752	0.0742376	0.155161	0.131469
1126	0.0414672	0.0374008	0.0405055	0.0417835	0.0411838	0.0405148	0.0433464	0.0478434	0.0437639	0.0476833	0.0616361	0.0520115	0.0455314	0.0449889	0.0573781	0.041152	0.0464479	0.0505986	0.063822	0.0474045	0.0674791	0.0485787	0.0473868	0.041129	0.0449542	0.0540996	0.067793	0.0428074	0.0586055	0.061475
1128	0.0634323	0.0522415	0.05135	0.0412079	0.0669489	0.0570523	0.0528447	0.0595591	0.0646985	0.0734338	0.0510986	0.0513997	0.0620691	0.0656865	0.103476	0.395667	0.0604198	0.0546828	0.0886485	0.0561395	0.697883	0.10351	0.0449161	0.649221	0.0462843	0.113785	0.0569913	0.0551849	0.0632435	0.0540972
1135	0.0589815	0.0553539	0.0562411	0.0593827	0.0602487	0.055225	0.0678279	0.0669261	0.0661688	0.0681292	0.0653192	0.279958	0.101443	0.0768008	0.0392259	0.0764347	0.0406603	0.034468	0.0952124	0.483035	0.0400381	0.0428401	0.254363	0.0620501	0.0412858	0.0554076	0.0483762	0.0294978	0.0454847	0.30022
1136	0.062601	0.0762352	0.0644774	0.0619282	0.0760679	0.0716219	0.0824572	0.0587028	0.076642	0.0827797	0.164412	0.640899	0.169292	0.146898	0.0751868	0.134173	0.0747805	0.0438751	0.545618	0.2742	0.109632	0.0397066	0.060161	0.0333206	0.0568706	0.103239	0.056637	0.153538	0.1751	0.0590869
1139	0.129394	0.151191	0.150991	0.158071	0.161345	0.163695	0.170016	0.124391	0.160723	0.155164	0.583463	0.528903	0.424312	0.296219	0.772235	0.689942	0.0899002	0.0837649	0.81928	0.638444	0.437154	0.149641	0.252387	0.266568	0.414335	0.267981	0.543514	0.148542	0.269134	0.407013
1140	0.0641046	0.0302697	0.0416789	0.0421702	0.0591791	0.0425103	0.062676	0.0372309	0.0491448	0.0640616	0.058063	0.0610528	0.0645667	0.076957	0.0646415	0.0531599	0.0804613	0.0642865	0.2751	0.11115	0.0726297	0.0611819	0.054435	0.0600934	0.0642042	0.0674197	0.0868565	0.0551735	0.0834951	0.0790128
1141	0.0422717	0.0486607	0.0470096	0.0374464	0.043991	0.0548677	0.0568632	0.0602899	0.0541037	0.0454292	0.109516	0.399915	0.0954472	0.100525	0.0599436	0.10365	0.385167	0.0457344	0.0538882	0.285031	0.488423	0.0436634	0.05854	0.506739	0.0487878	0.110309	0.0666893	0.0376974	0.0904719	0.0685128
1143	0.0612314	0.0555502	0.054718	0.0520338	0.0649524	0.0709416	0.0605568	0.0558408	0.0585716	0.0593024	0.0753984	0.132918	0.0576453	0.0579928	0.137605	0.170753	0.0899747	0.0603752	0.0548712	0.0620789	0.117206	0.052693	0.0574938	0.192319	0.0912121	0.080928	0.0696674	0.0528748	0.0845927	0.0635798
1144	0.080278	0.10113	0.0743919	0.0773594	0.0871129	0.0963125	0.0843902	0.0730625	0.105734	0.0957337	0.0514858	0.0492655	0.0519797	0.0759484	0.701171	0.860978	0.0610211	0.0756029	0.410901	0.583888	0.539925	0.576137	0.169527	0.575252	0.402972	0.451092	0.466361	0.0653798	0.341929	0.142097
1145	0.136045	0.142879	0.129746	0.151058	0.154381	0.154464	0.162948	0.159635	0.160452	0.169908	0.276031	0.348349	0.63305	0.529658	0.686558	0.581078	0.40321	0.521648	0.34603	0.588755	0.688522	0.523943	0.221403	0.557971	0.405769	0.568372	0.491553	0.236635	0.512168	0.292631
1147	0.145712	0.167217	0.154958	0.155119	0.162359	0.16747	0.16354	0.148485	0.178108	0.163777	0.242876	0.230451	0.39302	0.264433	0.421477	0.328327	0.25217	0.294209	0.294792	0.577537	0.462287	0.481959	0.220011	0.206454	0.375647	0.344107	0.25937	0.138193	0.356911	0.556378
1149	0.0697813	0.0617473	0.0569531	0.0504684	0.0676353	0.0692404	0.0612759	0.0665754	0.0654692	0.0627537	0.0907111	0.066863	0.0612784	0.0750839	0.180192	0.273437	0.0709862	0.0791686	0.189518	0.0803749	0.087771	0.0735549	0.0730558	0.169252	0.098708	0.117036	0.105559	0.0602436	0.112318	0.0855818
1155	0.093176	0.100744	0.0971515	0.165471	0.101843	0.124898	0.125594	0.113617	0.154779	0.137915	0.841442	0.856168	0.697272	0.339888	0.742472	0.841138	0.191227	0.965216	0.561072	0.889443	0.938637	0.948269	0.490716	0.306392	0.300196	0.701927	0.0874919	0.226246	0.938724	0.920959
1156	0.0346791	0.0341523	0.0336371	0.0306479	0.0403176	0.0377086	0.0348772	0.0350887	0.0351386	0.0335308	0.0497728	0.0395513	0.0451426	0.0493753	0.055316	0.0374562	0.05336	0.0517616	0.0780611	0.0552466	0.0612537	0.0455738	0.0409787	0.0362197	0.0414848	0.0627238	0.050647	0.0332789	0.0535202	0.0531645
1157	0.054072	0.0469267	0.0461103	0.0414397	0.0512685	0.0511798	0.0491703	0.0506533	0.0501136	0.0509268	0.0590488	0.0595669	0.0506393	0.064963	0.148163	0.101129	0.0571052	0.0547949	0.244278	0.195658	0.0568402	0.338483	0.0628512	0.155963	0.0605252	0.0813542	0.0766436	0.0455642	0.0793528	0.0614364
1187	0.0226343	0.01425	0.0116194	0.0196646	0.0176775	0.0182202	0.0210816	0.0155499	0.0167784	0.0188221	0.0425882	0.0208909	0.0228146	0.0309604	0.0314126	0.0739203	0.0436475	0.0222125	0.0210295	0.0370665	0.0765926	0.030179	0.02205	0.0298806	0.0229862	0.0251397	0.0370044	0.0173145	0.108763	0.0292753
1188	0.0751826	0.101987	0.0451338	0.0934107	0.114013	0.0733733	0.12462	0.0695911	0.104608	0.0741606	0.0687991	0.206772	0.0628662	0.093794	0.0824978	0.0685336	0.141802	0.208732	0.145232	0.214776	0.119479	0.0652513	0.0579441	0.0651826	0.0528728	0.0895359	0.0961854	0.0546994	0.0990483	0.214268
1192	0.0609291	0.057308	0.0550923	0.0530119	0.0812673	0.0558314	0.0566279	0.0608737	0.0606402	0.0598057	0.0960833	0.0793301	0.0918588	0.0810646	0.108819	0.0837167	0.110841	0.0821721	0.108325	0.0866159	0.118705	0.0714745	0.0765519	0.115946	0.0894066	0.109748	0.0866182	0.0602153	0.112534	0.0925049
1195	0.148693	0.114466	0.126953	0.132855	0.124625	0.147289	0.129452	0.128564	0.137241	0.12866	0.352539	0.288317	0.431932	0.446455	0.605547	0.24499	0.272922	0.482837	0.316022	0.302597	0.526132	0.445018	0.197247	0.557546	0.368804	0.306591	0.229817	0.211159	0.438286	0.350824
1197	0.0983115	0.0699111	0.0857838	0.0772349	0.0730007	0.106216	0.0859239	0.0931136	0.111019	0.0894669	0.570014	0.329727	0.139925	0.133261	0.199119	0.09626	0.157448	0.113606	0.0554018	0.28932	0.126549	0.0624698	0.292481	0.154096	0.177371	0.0944385	0.0874259	0.0493287	0.330073	0.368996
1204	0.0905378	0.10403	0.0907808	0.0767601	0.113137	0.0942413	0.0958124	0.0941789	0.12253	0.107377	0.66523	0.733978	0.0686633	0.102981	0.684297	0.418988	0.0897645	0.0789556	0.37243	0.88055	0.783761	0.551366	0.223132	0.316077	0.413522	0.171751	0.175333	0.0634625	0.344835	0.187761
1213	0.0604657	0.0451796	0.0451703	0.0561816	0.0551633	0.0623866	0.0668965	0.0628839	0.0676361	0.0687015	0.279846	0.441776	0.264777	0.2113	0.153657	0.0674689	0.115774	0.11449	0.149417	0.63094	0.0695094	0.0541317	0.114687	0.0523685	0.0983749	0.0938805	0.0641027	0.0658661	0.31309	0.211476
1214	0.0712534	0.0860241	0.0735244	0.0657306	0.0944689	0.0842065	0.0883612	0.0684115	0.0880091	0.0870859	0.742055	0.636716	0.542967	0.460743	0.0973903	0.116185	0.586194	0.0517722	0.61586	0.834636	0.71613	0.0541933	0.448829	0.211228	0.0913149	0.581889	0.0687148	0.23288	0.0925975	0.716568
1216	0.0903538	0.0853571	0.0822345	0.109381	0.106574	0.0943903	0.107981	0.0750145	0.116796	0.105562	0.472591	0.663374	0.352099	0.220636	0.82699	0.714814	0.869342	0.531133	0.77539	0.851087	0.920582	0.240907	0.631535	0.212924	0.537974	0.394983	0.0555418	0.355015	0.397496	0.854535
1219	0.120864	0.114536	0.102531	0.0829921	0.0997235	0.128673	0.143938	0.0948795	0.127849	0.0764913	0.073788	0.0699502	0.080253	0.113335	0.063746	0.071073	0.0781731	0.0690782	0.0844858	0.0851328	0.0719552	0.069469	0.0779299	0.0775458	0.0805829	0.0909648	0.0981922	0.0647776	0.0728748	0.0697002
1220	0.111063	0.11494	0.100321	0.126942	0.122911	0.1146	0.12461	0.106376	0.13824	0.12215	0.362415	0.585555	0.332625	0.285669	0.360951	0.301893	0.105016	0.279344	0.172324	0.586703	0.438569	0.228401	0.321447	0.276257	0.162723	0.185008	0.119039	0.196578	0.44503	0.280786
1222	0.04314	0.0321432	0.0351192	0.0314691	0.0424412	0.0426385	0.0388846	0.0465927	0.0417463	0.0322229	0.0398038	0.03787	0.0421197	0.0471449	0.0323694	0.0272249	0.0368593	0.0314855	0.0503655	0.0371356	0.0377881	0.0464047	0.0378478	0.140717	0.0394956	0.0459042	0.0488901	0.0351532	0.0347558	0.0307042
1223	0.113791	0.093563	0.100347	0.0976967	0.121715	0.0926918	0.104993	0.101532	0.104007	0.112286	0.0798547	0.070722	0.075899	0.0811618	0.100094	0.115888	0.0801161	0.165535	0.243882	0.112254	0.210738	0.150246	0.0824814	0.0895349	0.10073	0.0869044	0.107056	0.088977	0.113274	0.0972098
1230	0.149549	0.160827	0.143658	0.151248	0.154781	0.164981	0.165009	0.134662	0.162871	0.155444	0.585261	0.650777	0.874484	0.875133	0.86457	0.764563	0.15026	0.895221	0.720184	0.824878	0.873294	0.895797	0.496016	0.891776	0.332463	0.782788	0.819919	0.46372	0.878573	0.290956
1231	0.0798097	0.0863045	0.107533	0.121733	0.0964976	0.118807	0.115133	0.083736	0.121054	0.121388	0.621021	0.517218	0.939155	0.85933	0.278601	0.868294	0.124461	0.409777	0.223856	0.910829	0.947196	0.0396706	0.0657247	0.323666	0.33385	0.11645	0.0691403	0.0197227	0.349007	0.0543323
1233	0.0876363	0.082192	0.0910856	0.120327	0.0852141	0.102418	0.0932707	0.111917	0.132369	0.1097	0.0810325	0.393786	0.0698211	0.0884813	0.0747272	0.128403	0.0887437	0.0963482	0.0906716	0.0736235	0.0762463	0.0808319	0.355206	0.0658935	0.0858447	0.435168	0.0788376	0.373567	0.083733	0.680914
1234	0.105043	0.111566	0.111689	0.111221	0.128924	0.114175	0.117493	0.102587	0.118297	0.109182	0.469964	0.475251	0.167628	0.222095	0.448322	0.563997	0.152887	0.443722	0.263753	0.638547	0.394531	0.2019	0.120878	0.47089	0.186248	0.166447	0.157253	0.440967	0.343311	0.342874
1235	0.0942679	0.117446	0.101887	0.143177	0.13396	0.121659	0.134999	0.110859	0.139267	0.131549	0.265223	0.224231	0.206571	0.132846	0.43335	0.387516	0.0766284	0.12848	0.57184	0.868697	0.338497	0.0665076	0.602979	0.175023	0.116655	0.147076	0.208829	0.127611	0.196947	0.858853
1236	0.0688845	0.0709602	0.064945	0.0689314	0.0707346	0.0753173	0.0891391	0.0712412	0.0826632	0.0783217	0.582178	0.44093	0.196184	0.161903	0.0731573	0.145487	0.0975821	0.11999	0.200837	0.472002	0.300191	0.0771438	0.128057	0.297104	0.092889	0.134578	0.0826752	0.0454002	0.310578	0.429904
1237	0.162107	0.160917	0.160132	0.138804	0.154974	0.165163	0.15145	0.148155	0.171288	0.155656	0.660042	0.655125	0.595567	0.576057	0.41058	0.460539	0.558502	0.142456	0.471291	0.61593	0.864176	0.281533	0.315315	0.453501	0.295126	0.318065	0.159987	0.221537	0.17968	0.625781
1238	0.0730547	0.0704053	0.075285	0.0925731	0.0805642	0.0812309	0.0939672	0.085139	0.104628	0.0870828	0.426411	0.379206	0.139995	0.134526	0.392342	0.189587	0.242484	0.0895325	0.319033	0.540396	0.414882	0.244177	0.109559	0.114812	0.0660107	0.146342	0.0558699	0.219676	0.253672	0.574654
1239	0.0713781	0.0539124	0.05901	0.0842427	0.0696589	0.0603341	0.0737757	0.0944325	0.0770108	0.0690677	0.070621	0.0535644	0.0627668	0.0752047	0.0765391	0.0737587	0.075313	0.0702268	0.0635008	0.0718042	0.0877593	0.0672505	0.0853665	0.0668192	0.0672137	0.0900962	0.0778785	0.0513827	0.100707	0.0827611
1240	0.0845942	0.0753952	0.0786425	0.0748843	0.0853964	0.0734522	0.0917593	0.0930248	0.0810148	0.0911521	0.377626	0.461392	0.245054	0.193565	0.245182	0.261123	0.14158	0.264118	0.159004	0.344729	0.595463	0.0899744	0.130499	0.412206	0.236599	0.21418	0.164854	0.112304	0.414703	0.163804
1243	0.178284	0.190053	0.167759	0.176694	0.184404	0.188291	0.19889	0.150219	0.18624	0.179912	0.092706	0.0679853	0.379504	0.261379	0.275242	0.188076	0.0871569	0.12097	0.328905	0.186465	0.382311	0.357814	0.0853748	0.103347	0.275965	0.349535	0.0994481	0.0656028	0.379341	0.124721
1246	0.070278	0.0619257	0.0626613	0.0723774	0.0749645	0.0825025	0.0660077	0.0716477	0.0874411	0.0822671	0.783476	0.731482	0.0450264	0.0568466	0.367675	0.181985	0.0393156	0.0314087	0.872583	0.447742	0.909816	0.390113	0.515067	0.365384	0.196463	0.309947	0.110714	0.207771	0.849596	0.788721
1247	0.0839201	0.0827404	0.0758411	0.0999308	0.0894278	0.100714	0.0913886	0.0914922	0.110642	0.104545	0.641445	0.575924	0.542177	0.299625	0.459327	0.13364	0.418805	0.743166	0.210708	0.525228	0.767384	0.388755	0.626316	0.650054	0.28471	0.384122	0.313892	0.156775	0.466664	0.742361
1248	0.105579	0.10702	0.112977	0.112285	0.114165	0.130209	0.118952	0.101347	0.131621	0.129756	0.660488	0.49546	0.352523	0.197251	0.078457	0.161123	0.116142	0.0788242	0.444966	0.826735	0.375358	0.330313	0.328681	0.322138	0.15748	0.204353	0.164661	0.0803421	0.230848	0.40933
1249	0.192047	0.185641	0.183597	0.201409	0.18296	0.202897	0.220962	0.18485	0.209298	0.194677	0.0628307	0.0549914	0.358615	0.306841	0.407034	0.605375	0.342103	0.353454	0.457317	0.397056	0.72885	0.184254	0.158428	0.520707	0.38773	0.28265	0.228436	0.23084	0.346194	0.239845
1250	0.0639893	0.0548363	0.0556995	0.0524238	0.066087	0.0576657	0.0634794	0.0634486	0.0627366	0.0589504	0.0777089	0.0637942	0.0680469	0.0739304	0.0862167	0.0593163	0.0784213	0.0746884	0.0754538	0.0815376	0.0708859	0.0730665	0.0656873	0.13535	0.0910402	0.103805	0.0893648	0.06289	0.121348	0.075661
1251	0.0837691	0.0907187	0.0735237	0.111061	0.107437	0.10873	0.111475	0.0796142	0.137646	0.116698	0.0522885	0.0490362	0.0562253	0.0549883	0.0967357	0.3333	0.465872	0.0439072	0.83762	0.459043	0.0584634	0.208567	0.0461578	0.483461	0.102073	0.0668495	0.0554506	0.852062	0.0770216	0.469581
1253	0.110695	0.122877	0.132831	0.119854	0.146949	0.135145	0.110675	0.129271	0.144281	0.132353	0.428294	0.326606	0.276396	0.309114	0.927963	0.935326	0.106951	0.374951	0.260223	0.737956	0.323132	0.625807	0.299828	0.476581	0.66155	0.903758	0.591605	0.642697	0.850296	0.823573
1254	0.0617968	0.0537738	0.0512804	0.0547735	0.0643232	0.0682861	0.0816769	0.0682095	0.0832698	0.0852426	0.395481	0.51577	0.444703	0.199187	0.147812	0.0692004	0.203534	0.113805	0.335387	0.217927	0.505551	0.249528	0.0562342	0.1189	0.145087	0.122355	0.252094	0.0864441	0.0953324	0.184222
1257	0.111154	0.115706	0.0932995	0.111389	0.118709	0.104823	0.138886	0.089397	0.13238	0.126067	0.0861692	0.0599052	0.054996	0.0775539	0.0672591	0.0510482	0.0784358	0.0599923	0.560232	0.588753	0.0689703	0.0688018	0.0588757	0.0700761	0.05466	0.0857716	0.0692866	0.536212	0.0886563	0.0707384
1259	0.0893048	0.0935552	0.0855258	0.086232	0.101996	0.0883539	0.102622	0.101543	0.108399	0.104286	0.216655	0.0797587	0.0926546	0.118023	0.461968	0.404419	0.0855891	0.20573	0.236153	0.631398	0.142891	0.330783	0.175879	0.239129	0.153315	0.237962	0.13979	0.0832533	0.273679	0.279924
1261	0.0640845	0.0579639	0.0546844	0.0584176	0.0714787	0.0621137	0.080675	0.068764	0.0793895	0.0656048	0.0756626	0.0522007	0.0491754	0.0581948	0.231815	0.135143	0.0854705	0.18373	0.0672213	0.14931	0.0529732	0.0785562	0.0842909	0.365668	0.109882	0.106118	0.0734533	0.0476955	0.232987	0.154273
1262	0.0885476	0.0904167	0.0793018	0.0988494	0.0886905	0.115118	0.0920766	0.0809166	0.108026	0.106759	0.392645	0.61683	0.415543	0.288701	0.438005	0.389999	0.290321	0.345858	0.26687	0.375935	0.617022	0.547958	0.440019	0.471989	0.367392	0.417737	0.228584	0.215099	0.511274	0.357778
1263	0.129947	0.0900419	0.092879	0.0878607	0.118876	0.117736	0.133237	0.096712	0.12899	0.109173	0.450741	0.210286	0.424289	0.36528	0.241026	0.11349	0.623652	0.104864	0.320607	0.240803	0.45966	0.0692168	0.142558	0.307159	0.165608	0.0884835	0.0839864	0.0529357	0.44	0.292005
1264	0.119104	0.11351	0.110788	0.0985196	0.112276	0.114472	0.117614	0.0994737	0.115856	0.103392	0.142713	0.390925	0.155511	0.150723	0.151774	0.26126	0.126237	0.12762	0.248328	0.107193	0.469553	0.115809	0.109847	0.156418	0.127995	0.154426	0.0884324	0.0836792	0.172812	0.137646
1265	0.0641368	0.0610608	0.0630152	0.0626798	0.0714409	0.0733208	0.0828276	0.0632123	0.0634471	0.0825654	0.437737	0.654132	0.0596315	0.052565	0.715059	0.910599	0.118764	0.0414835	0.657828	0.349215	0.885801	0.679734	0.0362527	0.940453	0.19268	0.270784	0.0715382	0.0315077	0.0639836	0.0620317
1268	0.0548998	0.0440518	0.0468055	0.0434537	0.0470229	0.0578978	0.0535321	0.0508124	0.0585412	0.0595959	0.0986272	0.202665	0.0397084	0.0498332	0.927254	0.931155	0.0664373	0.60521	0.929968	0.915737	0.533726	0.848356	0.464647	0.857422	0.190758	0.113042	0.121808	0.0478337	0.203971	0.396004
1271	0.147322	0.146001	0.143029	0.175188	0.182785	0.155044	0.158297	0.157644	0.168732	0.167792	0.0910207	0.05403	0.171126	0.130265	0.401299	0.395229	0.243241	0.423097	0.381348	0.859249	0.592836	0.188265	0.432108	0.456692	0.244694	0.456869	0.243952	0.273946	0.463685	0.566067
1274	0.0496001	0.0496895	0.0419385	0.0445672	0.0554161	0.0607684	0.0505006	0.0397825	0.054038	0.0591766	0.233623	0.356319	0.136855	0.254233	0.0858994	0.0327821	0.0685138	0.266899	0.293625	0.0391212	0.340987	0.0574228	0.325793	0.0471512	0.0430442	0.339762	0.152365	0.0541014	0.0513346	0.192039
1275	0.0464525	0.0525902	0.0469291	0.0717422	0.0544637	0.0557876	0.0601979	0.0626642	0.068048	0.0816025	0.0437485	0.04461	0.0316425	0.0867931	0.312368	0.480472	0.0445163	0.17455	0.420631	0.90019	0.94701	0.0586733	0.626862	0.522489	0.0487906	0.07546	0.0362988	0.0221814	0.0505088	0.458568
1279	0.0625016	0.0631049	0.0519702	0.0727593	0.0713187	0.0689735	0.0687559	0.0596489	0.0754381	0.0760695	0.343381	0.471113	0.256804	0.225541	0.239111	0.19962	0.184412	0.661064	0.0530955	0.601559	0.82752	0.664859	0.0884097	0.632359	0.256107	0.112094	0.0990124	0.0475469	0.512667	0.607893
1280	0.0612675	0.0606506	0.0538723	0.0595459	0.0675808	0.0650667	0.0670672	0.0743871	0.0645199	0.0634574	0.113606	0.373342	0.0678832	0.106523	0.0940129	0.21186	0.234585	0.0730348	0.0792251	0.339026	0.147953	0.109261	0.0654688	0.075824	0.14697	0.132973	0.0812161	0.0618587	0.157885	0.0762479
1281	0.143009	0.0845569	0.0668214	0.126587	0.0947396	0.108269	0.109416	0.0916248	0.112134	0.101439	0.166356	0.275947	0.0773008	0.102661	0.108424	0.175994	0.144454	0.0680635	0.929131	0.872032	0.70809	0.0688143	0.144391	0.514102	0.0653517	0.1483	0.0715365	0.0414931	0.0666228	0.84605
1282	0.13366	0.12968	0.114015	0.135611	0.144789	0.139777	0.155629	0.134608	0.139928	0.14208	0.447319	0.60365	0.295465	0.156704	0.277374	0.160853	0.239849	0.251639	0.840539	0.737564	0.461343	0.306148	0.109756	0.650516	0.212038	0.296184	0.145644	0.132071	0.329401	0.25595
1284	0.0446741	0.0368387	0.0302172	0.0281134	0.0426471	0.0374367	0.038067	0.0362612	0.0386982	0.0527089	0.0674666	0.0597679	0.034428	0.0480903	0.0371814	0.132162	0.0503521	0.0410238	0.0515568	0.0568109	0.220101	0.0459185	0.034955	0.0626421	0.0458224	0.0715953	0.0527071	0.0296956	0.0690008	0.0537766
1285	0.0821053	0.0729772	0.0626607	0.0548565	0.0744009	0.0730655	0.0771706	0.0708557	0.0781203	0.0707177	0.0709077	0.0734071	0.0706735	0.0791741	0.123762	0.0765795	0.0746903	0.0627777	0.109482	0.106676	0.0926411	0.0965498	0.115774	0.0731204	0.098572	0.104738	0.082013	0.0632579	0.101215	0.0718099
1288	0.0327896	0.0444173	0.0368907	0.105153	0.0582097	0.0587003	0.0706402	0.0458869	0.0942029	0.0883184	0.978414	0.947251	0.389663	0.0855482	0.98541	0.991228	0.020909	0.163525	0.977932	0.988401	0.986092	0.157604	0.0211171	0.596683	0.0291682	0.0452593	0.032788	0.392358	0.389283	0.0178471
1291	0.101041	0.100367	0.0855504	0.13811	0.104132	0.104561	0.119086	0.0987206	0.132237	0.110233	0.117671	0.30643	0.103103	0.0941066	0.383	0.354768	0.0588644	0.0617029	0.110549	0.137079	0.302164	0.615101	0.370856	0.776128	0.205491	0.0774375	0.0845625	0.044717	0.192148	0.154683
1292	0.0440235	0.0319185	0.0385713	0.0380134	0.0534318	0.0461953	0.0501864	0.0372855	0.0561471	0.0450799	0.0552348	0.0467395	0.0527878	0.0548556	0.046606	0.038714	0.0541656	0.130928	0.0712123	0.0520503	0.0420123	0.0618294	0.0465273	0.0459586	0.0522554	0.0620946	0.0626112	0.0398358	0.0570378	0.0420215
1293	0.155606	0.144288	0.129521	0.121611	0.153744	0.129662	0.141878	0.146697	0.138198	0.141258	0.0882043	0.241115	0.0839051	0.0933788	0.1407	0.0526499	0.163033	0.0747137	0.0647301	0.145522	0.33525	0.0898574	0.0592751	0.144572	0.0596277	0.138461	0.0806419	0.0543593	0.158881	0.0896749
1298	0.137339	0.133352	0.140783	0.136242	0.134714	0.152671	0.145662	0.140596	0.15545	0.148224	0.0799691	0.231205	0.303595	0.285996	0.0970904	0.107892	0.0892482	0.0736447	0.0974905	0.0689394	0.307006	0.0720506	0.0722028	0.0911061	0.225045	0.289281	0.16363	0.306897	0.133879	0.19332
1300	0.118769	0.13645	0.120218	0.179123	0.140733	0.15189	0.142232	0.136584	0.156667	0.159439	0.434668	0.768929	0.236632	0.257641	0.836322	0.617194	0.0684389	0.0868106	0.596193	0.615518	0.949042	0.490716	0.213259	0.698153	0.146332	0.645184	0.0705256	0.0543797	0.179643	0.285221
1304	0.0110855	0.0070251	0.00800859	0.00678601	0.0297069	0.00702741	0.0130883	0.00900721	0.0176835	0.0100581	0.0145625	0.0128894	0.0103226	0.0150726	0.00882395	0.0135023	0.00967973	0.0178881	0.0228007	0.025785	0.023839	0.0101693	0.0127529	0.00801141	0.00580988	0.0304374	0.0154378	0.0157233	0.0254247	0.0270674
1306	0.110405	0.113629	0.113564	0.100428	0.118835	0.116346	0.120608	0.139665	0.127355	0.123953	0.637409	0.213417	0.205604	0.22014	0.313	0.786297	0.136262	0.558388	0.0913729	0.0786915	0.40908	0.132501	0.0922153	0.813016	0.141019	0.254379	0.141994	0.172314	0.301575	0.150106
1307	0.0925332	0.0942039	0.0742952	0.106112	0.101819	0.0952817	0.115774	0.142551	0.128581	0.139561	0.441613	0.734872	0.0391331	0.0660228	0.057905	0.204439	0.0487623	0.0453281	0.510636	0.266652	0.931601	0.0300834	0.0334765	0.342298	0.137406	0.127958	0.0384022	0.0289172	0.0740342	0.037667
1308	0.0794073	0.0705871	0.0548583	0.0512744	0.0881329	0.0664026	0.0635334	0.062265	0.0698923	0.0678389	0.0853646	0.0776603	0.0899809	0.0822552	0.0995316	0.084075	0.0881827	0.0806816	0.0849103	0.105829	0.159367	0.0800162	0.0848927	0.106017	0.139266	0.113418	0.0915997	0.0588847	0.120841	0.0987805
1310	0.0895645	0.0725684	0.0760015	0.104117	0.0763539	0.092219	0.103669	0.0852766	0.119974	0.114512	0.201018	0.0425983	0.321895	0.178455	0.0564893	0.0903742	0.0776357	0.0460532	0.330371	0.827428	0.685233	0.116509	0.590518	0.0462063	0.226012	0.526927	0.0864968	0.320476	0.312077	0.740094
1312	0.151725	0.149202	0.135408	0.170573	0.156209	0.164381	0.146587	0.170979	0.180905	0.170515	0.0823085	0.237597	0.258192	0.218803	0.775167	0.339935	0.0740743	0.0674572	0.672345	0.498472	0.612524	0.0925881	0.0703632	0.168749	0.226029	0.175962	0.0823325	0.0603694	0.17244	0.0653906
1313	0.0828501	0.0934129	0.0849828	0.10826	0.10544	0.0989713	0.129148	0.0924049	0.129546	0.117436	0.70256	0.697989	0.643398	0.550734	0.100066	0.09178	0.0895597	0.0342017	0.588406	0.809003	0.803365	0.11889	0.759898	0.109174	0.459487	0.102549	0.142452	0.148878	0.206229	0.777011
1319	0.142963	0.146301	0.147007	0.130771	0.153312	0.156191	0.163684	0.145452	0.155885	0.142999	0.159741	0.241083	0.153972	0.162441	0.226669	0.208783	0.168782	0.214736	0.208068	0.472264	0.232054	0.294889	0.216461	0.311927	0.187024	0.189132	0.19836	0.175394	0.203035	0.191101
1321	0.0760193	0.0844239	0.075905	0.0915539	0.0835831	0.103758	0.094046	0.0911505	0.0909164	0.105947	0.572663	0.242858	0.293386	0.28075	0.452959	0.254805	0.13696	0.83666	0.276415	0.326447	0.638858	0.0697145	0.244784	0.478291	0.194989	0.113706	0.165341	0.059586	0.228365	0.404822
1326	0.0913992	0.0946955	0.0848318	0.0847145	0.0986005	0.106729	0.092999	0.0893578	0.0993159	0.0916825	0.0815534	0.0570955	0.0707108	0.0763242	0.11634	0.172277	0.930274	0.0714869	0.912103	0.117677	0.184885	0.0923191	0.099762	0.504775	0.0415064	0.101452	0.105329	0.0627166	0.115157	0.065388
1333	0.128563	0.10732	0.100685	0.122928	0.138958	0.11095	0.149007	0.124589	0.123459	0.116519	0.114969	0.114135	0.229014	0.229495	0.373308	0.762554	0.203823	0.103719	0.137881	0.122753	0.703745	0.296719	0.359568	0.154956	0.287939	0.236167	0.13692	0.106136	0.306979	0.538522
1338	0.0790693	0.0843465	0.073823	0.0764656	0.078214	0.0942426	0.0900181	0.0875741	0.103169	0.0881067	0.38429	0.412339	0.333134	0.188573	0.104564	0.0900788	0.242653	0.303056	0.23013	0.349921	0.446015	0.0564642	0.23093	0.379291	0.147394	0.114846	0.12623	0.10715	0.420974	0.614
1342	0.0847058	0.090633	0.0877489	0.0915397	0.113066	0.086453	0.105127	0.0983516	0.0949182	0.0958044	0.640769	0.440556	0.426082	0.234035	0.232563	0.120513	0.204246	0.135064	0.536034	0.135845	0.424163	0.086797	0.264628	0.357719	0.115092	0.188408	0.168048	0.0939378	0.512016	0.594013
1351	0.0646557	0.0612025	0.0640371	0.0524062	0.0636748	0.0622157	0.0612494	0.0631725	0.0751303	0.0671816	0.0613212	0.0396207	0.0519358	0.0638311	0.786841	0.570032	0.0579502	0.0639065	0.0604271	0.613633	0.845034	0.0433043	0.0963208	0.0391407	0.074341	0.067837	0.0899367	0.0776264	0.107082	0.444207
1359	0.122998	0.100089	0.0923231	0.103631	0.10058	0.0838008	0.0982695	0.119748	0.0961687	0.136445	0.0914436	0.057555	0.0944332	0.109831	0.172199	0.152173	0.0899424	0.137558	0.152354	0.56603	0.292467	0.192805	0.110606	0.0681893	0.147641	0.187019	0.108278	0.072769	0.126912	0.162881
1372	0.132411	0.102862	0.102579	0.116593	0.114715	0.110746	0.123972	0.117348	0.149441	0.12764	0.330567	0.555471	0.418419	0.328777	0.308316	0.170768	0.31618	0.67326	0.286665	0.354351	0.501593	0.0823455	0.266667	0.602807	0.185572	0.458056	0.190663	0.0441255	0.407995	0.230317
1377	0.0569934	0.0600426	0.053757	0.0953462	0.0894778	0.10368	0.0936608	0.0984633	0.11563	0.11268	0.896375	0.921911	0.8978	0.912823	0.86461	0.328918	0.727615	0.894003	0.48622	0.899833	0.269242	0.0483011	0.596538	0.0382465	0.706368	0.852523	0.5969	0.789453	0.945061	0.868564
1379	0.120136	0.104187	0.105271	0.114841	0.116161	0.113988	0.121269	0.119348	0.110383	0.13234	0.138928	0.199008	0.166532	0.202102	0.139695	0.200222	0.193187	0.175051	0.420648	0.595482	0.217612	0.145706	0.153686	0.136655	0.141901	0.245277	0.135194	0.117403	0.145745	0.165217
1384	0.0917694	0.0777357	0.0866098	0.0964569	0.0991526	0.101121	0.0888822	0.082945	0.0927877	0.0894649	0.876239	0.819827	0.430191	0.255585	0.572423	0.638171	0.27271	0.521576	0.234855	0.711497	0.838733	0.5201	0.155319	0.760899	0.157286	0.358551	0.143866	0.155254	0.566502	0.209303
1386	0.108722	0.0859904	0.102105	0.0868695	0.11	0.0940706	0.0991716	0.0948963	0.0879535	0.0956315	0.13736	0.103191	0.48985	0.354911	0.128822	0.112765	0.193971	0.585281	0.810925	0.522796	0.765396	0.509932	0.123609	0.691026	0.350205	0.26531	0.73864	0.177412	0.0992258	0.135621
1392	0.0581857	0.0510611	0.0511657	0.0576832	0.0618686	0.0578351	0.0610123	0.0630914	0.0658513	0.0634878	0.248882	0.404531	0.1371	0.109562	0.0798507	0.126102	0.0350141	0.0483731	0.327873	0.505955	0.442574	0.0589378	0.130387	0.124266	0.0772585	0.112301	0.0757963	0.0389911	0.0643985	0.100617
1395	0.052319	0.0582517	0.047076	0.0585509	0.0613589	0.0610804	0.0636865	0.065904	0.0689493	0.0623085	0.124933	0.243154	0.112561	0.1049	0.625484	0.490319	0.0649445	0.940265	0.316454	0.658933	0.771091	0.0666582	0.207617	0.487541	0.0917601	0.0748197	0.0714501	0.0849746	0.155066	0.0531625
1398	0.101003	0.0884568	0.105622	0.0995347	0.10619	0.0985016	0.102415	0.107638	0.105019	0.106658	0.0551336	0.0433661	0.178593	0.140536	0.266356	0.239876	0.152661	0.16708	0.142805	0.208792	0.254756	0.243125	0.0903407	0.171089	0.182702	0.205197	0.177682	0.0732586	0.195385	0.130068
1401	0.0948521	0.0898248	0.0725001	0.0594279	0.0860715	0.0878209	0.0842989	0.0726924	0.0850543	0.0852607	0.133686	0.148899	0.174522	0.156994	0.0746949	0.0689706	0.111105	0.119221	0.18701	0.107924	0.176048	0.216493	0.0655281	0.0825478	0.15971	0.188952	0.141791	0.0624441	0.084189	0.0750917
1405	0.135043	0.142511	0.145752	0.174564	0.154923	0.147793	0.153935	0.165657	0.169716	0.163415	0.152738	0.109066	0.30974	0.19952	0.630281	0.600257	0.100368	0.0775047	0.637585	0.554305	0.200858	0.0689973	0.562413	0.821531	0.497405	0.473392	0.337123	0.37075	0.447776	0.216495
1406	0.0644992	0.0548452	0.0718185	0.0480866	0.0618879	0.0551789	0.0558834	0.0542665	0.0617584	0.0545121	0.076654	0.0709313	0.0701471	0.0775172	0.22098	0.208187	0.0939547	0.070561	0.0773122	0.142088	0.163543	0.225587	0.0730057	0.344541	0.0638851	0.11103	0.0800284	0.0550031	0.0774952	0.0802077
1409	0.125278	0.115255	0.10884	0.116133	0.120504	0.109704	0.119179	0.112198	0.124859	0.109362	0.450058	0.364691	0.25513	0.20728	0.146534	0.108948	0.157528	0.20918	0.270351	0.194908	0.489878	0.263253	0.18653	0.164998	0.297938	0.378392	0.154113	0.12365	0.343268	0.176654
1411	0.133387	0.118636	0.113889	0.121158	0.12669	0.126016	0.135114	0.117069	0.12778	0.132085	0.477401	0.393545	0.403071	0.25529	0.159492	0.256932	0.231758	0.0834341	0.204029	0.314003	0.698678	0.100643	0.284113	0.238373	0.0638596	0.405497	0.103562	0.0615479	0.0808942	0.0659023
1417	0.0536212	0.0407926	0.0449979	0.0411911	0.0569754	0.0444825	0.0484541	0.0665399	0.0540004	0.0485702	0.0584515	0.0419544	0.0630081	0.0499739	0.0626963	0.102239	0.049004	0.0512178	0.0727015	0.124433	0.0597042	0.0644048	0.0511151	0.0834291	0.0694298	0.0775145	0.0642811	0.0400018	0.0615177	0.052243
1419	0.0855851	0.0718081	0.0713291	0.0714299	0.0755512	0.0821156	0.0806053	0.0856087	0.0705935	0.0713462	0.408622	0.363626	0.0907077	0.134299	0.214676	0.380628	0.0972618	0.430803	0.174732	0.311971	0.426444	0.271887	0.124595	0.350573	0.180034	0.138687	0.108162	0.0672742	0.177437	0.162795
1421	0.105684	0.138406	0.132498	0.130725	0.129392	0.133825	0.131026	0.122448	0.163184	0.139276	0.470123	0.583866	0.413517	0.337521	0.436258	0.393327	0.29368	0.325237	0.565218	0.713321	0.729576	0.28788	0.280739	0.500378	0.243628	0.257776	0.299199	0.20788	0.324874	0.215957
1424	0.253124	0.119342	0.127111	0.147353	0.148916	0.314973	0.145383	0.159326	0.17824	0.145154	0.828027	0.858028	0.651107	0.568215	0.423117	0.413343	0.200816	0.910826	0.177613	0.617187	0.854944	0.360083	0.696087	0.885667	0.24343	0.567873	0.208353	0.184812	0.152241	0.60998
1425	0.134694	0.130011	0.127513	0.150806	0.123935	0.160933	0.141531	0.129899	0.142583	0.133186	0.318848	0.44134	0.239022	0.173341	0.494658	0.751899	0.228234	0.412211	0.113305	0.0806083	0.771792	0.359051	0.16412	0.798764	0.201125	0.301312	0.154827	0.0554834	0.274097	0.0702438
1428	0.0627659	0.0684027	0.0706331	0.057925	0.0720176	0.0356267	0.0884568	0.0903832	0.0869526	0.0512468	0.0158251	0.0139017	0.0136054	0.0161925	0.928903	0.853332	0.0181375	0.0097953	0.0180471	0.0312604	0.864903	0.0467758	0.00230873	0.958088	0.163273	0.0603868	0.0220787	0.00790942	0.186784	0.223032
1432	0.0856319	0.0945235	0.0874116	0.106679	0.100331	0.0999609	0.107352	0.0779064	0.0992887	0.0974838	0.0887458	0.155647	0.0821098	0.101481	0.0768348	0.122666	0.0855436	0.0872201	0.10063	0.389146	0.176082	0.320062	0.14474	0.158391	0.140636	0.100953	0.0809263	0.0687637	0.0884699	0.0790454
1435	0.104465	0.10196	0.0969633	0.140691	0.0811092	0.096737	0.126569	0.115373	0.129918	0.144025	0.530605	0.731899	0.118154	0.157127	0.841486	0.360675	0.69005	0.214109	0.301407	0.248673	0.874658	0.129921	0.423441	0.0644824	0.172996	0.683388	0.0486382	0.2426	0.661518	0.566062
1437	0.0344103	0.0240254	0.0252251	0.0232146	0.0324538	0.0422042	0.0411202	0.0293577	0.0303644	0.0391588	0.052282	0.0321738	0.0454069	0.0373569	0.0378296	0.0300803	0.0511812	0.0391002	0.0731344	0.0441671	0.0435872	0.04919	0.0400527	0.0362926	0.0469121	0.0403792	0.0508899	0.0254978	0.0616253	0.0452043
1438	0.0942115	0.0787614	0.0943075	0.0811475	0.109405	0.0856546	0.0893468	0.0878647	0.0934469	0.0929587	0.066247	0.0561745	0.162038	0.145446	0.199768	0.389217	0.112542	0.341469	0.163361	0.175825	0.192445	0.322578	0.107443	0.123805	0.22326	0.192518	0.209144	0.0871176	0.378431	0.208211
1439	0.124242	0.111754	0.0684517	0.0730666	0.10927	0.110842	0.107612	0.112769	0.132536	0.106278	0.405915	0.497938	0.086544	0.112603	0.379466	0.491737	0.13174	0.0945432	0.282315	0.756876	0.926388	0.375256	0.239761	0.301193	0.392546	0.164313	0.0822896	0.13474	0.113025	0.180353
1440	0.0441667	0.0359835	0.0396808	0.0346118	0.0435758	0.0403044	0.0426311	0.0400775	0.0421993	0.0458143	0.0462923	0.047055	0.0548278	0.0574362	0.0481046	0.0448067	0.125859	0.045202	0.0673988	0.0552404	0.0725102	0.0567066	0.041926	0.230158	0.0469852	0.0709842	0.0695632	0.0402483	0.0522489	0.0480527
1443	0.163053	0.169017	0.148554	0.176884	0.157899	0.197393	0.220914	0.18717	0.240885	0.270643	0.964652	0.970154	0.340774	0.302119	0.418655	0.521149	0.525605	0.969877	0.488185	0.55879	0.954591	0.394944	0.182975	0.866914	0.229757	0.891386	0.295488	0.037302	0.552387	0.915921
1444	0.0982264	0.100488	0.0921994	0.101181	0.142584	0.112626	0.114686	0.104129	0.128483	0.124796	0.394969	0.447624	0.431198	0.334999	0.525297	0.724032	0.215823	0.526076	0.355491	0.725581	0.711091	0.395713	0.363321	0.705891	0.131845	0.352631	0.215647	0.115179	0.49183	0.478046
1448	0.110823	0.098101	0.0998968	0.105986	0.107511	0.110462	0.114142	0.0985027	0.128607	0.125472	0.318994	0.413813	0.39377	0.351242	0.088353	0.381444	0.274214	0.0760871	0.182213	0.330642	0.719988	0.242253	0.425983	0.570049	0.224983	0.396425	0.176779	0.0667312	0.746727	0.37166
1450	0.0724339	0.0649176	0.0584526	0.100511	0.0898301	0.0906566	0.0904834	0.0716365	0.100466	0.0935635	0.82881	0.612755	0.3591	0.165789	0.199459	0.50069	0.0661417	0.880013	0.0665129	0.337985	0.824909	0.308102	0.156365	0.602738	0.13121	0.298469	0.165481	0.039881	0.109791	0.677542
1451	0.128482	0.148508	0.164572	0.129266	0.145187	0.181971	0.182915	0.134752	0.179098	0.165411	0.39911	0.502909	0.20132	0.179331	0.44498	0.620148	0.205439	0.225502	0.553243	0.405675	0.756492	0.441517	0.374262	0.797772	0.36723	0.456128	0.31311	0.271849	0.343712	0.27401
1453	0.0383425	0.0248903	0.031271	0.0276328	0.0357348	0.0321801	0.0365134	0.0333821	0.0333133	0.0464852	0.0456382	0.046962	0.0498567	0.0509957	0.0438439	0.038624	0.0550955	0.0442629	0.0422548	0.0483831	0.0546192	0.0509698	0.0459058	0.0448119	0.0518566	0.0540955	0.0462463	0.0369517	0.0483445	0.0429963
1454	0.0566216	0.0490195	0.0502882	0.0514255	0.059534	0.0528349	0.0618445	0.0595322	0.0577137	0.0601337	0.0612217	0.0579376	0.0554039	0.0676108	0.0722498	0.0546031	0.0532686	0.554435	0.0630925	0.0872513	0.179906	0.903924	0.0911621	0.75534	0.354246	0.0721253	0.152422	0.390782	0.219878	0.0584146
1458	0.0961505	0.101987	0.0976537	0.119766	0.110761	0.114457	0.110861	0.101721	0.128407	0.110772	0.48714	0.540656	0.453049	0.358746	0.293447	0.361908	0.401399	0.430056	0.272037	0.556411	0.595638	0.147254	0.277843	0.706903	0.170554	0.316143	0.205076	0.262252	0.41949	0.36761
1462	0.125742	0.131779	0.116917	0.122144	0.148358	0.125737	0.140184	0.122656	0.128622	0.140274	0.0907275	0.310086	0.167854	0.135114	0.30428	0.348156	0.120852	0.326195	0.183449	0.390485	0.648652	0.59614	0.084401	0.485438	0.144812	0.251068	0.153934	0.0709478	0.299721	0.177632
1463	0.0802102	0.0846408	0.0855988	0.109102	0.0971517	0.0983865	0.108404	0.100062	0.12364	0.11656	0.172592	0.608477	0.254248	0.170317	0.315374	0.271696	0.0682262	0.310448	0.829341	0.640648	0.552503	0.0830644	0.108896	0.722052	0.178727	0.183508	0.130713	0.091725	0.465455	0.2775
1466	0.0910057	0.0794536	0.070649	0.0917932	0.0982148	0.0965678	0.10103	0.107388	0.0867218	0.103989	0.092882	0.0754238	0.0666877	0.0795556	0.8715	0.888864	0.0722642	0.552729	0.910799	0.694999	0.0964635	0.140723	0.105457	0.826909	0.365334	0.341413	0.729544	0.0574839	0.157618	0.0881767
1468	0.0574785	0.0685682	0.0651091	0.0578517	0.0772062	0.0623343	0.0803858	0.0679111	0.0611732	0.0620641	0.0698166	0.143934	0.0354846	0.0423385	0.311905	0.275218	0.0476907	0.0499856	0.0533594	0.303447	0.144276	0.118601	0.0400095	0.0726584	0.0985475	0.118948	0.182654	0.0294601	0.119047	0.151601
1470	0.16155	0.190021	0.152448	0.166796	0.185412	0.188238	0.187569	0.154173	0.191906	0.165065	0.349041	0.332275	0.309384	0.30806	0.356451	0.531436	0.268857	0.24702	0.317156	0.531808	0.57039	0.162968	0.268085	0.43431	0.146057	0.356646	0.243266	0.248439	0.12682	0.0663127
1471	0.130386	0.126839	0.119196	0.146615	0.13823	0.139402	0.152039	0.118671	0.159112	0.157224	0.401577	0.524515	0.42828	0.36491	0.292736	0.222634	0.382861	0.337787	0.310165	0.498455	0.484257	0.456718	0.356315	0.507004	0.216254	0.286812	0.340003	0.267087	0.399259	0.431508
1472	0.0529905	0.0692741	0.0467746	0.0467818	0.0601052	0.0608828	0.0565207	0.0550631	0.0637918	0.0613607	0.369772	0.371345	0.200401	0.181228	0.147136	0.156739	0.160273	0.288804	0.331059	0.422377	0.396799	0.146418	0.0430775	0.353224	0.0798071	0.0619673	0.304468	0.19106	0.255147	0.203988
1475	0.0531585	0.0639276	0.0485	0.0763018	0.0671478	0.0654598	0.0553498	0.0456788	0.0675334	0.0626689	0.752441	0.831612	0.227095	0.124324	0.261701	0.465483	0.0901627	0.0675221	0.447365	0.554427	0.805482	0.0594827	0.326782	0.192684	0.0714606	0.0671181	0.059936	0.0321549	0.144194	0.172674
1476	0.0616831	0.0397294	0.0527985	0.0620911	0.0598139	0.0539098	0.0496318	0.0416861	0.0443369	0.0528728	0.285984	0.30736	0.120196	0.114697	0.122228	0.156408	0.224664	0.0766536	0.0567951	0.11653	0.305861	0.249482	0.102129	0.2037	0.0690903	0.0716762	0.0508079	0.0315126	0.189146	0.0323896
1477	0.0868112	0.0774137	0.0612718	0.109925	0.0846037	0.0939331	0.0979771	0.0821567	0.106691	0.109032	0.157665	0.47371	0.278208	0.185526	0.267306	0.287962	0.0786335	0.148349	0.404212	0.658862	0.646909	0.0640092	0.313833	0.343027	0.131994	0.232577	0.0538839	0.264428	0.217311	0.22227
1478	0.0501673	0.043693	0.0406487	0.0396452	0.0514065	0.050467	0.0512008	0.0449661	0.0546312	0.05041	0.0723993	0.0684512	0.0592733	0.0647822	0.0715297	0.0576119	0.0613737	0.0608481	0.0770043	0.0696612	0.0713498	0.0579588	0.0600271	0.0560336	0.0523133	0.0836942	0.0766407	0.0542106	0.0715926	0.0672071
1486	0.109441	0.119094	0.108664	0.119585	0.116491	0.118698	0.127353	0.106355	0.13129	0.118601	0.46157	0.463876	0.314074	0.197616	0.247453	0.171994	0.276158	0.147914	0.148103	0.353961	0.192452	0.164569	0.16475	0.251016	0.110765	0.0991857	0.160699	0.122831	0.104459	0.0983626
1488	0.144072	0.11241	0.113746	0.118851	0.136517	0.131546	0.127249	0.116512	0.126181	0.12426	0.624334	0.386984	0.656762	0.487652	0.896984	0.879759	0.221644	0.600011	0.800878	0.338	0.881729	0.374016	0.226147	0.432485	0.213025	0.261993	0.506946	0.142779	0.0925776	0.0810773
1490	0.0596121	0.0489067	0.0593502	0.0534434	0.0739548	0.0666193	0.0694358	0.0481952	0.0646326	0.079908	0.288247	0.292611	0.440921	0.300829	0.0767617	0.109178	0.113198	0.0292409	0.125444	0.328411	0.444025	0.0963356	0.141372	0.0521115	0.237227	0.0666704	0.0797049	0.133468	0.161519	0.221738
1491	0.113875	0.111118	0.0954625	0.111301	0.117269	0.111654	0.116857	0.107202	0.129425	0.122554	0.224792	0.555973	0.444455	0.299878	0.158092	0.219682	0.237603	0.545183	0.212244	0.401755	0.500672	0.48845	0.229465	0.452401	0.26091	0.331085	0.144385	0.0662551	0.292053	0.311601
1495	0.135495	0.163328	0.140023	0.161919	0.178349	0.171164	0.176585	0.138765	0.168446	0.15909	0.345734	0.565283	0.233019	0.205427	0.399117	0.187081	0.214812	0.655317	0.607151	0.548609	0.559998	0.266044	0.24674	0.378016	0.250949	0.179847	0.206284	0.100655	0.373234	0.133913
1500	0.0649782	0.0656775	0.0523642	0.0719194	0.0767566	0.0704163	0.0666495	0.0662555	0.0821807	0.0785668	0.285092	0.546891	0.314059	0.141767	0.617746	0.512763	0.165691	0.515301	0.774672	0.562656	0.859523	0.489891	0.129952	0.944494	0.11216	0.554375	0.366235	0.0765583	0.295784	0.867933
1501	0.0920544	0.0836337	0.088074	0.0923317	0.0973517	0.0983535	0.109589	0.0890249	0.111837	0.104312	0.0908044	0.0436023	0.157939	0.239705	0.375592	0.448624	0.0530774	0.102991	0.784494	0.591248	0.312248	0.390708	0.263796	0.0870952	0.250272	0.162943	0.167032	0.101469	0.29867	0.109997
1502	0.166705	0.166025	0.166148	0.155124	0.164075	0.173936	0.169766	0.152539	0.169346	0.156888	0.523162	0.465223	0.0694802	0.0840058	0.581092	0.470215	0.10378	0.072302	0.280643	0.132617	0.871342	0.611127	0.186836	0.225095	0.431622	0.522958	0.511057	0.0979241	0.156891	0.216655
1505	0.0594137	0.0558988	0.0489811	0.0496837	0.0577284	0.0511064	0.0652413	0.0661174	0.0663188	0.0733017	0.108844	0.469519	0.0486866	0.0482306	0.145629	0.26508	0.0666434	0.0628078	0.0945363	0.348116	0.167311	0.0702238	0.0544864	0.210766	0.0701433	0.111411	0.0728404	0.0523341	0.108095	0.052284
1507	0.105017	0.0958695	0.0906068	0.0898718	0.10821	0.104572	0.101412	0.102529	0.105577	0.110961	0.926824	0.634463	0.153847	0.127021	0.211985	0.19349	0.110577	0.186593	0.0936653	0.233163	0.21234	0.165422	0.0999495	0.228835	0.111513	0.156445	0.103987	0.0865012	0.565676	0.158576
1508	0.148726	0.12156	0.117877	0.105488	0.137999	0.124843	0.128189	0.113605	0.110596	0.118614	0.246894	0.247233	0.202179	0.21371	0.633631	0.396696	0.112515	0.375396	0.0897573	0.405109	0.521269	0.396373	0.0925751	0.74556	0.162803	0.168554	0.177814	0.0778356	0.224932	0.181058
1510	0.08024	0.0670501	0.0550146	0.0604089	0.0691645	0.081576	0.0646687	0.0635464	0.0761376	0.0690295	0.721828	0.565163	0.195994	0.160903	0.116568	0.0610627	0.163222	0.562053	0.0709206	0.184941	0.442961	0.229145	0.168412	0.654485	0.0572649	0.185994	0.0778154	0.0576195	0.0970066	0.407531
1511	0.168298	0.184632	0.161447	0.153768	0.190725	0.162892	0.164877	0.165125	0.166871	0.184327	0.291052	0.36237	0.100948	0.141174	0.406248	0.288405	0.124992	0.326079	0.104086	0.234418	0.523599	0.592772	0.207765	0.785821	0.242882	0.17385	0.130351	0.0849201	0.266979	0.188091
1512	0.0708103	0.0710607	0.0774355	0.0908333	0.0932431	0.0856324	0.0794859	0.0833798	0.102944	0.114712	0.128201	0.115992	0.0649484	0.0795602	0.369383	0.316892	0.0795663	0.120341	0.187357	0.148183	0.155285	0.151411	0.150845	0.364729	0.109806	0.136081	0.148907	0.0685389	0.234478	0.249511
1515	0.106491	0.103915	0.0951356	0.0914688	0.108668	0.10247	0.104481	0.0942086	0.121337	0.110179	0.0790977	0.0548829	0.0609833	0.0824949	0.136019	0.135848	0.0673124	0.0697795	0.0722902	0.07867	0.0834437	0.10034	0.0817103	0.114054	0.104284	0.118652	0.074622	0.0919826	0.100939	0.0672199
1517	0.0578886	0.101535	0.109764	0.0729355	0.0932266	0.134737	0.0835884	0.065856	0.1135	0.0687512	0.828438	0.592411	0.141294	0.165895	0.573377	0.456156	0.536083	0.805542	0.775148	0.561866	0.777992	0.762126	0.189038	0.836793	0.288367	0.323571	0.0940814	0.168408	0.333715	0.621541
1518	0.0816834	0.0718717	0.0698283	0.0599883	0.0793064	0.0839253	0.0766322	0.0876761	0.0845284	0.0866683	0.239997	0.284808	0.345232	0.234489	0.612049	0.553238	0.335485	0.681472	0.204609	0.606541	0.828094	0.816971	0.0876233	0.857655	0.227531	0.163161	0.200469	0.0868395	0.189727	0.296844
1520	0.108254	0.115934	0.101036	0.098437	0.118251	0.103599	0.108404	0.0937303	0.114112	0.103122	0.101454	0.0825154	0.12213	0.106444	0.134432	0.0746163	0.0877719	0.0725392	0.12312	0.131366	0.105396	0.097044	0.0730795	0.0710344	0.105674	0.104342	0.0916465	0.0702334	0.128296	0.123686
1521	0.114168	0.0984858	0.0998756	0.110099	0.1274	0.115949	0.12096	0.110246	0.122757	0.112097	0.198411	0.283964	0.322222	0.324664	0.406231	0.393346	0.345465	0.137664	0.305256	0.290087	0.148887	0.336246	0.0794764	0.188467	0.349801	0.422609	0.185398	0.0756779	0.359543	0.332643
1522	0.0642805	0.0747856	0.0608345	0.0732998	0.0656953	0.0798205	0.0777597	0.0659375	0.0959413	0.0867502	0.833966	0.882777	0.167562	0.147201	0.0853918	0.0898357	0.200553	0.0832654	0.50031	0.891939	0.850438	0.0446607	0.425605	0.497716	0.0727128	0.0911735	0.064015	0.115837	0.0910626	0.0720142
1523	0.0544852	0.0456806	0.0555668	0.0314834	0.0631281	0.0449137	0.0480906	0.0583267	0.0480849	0.0440715	0.0608265	0.0610729	0.0716799	0.0985822	0.369026	0.359993	0.152139	0.229413	0.284553	0.279561	0.292354	0.181904	0.216546	0.611515	0.0972869	0.214415	0.08632	0.0465686	0.127688	0.160093
1525	0.122205	0.124242	0.118787	0.11594	0.152752	0.138985	0.130521	0.113432	0.135586	0.130512	0.182668	0.312813	0.352845	0.329901	0.357259	0.301725	0.147548	0.208875	0.572445	0.668316	0.426876	0.286617	0.236828	0.189136	0.247506	0.316814	0.284984	0.19988	0.237363	0.210564
1526	0.0870408	0.0707427	0.0668508	0.079662	0.0737936	0.0680297	0.0762687	0.0699352	0.0800496	0.0944651	0.280175	0.168752	0.316375	0.113428	0.140945	0.308522	0.0841508	0.220584	0.0804763	0.397799	0.274438	0.0612523	0.270003	0.312789	0.0472028	0.106257	0.0749562	0.0598083	0.339264	0.0630429
1528	0.0894756	0.0763024	0.0747095	0.0946427	0.0933443	0.0959371	0.0876125	0.0831006	0.109749	0.0910257	0.358107	0.671091	0.13552	0.160473	0.109631	0.138238	0.14298	0.161916	0.303227	0.708791	0.345781	0.0902762	0.471904	0.220861	0.0790076	0.195392	0.0932519	0.167181	0.326672	0.165288
1533	0.0575047	0.0515072	0.0660716	0.0580393	0.0730656	0.057761	0.0780219	0.0757578	0.0727782	0.0784228	0.195912	0.434487	0.0619212	0.0621175	0.179221	0.0668322	0.0537267	0.046743	0.0910735	0.126572	0.0817713	0.0455271	0.068419	0.0422625	0.232149	0.0745446	0.0830951	0.0342785	0.175667	0.225515
1534	0.17581	0.176445	0.167933	0.163435	0.166243	0.185263	0.182973	0.178024	0.175532	0.173589	0.352433	0.256947	0.262318	0.272538	0.365521	0.31327	0.0664814	0.301569	0.24449	0.247906	0.276511	0.0644252	0.12536	0.326937	0.275789	0.236318	0.279752	0.232656	0.311055	0.272629
1539	0.0803944	0.0915822	0.0877016	0.105611	0.0925681	0.0929269	0.108156	0.105889	0.107468	0.115373	0.689413	0.624407	0.188814	0.263597	0.0753684	0.0678983	0.109185	0.380227	0.256161	0.641318	0.591757	0.0542011	0.495755	0.0836533	0.0660898	0.128452	0.0730949	0.14313	0.479246	0.426268
1541	0.0891454	0.0800863	0.0876112	0.0783486	0.08856	0.0894932	0.0857082	0.0931682	0.105231	0.107367	0.560187	0.712255	0.361637	0.231535	0.0630474	0.126745	0.180522	0.199247	0.432643	0.223075	0.799821	0.0496689	0.34113	0.0547988	0.149901	0.135602	0.15341	0.109113	0.108573	0.558727
1542	0.030682	0.023854	0.0245896	0.0219199	0.0282894	0.022737	0.0294276	0.0360024	0.0339446	0.0249666	0.035135	0.16163	0.0265399	0.0424018	0.446953	0.879004	0.0454973	0.0216888	0.0437911	0.0744638	0.274844	0.064702	0.113875	0.700782	0.0574156	0.0888288	0.268413	0.0243043	0.131903	0.288757
1547	0.0958695	0.0913324	0.075247	0.0983732	0.174736	0.112894	0.101902	0.0987144	0.140382	0.133917	0.509626	0.595696	0.141505	0.157412	0.521826	0.453073	0.13034	0.562284	0.303656	0.152112	0.262151	0.26425	0.172064	0.552937	0.40132	0.192928	0.1145	0.055995	0.24314	0.324146
1550	0.117912	0.118286	0.123402	0.104962	0.149743	0.123328	0.129346	0.133401	0.128421	0.122672	0.594841	0.559414	0.434581	0.28454	0.255706	0.0936022	0.45379	0.167103	0.432103	0.389581	0.635314	0.266591	0.425325	0.186526	0.0636477	0.106427	0.143982	0.0859552	0.115632	0.237815
1551	0.0250187	0.0210477	0.0210858	0.0282847	0.0271632	0.0275988	0.0249365	0.0251262	0.0287434	0.0394977	0.572982	0.676852	0.830233	0.790118	0.615326	0.713255	0.207852	0.529527	0.894074	0.825248	0.793416	0.85103	0.364721	0.425677	0.609372	0.442146	0.501231	0.0257674	0.682466	0.730247
1553	0.185943	0.168441	0.167537	0.185078	0.202574	0.200301	0.196342	0.165688	0.224702	0.207721	0.709832	0.863405	0.296606	0.325704	0.178768	0.363194	0.261912	0.0523164	0.443431	0.43479	0.783991	0.597316	0.173182	0.176601	0.328008	0.266033	0.543482	0.245197	0.764886	0.687371
1554	0.0852345	0.0915785	0.0845461	0.110861	0.0905386	0.0792672	0.101999	0.0900221	0.108243	0.0944056	0.455454	0.64823	0.0534423	0.09222	0.367195	0.0920159	0.336522	0.494628	0.174366	0.197429	0.84401	0.0903615	0.562752	0.166227	0.150941	0.255479	0.0849632	0.0622892	0.682951	0.821074
1557	0.0471513	0.0435997	0.0406306	0.0336081	0.0465511	0.0468384	0.0488377	0.0517908	0.0489086	0.0466679	0.0661053	0.0500594	0.0470813	0.0627642	0.0679069	0.04721	0.0577409	0.0616716	0.0487532	0.0593722	0.0522599	0.0699941	0.0434721	0.0404627	0.0445262	0.0915199	0.0747002	0.0337487	0.0711405	0.0554693
1560	0.0706036	0.0696198	0.0748466	0.0586606	0.0846866	0.0743894	0.0790756	0.0910338	0.0785632	0.0779362	0.133752	0.0927144	0.119441	0.177703	0.221475	0.212628	0.153781	0.0856748	0.102669	0.243774	0.137399	0.215466	0.0637757	0.145445	0.150501	0.147431	0.128757	0.058292	0.186798	0.105859
1561	0.0681993	0.0860269	0.0794425	0.0689189	0.0676787	0.0933217	0.078884	0.082862	0.0967367	0.104067	0.321113	0.179968	0.0828271	0.0913758	0.160505	0.0893494	0.390644	0.121249	0.590949	0.883185	0.17307	0.119728	0.127846	0.118723	0.140056	0.182757	0.102288	0.110303	0.199189	0.175218
1562	0.0939126	0.0946245	0.0862547	0.0761905	0.0895476	0.0877534	0.0898264	0.0924007	0.0828882	0.092076	0.110522	0.0568194	0.0629873	0.0731878	0.734329	0.38512	0.0843516	0.0593927	0.229469	0.501915	0.0893345	0.103497	0.121623	0.563413	0.142691	0.555089	0.0953001	0.0510633	0.115496	0.152332
1564	0.197958	0.193739	0.185801	0.138007	0.207853	0.171817	0.184131	0.15341	0.174601	0.173372	0.0521871	0.053248	0.131231	0.119346	0.0968938	0.119456	0.215298	0.0528386	0.0963074	0.22839	0.342697	0.297424	0.116888	0.121474	0.216906	0.27371	0.213418	0.0391191	0.0720406	0.0708103
1566	0.114428	0.114061	0.103812	0.0514748	0.10253	0.132422	0.100122	0.06587	0.105102	0.0716605	0.0588746	0.158074	0.178775	0.101939	0.0979029	0.0752387	0.0704827	0.0341174	0.30174	0.233202	0.296749	0.0544896	0.234775	0.164009	0.0595085	0.106428	0.0740385	0.0416827	0.0672851	0.0627971
1567	0.0388409	0.0247956	0.0288522	0.0241817	0.0349985	0.0320078	0.0311769	0.0237654	0.0285249	0.0284815	0.233876	0.241572	0.121762	0.0817448	0.07015	0.186062	0.11061	0.498889	0.245418	0.131018	0.576559	0.112925	0.0329046	0.0423095	0.216079	0.251673	0.206504	0.0588683	0.0858711	0.105325
1570	0.0599868	0.0340648	0.0366938	0.0438239	0.0478993	0.0391345	0.0446422	0.047412	0.0408646	0.0476209	0.0716471	0.0460348	0.0542461	0.0629123	0.0753587	0.0377149	0.0691285	0.0617204	0.0727042	0.0660703	0.0807215	0.0610914	0.0532639	0.0581846	0.0435639	0.0876676	0.0707872	0.0314089	0.0663379	0.0719472
1572	0.0962787	0.0803134	0.0890897	0.0922457	0.103821	0.0796057	0.0947769	0.0861284	0.107282	0.094557	0.369284	0.345752	0.286746	0.210036	0.0697449	0.0672293	0.22335	0.193355	0.518566	0.322552	0.500354	0.299502	0.0928958	0.32712	0.146162	0.26958	0.0851284	0.0768759	0.150686	0.18045
1573	0.201652	0.171416	0.137558	0.108812	0.183698	0.17828	0.19809	0.160013	0.203104	0.173064	0.0538929	0.0527126	0.0520475	0.134703	0.725305	0.514266	0.276139	0.0493212	0.360168	0.39508	0.201619	0.100774	0.0624557	0.267899	0.361114	0.485855	0.238561	0.0602243	0.119839	0.289305
1575	0.0671227	0.053397	0.0538604	0.0537182	0.0674705	0.049793	0.0582208	0.0502264	0.0659202	0.049138	0.086345	0.0618522	0.0608876	0.0757788	0.0862534	0.0525205	0.0840114	0.0818422	0.0815868	0.0561744	0.0803938	0.0816122	0.0643125	0.0539621	0.0670271	0.0983163	0.0868665	0.0604405	0.0949328	0.0770527
1577	0.0659783	0.0647206	0.0713867	0.0611825	0.076171	0.0650749	0.0678992	0.0716501	0.0669677	0.070022	0.187866	0.269401	0.283278	0.21639	0.058053	0.0671209	0.144062	0.352293	0.474706	0.358269	0.88114	0.614468	0.0560532	0.409219	0.100146	0.101035	0.102225	0.0673859	0.0647695	0.0651958
1579	0.0294472	0.0375476	0.0205486	0.0305477	0.0408144	0.024036	0.0426226	0.0347626	0.0306235	0.0327781	0.0420284	0.0374202	0.0447808	0.088381	0.889649	0.560426	0.309198	0.0919252	0.0804271	0.115072	0.225775	0.847322	0.480711	0.903755	0.290201	0.22096	0.228523	0.0387177	0.049028	0.122572
1581	0.123111	0.119966	0.124059	0.133657	0.138789	0.134491	0.134466	0.137675	0.142241	0.134607	0.439504	0.511979	0.228717	0.185187	0.444105	0.370512	0.14057	0.544887	0.470784	0.685822	0.462556	0.344282	0.223238	0.507732	0.265225	0.401949	0.257329	0.0852244	0.275533	0.394232
1582	0.0400799	0.024287	0.0269917	0.0240687	0.0335887	0.02966	0.0305019	0.0242552	0.0366035	0.030834	0.0477723	0.0421157	0.0508548	0.0434224	0.0444486	0.031249	0.0423721	0.0392849	0.0495487	0.0470645	0.0511181	0.034242	0.034533	0.0292765	0.0442317	0.0490896	0.0499698	0.0301597	0.0430846	0.0523939
1587	0.0577678	0.0447397	0.0482236	0.0498272	0.0513936	0.0542727	0.061861	0.0627843	0.0566412	0.0524462	0.0674329	0.0573593	0.0448966	0.0583926	0.234274	0.35025	0.0686901	0.441897	0.109202	0.0793377	0.553686	0.0570805	0.0553356	0.138848	0.0392976	0.122449	0.0842461	0.0479969	0.0839041	0.0705345
1598	0.0247966	0.0180207	0.0222941	0.0192685	0.0243317	0.0249063	0.0255294	0.0241291	0.0268199	0.026944	0.0346959	0.0246358	0.0254245	0.0300781	0.159015	0.12816	0.0311756	0.0487389	0.126921	0.23848	0.0316198	0.357581	0.0570828	0.197905	0.0777962	0.0435553	0.0736542	0.0227818	0.114848	0.163732
1603	0.157386	0.156937	0.146111	0.183244	0.160979	0.161921	0.167285	0.133028	0.184276	0.157145	0.179074	0.169214	0.268356	0.193561	0.137179	0.144266	0.202768	0.157432	0.174442	0.418132	0.143676	0.173535	0.108749	0.189349	0.146432	0.168091	0.276849	0.0871578	0.139748	0.150164
1604	0.0759019	0.0804446	0.0762484	0.0828944	0.0938564	0.0867742	0.0910359	0.092924	0.0998668	0.102583	0.203537	0.358011	0.11411	0.119538	0.73519	0.642395	0.121657	0.380083	0.167872	0.491351	0.564096	0.830863	0.105719	0.86671	0.178532	0.280428	0.156883	0.0496853	0.240804	0.294073
1605	0.0710485	0.0747013	0.062643	0.061429	0.0862204	0.0748299	0.0912618	0.0827224	0.0773861	0.0750846	0.0595461	0.0443844	0.0525969	0.071206	0.0514032	0.0490851	0.234924	0.0400545	0.0419445	0.0474132	0.163831	0.369609	0.0288167	0.0527465	0.0656714	0.0767234	0.0529729	0.0320135	0.0686205	0.0370694
1608	0.0780853	0.0870579	0.0654691	0.0705741	0.0816939	0.101888	0.0887901	0.0728201	0.105542	0.083732	0.118853	0.139247	0.460907	0.35381	0.225533	0.107704	0.147017	0.127076	0.151296	0.303295	0.325233	0.126273	0.0441016	0.088824	0.187649	0.216843	0.0846164	0.0904587	0.113568	0.106846
1612	0.125518	0.134872	0.131164	0.124891	0.134436	0.166334	0.149175	0.107491	0.140509	0.135133	0.0947443	0.104735	0.0979639	0.126894	0.316033	0.439143	0.0947213	0.312184	0.146131	0.197935	0.105764	0.262032	0.101611	0.651172	0.188342	0.18368	0.167974	0.10365	0.150668	0.0944051
1613	0.0881974	0.0825788	0.0722729	0.0789559	0.093987	0.0940179	0.0881992	0.0829131	0.0960435	0.0890423	0.426522	0.388593	0.420601	0.421516	0.170158	0.15521	0.0992793	0.418982	0.147978	0.411941	0.397943	0.11791	0.0918076	0.236913	0.10322	0.212974	0.224435	0.081897	0.215075	0.366176
1620	0.113209	0.101944	0.0903049	0.0811154	0.121404	0.116967	0.101328	0.0919858	0.12737	0.118361	0.122182	0.140626	0.117923	0.115983	0.130102	0.108902	0.154152	0.151785	0.211151	0.153441	0.167921	0.110741	0.0825981	0.182219	0.097585	0.174128	0.128847	0.0788458	0.178505	0.0879819
1625	0.17213	0.156713	0.154526	0.161374	0.182689	0.177891	0.178763	0.167696	0.17991	0.174866	0.429848	0.497594	0.348802	0.248919	0.530438	0.416476	0.334524	0.223869	0.169014	0.329189	0.500854	0.280475	0.281456	0.238114	0.30082	0.422348	0.406774	0.0702049	0.263198	0.563781
1627	0.105536	0.0973024	0.0976356	0.138176	0.106421	0.111303	0.107949	0.128752	0.15219	0.130419	0.642066	0.73386	0.545244	0.368649	0.584608	0.228164	0.489751	0.714352	0.64518	0.357359	0.695624	0.13482	0.315013	0.559169	0.468884	0.516964	0.0651892	0.345091	0.483583	0.815717
1630	0.0402299	0.0285348	0.0293367	0.0265574	0.039909	0.0371841	0.0320875	0.0370939	0.035521	0.0349553	0.0502581	0.0356648	0.0414718	0.0478678	0.0483944	0.034196	0.0429187	0.0461868	0.0562316	0.0547948	0.0448118	0.0476059	0.036898	0.0294668	0.0410092	0.0595163	0.0537809	0.0324739	0.0481389	0.0381824
1641	0.0846372	0.0966993	0.0803853	0.0768757	0.10121	0.10116	0.0963898	0.0982717	0.104056	0.105091	0.192363	0.133924	0.090146	0.0979357	0.172466	0.110204	0.169915	0.130291	0.124954	0.214378	0.246282	0.129123	0.111217	0.115007	0.159162	0.200068	0.150695	0.0633111	0.159269	0.176739
1643	0.0454134	0.0301603	0.0246086	0.0290151	0.0432262	0.0423594	0.0294756	0.0288305	0.05358	0.0429323	0.0523685	0.0625805	0.0347843	0.0766588	0.0597346	0.0338655	0.0467548	0.0575335	0.0591384	0.0658497	0.0525035	0.0636833	0.0300561	0.0480488	0.0320837	0.0657844	0.0597488	0.0365959	0.0768252	0.044016
1647	0.06022	0.0548612	0.0627029	0.0608111	0.0582068	0.0680484	0.0689843	0.0896088	0.0718898	0.0709729	0.56763	0.435581	0.417557	0.343393	0.411579	0.56393	0.340855	0.197263	0.663092	0.555305	0.814026	0.128489	0.160454	0.483927	0.180088	0.127341	0.124836	0.0787397	0.797915	0.692161
1649	0.0970814	0.087219	0.0684856	0.0792911	0.0869934	0.0812729	0.0899879	0.0900127	0.0983115	0.10159	0.451844	0.641598	0.36742	0.374472	0.175497	0.0887074	0.416748	0.168247	0.0712714	0.169871	0.53934	0.072698	0.155846	0.151664	0.223955	0.2387	0.0681044	0.05448	0.528225	0.409224
1650	0.13553	0.14363	0.121589	0.165944	0.16555	0.142815	0.166457	0.153539	0.157572	0.138434	0.359755	0.245886	0.271865	0.27255	0.294556	0.198281	0.270862	0.118145	0.373022	0.225424	0.32862	0.0761907	0.194223	0.159528	0.20201	0.254029	0.0874791	0.0482204	0.134306	0.247415
1651	0.085941	0.0858797	0.0780487	0.10615	0.129451	0.107986	0.106083	0.108665	0.11686	0.10931	0.603339	0.825953	0.34406	0.2725	0.21083	0.242206	0.200427	0.195656	0.37878	0.858389	0.844303	0.163944	0.371443	0.237772	0.15738	0.103267	0.186265	0.146461	0.36022	0.660454
1657	0.11478	0.120328	0.11858	0.111472	0.112099	0.123557	0.130204	0.0974858	0.124598	0.101971	0.190514	0.127639	0.2153	0.194473	0.0940376	0.275175	0.13126	0.164509	0.377056	0.19039	0.639557	0.177208	0.210004	0.19832	0.159468	0.223643	0.179092	0.0776137	0.0584443	0.0902167
1663	0.0802682	0.0707373	0.0817456	0.0780449	0.0825336	0.0818809	0.0825021	0.0875636	0.0851258	0.0901285	0.469511	0.64921	0.43176	0.330901	0.408462	0.167086	0.240291	0.419756	0.173012	0.279129	0.743254	0.173337	0.195987	0.516464	0.244582	0.198685	0.240858	0.105479	0.526072	0.404784
1666	0.0170724	0.0389007	0.0189869	0.059529	0.103304	0.0702804	0.0546005	0.0736857	0.0531357	0.0633003	0.437202	0.855616	0.500868	0.467284	0.606354	0.33914	0.983642	0.0118022	0.0193467	0.599603	0.876679	0.0167943	0.350691	0.0222056	0.226316	0.456201	0.0156615	0.0126394	0.399478	0.980872
1671	0.0802218	0.068428	0.0751334	0.0890608	0.0961339	0.0986113	0.107627	0.097057	0.0948059	0.105151	0.765483	0.747104	0.228815	0.167069	0.182978	0.1322	0.403817	0.182203	0.222518	0.302333	0.753391	0.0966193	0.324089	0.144035	0.247811	0.278472	0.0920831	0.05828	0.223014	0.517163
1675	0.0970798	0.103514	0.103773	0.124474	0.129151	0.132556	0.164122	0.122608	0.1655	0.133518	0.641893	0.915296	0.915157	0.734583	0.80274	0.879405	0.467776	0.300716	0.917477	0.87604	0.907471	0.903495	0.650139	0.240357	0.336847	0.470028	0.49876	0.057901	0.550701	0.565264
1679	0.0683788	0.0343611	0.0279892	0.0327892	0.0853581	0.0375802	0.0494128	0.0439397	0.0434176	0.0437195	0.904656	0.91353	0.0411738	0.0432328	0.898738	0.928434	0.0751326	0.386928	0.0851913	0.0967564	0.689263	0.306463	0.0322267	0.929034	0.121718	0.0761887	0.0701775	0.0362467	0.0799387	0.0552385
1681	0.0852524	0.068621	0.0738313	0.0894265	0.0943174	0.0746768	0.0903647	0.0861442	0.0899903	0.0852961	0.433559	0.370312	0.327696	0.180728	0.0983847	0.0971313	0.485242	0.760216	0.0601481	0.153256	0.465532	0.113452	0.237264	0.645888	0.122507	0.122624	0.0793775	0.044523	0.286658	0.274907
1684	0.0394216	0.0429623	0.0394548	0.0444652	0.0452677	0.0471983	0.0527664	0.0387286	0.0558397	0.0562848	0.192045	0.19264	0.12058	0.117078	0.140401	0.073846	0.120307	0.0555951	0.153466	0.0904423	0.18864	0.0395737	0.201607	0.146342	0.140531	0.474689	0.11466	0.0377443	0.041465	0.18192
1687	0.168312	0.170694	0.145321	0.14512	0.17089	0.180226	0.166735	0.186871	0.170994	0.163345	0.436933	0.509059	0.401357	0.344274	0.686255	0.660806	0.179396	0.557942	0.39637	0.752592	0.625659	0.464419	0.312251	0.291597	0.225431	0.462103	0.353658	0.0718986	0.441535	0.279689
1688	0.0479999	0.0410747	0.0405506	0.052227	0.0424339	0.054198	0.0613808	0.0669708	0.0697628	0.0653344	0.0945058	0.903984	0.0559578	0.0620649	0.0454748	0.0405138	0.0759896	0.519352	0.196093	0.169714	0.489936	0.0377398	0.228303	0.0451041	0.0517876	0.188255	0.0599536	0.0483038	0.917996	0.550211
1690	0.062233	0.0543236	0.0547132	0.073077	0.0628769	0.0591676	0.0589277	0.0867493	0.0792964	0.0752771	0.45399	0.622783	0.0992091	0.138283	0.0725154	0.0595052	0.314899	0.245942	0.0415903	0.146684	0.194167	0.0505487	0.0691215	0.0404982	0.129584	0.165265	0.0402787	0.0407263	0.217671	0.110896
1697	0.0511343	0.0447399	0.0460718	0.0542868	0.0538834	0.0496846	0.058469	0.0479001	0.055894	0.0528227	0.0978348	0.0637951	0.0597436	0.064542	0.117986	0.0465635	0.0819703	0.0727774	0.109558	0.0926859	0.0876108	0.0591754	0.0635923	0.0744144	0.0500922	0.126543	0.0821354	0.053357	0.0656905	0.0822405
1700	0.0915634	0.111274	0.102835	0.112785	0.11517	0.10937	0.133095	0.120919	0.139158	0.117323	0.344226	0.173013	0.283159	0.275421	0.710077	0.71112	0.0785429	0.0436587	0.519032	0.666808	0.934264	0.0446989	0.435484	0.900664	0.229093	0.315579	0.0597916	0.0598154	0.303559	0.0411044
1701	0.115139	0.125851	0.141037	0.147814	0.117539	0.0950626	0.142086	0.117347	0.137545	0.140353	0.171301	0.258886	0.213439	0.200512	0.313988	0.418957	0.154597	0.584989	0.364237	0.497206	0.57423	0.293171	0.184914	0.632347	0.199461	0.264755	0.211081	0.120058	0.243994	0.564636
1703	0.0837775	0.152566	0.110881	0.135235	0.150696	0.156132	0.119707	0.07701	0.115432	0.0981174	0.13093	0.0848083	0.182721	0.183919	0.105501	0.0650041	0.148759	0.0953664	0.129473	0.0977362	0.20496	0.179493	0.0462385	0.112495	0.16601	0.177037	0.158196	0.103182	0.070552	0.113027
1711	0.0474153	0.0393273	0.0373374	0.0368507	0.0518354	0.0678238	0.0505415	0.0392548	0.0461456	0.0492467	0.062949	0.0523682	0.0662492	0.0732326	0.0485498	0.0487398	0.0600031	0.0503371	0.0549351	0.0642328	0.103298	0.0518595	0.0465718	0.0541906	0.0502698	0.0673808	0.0611166	0.0470066	0.0610358	0.0514911
1720	0.0589514	0.0515807	0.0527747	0.0460667	0.0575536	0.0583061	0.0516912	0.0557365	0.0546468	0.0545883	0.0838991	0.0766146	0.0663875	0.0751776	0.103342	0.403311	0.0737612	0.0738806	0.158429	0.145558	0.0796956	0.644096	0.126194	0.259712	0.34931	0.162696	0.117756	0.0584548	0.0834665	0.0864655

## Sheet: BREAST BIV
BIVALENT_Domain	Control_ B_30	Control_ B_31	Control_ B_32	Control_ B_33	Control_ B_34	Control_ B_35	Control_ B_36	Control_ B_37	Control_ B_38	Control_ B_39	Control_ B_40	Control_ B_41	Control_ B_42	Control_ B_43	Control_ B_44	Control_ B_45	Control_ B_46	Control_ B_47	Control_ B_48	AU565	BT-20	CAL-120	CAL-51	CAL-85-1	CAMA-1	COLO-824	EFM-192A	EVSA-T	HCC-1569	HDQ-P1	Hs-578-T	MCF7	MDA-MB-231	MDA-MB-361	MDA-MB-415	MDA-MB-436	MDA-MB-453	MDA-MB-468	MRK-nu-1	OCUB-M	BT-474	BT-483	BT-549	CAL-148	DU-4475	EFM-19	HCC-1143	HCC-1187	HCC-1395
179	0.0383651	0.0570709	0.0567905	0.0457075	0.0642214	0.0534303	0.0538854	0.0399879	0.0585995	0.0587637	0.0292007	0.0540511	0.0449386	0.0555874	0.0430484	0.0497696	0.0612666	0.0476681	0.039979	0.0380634	0.0635109	0.0498521	0.0520546	0.0436599	0.0441165	0.0540307	0.0361986	0.0436163	0.0498281	0.0479413	0.069625	0.048805	0.0435815	0.0525302	0.0524072	0.090184	0.0471667	0.0606252	0.0638091	0.0427429	0.0584748	0.0262742	0.0492846	0.0479797	0.0359649	0.0347897	0.0420605	0.0559478	0.0397331
222	0.124857	0.103148	0.243897	0.0868972	0.100133	0.118045	0.126694	0.0706531	0.121463	0.128275	0.0712318	0.129825	0.144308	0.106103	0.123046	0.0911692	0.126585	0.104336	0.090154	0.0425565	0.0501097	0.0308732	0.425566	0.0158994	0.215527	0.0680517	0.21799	0.206074	0.0797662	0.0308182	0.671924	0.218463	0.0307697	0.24003	0.141175	0.40817	0.594309	0.0345508	0.0501069	0.21132	0.204001	0.213269	0.114756	0.0363866	0.0378617	0.21526	0.0234223	0.0629108	0.434746
229	0.0484087	0.0853784	0.0662371	0.074801	0.085229	0.0854693	0.082222	0.0608037	0.0772849	0.0743485	0.0683019	0.072856	0.0653697	0.0693897	0.0610399	0.0727033	0.0836875	0.0588618	0.0673884	0.103306	0.108975	0.0896184	0.106344	0.100259	0.111018	0.100539	0.0874316	0.109501	0.0955183	0.0863512	0.09851	0.0698158	0.082079	0.106282	0.110117	0.0991255	0.0896317	0.0891135	0.110592	0.102154	0.0951824	0.086711	0.0961424	0.10681	0.080811	0.111704	0.0728409	0.116753	0.11039
230	0.0287007	0.0434723	0.0851903	0.0293243	0.0423078	0.0349752	0.0310983	0.0189424	0.0321998	0.0399378	0.0221251	0.0504856	0.0367525	0.0346331	0.0290448	0.0408306	0.0558721	0.0180042	0.0280496	0.0167922	0.018641	0.0949058	0.281892	0.015081	0.0181735	0.0582334	0.0139825	0.0150228	0.586026	0.0981448	0.508735	0.0923484	0.0983588	0.0152043	0.0118822	0.242491	0.0134231	0.0128425	0.122644	0.049272	0.0213476	0.00844294	0.0997291	0.124893	0.013179	0.012065	0.0139543	0.0391649	0.360218
232	0.0418622	0.0660093	0.0666807	0.0554106	0.0717362	0.0682507	0.0730373	0.0487357	0.0643654	0.0684684	0.0515036	0.0645109	0.0439449	0.0650831	0.04667	0.0670827	0.0732395	0.0491199	0.0567266	0.0629388	0.0649406	0.0786925	0.0661199	0.0416239	0.0718623	0.0690505	0.0638738	0.0873343	0.0849111	0.0888699	0.0845114	0.0492908	0.0539957	0.0618826	0.0578184	0.0670563	0.0872541	0.0550965	0.0798693	0.0740495	0.0666644	0.0523849	0.0552407	0.0560164	0.0616351	0.0567288	0.0543609	0.0690851	0.0713838
264	0.0242389	0.0410612	0.038987	0.0379995	0.0427323	0.0416265	0.040729	0.0230095	0.041555	0.0412607	0.0272935	0.0379417	0.0272346	0.0411882	0.026695	0.0420214	0.0421192	0.0265786	0.0303322	0.0379557	0.0317924	0.0498019	0.0355566	0.0355695	0.0291093	0.038223	0.0332581	0.0328213	0.0391801	0.0335177	0.0708119	0.0284627	0.0375212	0.0310611	0.0369909	0.0303957	0.0301561	0.0327969	0.0432488	0.0310877	0.0392912	0.0263195	0.0375416	0.0323694	0.0307276	0.0276073	0.0260228	0.0441494	0.0327891
292	0.0254823	0.0390955	0.0395104	0.0395153	0.0335898	0.046304	0.0382429	0.0377982	0.0407444	0.0426502	0.0349231	0.0428106	0.032387	0.0350237	0.0306836	0.0489677	0.0475948	0.0402426	0.0390213	0.363207	0.0367277	0.0615117	0.0289642	0.0522907	0.174973	0.0588393	0.102579	0.151667	0.0344075	0.0870533	0.0428544	0.0701009	0.0438002	0.0598053	0.180686	0.079333	0.0536588	0.22606	0.0693033	0.143708	0.113417	0.0575067	0.0560918	0.168137	0.0324157	0.0723631	0.0284792	0.115042	0.173303
315	0.0693	0.0806646	0.215451	0.0658982	0.0756434	0.0810589	0.0685511	0.071904	0.0894168	0.0838926	0.0534737	0.0662534	0.0638176	0.0957996	0.0635508	0.0825608	0.0763358	0.0675616	0.0817973	0.066668	0.510298	0.063858	0.203463	0.0438481	0.317939	0.129838	0.153353	0.379054	0.261056	0.109444	0.0601683	0.407754	0.530912	0.279385	0.0509402	0.122967	0.746139	0.412629	0.656912	0.365911	0.123791	0.105602	0.0459947	0.189178	0.855313	0.0570102	0.11478	0.0797581	0.342602
319	0.112748	0.131514	0.279787	0.120882	0.120834	0.14004	0.116298	0.10304	0.106074	0.110572	0.0929024	0.127301	0.100801	0.145164	0.100311	0.122797	0.12228	0.104974	0.127486	0.0944557	0.133601	0.214521	0.161334	0.0739513	0.928351	0.173132	0.101231	0.368093	0.462508	0.163458	0.438574	0.0901552	0.618201	0.0474908	0.397361	0.173453	0.498251	0.314672	0.826395	0.594773	0.252324	0.493185	0.133442	0.609909	0.926293	0.843449	0.0784269	0.0826422	0.343159
323	0.0601481	0.0770191	0.115886	0.0747365	0.078081	0.0970664	0.0710268	0.0555558	0.0675769	0.0816785	0.0543511	0.0719278	0.0727751	0.0734189	0.0560385	0.0808386	0.0682213	0.0574274	0.0722207	0.218169	0.907091	0.221232	0.274376	0.0625848	0.685111	0.118796	0.218753	0.0398683	0.794832	0.546981	0.559616	0.368253	0.619679	0.305241	0.384195	0.731805	0.299977	0.643686	0.0768087	0.175109	0.0585081	0.55012	0.507862	0.141103	0.0381974	0.104486	0.443361	0.125676	0.303388
325	0.088931	0.10572	0.164675	0.0772538	0.0795285	0.08631	0.0881685	0.0759293	0.0905613	0.117044	0.0752958	0.133845	0.0981679	0.0853389	0.0903787	0.103964	0.14133	0.0794726	0.0733182	0.102185	0.0572064	0.073162	0.201588	0.057239	0.0586538	0.066825	0.0463297	0.0528189	0.353615	0.0603908	0.672349	0.879919	0.0548588	0.0492367	0.043984	0.0486896	0.0516191	0.050183	0.0669487	0.0634819	0.0448651	0.0394975	0.0679762	0.057158	0.0381235	0.0532661	0.0444557	0.107374	0.122651
326	0.184159	0.201929	0.308046	0.173878	0.15143	0.205215	0.166949	0.121937	0.159753	0.154487	0.136789	0.179448	0.14523	0.146197	0.141521	0.155041	0.185985	0.103713	0.152911	0.255929	0.966732	0.253283	0.150098	0.0840338	0.950887	0.10025	0.30655	0.44777	0.65144	0.370509	0.425907	0.690692	0.0941667	0.800491	0.1577	0.337188	0.901777	0.900292	0.644673	0.817695	0.677472	0.931144	0.16636	0.608463	0.676509	0.418748	0.951865	0.19465	0.437324
328	0.10914	0.124036	0.110221	0.114576	0.122547	0.135597	0.119365	0.0938002	0.113463	0.118829	0.102151	0.116776	0.090131	0.133048	0.109789	0.127484	0.11714	0.104496	0.11599	0.216059	0.16551	0.0993661	0.099108	0.0505177	0.260771	0.162587	0.271337	0.17044	0.176539	0.230478	0.28142	0.264714	0.252674	0.10824	0.198451	0.284027	0.0773051	0.306264	0.132912	0.172739	0.263055	0.261154	0.13335	0.283327	0.0625659	0.195415	0.0739839	0.366485	0.162728
330	0.0893787	0.0990922	0.107074	0.0912608	0.0942161	0.0996688	0.0920887	0.0767117	0.0940243	0.0979087	0.0746173	0.0995899	0.0835502	0.0901216	0.0766159	0.101382	0.103795	0.080406	0.081402	0.153222	0.371395	0.122261	0.130754	0.0352298	0.238473	0.238298	0.229663	0.104059	0.304505	0.13918	0.0719306	0.285319	0.209841	0.150585	0.0658419	0.248516	0.253151	0.212119	0.208911	0.248395	0.197781	0.298256	0.0854054	0.200096	0.143025	0.139069	0.328056	0.0831288	0.128091
331	0.0573661	0.0756042	0.07749	0.0616657	0.0638399	0.0776044	0.070623	0.0548274	0.131491	0.0813573	0.0531668	0.0696965	0.0575308	0.0952258	0.0559677	0.0596746	0.0725479	0.0523535	0.06529	0.0626819	0.0699356	0.107372	0.0703302	0.0746182	0.0570505	0.0725394	0.061796	0.0767222	0.0774222	0.179909	0.0745621	0.0642432	0.119493	0.080781	0.071319	0.105988	0.0627729	0.07863	0.0852072	0.0591964	0.0651452	0.0540194	0.176086	0.0645386	0.094949	0.0700701	0.132602	0.0608113	0.174291
338	0.125635	0.126168	0.147322	0.105967	0.125678	0.117868	0.134395	0.0914989	0.11977	0.135858	0.0827522	0.132724	0.132242	0.153781	0.109881	0.137616	0.131861	0.0820227	0.0961054	0.0786626	0.0779909	0.103066	0.0664871	0.059599	0.1356	0.158224	0.078157	0.109595	0.215905	0.377755	0.0648932	0.240625	0.146162	0.252384	0.101679	0.130562	0.0936073	0.143697	0.106283	0.225845	0.400724	0.174523	0.0995292	0.153305	0.90463	0.136581	0.0816936	0.34036	0.104156
345	0.0608041	0.0620455	0.14781	0.0770114	0.0884679	0.0738402	0.0824383	0.0439395	0.0672788	0.0803144	0.0589832	0.0700233	0.0637608	0.0729644	0.057346	0.0920648	0.0672815	0.0442414	0.0656329	0.203154	0.309839	0.0481946	0.0467253	0.0436062	0.0479657	0.132496	0.0472944	0.064548	0.559809	0.0459095	0.0619172	0.161959	0.0448129	0.0538252	0.0583643	0.05446	0.0442382	0.0983241	0.424373	0.047762	0.0528272	0.0698927	0.0478399	0.051361	0.0445905	0.0671548	0.0742209	0.0560991	0.107108
346	0.0606458	0.0812897	0.0689259	0.0761244	0.0798866	0.0966784	0.0847618	0.0507262	0.069767	0.0773795	0.0573613	0.0749064	0.0526522	0.071209	0.0578536	0.0909622	0.0817634	0.0553297	0.0645145	0.0559321	0.604305	0.162743	0.092926	0.0857052	0.0608282	0.475079	0.0470425	0.0465852	0.530282	0.20693	0.315016	0.111123	0.0664668	0.0517457	0.0611918	0.517567	0.0435498	0.075174	0.0850699	0.0509754	0.0552105	0.0438418	0.335768	0.0467977	0.1592	0.0511799	0.749417	0.275779	0.478886
351	0.0683815	0.0685334	0.114051	0.0584737	0.07639	0.0633573	0.0768183	0.0517057	0.0652565	0.0754998	0.0510098	0.0741391	0.0684055	0.082924	0.0618543	0.068618	0.0705482	0.0598734	0.0638853	0.0428333	0.0442113	0.0477065	0.072593	0.0462265	0.0520199	0.130251	0.0421468	0.0375395	0.129024	0.0493431	0.0626107	0.0599956	0.0429662	0.053258	0.0475266	0.0366896	0.259687	0.0471353	0.0654782	0.0884725	0.0394526	0.0386393	0.0707922	0.0717916	0.225272	0.0446159	0.0425433	0.0538204	0.650679
356	0.151099	0.142846	0.195067	0.132966	0.128449	0.130912	0.137989	0.112306	0.141436	0.144166	0.117831	0.148367	0.136093	0.155304	0.127311	0.141794	0.14367	0.120063	0.139145	0.184797	0.175172	0.176	0.201225	0.0416281	0.149099	0.232393	0.158401	0.196807	0.208669	0.171308	0.192475	0.237033	0.221578	0.167368	0.111653	0.169696	0.551006	0.20721	0.205972	0.229097	0.229159	0.23244	0.128963	0.237313	0.0534281	0.191151	0.141454	0.184255	0.222505
357	0.0582149	0.0627089	0.0836257	0.0533849	0.0410832	0.0513423	0.0495267	0.0325663	0.0500275	0.0561206	0.0311589	0.0863281	0.0594552	0.0552975	0.0812336	0.050636	0.0809988	0.0324668	0.0422091	0.0937774	0.190764	0.0754308	0.0484862	0.0252338	0.102674	0.49292	0.145483	0.0662781	0.489565	0.0597742	0.180155	0.287228	0.0251335	0.16343	0.0217705	0.46345	0.0129589	0.229296	0.423737	0.459071	0.0607757	0.0532376	0.0463073	0.14747	0.0378317	0.0573408	0.37314	0.0716505	0.199807
359	0.0696217	0.0948293	0.229018	0.0826606	0.0992353	0.0878341	0.086685	0.0796494	0.0810563	0.0845578	0.0768199	0.0901693	0.0833849	0.0838349	0.0699154	0.0932298	0.108333	0.0695159	0.0644595	0.0624893	0.404578	0.217985	0.181801	0.0907987	0.373578	0.191404	0.149302	0.149526	0.206833	0.181644	0.132115	0.361246	0.614436	0.250495	0.0863666	0.197201	0.731024	0.142167	0.273203	0.119292	0.205462	0.198732	0.214414	0.182985	0.669035	0.461201	0.193498	0.164385	0.199558
360	0.12288	0.130425	0.295013	0.126018	0.153857	0.135083	0.118415	0.135881	0.114978	0.134332	0.0935912	0.121218	0.119486	0.125074	0.105555	0.124013	0.143179	0.107954	0.0933091	0.0606345	0.747724	0.66617	0.575445	0.09316	0.788776	0.850278	0.468547	0.11382	0.531941	0.664929	0.158057	0.607168	0.409927	0.548208	0.174423	0.407665	0.621328	0.147146	0.487871	0.344311	0.65242	0.278853	0.250489	0.702577	0.781262	0.540676	0.70468	0.353237	0.367305
364	0.0610514	0.0878698	0.0963477	0.0766189	0.0842092	0.0758246	0.0940286	0.0747482	0.0901121	0.0756784	0.061624	0.0935548	0.0666227	0.0909042	0.0849466	0.0834489	0.0922823	0.0547242	0.0813013	0.109973	0.135211	0.194665	0.27807	0.0387738	0.103997	0.20451	0.0540351	0.0994265	0.370213	0.06632	0.148113	0.161756	0.513723	0.148319	0.0459931	0.0624062	0.0368893	0.21619	0.307483	0.143161	0.0631822	0.0664999	0.0611913	0.151296	0.963878	0.0486373	0.138576	0.0556172	0.168419
372	0.034479	0.0566431	0.0464381	0.0520263	0.0569399	0.0511851	0.0509499	0.041378	0.0788714	0.0547553	0.0435043	0.0583203	0.0501158	0.0428557	0.0553876	0.0614399	0.0662775	0.0515511	0.0478834	0.175833	0.0654886	0.0566849	0.0458291	0.0558425	0.231925	0.108483	0.0548537	0.0503578	0.0580074	0.0624234	0.0705508	0.0276015	0.0455279	0.0400968	0.0596066	0.0472867	0.0432536	0.0407094	0.0699093	0.0485488	0.0536162	0.0349793	0.117521	0.0515036	0.0596353	0.0546681	0.0539871	0.0740049	0.0451079
374	0.0126731	0.0233941	0.023165	0.0116511	0.0241251	0.0211603	0.0154018	0.00804505	0.020132	0.0206136	0.0135761	0.0137266	0.0126628	0.0165692	0.0122729	0.0176649	0.0230013	0.00922971	0.0144402	0.0184694	0.0175156	0.0163714	0.0166614	0.0128483	0.0220589	0.0177341	0.0147295	0.0227353	0.0259243	0.0156301	0.0283524	0.0163989	0.00297536	0.0172488	0.016575	0.0167844	0.014406	0.01019	0.0222969	0.00604276	0.0127668	0.0142815	0.0128705	0.0113995	0.0153662	0.0142186	0.0105805	0.0253514	0.0125386
378	0.0914638	0.138281	0.124471	0.116455	0.130268	0.137985	0.120285	0.0878106	0.0995499	0.127409	0.0800272	0.112411	0.0896923	0.138076	0.10012	0.116669	0.117983	0.103069	0.11388	0.385852	0.361536	0.139189	0.0513752	0.157443	0.142408	0.291661	0.0782278	0.0513457	0.339069	0.160429	0.225518	0.270267	0.112767	0.184226	0.0660277	0.18692	0.358814	0.374613	0.553797	0.284123	0.187606	0.159224	0.169507	0.0781223	0.176274	0.145631	0.197775	0.123504	0.193969
383	0.0465252	0.0607565	0.0918844	0.0377836	0.048782	0.0556672	0.0469888	0.0324374	0.0605799	0.05504	0.03823	0.0570337	0.0491269	0.0555698	0.0313913	0.0604229	0.0561268	0.0406131	0.0487082	0.0362593	0.0344479	0.101183	0.0400083	0.031091	0.0366691	0.0346872	0.0282835	0.0319372	0.0508391	0.0568705	0.0682709	0.0226082	0.0347142	0.0355703	0.0276069	0.0592157	0.0298984	0.0239245	0.0474392	0.0252481	0.0378166	0.0257733	0.0538256	0.0299185	0.108463	0.0247054	0.0328225	0.0444439	0.0298387
384	0.0261207	0.0446544	0.179174	0.0366568	0.0410955	0.0394139	0.039638	0.0214721	0.0431681	0.0402959	0.0343569	0.0385364	0.0280998	0.0367599	0.0309014	0.0385051	0.0493321	0.037384	0.0805422	0.0420682	0.0345961	0.0285856	0.0438655	0.0327027	0.0590519	0.0375318	0.0705329	0.450209	0.0416188	0.101683	0.0419708	0.0986896	0.038047	0.0410399	0.0448354	0.047918	0.515541	0.0512773	0.0694815	0.0389511	0.0437136	0.0309419	0.0392452	0.449757	0.0422529	0.647884	0.039687	0.0485443	0.0312102
386	0.0886812	0.11878	0.318196	0.122375	0.112031	0.156673	0.0885887	0.0944894	0.103929	0.0963784	0.0626188	0.0938777	0.0733308	0.123976	0.0797045	0.105438	0.106238	0.0748128	0.0901319	0.475797	0.709781	0.147729	0.557148	0.0860869	0.467615	0.448002	0.464653	0.481143	0.227381	0.235568	0.43235	0.464662	0.490685	0.337856	0.101485	0.19187	0.44607	0.485176	0.410207	0.586908	0.510717	0.609839	0.289043	0.281697	0.549205	0.534108	0.177007	0.25956	0.424319
390	0.027424	0.0487589	0.0461268	0.0467613	0.0622895	0.0532784	0.0458754	0.0287013	0.0458266	0.04352	0.038721	0.0457973	0.0312816	0.0505409	0.0294164	0.0413897	0.0480796	0.0306042	0.0444241	0.201285	0.205205	0.0597423	0.199463	0.0323027	0.194914	0.0627949	0.198499	0.189611	0.0730802	0.165948	0.198868	0.0376177	0.0611906	0.172159	0.0424916	0.0473496	0.14106	0.174649	0.186448	0.200087	0.201687	0.199153	0.0404766	0.181653	0.0467442	0.207081	0.134692	0.0559836	0.22669
478	0.0702767	0.0832973	0.192173	0.0557436	0.0628039	0.0653764	0.0634368	0.0422188	0.0549798	0.0585843	0.0527183	0.0625201	0.0552274	0.065476	0.0627694	0.0735768	0.0782672	0.0507748	0.0676296	0.0475311	0.0340293	0.0549357	0.0560498	0.0453085	0.037709	0.0426209	0.0349702	0.050832	0.0541778	0.0493052	0.0425734	0.0296473	0.0280674	0.035608	0.0302739	0.0349583	0.0345525	0.037458	0.0434424	0.0538151	0.0378467	0.0305071	0.031221	0.0347017	0.0299387	0.0394958	0.0346069	0.070007	0.0352913
479	0.0708403	0.0909294	0.220886	0.0783743	0.0908093	0.105585	0.0817119	0.0686869	0.0818182	0.0935593	0.0622732	0.0943476	0.0797416	0.0923002	0.0657264	0.0825643	0.0967703	0.062633	0.0713571	0.0477833	0.756418	0.332265	0.198951	0.0578507	0.886051	0.602647	0.362571	0.0677904	0.227505	0.17241	0.296951	0.488017	0.486397	0.407737	0.116341	0.311018	0.784167	0.415636	0.152407	0.11843	0.359363	0.156886	0.0999376	0.849635	0.671317	0.549001	0.575236	0.0611381	0.279803
484	0.0972388	0.128671	0.290089	0.104868	0.1408	0.146463	0.128811	0.0931582	0.11081	0.135478	0.0932404	0.126116	0.0960467	0.11187	0.102038	0.141741	0.156042	0.0802557	0.0982933	0.0557298	0.733994	0.32947	0.0781402	0.0657643	0.356038	0.317604	0.308083	0.196756	0.232706	0.113297	0.211053	0.19011	0.66562	0.194686	0.207125	0.255578	0.8403	0.351593	0.375579	0.318039	0.311988	0.332449	0.166739	0.188093	0.885445	0.376744	0.25787	0.197935	0.362936
486	0.0555603	0.0584849	0.183537	0.0391772	0.0540537	0.0464826	0.0432085	0.0440428	0.055602	0.0544485	0.0336614	0.0638108	0.0561924	0.0541359	0.04401	0.0465667	0.0675465	0.037336	0.0394045	0.0796118	0.744304	0.24631	0.0528656	0.0412354	0.033581	0.145526	0.0524353	0.149239	0.135279	0.10483	0.214069	0.0457649	0.690369	0.0481959	0.0354255	0.421622	0.0247188	0.331923	0.0574269	0.245378	0.0418431	0.0863729	0.168959	0.173812	0.720605	0.0304388	0.100858	0.0499996	0.299666
488	0.107121	0.129675	0.163636	0.134642	0.152154	0.148517	0.128034	0.122294	0.133669	0.119487	0.116482	0.136568	0.108609	0.109627	0.117013	0.147153	0.128673	0.102604	0.113517	0.0959057	0.870828	0.296066	0.13772	0.0899038	0.193624	0.287968	0.0790585	0.166371	0.126923	0.0939223	0.362314	0.0849591	0.10068	0.426298	0.292887	0.104663	0.791475	0.521423	0.178065	0.470479	0.128859	0.177354	0.163735	0.221281	0.925481	0.161019	0.506675	0.211036	0.122395
490	0.162035	0.19197	0.314473	0.188611	0.20998	0.216434	0.167588	0.177344	0.135205	0.18535	0.140533	0.182571	0.181666	0.176773	0.138339	0.167105	0.210532	0.136925	0.134611	0.0491169	0.539569	0.279099	0.736889	0.105451	0.869016	0.532245	0.582009	0.241527	0.508626	0.426062	0.300288	0.427246	0.767513	0.776595	0.232253	0.1782	0.347674	0.612691	0.137561	0.655556	0.859357	0.525789	0.166584	0.856695	0.946562	0.350926	0.932451	0.189966	0.195949
491	0.0400065	0.0621844	0.053482	0.0581317	0.0629473	0.0561245	0.0527989	0.0370145	0.0518129	0.0572411	0.0486372	0.0568323	0.0450148	0.0606823	0.0441096	0.0595888	0.0542007	0.0386372	0.0573139	0.0407479	0.0401129	0.157054	0.0401137	0.0324302	0.0408216	0.039852	0.0296656	0.0403936	0.0327697	0.0628463	0.045191	0.0560075	0.0215723	0.0561418	0.0499724	0.0357148	0.0490239	0.0474209	0.0578891	0.0415342	0.044749	0.0331216	0.0420796	0.0349241	0.0252716	0.032827	0.0526387	0.0372485	0.0309044
492	0.115856	0.159574	0.142761	0.118215	0.147709	0.160428	0.11782	0.100176	0.113338	0.127724	0.0921463	0.125022	0.111702	0.145486	0.112565	0.142168	0.14409	0.0984478	0.100104	0.126068	0.340166	0.13068	0.469537	0.0541651	0.106872	0.0606432	0.117093	0.0563442	0.319826	0.0834744	0.505695	0.415239	0.35994	0.430776	0.133103	0.422592	0.0489378	0.400509	0.299653	0.315848	0.0838493	0.155338	0.153631	0.0680016	0.0539053	0.322171	0.16221	0.173975	0.225772
495	0.0670409	0.0831979	0.0912048	0.0767371	0.0797659	0.0810054	0.082394	0.0617806	0.0835404	0.083007	0.0589432	0.0806501	0.0712749	0.0870013	0.065462	0.0813753	0.0860774	0.0624506	0.0574889	0.117813	0.188225	0.0964664	0.0792251	0.0486022	0.0488015	0.103955	0.0539918	0.0798904	0.0807254	0.0872279	0.120721	0.0540427	0.0860322	0.0541839	0.0683559	0.168101	0.0437299	0.152811	0.291477	0.059223	0.0575682	0.0402013	0.09924	0.0624643	0.650979	0.0504138	0.0724025	0.0716134	0.234156
498	0.0223535	0.0420443	0.0435979	0.0396758	0.0464275	0.0451438	0.0412211	0.0541257	0.0403296	0.0405488	0.0300129	0.0374063	0.0319365	0.0375495	0.0263399	0.0349363	0.0513624	0.0266348	0.0348546	0.0385522	0.0501574	0.0428394	0.0583088	0.0371334	0.0522849	0.0640222	0.0334933	0.052465	0.0453214	0.0500214	0.0514977	0.0340389	0.0389308	0.0594814	0.0454439	0.0462978	0.0484829	0.0437523	0.0682959	0.0386355	0.0518762	0.0307119	0.037181	0.0320196	0.0499389	0.043412	0.0426298	0.0353355	0.0439143
501	0.187671	0.198977	0.282245	0.193841	0.185288	0.21958	0.190119	0.144525	0.174549	0.19928	0.14777	0.212844	0.162163	0.209938	0.168432	0.211628	0.19395	0.152526	0.163748	0.624241	0.89613	0.299251	0.0866734	0.0720143	0.637658	0.562959	0.218328	0.494297	0.582507	0.129729	0.327984	0.865485	0.554799	0.514253	0.0548697	0.662353	0.872953	0.500108	0.582633	0.646668	0.592079	0.683242	0.417994	0.419401	0.846558	0.0650205	0.583693	0.294886	0.327932
505	0.061752	0.0706153	0.274608	0.0649635	0.0749113	0.0749892	0.0713643	0.0522869	0.0784881	0.0707928	0.0631232	0.070701	0.0524875	0.0768156	0.0516886	0.0745423	0.0818181	0.0561753	0.0617675	0.073464	0.926435	0.10463	0.0817906	0.0853942	0.68465	0.391016	0.14405	0.498488	0.678422	0.16069	0.449586	0.67928	0.864477	0.415481	0.204406	0.324217	0.882302	0.323442	0.875636	0.297663	0.353324	0.310152	0.0857837	0.207525	0.908702	0.870534	0.170549	0.0848288	0.0877915
507	0.0844933	0.109265	0.125198	0.0878849	0.0940876	0.103406	0.0909546	0.0691185	0.0926686	0.106659	0.0712812	0.103858	0.0777508	0.0908965	0.0775937	0.101106	0.0974571	0.0712222	0.0865051	0.162191	0.110813	0.0860953	0.129881	0.0527235	0.127181	0.287064	0.160111	0.111558	0.230849	0.0843558	0.0715538	0.13799	0.0526169	0.0536836	0.0982822	0.0951584	0.051172	0.133057	0.30239	0.0516954	0.14683	0.250154	0.0677978	0.0892512	0.119052	0.176263	0.0941283	0.114036	0.0745138
509	0.0451507	0.0691614	0.0799721	0.057316	0.0672304	0.0631329	0.0598544	0.0458239	0.069874	0.0649892	0.0441016	0.0676009	0.0482174	0.0655367	0.0432989	0.065804	0.0625533	0.0477969	0.061749	0.0572305	0.0544487	0.0522381	0.0675474	0.0646512	0.0610763	0.0730101	0.0493378	0.0565925	0.113033	0.0591687	0.0778769	0.0532705	0.0484112	0.05173	0.0659099	0.0646227	0.0497468	0.0584216	0.0746854	0.110518	0.0587263	0.0487049	0.0598685	0.0524312	0.0850836	0.0545347	0.0460665	0.111371	0.0522973
511	0.0329633	0.0389805	0.0344657	0.040655	0.0393009	0.0442258	0.0378937	0.0290389	0.0383632	0.0377106	0.0284719	0.0372451	0.0302465	0.0464563	0.0321006	0.0426658	0.0387638	0.0340161	0.0397382	0.036205	0.033497	0.0403593	0.0542595	0.0370871	0.0622175	0.0475361	0.0329819	0.0381272	0.037029	0.0457331	0.039801	0.0302152	0.0345581	0.0321696	0.0450017	0.0352706	0.0336626	0.0370547	0.0458028	0.0461815	0.040557	0.030828	0.0341561	0.03137	0.0351422	0.0331549	0.0374534	0.0615926	0.0294341
512	0.0356544	0.0391493	0.201184	0.0268891	0.0542819	0.0635974	0.0290482	0.0570565	0.0529159	0.0450511	0.0487369	0.0424367	0.0258014	0.0324087	0.0284801	0.057031	0.039717	0.0314451	0.0337759	0.0230231	0.451788	0.0371455	0.0255961	0.0252254	0.973905	0.0591226	0.561822	0.659528	0.205971	0.0251848	0.0204729	0.62458	0.2139	0.023523	0.0414222	0.0295485	0.979466	0.245055	0.743363	0.351981	0.118781	0.216189	0.145403	0.435789	0.982814	0.892246	0.0789617	0.0524091	0.0879569
513	0.0994174	0.143391	0.327706	0.129275	0.134515	0.146334	0.114294	0.114474	0.114716	0.123008	0.101265	0.131911	0.106727	0.114034	0.0968502	0.145337	0.135964	0.0951027	0.12575	0.063879	0.839811	0.304647	0.252498	0.140551	0.552988	0.565406	0.325057	0.200989	0.705572	0.276817	0.58283	0.933444	0.568837	0.948221	0.204787	0.306693	0.871392	0.417535	0.864722	0.92239	0.843946	0.853705	0.218106	0.523139	0.542546	0.700174	0.596844	0.153241	0.410667
514	0.098846	0.103237	0.200181	0.0946077	0.0975233	0.117727	0.100262	0.0799052	0.0961826	0.100438	0.0773483	0.106331	0.0883039	0.109003	0.0851785	0.10885	0.103852	0.0954254	0.0875568	0.0429391	0.516413	0.04621	0.175944	0.128603	0.717577	0.518381	0.150943	0.118312	0.102574	0.111271	0.0583759	0.570275	0.38195	0.147414	0.0822605	0.312629	0.643124	0.128967	0.283361	0.134552	0.388504	0.210225	0.0447913	0.222896	0.913272	0.181451	0.0462784	0.156734	0.0370267
515	0.053085	0.0731718	0.247608	0.0562703	0.0647905	0.0722868	0.0562102	0.0418312	0.0674013	0.0627624	0.0455883	0.0792681	0.0634338	0.0736665	0.0480054	0.0647707	0.0821797	0.0503633	0.0565689	0.0940641	0.643123	0.136436	0.0763874	0.0558644	0.564453	0.609536	0.265896	0.193545	0.11734	0.0853267	0.0697366	0.791807	0.156514	0.501513	0.0801437	0.160068	0.878769	0.150172	0.352455	0.629961	0.352002	0.192598	0.0817333	0.397678	0.918121	0.193057	0.378071	0.0683876	0.567847
516	0.0578029	0.0700309	0.0671717	0.0563658	0.0720959	0.0655174	0.0617749	0.0433587	0.0630719	0.0683115	0.0536992	0.0572048	0.0598656	0.077715	0.0535536	0.0657906	0.0614648	0.0565348	0.0591614	0.0453557	0.0372623	0.0856715	0.063466	0.0518759	0.0444466	0.0578978	0.0428996	0.103553	0.0502193	0.10834	0.194055	0.0429648	0.0469849	0.0498518	0.045965	0.0566478	0.0472847	0.16585	0.0680853	0.069261	0.0525766	0.0383992	0.0569373	0.0569528	0.0398424	0.045953	0.0771431	0.0648901	0.0783088
518	0.104203	0.123931	0.255959	0.0967906	0.107335	0.119841	0.102329	0.0950156	0.111703	0.117023	0.0838821	0.114982	0.0952887	0.113809	0.10055	0.114449	0.128397	0.0926427	0.0864756	0.0764996	0.729393	0.331158	0.136551	0.0799021	0.509633	0.28202	0.221259	0.406856	0.211748	0.0930614	0.121784	0.461314	0.156162	0.325183	0.0937159	0.233581	0.550323	0.162939	0.447531	0.197627	0.218551	0.143627	0.211414	0.265232	0.886109	0.612253	0.224102	0.114385	0.154286
521	0.076593	0.0857254	0.176263	0.0632213	0.0732161	0.0755394	0.080234	0.0589787	0.0669428	0.0794017	0.0582536	0.101281	0.0706212	0.0898706	0.0613281	0.0790289	0.101437	0.0612056	0.0612149	0.060746	0.0681852	0.291237	0.502998	0.0687381	0.355316	0.0959973	0.0575305	0.0816703	0.278889	0.172553	0.242806	0.524972	0.129521	0.0549056	0.0657868	0.246499	0.340335	0.125385	0.207561	0.0571692	0.0612406	0.0465136	0.264632	0.0615852	0.919406	0.313278	0.189577	0.0880606	0.141628
522	0.0961628	0.114433	0.0749889	0.0936947	0.102834	0.124812	0.10073	0.0681768	0.0908567	0.129718	0.0870778	0.10782	0.0840275	0.104111	0.0905663	0.133776	0.11081	0.084163	0.0980189	0.120672	0.0333254	0.06056	0.0368966	0.030506	0.0470217	0.0357905	0.0267318	0.0331137	0.0429389	0.0504675	0.0387076	0.0863237	0.0274357	0.0409029	0.0341869	0.0829977	0.0389838	0.0273666	0.047845	0.0276431	0.0444821	0.464295	0.0349307	0.0429933	0.0355934	0.0347579	0.0273524	0.0427771	0.132451
523	0.0736044	0.0850309	0.0765395	0.0726647	0.0788854	0.0810391	0.0800593	0.0601648	0.0809254	0.078959	0.0625431	0.0819203	0.0731164	0.0885512	0.0710947	0.0839586	0.0836524	0.0741876	0.0727339	0.122287	0.137622	0.13094	0.154675	0.0562308	0.166531	0.121991	0.123314	0.115143	0.152837	0.16404	0.106233	0.187817	0.143911	0.123816	0.110789	0.151689	0.141425	0.136039	0.131231	0.115915	0.124068	0.179411	0.17678	0.183063	0.0997777	0.182153	0.121717	0.172116	0.174142
525	0.0649974	0.0807905	0.199913	0.055358	0.0637486	0.0672513	0.0621793	0.0546213	0.0696681	0.0782587	0.0481354	0.0762688	0.0764123	0.0698618	0.0614364	0.0625346	0.0935533	0.052539	0.0457239	0.0696164	0.552447	0.295987	0.140819	0.0586927	0.562154	0.259851	0.110258	0.676784	0.445058	0.126273	0.0885356	0.755105	0.0760748	0.327825	0.0370725	0.214647	0.619212	0.0900889	0.554128	0.645325	0.659856	0.809272	0.211754	0.113123	0.823106	0.0380956	0.238887	0.107639	0.245199
526	0.0767183	0.0915496	0.166203	0.0834966	0.0828359	0.0897474	0.0919367	0.0768904	0.0921968	0.0943702	0.0721117	0.101505	0.0817265	0.0952086	0.069566	0.0845529	0.0979933	0.071333	0.0767303	0.0779601	0.693106	0.230818	0.0750754	0.0507357	0.263153	0.365907	0.188231	0.0650345	0.280811	0.201195	0.0862263	0.439956	0.285861	0.0624256	0.0587774	0.178087	0.571438	0.410424	0.0773786	0.452282	0.258823	0.0772381	0.195272	0.0942085	0.0564023	0.0860333	0.301073	0.0793086	0.33465
528	0.0609465	0.0802308	0.0765436	0.0740566	0.0852644	0.0728717	0.0724625	0.0817391	0.0750227	0.0790225	0.0696221	0.0736723	0.0686601	0.0704385	0.0718948	0.0878767	0.0924241	0.0645227	0.059013	0.0686447	0.120517	0.0984164	0.164944	0.0609622	0.115074	0.207647	0.0541973	0.0832265	0.146347	0.229247	0.064976	0.137002	0.0615972	0.0693408	0.0603052	0.123396	0.12526	0.0789084	0.203131	0.0635174	0.0601937	0.0558314	0.164282	0.257367	0.0576942	0.0602381	0.339639	0.140397	0.307256
530	0.0469483	0.0598625	0.305048	0.0524111	0.0666658	0.0564376	0.054366	0.0401575	0.0612642	0.0651618	0.0490563	0.0554055	0.0506271	0.0598445	0.0464245	0.0534644	0.0656469	0.0458936	0.0422697	0.0496809	0.0378005	0.105814	0.0516659	0.0449873	0.126041	0.05365	0.039805	0.0764056	0.0616962	0.0475421	0.0608085	0.071121	0.122001	0.0660944	0.200007	0.0430657	0.217185	0.0471135	0.49395	0.103918	0.0578201	0.0999608	0.0504267	0.0660175	0.632149	0.120231	0.0527398	0.0524781	0.0722002
531	0.0550697	0.0678382	0.0630734	0.0524014	0.0490095	0.0599317	0.0473835	0.0424778	0.0506286	0.0495838	0.0588926	0.069164	0.0427176	0.0562159	0.0497201	0.102837	0.0718039	0.0413266	0.0646356	0.168668	0.0430064	0.0567426	0.245292	0.0337966	0.0680772	0.0774851	0.131698	0.0592422	0.0767302	0.0741102	0.278224	0.046219	0.036043	0.05038	0.052181	0.0394762	0.0518809	0.0367554	0.0653433	0.0428839	0.0687219	0.0411806	0.0575458	0.114795	0.143762	0.0436736	0.181152	0.222864	0.109531
535	0.00924214	0	0.0339741	0.00439641	0.0119507	0.00138975	0.00761134	0.00255836	0.01075	0	0	0.00306592	0.015009	0.0105263	0	0.00386598	0	0	0	0.00784404	0.00942849	0	0.0044604	0	0.0130283	0.00442304	0	0.0060154	0.0111195	0.00644432	0	0.00559963	0.390768	0.00359281	0.00601504	0.0134647	0.981408	0.0143642	0.950321	0.00264658	0.000421534	0.00582242	0.00330539	0.00216129	0.990029	0.953479	0.329836	0.0115542	1
541	0.0896192	0.0931487	0.0739372	0.115923	0.174377	0.0853538	0.0772897	0.1492	0.096106	0.0996079	0.0724583	0.0786686	0.139431	0.0982854	0.0720772	0.102868	0.176988	0.062763	0.0952532	0.0852921	0.308417	0.0887248	0.0895428	0.0832323	0.0930494	0.887098	0.0743313	0.0920646	0.780813	0.0846159	0.163484	0.0766174	0.0605847	0.0674005	0.0606116	0.855993	0.470302	0.0838799	0.102276	0.458432	0.075226	0.475506	0.0910958	0.274705	0.26297	0.475087	0.0749728	0.353158	0.161959
545	0.120696	0.127651	0.316983	0.115113	0.118937	0.132816	0.11261	0.0948316	0.110306	0.136247	0.0946594	0.127582	0.120046	0.124502	0.110754	0.131216	0.145671	0.111019	0.10077	0.0807611	0.803248	0.179103	0.182449	0.083167	0.57566	0.349386	0.0900121	0.563871	0.510909	0.231483	0.211664	0.860689	0.155563	0.796713	0.306574	0.0843808	0.824171	0.40193	0.745196	0.85219	0.477716	0.102981	0.160876	0.175956	0.803495	0.117816	0.188637	0.213936	0.344148
548	0.0526147	0.057919	0.0828635	0.0433842	0.0519675	0.0580203	0.0564687	0.0366505	0.0606858	0.0653566	0.0470962	0.0690144	0.0508553	0.0585276	0.046085	0.0621488	0.0653227	0.0413716	0.0425701	0.0762788	0.471465	0.0774115	0.0535716	0.0453541	0.107541	0.272618	0.161365	0.0506996	0.0992835	0.0766603	0.0532242	0.114482	0.485499	0.143101	0.0470406	0.16843	0.0441099	0.0503334	0.0645643	0.0563826	0.186836	0.121538	0.123981	0.0542961	0.0960446	0.170404	0.233506	0.102011	0.060742
549	0.102611	0.0873493	0.188866	0.0751575	0.0874721	0.0842667	0.100558	0.0697506	0.0759525	0.0800079	0.0637108	0.0772562	0.0981752	0.161799	0.0540613	0.088154	0.0815896	0.0536397	0.0644409	0.050805	0.868923	0.361504	0.26774	0.0497722	0.516249	0.492848	0.226024	0.314974	0.30667	0.0936618	0.0969324	0.308901	0.242384	0.316471	0.130789	0.119191	0.758074	0.181382	0.347328	0.357385	0.190572	0.0416185	0.246674	0.677433	0.262459	0.680828	0.284808	0.332226	0.256019
551	0.0712558	0.0954823	0.115343	0.0866353	0.091424	0.0825737	0.0884185	0.0686458	0.0953913	0.0961899	0.0721747	0.0986381	0.0882487	0.0945731	0.0796415	0.0951538	0.101391	0.0872331	0.0774358	0.164475	0.933804	0.297418	0.111246	0.0823577	0.109969	0.224246	0.920272	0.736339	0.59486	0.795202	0.165497	0.717676	0.114415	0.423684	0.11732	0.312051	0.192808	0.280805	0.909814	0.488582	0.238984	0.081608	0.130679	0.589247	0.28281	0.258902	0.264353	0.115408	0.300231
555	0.111431	0.14427	0.208818	0.150912	0.146741	0.153436	0.136095	0.129701	0.132568	0.143528	0.132412	0.128027	0.133506	0.122144	0.121927	0.155115	0.155909	0.119196	0.132246	0.12218	0.819032	0.299267	0.18884	0.108743	0.835493	0.702272	0.295032	0.455833	0.578717	0.194441	0.161156	0.374886	0.788035	0.589138	0.18268	0.262183	0.857084	0.446299	0.310075	0.779744	0.313449	0.299482	0.229907	0.387265	0.911201	0.346733	0.412063	0.1704	0.350963
556	0.125693	0.139012	0.272919	0.115747	0.146504	0.150748	0.13487	0.114657	0.116839	0.156803	0.132012	0.116309	0.126178	0.136252	0.124984	0.1352	0.151739	0.129623	0.119393	0.15566	0.617176	0.23041	0.262954	0.0602347	0.564445	0.342529	0.337063	0.561091	0.359067	0.236791	0.341611	0.668157	0.942035	0.331067	0.216196	0.476356	0.953085	0.325555	0.928478	0.26694	0.331258	0.380925	0.166684	0.347165	0.946276	0.604951	0.318377	0.184317	0.267412
557	0.0570664	0.0756474	0.0909552	0.0582245	0.0791983	0.0758837	0.0715223	0.0614267	0.073753	0.0770138	0.0537797	0.0858647	0.06591	0.071391	0.0551574	0.0735536	0.0922194	0.0582524	0.0555285	0.0662053	0.055662	0.0900401	0.0642612	0.0591635	0.0664922	0.0642767	0.0460866	0.0587297	0.0667899	0.0700121	0.0837981	0.0541536	0.0535303	0.0587636	0.0674649	0.0538937	0.0479634	0.0580444	0.080223	0.0606985	0.0594497	0.04764	0.0531571	0.0569934	0.0576019	0.326468	0.0566074	0.0732383	0.0769899
559	0.0491983	0.0597303	0.0659055	0.0553551	0.0540549	0.073196	0.0536724	0.0434417	0.0561492	0.0597207	0.0480143	0.0630412	0.0433442	0.0704525	0.0461536	0.0644226	0.0711537	0.0542451	0.0486402	0.178948	0.270846	0.100657	0.0769931	0.0552729	0.272902	0.223142	0.333021	0.340395	0.154206	0.0458206	0.0573496	0.284278	0.750696	0.0369349	0.112968	0.182429	0.795546	0.2821	0.350266	0.407144	0.162432	0.281117	0.115875	0.289464	0.04186	0.0926649	0.0353849	0.126184	0.250225
561	0.126576	0.135185	0.298928	0.102496	0.105236	0.136202	0.103442	0.0863982	0.0921748	0.116676	0.0815262	0.143233	0.117811	0.143182	0.10751	0.109885	0.145856	0.0999786	0.102131	0.250321	0.94036	0.436563	0.0683217	0.0465783	0.832592	0.553254	0.695313	0.802066	0.450972	0.0558907	0.428028	0.858263	0.0497873	0.915958	0.469166	0.186594	0.91705	0.0570788	0.854796	0.354826	0.576917	0.639093	0.465008	0.377029	0.100331	0.93796	0.0406934	0.0747748	0.204444
563	0.100905	0.146968	0.254882	0.142849	0.173301	0.156483	0.133174	0.133277	0.116073	0.134907	0.110432	0.11733	0.109564	0.109082	0.103166	0.162483	0.160999	0.0988676	0.124239	0.103075	0.379292	0.695471	0.0502042	0.0699348	0.911545	0.130102	0.304363	0.294984	0.382279	0.269212	0.79311	0.693103	0.851585	0.608619	0.115803	0.0509428	0.850025	0.358148	0.719901	0.594217	0.242405	0.449828	0.279465	0.845173	0.0456572	0.553317	0.462503	0.0563741	0.291935
564	0.181708	0.171395	0.189944	0.23805	0.175479	0.194599	0.205381	0.116516	0.209762	0.129606	0.134983	0.183872	0.158651	0.185827	0.111516	0.236275	0.152093	0.15889	0.246183	0.0342349	0.547244	0.198191	0.364161	0.0406639	0.400703	0.727408	0.0431387	0.0655208	0.267494	0.0964737	0.0715952	0.34289	0.337048	0.0789125	0.0520515	0.415757	0.380724	0.0916211	0.144545	0.44466	0.114206	0.219314	0.181076	0.17258	0.58156	0.0784145	0.303643	0.283762	0.356869
565	0.0730295	0.0798629	0.180653	0.0788991	0.0735252	0.0959625	0.0843994	0.0570805	0.06759	0.0719974	0.0525698	0.0762466	0.0811788	0.0723017	0.0474237	0.0864107	0.0728807	0.0550682	0.0629667	0.0595008	0.91865	0.669693	0.337663	0.0766731	0.621052	0.921448	0.683213	0.517918	0.348315	0.761832	0.742531	0.856627	0.810854	0.81175	0.10775	0.863384	0.839451	0.710557	0.657639	0.866945	0.671357	0.892069	0.108606	0.281438	0.691415	0.558213	0.330026	0.0576286	0.737595
569	0.0512723	0.0616872	0.281028	0.080567	0.0602952	0.0684359	0.0590983	0.0658043	0.0559856	0.0655938	0.045924	0.0747155	0.0466206	0.0521957	0.063203	0.0598944	0.0737924	0.045949	0.0645242	0.100777	0.943942	0.21379	0.0287053	0.0475373	0.026656	0.238355	0.136616	0.388209	0.706107	0.11079	0.270608	0.0843111	0.912049	0.130697	0.0250512	0.249306	0.907943	0.297004	0.486665	0.239821	0.373701	0.0494288	0.153654	0.383462	0.947418	0.559243	0.113315	0.122377	0.183521
570	0.038781	0.0485032	0.0427637	0.0398872	0.0436068	0.0499274	0.0475498	0.0343083	0.0513135	0.0412412	0.0337787	0.0482477	0.0364608	0.0447192	0.0366245	0.0514466	0.0486491	0.037578	0.0394528	0.517822	0.0448472	0.112211	0.0789073	0.0392377	0.35676	0.0460784	0.0959823	0.0704294	0.0570781	0.043289	0.0600173	0.0382448	0.0415459	0.0532453	0.0495711	0.0415761	0.039875	0.0408044	0.0565238	0.0463505	0.0488988	0.0401176	0.047162	0.050256	0.0412128	0.0422094	0.0442084	0.0691902	0.0374859
572	0.0574811	0.083091	0.107643	0.0642826	0.0690996	0.068632	0.0766002	0.0564343	0.0598379	0.0746639	0.054758	0.0762614	0.069587	0.07542	0.0617827	0.0725261	0.0767563	0.0542318	0.0582062	0.0557621	0.38991	0.114609	0.0618731	0.0662908	0.0717256	0.120152	0.05159	0.0598943	0.148179	0.0664402	0.105716	0.0578318	0.0706147	0.0654578	0.0690675	0.407042	0.276443	0.0779852	0.491442	0.212947	0.0653221	0.0568132	0.0939416	0.0655622	0.047649	0.0590006	0.0555305	0.087057	0.20283
573	0.0309287	0.0423974	0.0453873	0.0385298	0.0415813	0.0435704	0.0450321	0.029333	0.0359425	0.0461285	0.0229134	0.0372193	0.0326036	0.041608	0.0218437	0.0463906	0.0404488	0.0306341	0.0292978	0.0285524	0.363954	0.0282354	0.0282529	0.0272958	0.0355479	0.0301978	0.022846	0.0372132	0.0290297	0.0256475	0.0504607	0.034486	0.0308749	0.0300466	0.0439212	0.0269099	0.0223589	0.0361122	0.0459625	0.0313928	0.0374453	0.079653	0.0365958	0.492673	0.0290504	0.0329849	0.0242128	0.036612	0.0232247
577	0.0475226	0.0611551	0.0925299	0.0526352	0.0588076	0.0617852	0.052967	0.0415738	0.0697492	0.061747	0.0423397	0.0589473	0.0468439	0.0554794	0.042046	0.0607307	0.0617399	0.0469768	0.0611102	0.0434968	0.0984474	0.0594686	0.112635	0.039721	0.108214	0.378111	0.0840065	0.0735276	0.0771949	0.0658866	0.0824496	0.0526521	0.0578344	0.078028	0.0418687	0.0704352	0.0910597	0.0752951	0.092839	0.128161	0.105583	0.0431688	0.0946986	0.0484544	0.10297	0.0579015	0.0461093	0.0598785	0.0729013
582	0.0818493	0.0924107	0.111197	0.0900897	0.101722	0.0906988	0.0853701	0.0636772	0.0932158	0.0878853	0.079183	0.091047	0.0921723	0.0930866	0.071635	0.0979011	0.109345	0.0699654	0.0791901	0.523774	0.614276	0.139975	0.107621	0.075939	0.113606	0.586499	0.0687461	0.313117	0.849792	0.117806	0.481613	0.911002	0.159742	0.668678	0.143393	0.890124	0.120348	0.0826289	0.575302	0.870871	0.127693	0.532802	0.153691	0.172561	0.068538	0.774116	0.318755	0.0715554	0.396292
584	0.0599302	0.0803442	0.0979181	0.0723958	0.0741843	0.0807039	0.0862508	0.0704806	0.0771624	0.0747683	0.0627136	0.0747026	0.0629371	0.076866	0.0655703	0.0867763	0.0796555	0.0623045	0.0643409	0.205409	0.432702	0.153415	0.178781	0.0794422	0.380426	0.113574	0.286169	0.324104	0.219896	0.14453	0.128177	0.471832	0.250435	0.236268	0.11258	0.288105	0.453231	0.295009	0.496982	0.492747	0.306999	0.405484	0.0838562	0.200104	0.467536	0.219142	0.0724708	0.110319	0.0927589
586	0.0848362	0.122845	0.325801	0.085826	0.130997	0.0916449	0.0818613	0.0691071	0.0828088	0.125996	0.0788695	0.126786	0.10019	0.103658	0.0791973	0.116609	0.0973698	0.0830391	0.0739872	0.215893	0.958547	0.291515	0.129381	0.086404	0.948126	0.588046	0.564614	0.424205	0.933999	0.214807	0.152095	0.95675	0.675769	0.817965	0.0867904	0.865442	0.923067	0.530641	0.819873	0.781186	0.857627	0.953366	0.350137	0.935601	0.912401	0.874922	0.608124	0.196336	0.389524
589	0.044384	0.0551623	0.0499816	0.0545789	0.0565577	0.0670224	0.0509438	0.0370214	0.0624831	0.052373	0.0400876	0.0545979	0.0413158	0.0513329	0.0457167	0.0568156	0.0576646	0.0522417	0.0530301	0.0550164	0.0546261	0.053687	0.0561746	0.0597074	0.0622324	0.0662181	0.0509027	0.058942	0.0635642	0.058649	0.0596805	0.043985	0.0473539	0.0486948	0.0515248	0.0556156	0.0516188	0.0548782	0.0683496	0.054117	0.0641435	0.0508294	0.0521129	0.0587068	0.0600933	0.0512177	0.0441401	0.0803437	0.0499293
590	0.0813499	0.121268	0.408643	0.103423	0.105138	0.132433	0.0962597	0.0946545	0.113192	0.124488	0.0957535	0.0978356	0.10598	0.0927338	0.0888228	0.114439	0.113679	0.0914844	0.100411	0.200502	0.976112	0.404123	0.128138	0.129236	0.654414	0.469622	0.194572	0.34048	0.674507	0.219055	0.301953	0.980927	0.928581	0.737007	0.263076	0.932011	0.940164	0.362414	0.913393	0.764495	0.287393	0.332194	0.356348	0.579003	0.974451	0.532531	0.170495	0.115391	0.171898
591	0.0541763	0.0797108	0.0781463	0.0674017	0.0654684	0.0738976	0.0715487	0.0405329	0.0673868	0.0735261	0.058124	0.0810456	0.0577037	0.0835285	0.0432943	0.0717082	0.0804979	0.057169	0.0691262	0.0434827	0.344719	0.154393	0.0571673	0.0320961	0.0569276	0.0865291	0.0605717	0.0520576	0.148958	0.12385	0.136056	0.100342	0.155713	0.0405908	0.0434283	0.11828	0.0975717	0.24023	0.0778097	0.0697445	0.0433741	0.0526713	0.0654621	0.0604069	0.0559578	0.103768	0.0490647	0.0727201	0.337098
592	0.0921598	0.0922639	0.145965	0.085831	0.0938346	0.115359	0.0927318	0.0603274	0.095454	0.0987674	0.0672527	0.102746	0.0834142	0.0999589	0.0713281	0.104907	0.0941182	0.0851464	0.0827659	0.129907	0.70994	0.123562	0.107165	0.0734167	0.40568	0.485181	0.316366	0.175892	0.295248	0.323545	0.259415	0.073681	0.142112	0.249761	0.0747629	0.493556	0.376389	0.379762	0.443685	0.418806	0.353943	0.401206	0.208729	0.195474	0.221461	0.104176	0.384368	0.0773431	0.451265
597	0.0217011	0.0286969	0.0353774	0.0351426	0.032794	0.0324567	0.0285716	0.0267419	0.0356287	0.0174022	0.0144367	0.0359488	0.0276461	0.0285608	0.0243571	0.0379816	0.0450634	0.0223498	0.0242939	0.0325151	0.0287861	0.0464789	0.0298486	0.044554	0.0360071	0.0318296	0.0307417	0.0347714	0.0553129	0.0400344	0.0824389	0.0251301	0.536822	0.0408109	0.0280498	0.0268995	0.0355476	0.0330417	0.0434779	0.0322245	0.0365266	0.0270223	0.0337925	0.0270528	0.0278553	0.0352736	0.0256539	0.0452818	0.0174521
598	0.0613696	0.0871139	0.143294	0.0703707	0.0766003	0.0898979	0.0709803	0.0754894	0.0757215	0.0735722	0.0521116	0.0687689	0.0570302	0.0784696	0.0606966	0.0712406	0.0741343	0.0634092	0.0800505	0.0401955	0.838936	0.172285	0.0696267	0.0497874	0.390686	0.410155	0.088086	0.314526	0.316492	0.110596	0.562717	0.383772	0.119243	0.371409	0.145224	0.38165	0.43135	0.297072	0.427478	0.495529	0.235559	0.353763	0.151676	0.492537	0.609056	0.355703	0.573831	0.0817565	0.164178
599	0.0576778	0.066691	0.117314	0.0539028	0.0604961	0.0689838	0.0606449	0.0475519	0.0716429	0.0680454	0.0475753	0.0730845	0.052882	0.0637421	0.0507205	0.0748282	0.0891065	0.05089	0.0627094	0.0858779	0.763368	0.124186	0.115207	0.0596179	0.106081	0.132698	0.0613909	0.0701121	0.168794	0.109001	0.156333	0.0840704	0.227217	0.0668553	0.116305	0.223147	0.168482	0.155687	0.265096	0.0743794	0.0726547	0.0435384	0.0952997	0.0655669	0.565802	0.335703	0.0798279	0.0818467	0.092704
601	0.0848926	0.1007	0.143363	0.0895203	0.103528	0.0889377	0.0890856	0.08569	0.09487	0.105864	0.0864326	0.10496	0.0947709	0.0931905	0.0814748	0.0951733	0.105358	0.0721933	0.0846561	0.0807968	0.0632151	0.0732971	0.0810228	0.101316	0.0816658	0.122232	0.0797554	0.16178	0.0970522	0.073051	0.0797682	0.110393	0.0775378	0.0716677	0.08056	0.135873	0.194359	0.112419	0.342229	0.134875	0.0838799	0.0803756	0.0746819	0.188019	0.575849	0.0788339	0.0987463	0.0853142	0.0706943
603	0.146559	0.182594	0.292823	0.167402	0.185502	0.199256	0.176559	0.189428	0.168863	0.182735	0.183593	0.172999	0.161428	0.159811	0.163444	0.20294	0.173212	0.142092	0.14564	0.197032	0.0773261	0.0595541	0.291585	0.0591913	0.939453	0.437793	0.337233	0.516721	0.746565	0.0641876	0.0628756	0.414607	0.0311981	0.186184	0.20528	0.0460791	0.903423	0.203136	0.597314	0.494705	0.477841	0.406763	0.0544042	0.473984	0.178007	0.701588	0.225261	0.240299	0.459649
605	0.0476814	0.0470301	0.200238	0.0574342	0.0488276	0.0458485	0.0549007	0.0361107	0.0548762	0.0587117	0.0374006	0.0608208	0.0498271	0.0516068	0.0396263	0.0439603	0.0570402	0.0373276	0.0593498	0.164675	0.961922	0.081106	0.0467025	0.0353426	0.413054	0.0532983	0.206121	0.29301	0.0392844	0.0355082	0.293404	0.230515	0.102204	0.332833	0.150068	0.224519	0.962502	0.111324	0.330271	0.644474	0.101512	0.401542	0.05396	0.176635	0.965933	0.580005	0.0840094	0.0509077	0.145942
606	0.068304	0.0946347	0.260065	0.0825991	0.0922766	0.0973649	0.0851219	0.0701882	0.0829974	0.0876178	0.0686369	0.0902492	0.0686304	0.0879403	0.0724256	0.0860074	0.0905172	0.0670446	0.0773174	0.0887127	0.629496	0.0912642	0.104262	0.0713979	0.341249	0.0894419	0.0745449	0.420594	0.0978131	0.0842047	0.16102	0.0577063	0.0701817	0.0880163	0.12713	0.0720028	0.878121	0.076713	0.87161	0.606898	0.142804	0.0685254	0.083701	0.0967138	0.0624572	0.673189	0.0767841	0.100289	0.0831898
608	0.119041	0.13568	0.135952	0.140936	0.153769	0.154954	0.127687	0.121341	0.138127	0.136889	0.114093	0.131663	0.127711	0.145853	0.109717	0.157972	0.132447	0.123366	0.130436	0.0949545	0.620797	0.225705	0.203468	0.0966554	0.596246	0.322402	0.293923	0.534155	0.290111	0.301384	0.389267	0.455058	0.689856	0.277284	0.202313	0.290892	0.732924	0.517994	0.639374	0.308604	0.280912	0.285308	0.244295	0.419468	0.435411	0.529486	0.292542	0.211964	0.361093
609	0.158214	0.150046	0.219457	0.14245	0.143355	0.157915	0.143811	0.116311	0.132142	0.14741	0.107558	0.155597	0.133115	0.153665	0.134596	0.141801	0.157907	0.115277	0.133349	0.0492121	0.824642	0.440123	0.125487	0.112308	0.294604	0.153733	0.618066	0.246348	0.388564	0.11724	0.284974	0.125739	0.152359	0.190956	0.128798	0.239004	0.331279	0.283032	0.305307	0.107854	0.185391	0.0984575	0.145788	0.155205	0.941377	0.406508	0.222371	0.113882	0.21481
610	0.0779489	0.0953206	0.160164	0.0821911	0.0912827	0.10309	0.074169	0.0667044	0.0834692	0.095602	0.0602498	0.085807	0.0813029	0.0820074	0.069503	0.090706	0.100926	0.0798684	0.0764023	0.0781046	0.654067	0.222413	0.148349	0.0538783	0.629991	0.126911	0.227937	0.451833	0.292247	0.186191	0.227945	0.186301	0.129876	0.156614	0.258765	0.243741	0.620615	0.192486	0.584626	0.120772	0.18649	0.188668	0.0972602	0.397489	0.944234	0.248557	0.192035	0.140033	0.285487
615	0.123969	0.168496	0.0784196	0.163116	0.147921	0.255396	0.164014	0.11781	0.153339	0.150356	0.157996	0.175859	0.198369	0.163276	0.137485	0.178239	0.132854	0.137266	0.127713	0.0488838	0.0767765	0.0947605	0.0721891	0.0486997	0.047198	0.83675	0.0448526	0.049416	0.934349	0.348507	0.911982	0.9216	0.0353859	0.0502864	0.0571017	0.486672	0.0506723	0.0481053	0.926656	0.158582	0.0610946	0.308622	0.344383	0.267206	0.217785	0.0457385	0.930357	0.545018	0.104042
616	0.039446	0.0533954	0.169899	0.0423399	0.0595171	0.0639658	0.0515636	0.0407803	0.0423377	0.0536744	0.033814	0.0554886	0.0401693	0.0524809	0.0425348	0.0518246	0.0592262	0.0425095	0.0448135	0.174096	0.493253	0.199276	0.0670948	0.0392316	0.328171	0.253553	0.245297	0.309255	0.160897	0.0960615	0.0647622	0.16318	0.128156	0.363545	0.0492301	0.0685264	0.526119	0.316859	0.214482	0.350763	0.195736	0.183944	0.092525	0.240796	0.106045	0.216288	0.0920057	0.0509457	0.0211874
620	0.124923	0.150452	0.33538	0.124951	0.13169	0.151981	0.131302	0.10215	0.139076	0.164934	0.122868	0.163417	0.117139	0.160668	0.121323	0.14472	0.174873	0.144938	0.143217	0.0846022	0.415135	0.249342	0.127893	0.145334	0.102073	0.440151	0.088451	0.118391	0.235177	0.11134	0.252812	0.155727	0.262043	0.0970691	0.12076	0.373873	0.148596	0.304523	0.309591	0.162943	0.119701	0.110711	0.32756	0.0987489	0.095082	0.244635	0.331265	0.114193	0.33722
621	0.0714447	0.0939206	0.324292	0.0742698	0.0810881	0.110833	0.0770013	0.0593266	0.0717596	0.0922003	0.0571217	0.0881702	0.0681797	0.088153	0.0752628	0.0731821	0.082254	0.07102	0.072659	0.0450065	0.90521	0.339817	0.318023	0.171661	0.920506	0.139912	0.596901	0.227913	0.28662	0.0650493	0.272	0.821191	0.846048	0.385486	0.405115	0.172714	0.875246	0.545774	0.307983	0.323746	0.259256	0.22054	0.0919227	0.880256	0.873276	0.611232	0.14985	0.0771344	0.192656
622	0.0760352	0.0834114	0.0918741	0.0747132	0.0948852	0.087378	0.087517	0.0626197	0.0854721	0.0935245	0.0750491	0.0921748	0.0701639	0.0857739	0.0677182	0.0989804	0.102777	0.0666542	0.0725437	0.0812728	0.0809504	0.0842449	0.0842119	0.0779362	0.0878151	0.0905287	0.0616122	0.0832007	0.0734509	0.0831154	0.099061	0.0701175	0.0487844	0.0678515	0.0835692	0.0704415	0.0667112	0.0772131	0.105681	0.0868562	0.0814725	0.0979576	0.0789678	0.0749407	0.0576864	0.0788843	0.0657311	0.117668	0.068563
626	0.0595796	0.0762095	0.338574	0.0724899	0.0791572	0.0825629	0.076844	0.0573464	0.0718046	0.0751606	0.0556399	0.0769283	0.0678221	0.0889606	0.0595962	0.071842	0.0753491	0.0588411	0.0625401	0.0524257	0.774672	0.153621	0.238013	0.0673201	0.224617	0.147778	0.290704	0.11384	0.324578	0.170275	0.222608	0.58578	0.321065	0.417421	0.0990407	0.189682	0.677539	0.131609	0.317565	0.174965	0.126205	0.11632	0.111714	0.137984	0.881162	0.376748	0.0673377	0.0882464	0.135318
629	0.10244	0.0674508	0.0348335	0.0924758	0.109399	0.0801748	0.105988	0.0662634	0.0667328	0.0810499	0.070936	0.0861304	0.0992606	0.0889799	0.0568058	0.0672044	0.0828261	0.0585076	0.0687984	0.242871	0.0389426	0.0467462	0.280752	0.0362252	0.0577951	0.0469153	0.0339004	0.0300245	0.147381	0.0335896	0.0488375	0.0337532	0.0535064	0.0622442	0.0309514	0.338178	0.0364708	0.0311269	0.0422681	0.0330359	0.131472	0.151811	0.156056	0.108593	0.14631	0.126803	0.0453074	0.093552	0.147653
630	0.109017	0.145046	0.302276	0.138741	0.197691	0.153045	0.142441	0.146717	0.137976	0.157683	0.126697	0.124992	0.117326	0.104186	0.130662	0.173539	0.163528	0.111685	0.100603	0.0839108	0.858903	0.164048	0.282635	0.167559	0.520373	0.531993	0.271901	0.228531	0.65818	0.381011	0.479229	0.529704	0.708853	0.295889	0.217695	0.331061	0.81787	0.331832	0.754999	0.273077	0.303783	0.458744	0.229844	0.380648	0.496587	0.366853	0.389932	0.171376	0.38495
636	0.0554334	0.0702332	0.171974	0.0847797	0.0771379	0.0932101	0.0749894	0.0358745	0.0602393	0.0705454	0.0365249	0.0700501	0.0480628	0.0680921	0.0534729	0.0871779	0.0757306	0.0509925	0.0618004	0.0382439	0.175038	0.237948	0.209065	0.0415193	0.340336	0.343574	0.0551231	0.196485	0.262323	0.0487679	0.242284	0.118974	0.062487	0.295237	0.043047	0.169182	0.250112	0.575206	0.222321	0.399022	0.314007	0.413072	0.301898	0.346592	0.280944	0.115671	0.168036	0.270652	0.347426
747	0.112961	0.124496	0.351606	0.100407	0.109271	0.13383	0.109691	0.0727551	0.0860159	0.106931	0.0954248	0.108135	0.0792411	0.126621	0.0822226	0.110306	0.105145	0.0956581	0.0961799	0.61871	0.947288	0.207797	0.0917837	0.0620435	0.961088	0.358467	0.612817	0.633276	0.62749	0.0501638	0.218205	0.952331	0.976456	0.858154	0.188647	0.722603	0.960583	0.183994	0.934179	0.932482	0.795359	0.733012	0.186029	0.680277	0.962449	0.924948	0.330616	0.213138	0.378968
757	0.113002	0.140651	0.111203	0.14687	0.145223	0.142112	0.14499	0.107626	0.121003	0.153089	0.11589	0.147151	0.118213	0.130754	0.116832	0.151444	0.141043	0.109135	0.105926	0.0815841	0.0745983	0.0965384	0.227834	0.0770416	0.199037	0.219537	0.100062	0.164837	0.15664	0.152357	0.434573	0.103584	0.0798466	0.099086	0.101769	0.656599	0.480155	0.135105	0.101236	0.180385	0.170474	0.111705	0.248851	0.155858	0.129515	0.0849042	0.0858159	0.100257	0.156621
762	0.118636	0.144924	0.176773	0.120235	0.145662	0.154434	0.123675	0.128071	0.109158	0.131741	0.112419	0.13495	0.1263	0.122474	0.111832	0.156009	0.18244	0.103731	0.107779	0.122499	0.551921	0.345219	0.385414	0.102341	0.492218	0.451477	0.38307	0.363839	0.479328	0.397117	0.459658	0.483642	0.286071	0.478314	0.276381	0.229017	0.847836	0.50305	0.557456	0.463328	0.398872	0.403006	0.240612	0.44314	0.360115	0.42647	0.482028	0.269692	0.43881
782	0.0903815	0.0816903	0.310792	0.0715642	0.0775329	0.0703886	0.0770103	0.0584064	0.0654236	0.0811372	0.0605917	0.110908	0.075033	0.0892013	0.070911	0.0824202	0.128764	0.0936374	0.0653129	0.0468746	0.0653282	0.0766968	0.109074	0.0597212	0.241567	0.213924	0.0700606	0.0830957	0.223603	0.141051	0.282846	0.181453	0.0808586	0.0843648	0.0593296	0.107643	0.282415	0.062781	0.0915877	0.142185	0.13792	0.0940098	0.106149	0.0533192	0.0633088	0.0639969	0.354079	0.0711233	0.28669
783	0.0548155	0.0582283	0.24489	0.0607389	0.0634141	0.0658757	0.0516485	0.0337839	0.0560325	0.0599772	0.0379674	0.0748691	0.044247	0.0719668	0.0430501	0.0560351	0.07837	0.0442947	0.0473134	0.0446458	0.878223	0.560443	0.864679	0.0393135	0.626326	0.219625	0.560804	0.0456481	0.166688	0.170081	0.249528	0.703304	0.101851	0.413613	0.244843	0.0861931	0.814782	0.0439727	0.509281	0.149196	0.219847	0.0631453	0.0615988	0.739393	0.822443	0.789498	0.0430125	0.0593736	0.0917044
784	0.0851412	0.0998355	0.289872	0.0833577	0.0715902	0.0876273	0.0755057	0.0573847	0.0932541	0.0859509	0.0569901	0.113935	0.0745215	0.097906	0.0619091	0.087077	0.11315	0.0720153	0.0580224	0.300576	0.869355	0.598916	0.708802	0.0992991	0.843437	0.192643	0.657328	0.472256	0.055878	0.232318	0.143143	0.640575	0.148481	0.57611	0.137495	0.322881	0.804952	0.345163	0.67992	0.59845	0.803103	0.189705	0.405838	0.717777	0.737569	0.746268	0.1489	0.109053	0.355563
785	0.100767	0.128384	0.287771	0.119798	0.121958	0.130367	0.117991	0.118335	0.121974	0.126267	0.11001	0.123858	0.108372	0.117382	0.104859	0.126791	0.12775	0.11189	0.112301	0.0671934	0.831115	0.233616	0.114921	0.0903035	0.467295	0.174778	0.209151	0.237534	0.343879	0.21941	0.186784	0.260966	0.31337	0.526166	0.199373	0.181341	0.650582	0.389888	0.520902	0.17501	0.225657	0.206501	0.144108	0.190071	0.174753	0.530419	0.269017	0.165505	0.174132
787	0.0928491	0.121661	0.296123	0.110704	0.118076	0.139844	0.0908669	0.100306	0.123969	0.1279	0.0960533	0.121787	0.109156	0.131113	0.104361	0.117457	0.119684	0.110086	0.104622	0.0498904	0.751073	0.588421	0.760856	0.0687289	0.472099	0.532914	0.102118	0.396797	0.319666	0.21952	0.565874	0.373967	0.519642	0.282329	0.0362726	0.312699	0.794265	0.274872	0.140126	0.0778863	0.334173	0.472512	0.437914	0.718381	0.890464	0.306914	0.754301	0.125781	0.312152
788	0.0492699	0.0607994	0.139295	0.0595148	0.070865	0.0768326	0.0744974	0.0489002	0.076418	0.0710242	0.0434909	0.0477894	0.0542753	0.060148	0.0575642	0.0768845	0.0839207	0.0509566	0.0661629	0.0834659	0.335521	0.212513	0.167244	0.0828178	0.168619	0.325007	0.0682259	0.094235	0.109181	0.0724566	0.0650354	0.090267	0.0733976	0.0880791	0.0595368	0.059632	0.0938478	0.196565	0.123729	0.0817518	0.106448	0.120664	0.109118	0.225582	0.0823605	0.102475	0.173514	0.10788	0.0912095
791	0.0801852	0.107149	0.20331	0.0988172	0.114416	0.106075	0.108521	0.0712154	0.101217	0.107856	0.0730888	0.107682	0.0805181	0.0910536	0.0750755	0.107618	0.0914616	0.0901866	0.0807944	0.0580463	0.330656	0.223211	0.192838	0.11082	0.164826	0.0976386	0.133426	0.0488358	0.143352	0.192458	0.0952892	0.146215	0.0678651	0.0685916	0.0600275	0.0889946	0.0595422	0.156609	0.373429	0.146024	0.066585	0.0854037	0.0752383	0.0573874	0.0484852	0.165888	0.0638609	0.149896	0.051756
792	0.0670586	0.0981728	0.180088	0.0809913	0.0830905	0.102064	0.0797172	0.0598595	0.0925193	0.0893516	0.0578392	0.0933542	0.073273	0.0952337	0.0811345	0.0859192	0.107343	0.0770545	0.0837735	0.0745329	0.663769	0.290759	0.0824567	0.0794319	0.584376	0.488926	0.13123	0.0528378	0.327606	0.109359	0.146073	0.352713	0.18009	0.195557	0.087657	0.474839	0.52	0.126015	0.119188	0.124796	0.34966	0.215497	0.239201	0.230191	0.637618	0.239891	0.504124	0.152693	0.499201
793	0.0703571	0.0829076	0.344476	0.0542499	0.0773412	0.0698862	0.0578659	0.0517194	0.0600521	0.0762409	0.0632898	0.0812768	0.0869262	0.0776824	0.0583077	0.0755354	0.0998794	0.0586245	0.0444948	0.0431003	0.665117	0.1337	0.237183	0.0499521	0.742994	0.0849189	0.453459	0.144527	0.332378	0.148594	0.110888	0.514065	0.647149	0.0696623	0.11215	0.0635395	0.866628	0.356466	0.472139	0.103446	0.0547716	0.294662	0.111883	0.0618403	0.798948	0.58162	0.150455	0.0777637	0.116027
794	0.0625618	0.092668	0.449215	0.103843	0.0865965	0.103661	0.0876759	0.0704435	0.0947691	0.0891246	0.059418	0.101402	0.0692885	0.113104	0.066725	0.0873022	0.108749	0.0727435	0.0727857	0.0856383	0.925297	0.160994	0.0975625	0.075754	0.932371	0.418894	0.644622	0.727782	0.904751	0.096602	0.510014	0.934698	0.86338	0.254796	0.0819136	0.41198	0.800399	0.0650159	0.774045	0.820182	0.54375	0.669541	0.180412	0.108677	0.207063	0.551042	0.28853	0.0946705	0.150298
796	0.107778	0.159075	0.116223	0.165544	0.142598	0.17925	0.1416	0.102069	0.120254	0.144612	0.11264	0.118496	0.10721	0.122868	0.10715	0.140258	0.127851	0.109062	0.139655	0.115295	0.048153	0.0664852	0.194269	0.0548969	0.242007	0.147066	0.0487021	0.141617	0.182917	0.0637233	0.680489	0.101385	0.0780956	0.111279	0.194343	0.103705	0.286202	0.0548565	0.0800768	0.0882593	0.220691	0.287005	0.0610997	0.220486	0.0505093	0.1989	0.302207	0.136384	0.385698
800	0.139844	0.171296	0.358012	0.149947	0.169037	0.139053	0.133397	0.176018	0.115331	0.16285	0.118968	0.152817	0.154697	0.174058	0.136575	0.159429	0.196907	0.116838	0.117446	0.0286187	0.880988	0.661103	0.42211	0.0847211	0.924874	0.427409	0.722423	0.375917	0.425786	0.213553	0.0535012	0.72063	0.0940296	0.673048	0.311838	0.383148	0.376242	0.679483	0.453655	0.254502	0.242842	0.166045	0.156183	0.40218	0.210247	0.78837	0.696506	0.258244	0.218439
802	0.0141299	0.020785	0.0301264	0.0153072	0.0147511	0.0179371	0.0144581	0.00942208	0.0181215	0.0161855	0.00954028	0.0140041	0.0159051	0.0177167	0.00876318	0.0126233	0.0179948	0.00941282	0.0182712	0.142662	0.107362	0.0230023	0.0150292	0.0318196	0.0919227	0.192534	0.0712149	0.0606317	0.24269	0.0375125	0.185377	0.115038	0.0304802	0.113979	0.016135	0.0326273	0.131148	0.0173866	0.118257	0.238553	0.133965	0.158166	0.0441171	0.150982	0.0144468	0.0175142	0.0269713	0.0267555	0.169325
803	0.070935	0.0663043	0.266108	0.0587152	0.0587122	0.0545915	0.0556157	0.0772043	0.0621966	0.0617882	0.0339035	0.0634346	0.0543315	0.0989882	0.0450705	0.0595547	0.0995598	0.0531667	0.0404487	0.392624	0.486888	0.503914	0.688983	0.0362588	0.852089	0.0612973	0.447288	0.238826	0.200655	0.565839	0.169202	0.19669	0.569438	0.0352192	0.173525	0.214022	0.679475	0.231554	0.265196	0.494196	0.413147	0.0541937	0.207388	0.480661	0.502311	0.457033	0.739908	0.0485688	0.0526751
807	0.0675933	0.0725243	0.0701408	0.0787799	0.0730801	0.075563	0.0765906	0.0549484	0.0969722	0.0704661	0.0612095	0.087074	0.0640736	0.0860308	0.0591708	0.082286	0.080354	0.0633596	0.0793817	0.160397	0.0407343	0.158936	0.0515424	0.0397088	0.0345213	0.0621757	0.0482057	0.0427652	0.304463	0.216881	0.303068	0.0374522	0.106118	0.0349349	0.0426908	0.301473	0.032484	0.0356598	0.0549499	0.0407209	0.0497079	0.0370007	0.221579	0.0399511	0.164101	0.0373243	0.0790639	0.0664346	0.340887
810	0.0563393	0.0658394	0.101061	0.0610492	0.0653225	0.0559613	0.0644733	0.0509818	0.0728688	0.0844557	0.0450785	0.0741263	0.0698354	0.057695	0.0569484	0.0649865	0.0730968	0.0550552	0.0639399	0.251576	0.0323074	0.114987	0.0699767	0.0378219	0.30288	0.429317	0.0819554	0.0587965	0.0722539	0.107705	0.134425	0.570488	0.0441814	0.288323	0.0492875	0.129164	0.0500187	0.0367084	0.0625966	0.4525	0.0659947	0.238581	0.0540555	0.0520357	0.0620011	0.0465411	0.0572039	0.235297	0.0725494
813	0.0914001	0.0892931	0.297125	0.0942094	0.0973545	0.0904159	0.0941847	0.0720983	0.0959878	0.0990287	0.0616851	0.0979923	0.0696079	0.08879	0.0742934	0.0861279	0.0843688	0.0705565	0.085055	0.0792128	0.67637	0.344956	0.0868234	0.0641399	0.265733	0.131705	0.0869238	0.0929262	0.126131	0.0722395	0.0887545	0.140755	0.16069	0.299469	0.0966112	0.0800354	0.830875	0.340348	0.258715	0.0717456	0.102535	0.0784437	0.0830826	0.251279	0.0678964	0.380735	0.42368	0.0838455	0.239193
814	0.0174912	0.0288979	0.0299108	0.0249078	0.0254037	0.035636	0.0257875	0.00791398	0.0221177	0.0291177	0.00986601	0.0270991	0.00981897	0.0341484	0.0152193	0.019368	0.0280314	0.0177441	0.0221283	0.0118276	0.263284	0.0368003	0.0263432	0.0187419	0.149169	0.118841	0.0214803	0.023917	0.0234616	0.0214476	0.0289595	0.0256186	0.00604544	0.0301376	0.0226517	0.0263156	0.0441847	0.0268126	0.0275603	0.191778	0.022902	0.0154933	0.0380298	0.226771	0.0107797	0.0296067	0.0165456	0.0296319	0.0168956
815	0.0318967	0.0506226	0.047193	0.0391055	0.047945	0.0495979	0.0463016	0.0368284	0.0637642	0.0402405	0.0380042	0.0418037	0.0311913	0.0446578	0.0315796	0.0496981	0.0411277	0.0267124	0.0400605	0.033818	0.0326175	0.0362272	0.0462365	0.043316	0.0489513	0.0502605	0.0368961	0.0352037	0.101012	0.0438317	0.065264	0.0394802	0.0334014	0.041908	0.0495408	0.0411337	0.03876	0.0397807	0.0523063	0.0502676	0.0448072	0.0350069	0.0440531	0.0401764	0.670213	0.0444223	0.0473938	0.0581186	0.0378777
825	0.0439893	0.060837	0.0567313	0.0497088	0.0621496	0.0583915	0.0588838	0.0424019	0.0570122	0.0572496	0.0404318	0.0537031	0.0402576	0.0598161	0.042125	0.0596373	0.0590144	0.0451071	0.0473835	0.0622702	0.0516674	0.0478807	0.0552071	0.0569436	0.0501441	0.0673582	0.0466065	0.0545211	0.0547488	0.0540174	0.0576084	0.0420772	0.0466037	0.0550381	0.0574833	0.0532334	0.0420476	0.0520134	0.0612443	0.0492708	0.0715503	0.0375382	0.0906747	0.0529532	0.0482497	0.0517295	0.0838699	0.0747222	0.045574
829	0.0579129	0.0998983	0.32965	0.0740143	0.117948	0.114484	0.0769952	0.0762085	0.0763611	0.0898468	0.0637064	0.0946675	0.0921281	0.0883486	0.0691369	0.0870854	0.126787	0.0755209	0.113169	0.0742093	0.936993	0.0733053	0.0656154	0.0638616	0.526475	0.370591	0.631329	0.0961127	0.444673	0.0588405	0.173752	0.582826	0.644656	0.900537	0.359296	0.0447482	0.896724	0.0730026	0.425048	0.071	0.0681491	0.074055	0.0736943	0.482775	0.539481	0.829034	0.103948	0.0516021	0.0659574
830	0.091975	0.148209	0.110873	0.108588	0.128323	0.13609	0.141813	0.0769404	0.113544	0.127327	0.0961865	0.118531	0.115931	0.124906	0.0893472	0.141973	0.131043	0.0852383	0.114783	0.126644	0.133287	0.183685	0.121901	0.124523	0.114099	0.0889076	0.144889	0.120551	0.166114	0.128118	0.159135	0.102484	0.123887	0.185296	0.141565	0.164538	0.13964	0.127815	0.124763	0.134486	0.24022	0.112173	0.109664	0.119618	0.10495	0.132917	0.165862	0.135267	0.138427
833	0.0938274	0.129419	0.150648	0.131137	0.141447	0.133797	0.128822	0.0808762	0.117546	0.135713	0.10181	0.140992	0.102746	0.127268	0.115038	0.12584	0.116066	0.0997959	0.098812	0.172177	0.516279	0.137726	0.151436	0.131554	0.149946	0.153563	0.122726	0.153779	0.100694	0.128353	0.132261	0.132419	0.612069	0.116283	0.139574	0.0989593	0.121598	0.119981	0.172404	0.110811	0.0944707	0.111909	0.108447	0.121976	0.106853	0.848397	0.0842948	0.17771	0.660066
836	0.0198251	0.0486113	0.0743394	0.0318197	0.0488811	0.0390038	0.0401487	0.0209598	0.0429842	0.0421213	0.0292356	0.045298	0.0214553	0.0351154	0.0206182	0.031165	0.0462694	0.0247916	0.0318657	0.0358593	0.349746	0.180815	0.0859993	0.0353002	0.322717	0.0631785	0.0384576	0.0968323	0.0462655	0.318374	0.181092	0.305782	0.574039	0.221491	0.0332564	0.176407	0.815418	0.103164	0.0563866	0.12296	0.109768	0.0568861	0.0714592	0.319191	0.868507	0.060498	0.0482529	0.0521312	0.155744
839	0.022375	0.0362763	0.316043	0.0362121	0.0412373	0.0461778	0.0429469	0.029825	0.0310844	0.0338146	0.0300518	0.0358948	0.0305066	0.0374154	0.0268194	0.0352696	0.0369907	0.0241664	0.0300624	0.139877	0.463216	0.171662	0.0724202	0.0612683	0.0915699	0.0465882	0.0504567	0.120677	0.149669	0.0472447	0.0668266	0.0735446	0.1064	0.120194	0.304327	0.160123	0.737658	0.160854	0.101938	0.0845652	0.0834621	0.156043	0.0676777	0.0662396	0.0552617	0.388715	0.138014	0.0546805	0.154206
840	0.0966627	0.124972	0.115752	0.118213	0.117625	0.117261	0.120447	0.0826554	0.126466	0.118267	0.0936718	0.125665	0.0975974	0.119833	0.0910186	0.123238	0.131542	0.0928795	0.106117	0.117911	0.15611	0.175871	0.118889	0.110489	0.195979	0.193212	0.108447	0.112748	0.217575	0.116601	0.147217	0.126375	0.648392	0.21879	0.118408	0.308199	0.381201	0.15909	0.163645	0.159687	0.219787	0.150359	0.117584	0.10706	0.105234	0.204759	0.117969	0.137834	0.287819
893	0.0546649	0.0666615	0.0830688	0.0609243	0.0589224	0.0593085	0.0616872	0.0508526	0.0709669	0.0589538	0.0484325	0.0672578	0.0511209	0.0652698	0.0469685	0.0545071	0.0636146	0.0581068	0.0557822	0.0732238	0.170558	0.0876462	0.123514	0.0454252	0.0586301	0.250926	0.0713464	0.0542759	0.188812	0.0816094	0.203401	0.0681045	0.0618443	0.0535154	0.0520256	0.111748	0.0609001	0.0806792	0.253333	0.504024	0.0500243	0.0631373	0.0610683	0.141323	0.171148	0.0570353	0.068789	0.126835	0.188319
894	0.0891756	0.111159	0.138248	0.0935133	0.107035	0.111311	0.105097	0.0935018	0.110793	0.110376	0.0955987	0.0956805	0.096795	0.0955585	0.0908587	0.0984361	0.104248	0.0964173	0.0997518	0.106572	0.187747	0.297896	0.507295	0.092819	0.086883	0.133365	0.115237	0.112458	0.0867977	0.202994	0.199444	0.119941	0.669098	0.115048	0.0718349	0.135581	0.087913	0.293729	0.409652	0.121984	0.126938	0.109486	0.173794	0.139345	0.823022	0.423838	0.195126	0.291707	0.199247
899	0.0756803	0.103512	0.336072	0.0924898	0.0992009	0.146939	0.0980006	0.0923718	0.0914528	0.10561	0.0725751	0.101511	0.0751952	0.0968648	0.0817368	0.106757	0.114182	0.0832183	0.0844507	0.0777477	0.93639	0.22537	0.613485	0.122875	0.917863	0.364359	0.714383	0.345841	0.855466	0.245152	0.17924	0.887315	0.911608	0.854002	0.233829	0.309358	0.873773	0.862504	0.709219	0.583968	0.378801	0.836415	0.288144	0.618942	0.867198	0.692522	0.83888	0.164942	0.26456
900	0.0206516	0.0395602	0.067404	0.0321383	0.0430064	0.0462784	0.042298	0.0290692	0.0507526	0.0389728	0.0243698	0.0371341	0.0261372	0.044174	0.0262803	0.0413213	0.0374905	0.0292337	0.0356498	0.175327	0.447917	0.0515308	0.175985	0.0551151	0.232145	0.043594	0.155711	0.559536	0.0402958	0.0930073	0.038945	0.222154	0.167115	0.0475521	0.119547	0.0330276	0.530717	0.0361586	0.484973	0.0408908	0.0868773	0.121926	0.0269603	0.137111	0.608159	0.231144	0.0332226	0.138629	0.0210936
902	0.0859989	0.0969256	0.120725	0.0762638	0.0997529	0.100723	0.0900414	0.0735149	0.0844833	0.101984	0.0785741	0.110166	0.0788404	0.0952399	0.0771825	0.0781407	0.119511	0.058258	0.0768736	0.0807376	0.0630009	0.149158	0.14287	0.0634595	0.0627255	0.24078	0.0601653	0.0572362	0.174597	0.115271	0.239534	0.062248	0.0799988	0.0895036	0.0583652	0.111647	0.057585	0.0691774	0.12939	0.0481591	0.071206	0.0520365	0.0787742	0.0811876	0.0549119	0.0634012	0.0627138	0.148346	0.313138
903	0.0749027	0.0871094	0.136533	0.0883782	0.0830971	0.0855407	0.0868091	0.0723076	0.0994626	0.0864233	0.0651605	0.0964531	0.0829769	0.0907167	0.0885764	0.0850614	0.0875838	0.0811252	0.085453	0.0725444	0.105737	0.0950088	0.142271	0.0669514	0.0920424	0.170412	0.0560615	0.0659337	0.107868	0.0824569	0.0848942	0.0671011	0.0672118	0.0583405	0.0731219	0.0688505	0.309232	0.07721	0.0800872	0.0639735	0.0675916	0.0566946	0.0981115	0.0634187	0.0514628	0.0614026	0.123112	0.267401	0.30553
904	0.0599272	0.0801748	0.0840475	0.0786683	0.0736185	0.0656908	0.0711293	0.0656654	0.0679734	0.07199	0.0460351	0.0758137	0.041371	0.0618765	0.0453445	0.0653831	0.0639418	0.0471774	0.0700156	0.0529751	0.0665336	0.0748593	0.0690218	0.0715109	0.0616651	0.0626805	0.0582078	0.0631519	0.0788213	0.0660468	0.0739817	0.0498625	0.0535531	0.0582309	0.0645139	0.0655387	0.0545164	0.0619599	0.0837784	0.056085	0.065978	0.0562158	0.0666456	0.0560683	0.0648384	0.0608491	0.0658779	0.0982619	0.0498068
906	0.0486359	0.073619	0.060265	0.0568726	0.0602193	0.0723186	0.0628519	0.0551349	0.0678285	0.0717987	0.0441513	0.0721582	0.0425003	0.0672703	0.062799	0.078791	0.0609504	0.0549614	0.0538326	0.0488654	0.0893243	0.0602921	0.0689154	0.0568394	0.0548139	0.165176	0.0424303	0.0458928	0.0649392	0.0597341	0.0647294	0.0496673	0.0482897	0.0428816	0.0591017	0.0537904	0.0544097	0.0661563	0.0669782	0.0461195	0.0635024	0.0456419	0.0543277	0.0415729	0.0502246	0.0450181	0.124597	0.0708012	0.0957345
908	0.102365	0.122192	0.257803	0.113333	0.132915	0.123357	0.106964	0.121881	0.116251	0.120762	0.0953841	0.124655	0.117011	0.115324	0.101129	0.124913	0.156705	0.099434	0.0999368	0.0583501	0.714129	0.29062	0.705427	0.108091	0.763007	0.660203	0.352469	0.418638	0.478467	0.524353	0.115204	0.795482	0.484262	0.551633	0.132818	0.361921	0.701973	0.276114	0.314261	0.568641	0.362528	0.127477	0.263213	0.519138	0.803036	0.708143	0.634942	0.541286	0.568441
910	0.0743262	0.0871884	0.114574	0.0750608	0.0840854	0.0833487	0.0734315	0.0638407	0.0785558	0.0834179	0.0622655	0.0946765	0.0714379	0.087238	0.0649412	0.0793742	0.0970616	0.0698547	0.060094	0.0907551	0.613086	0.0443169	0.280736	0.0725122	0.395452	0.170304	0.123196	0.152693	0.299069	0.357283	0.157054	0.356254	0.275527	0.152811	0.161273	0.175017	0.832211	0.147253	0.625387	0.130002	0.131554	0.143914	0.140932	0.0991442	0.919815	0.280825	0.364924	0.0864895	0.240024
911	0.0699948	0.0886391	0.0794882	0.0796272	0.0844561	0.0833685	0.0770177	0.0595937	0.0745661	0.0835011	0.0666205	0.0767747	0.0752222	0.0761783	0.0644779	0.0865017	0.0796268	0.0570954	0.0654034	0.0779617	0.0477306	0.107148	0.0541218	0.0495662	0.17632	0.165526	0.175214	0.0686325	0.0498927	0.0695508	0.0714821	0.417964	0.0396712	0.0878578	0.0514269	0.051845	0.310137	0.0498658	0.0589051	0.0949023	0.0903908	0.405628	0.0797677	0.368237	0.39739	0.101	0.0686171	0.114788	0.452942
912	0.0320647	0.0609001	0.159832	0.0502578	0.0651902	0.0631749	0.0503131	0.0382594	0.0500882	0.0530559	0.0401923	0.0448416	0.0341707	0.0500254	0.0347674	0.0517863	0.0510335	0.0362292	0.048562	0.0546171	0.641084	0.0437853	0.0506816	0.0418595	0.226963	0.220463	0.116637	0.408983	0.148278	0.0409748	0.0470456	0.36789	0.399614	0.0834201	0.178055	0.0448202	0.743356	0.30474	0.505726	0.295397	0.12588	0.115217	0.0400755	0.178779	0.944688	0.264322	0.14916	0.0562286	0.0339242
913	0.0532546	0.0547991	0.0935891	0.0456743	0.0510233	0.0534468	0.0428938	0.0411154	0.0447161	0.04646	0.0336835	0.0631407	0.0612194	0.0563267	0.048455	0.0421466	0.0750667	0.0296116	0.0393182	0.0386935	0.446868	0.0942806	0.170946	0.0402576	0.0967363	0.0452698	0.0641937	0.034198	0.364836	0.150615	0.0562187	0.0485981	0.840583	0.0358414	0.0350576	0.251916	0.0324821	0.0736362	0.332842	0.0426419	0.047466	0.35175	0.0469852	0.0921058	0.0454264	0.0316649	0.310231	0.0511203	0.135593
918	0.152112	0.186497	0.323953	0.162178	0.17938	0.213481	0.159475	0.175847	0.151944	0.176564	0.142266	0.163549	0.167847	0.162353	0.145352	0.175433	0.192214	0.167701	0.169841	0.164637	0.188685	0.0475593	0.0882489	0.0472531	0.499392	0.432018	0.630747	0.0727267	0.287979	0.592516	0.727907	0.0427973	0.0423689	0.777599	0.10806	0.0466958	0.728449	0.431429	0.198117	0.662379	0.200752	0.286413	0.0591418	0.0736939	0.742562	0.139323	0.926368	0.302925	0.222499
919	0.0928721	0.122775	0.28295	0.0997009	0.113085	0.133361	0.10285	0.078817	0.111239	0.11238	0.08256	0.116933	0.0966066	0.109645	0.0810379	0.105338	0.134287	0.0877024	0.105183	0.459774	0.892869	0.573775	0.0992632	0.0722708	0.895556	0.204063	0.759668	0.351384	0.7435	0.560404	0.355067	0.770349	0.843516	0.8035	0.456131	0.588835	0.861858	0.516151	0.472013	0.535975	0.868285	0.881856	0.0873206	0.821856	0.912073	0.762499	0.675054	0.0950287	0.231413
920	0.0945671	0.10745	0.187164	0.103646	0.0988034	0.116165	0.103511	0.0845553	0.10817	0.087175	0.079398	0.0930467	0.083729	0.102859	0.0753715	0.0995144	0.0914163	0.0883143	0.103662	0.263789	0.638939	0.238834	0.355241	0.0874714	0.606962	0.264567	0.508064	0.528611	0.435239	0.198138	0.21315	0.632765	0.598466	0.620828	0.168771	0.337443	0.558434	0.518676	0.582827	0.587758	0.577165	0.6804	0.174736	0.245466	0.494378	0.457945	0.199936	0.307118	0.409779
921	0.0677195	0.0738021	0.120913	0.0584215	0.0738292	0.0690603	0.0709637	0.0559947	0.0741329	0.0709317	0.0565569	0.0822767	0.0758849	0.0751033	0.0519032	0.0711867	0.0791173	0.0640053	0.0607114	0.0485793	0.0401482	0.160579	0.0601205	0.0432181	0.0364191	0.0905934	0.0329061	0.0331672	0.335717	0.0463386	0.479996	0.0362287	0.145465	0.0376458	0.0475002	0.291408	0.0363163	0.0381709	0.0443956	0.0351233	0.0431691	0.0330105	0.219302	0.0356352	0.0368509	0.0353931	0.0425352	0.0832783	0.232773
923	0.0932262	0.113046	0.134693	0.102003	0.105537	0.110895	0.112236	0.0850262	0.103539	0.113872	0.0827966	0.116427	0.0959516	0.112853	0.0871238	0.106826	0.123662	0.0866554	0.0852611	0.12273	0.217681	0.146023	0.0981447	0.0739499	0.214474	0.240579	0.207001	0.160513	0.204869	0.0725164	0.0751045	0.139443	0.0510901	0.160262	0.0680408	0.109691	0.173542	0.190049	0.0869247	0.195472	0.172334	0.260387	0.108562	0.127722	0.112151	0.14505	0.173239	0.0991443	0.220659
924	0.0832026	0.099238	0.285244	0.0792921	0.0961257	0.0936684	0.0912458	0.0681126	0.0960424	0.094381	0.0694499	0.117642	0.0944307	0.0925611	0.0733535	0.0915665	0.116622	0.0718071	0.0848747	0.0674313	0.243867	0.146493	0.15953	0.0643769	0.387838	0.177217	0.21056	0.317785	0.0682582	0.0899508	0.0976639	0.340582	0.683941	0.0773732	0.0650169	0.135038	0.191912	0.155109	0.113966	0.0601035	0.10077	0.10729	0.193187	0.0752682	0.0542759	0.415653	0.0919808	0.0954701	0.126623
925	0.0681941	0.101792	0.251513	0.0818465	0.0920547	0.0952646	0.100549	0.0674597	0.0973432	0.087852	0.0680014	0.100616	0.0779045	0.109817	0.0727513	0.0963625	0.0985233	0.0762179	0.0767505	0.103517	0.915303	0.211521	0.314337	0.0573909	0.555684	0.279036	0.402731	0.329093	0.420467	0.263868	0.0700526	0.706731	0.435685	0.513739	0.100049	0.314547	0.698392	0.248787	0.68807	0.350764	0.439586	0.409427	0.107206	0.23038	0.727529	0.233796	0.338835	0.174087	0.236719
932	0.103261	0.125324	0.348588	0.136453	0.135886	0.173208	0.107744	0.104319	0.102275	0.114052	0.101289	0.126136	0.113029	0.110786	0.0979166	0.123157	0.128769	0.103135	0.0987864	0.0719804	0.914178	0.357501	0.468908	0.0825575	0.867074	0.466299	0.180117	0.452573	0.607082	0.304914	0.289133	0.631718	0.726573	0.0879131	0.243147	0.696003	0.872723	0.526602	0.691701	0.384638	0.17404	0.412811	0.355712	0.325981	0.134829	0.60067	0.465883	0.132185	0.339408
933	0.13466	0.138006	0.174699	0.10964	0.135035	0.15043	0.108357	0.0896559	0.137764	0.134626	0.0946511	0.1289	0.117537	0.154128	0.115364	0.147698	0.129531	0.0846886	0.119268	0.0836222	0.196705	0.316033	0.104508	0.0806499	0.592931	0.521953	0.0670496	0.20198	0.542681	0.280242	0.219516	0.65987	0.613812	0.141761	0.157841	0.189243	0.756955	0.424841	0.725004	0.665234	0.281185	0.104916	0.251689	0.346524	0.803327	0.41743	0.187912	0.136853	0.248382
934	0.05958	0.0793592	0.0863302	0.076855	0.08002	0.0831648	0.0768499	0.0563593	0.0825593	0.0803404	0.0640888	0.0815529	0.064158	0.0752371	0.0596553	0.0770143	0.0773797	0.0634382	0.0774067	0.102946	0.10821	0.0875013	0.0775718	0.0787042	0.111815	0.196708	0.0658856	0.101548	0.104332	0.0744116	0.0888136	0.0731746	0.0717865	0.0850261	0.0802365	0.0963532	0.0962188	0.0895763	0.0977635	0.0783843	0.096586	0.0751867	0.0750538	0.084798	0.0986647	0.0842297	0.0851552	0.100667	0.0661969
937	0.0817689	0.100828	0.105085	0.0957518	0.102	0.102135	0.092333	0.0718891	0.0960376	0.099182	0.0792396	0.0963038	0.0838937	0.0930776	0.0811659	0.110523	0.0967623	0.0752811	0.0881883	0.0804394	0.0864809	0.0976765	0.0706678	0.0763861	0.0933071	0.261997	0.0917168	0.116446	0.082326	0.100046	0.198796	0.0772243	0.073952	0.0862821	0.0651378	0.074385	0.113488	0.13538	0.125738	0.129302	0.106013	0.0827489	0.0735294	0.0869697	0.0639829	0.0716828	0.122998	0.219441	0.226535
940	0.0863756	0.116341	0.150557	0.103886	0.109444	0.10627	0.0986937	0.0890629	0.107627	0.117562	0.0841971	0.108183	0.0896993	0.108262	0.083719	0.111085	0.120735	0.0870798	0.0877155	0.105346	0.476732	0.35141	0.320644	0.106457	0.463707	0.242051	0.333722	0.433625	0.674904	0.251803	0.525452	0.455482	0.655247	0.323736	0.247742	0.617295	0.46603	0.455399	0.452093	0.374557	0.376359	0.44985	0.256994	0.334728	0.454315	0.408299	0.362446	0.164849	0.339936
941	0.0888763	0.102455	0.277464	0.0771002	0.0880287	0.0895079	0.0722185	0.0547512	0.0933872	0.100763	0.0600715	0.11661	0.121177	0.0938792	0.0706775	0.0909665	0.121018	0.0792895	0.0773132	0.246444	0.961392	0.478852	0.572347	0.0440117	0.868486	0.755704	0.470001	0.755298	0.752948	0.283281	0.1018	0.923041	0.800481	0.920093	0.0416094	0.380105	0.94183	0.802764	0.853018	0.220537	0.514028	0.637162	0.264334	0.154305	0.124281	0.955209	0.585695	0.129156	0.553102
943	0.164224	0.196206	0.374712	0.174272	0.188818	0.193981	0.182256	0.188513	0.209591	0.198695	0.186113	0.176494	0.176924	0.173829	0.1716	0.192419	0.18933	0.202698	0.185956	0.233322	0.364056	0.219646	0.192848	0.0743521	0.272432	0.254185	0.249867	0.141858	0.15564	0.181845	0.101194	0.245727	0.209319	0.257058	0.161706	0.164164	0.686465	0.232265	0.119823	0.212888	0.324578	0.255192	0.0708782	0.613466	0.221674	0.178568	0.209092	0.233822	0.278431
944	0.0994055	0.113105	0.250883	0.0965996	0.114393	0.115188	0.119532	0.070764	0.106568	0.107567	0.0937565	0.111283	0.0847364	0.114281	0.0777525	0.11328	0.118684	0.0758892	0.0910768	0.075235	0.0974499	0.147713	0.0788909	0.0616353	0.230794	0.0773173	0.0695668	0.0852525	0.0770104	0.0797289	0.104812	0.664189	0.085694	0.161675	0.171705	0.37772	0.86422	0.0728014	0.0986731	0.438936	0.257435	0.0712761	0.0647713	0.482373	0.180809	0.879137	0.0606693	0.0926	0.190714
945	0.119551	0.163538	0.306805	0.156973	0.133505	0.171572	0.144591	0.135436	0.11322	0.139669	0.119409	0.1229	0.106361	0.12148	0.127018	0.149789	0.151327	0.149443	0.128968	0.0593638	0.642468	0.276488	0.200226	0.0593704	0.841236	0.406212	0.406248	0.148556	0.665525	0.250009	0.168851	0.419407	0.842575	0.381117	0.0583693	0.697308	0.892018	0.607158	0.687982	0.426998	0.400664	0.418201	0.330719	0.410107	0.059331	0.423732	0.66937	0.370457	0.441047
946	0.0706785	0.087146	0.0956322	0.0938581	0.0942287	0.0887208	0.0843033	0.0536017	0.0945282	0.0896297	0.0687959	0.0899317	0.0695086	0.0831961	0.0699223	0.0846772	0.0942068	0.0714783	0.0775409	0.0849061	0.0781599	0.112209	0.111707	0.0803765	0.0990283	0.097429	0.0787335	0.0848915	0.0802938	0.0789507	0.098293	0.0892077	0.0748721	0.0944582	0.0895522	0.0672727	0.0733348	0.0814731	0.0903171	0.0777508	0.0943631	0.100369	0.0865873	0.0900478	0.0763319	0.0897025	0.0968002	0.143147	0.0771669
947	0.0438637	0.0651521	0.235783	0.0487222	0.0591346	0.0955638	0.0542411	0.0395789	0.0593706	0.0524706	0.0382699	0.0548941	0.0377664	0.0563811	0.04079	0.0532809	0.0721863	0.0403388	0.0532754	0.0481754	0.833861	0.0702936	0.320935	0.0360953	0.639485	0.279901	0.515998	0.204282	0.582546	0.0958642	0.0902821	0.794308	0.93204	0.606515	0.275881	0.331039	0.769463	0.32482	0.820798	0.518868	0.557431	0.0598869	0.115618	0.247331	0.843072	0.43945	0.150291	0.0740932	0.294459
948	0.104826	0.109808	0.294014	0.0984154	0.103161	0.088704	0.0844014	0.0825383	0.0817266	0.118026	0.0717809	0.118255	0.145106	0.112743	0.11153	0.086638	0.152529	0.0713046	0.0760107	0.0581623	0.942971	0.227324	0.712801	0.0705073	0.652761	0.117972	0.554242	0.912855	0.541636	0.130975	0.278359	0.676775	0.732163	0.103945	0.460368	0.147286	0.801763	0.244539	0.602426	0.182645	0.322435	0.0650826	0.382892	0.0769661	0.83039	0.674476	0.16095	0.101423	0.142513
952	0.0482219	0.0585779	0.0790513	0.0488541	0.055231	0.0608753	0.056858	0.0452892	0.0549926	0.0574126	0.0385154	0.0552689	0.044272	0.0545431	0.0431193	0.0532223	0.0604157	0.0428299	0.0510169	0.0426455	0.119548	0.123671	0.784275	0.0542601	0.0806314	0.153612	0.0655401	0.0600397	0.0740305	0.158451	0.270673	0.0429445	0.570808	0.0477428	0.0505061	0.0472244	0.174823	0.0760496	0.0721304	0.0510493	0.0546095	0.0488269	0.0714293	0.0527087	0.0506831	0.395728	0.1043	0.180473	0.0466112
956	0.13999	0.204864	0.314532	0.174635	0.198999	0.234515	0.200566	0.121847	0.180539	0.185808	0.132094	0.170221	0.160579	0.172455	0.146345	0.199844	0.207377	0.136875	0.176568	0.169834	0.968687	0.464354	0.49194	0.153446	0.560683	0.60722	0.517378	0.612799	0.571952	0.459531	0.445156	0.523385	0.500311	0.534705	0.207827	0.508643	0.821722	0.463556	0.905126	0.483763	0.522179	0.523214	0.495181	0.585192	0.956823	0.542409	0.468832	0.479431	0.510615
960	0.0302762	0.0471194	0.0436357	0.0378893	0.0435932	0.0474547	0.0454487	0.0347549	0.0532083	0.0447891	0.0356943	0.0404014	0.0296962	0.0455828	0.0304632	0.0460812	0.0456362	0.0299951	0.038588	0.0503564	0.0377394	0.0380357	0.0408593	0.0338937	0.0406061	0.0432133	0.0331115	0.0431769	0.0460361	0.0366661	0.0517501	0.0373459	0.0407753	0.0368777	0.04761	0.0375487	0.0331631	0.0380414	0.0558909	0.0277911	0.0387843	0.0282455	0.0367159	0.0350566	0.0361816	0.0309718	0.0342189	0.0899655	0.029431
962	0.0607307	0.0637774	0.0899328	0.0575998	0.07386	0.0869352	0.0717667	0.0352809	0.062919	0.0745306	0.0421477	0.0443391	0.0438233	0.0705769	0.0569869	0.0736958	0.0657967	0.0535681	0.0714552	0.0329783	0.950669	0.18447	0.0499033	0.0528969	0.0889274	0.926802	0.0646986	0.241182	0.0588068	0.036368	0.564064	0.0324031	0.163012	0.0846908	0.0502626	0.284889	0.48528	0.0690661	0.525473	0.0585866	0.384673	0.0703112	0.480318	0.484347	0.0332457	0.690284	0.477018	0.123893	0.419471
966	0.127234	0.18554	0.1518	0.18414	0.241235	0.15257	0.158449	0.234746	0.136939	0.188406	0.19183	0.16729	0.207106	0.169033	0.17116	0.203876	0.273946	0.13028	0.104744	0.187842	0.926628	0.28621	0.369816	0.0959414	0.501119	0.511077	0.264575	0.216079	0.403797	0.30809	0.098513	0.851647	0.0474479	0.416179	0.0655452	0.516708	0.744901	0.480082	0.584443	0.509478	0.461804	0.364679	0.287797	0.357487	0.0523519	0.213264	0.573812	0.125462	0.442545
969	0.0764115	0.0976436	0.10587	0.0926337	0.10228	0.113385	0.104513	0.0858034	0.103391	0.0936009	0.0890553	0.105918	0.0771493	0.112301	0.0879379	0.0988909	0.111037	0.0936773	0.0852054	0.128354	0.329642	0.146057	0.196565	0.0901364	0.253577	0.14327	0.211755	0.105265	0.13281	0.110244	0.118855	0.174931	0.0803724	0.130034	0.0984594	0.0918816	0.138471	0.0802745	0.119961	0.143976	0.19013	0.147527	0.10084	0.124008	0.102639	0.111247	0.112283	0.122723	0.121407
972	0.0478597	0.0677185	0.0626129	0.0626875	0.0635069	0.0664087	0.0625704	0.0457113	0.0687573	0.058835	0.0426109	0.0648755	0.0452791	0.0615357	0.0508109	0.0683737	0.0616872	0.0468785	0.0565861	0.0634932	0.0574256	0.0684862	0.0686667	0.0527365	0.0768149	0.0612182	0.0545641	0.0581748	0.0712274	0.0711625	0.0684246	0.0567694	0.0513573	0.0574211	0.0676663	0.0544063	0.11008	0.0496719	0.0764666	0.0633005	0.0717571	0.0554546	0.0619226	0.0591101	0.0574515	0.0533272	0.0645734	0.0734484	0.062262
974	0.0852751	0.077044	0.134085	0.0571754	0.0644909	0.0627539	0.0527208	0.0786965	0.073867	0.0775521	0.0591353	0.0830608	0.101585	0.0603434	0.0781835	0.0758836	0.0930122	0.055242	0.0511433	0.0616645	0.928762	0.107886	0.126784	0.0523765	0.0749914	0.0741049	0.0687291	0.070394	0.120431	0.0726569	0.0586567	0.764063	0.0456556	0.404333	0.0658004	0.0538734	0.473773	0.0384136	0.614078	0.384158	0.067731	0.109494	0.0429295	0.118687	0.338776	0.0507802	0.411579	0.16081	0.103887
980	0.100371	0.0846225	0.299427	0.0719698	0.0891483	0.0759621	0.0827854	0.0666066	0.105986	0.0991639	0.0728094	0.124239	0.107385	0.0896866	0.0805831	0.0862933	0.0925817	0.0677008	0.0773287	0.040097	0.0640818	0.152018	0.258154	0.0321406	0.220352	0.844195	0.291128	0.171433	0.35446	0.26504	0.158846	0.288634	0.0527356	0.328763	0.050742	0.136753	0.485553	0.367268	0.615476	0.102776	0.258071	0.283817	0.0502919	0.165725	0.0473203	0.218195	0.156865	0.0745174	0.213663
985	0.0966564	0.0955545	0.142583	0.0880152	0.097924	0.103629	0.0830358	0.0827712	0.0887272	0.0856511	0.058718	0.123331	0.0850208	0.11801	0.0629828	0.090542	0.1336	0.0737507	0.0780366	0.110617	0.921964	0.411904	0.69499	0.0723766	0.87725	0.385188	0.218371	0.850044	0.247509	0.712627	0.337089	0.23677	0.885444	0.163718	0.0478708	0.622524	0.861082	0.502289	0.861527	0.560512	0.033718	0.381131	0.277502	0.279258	0.0365746	0.0360292	0.499027	0.125099	0.297922
986	0.162499	0.203704	0.234535	0.187004	0.198798	0.213814	0.200968	0.157973	0.163191	0.196103	0.184688	0.176429	0.162607	0.145443	0.169993	0.188642	0.184617	0.166275	0.176607	0.378566	0.819459	0.38427	0.194836	0.066165	0.67731	0.306165	0.412722	0.441576	0.278086	0.273868	0.253627	0.393227	0.236475	0.363492	0.344256	0.523212	0.612679	0.369339	0.357965	0.379855	0.442583	0.543193	0.208726	0.364663	0.0893949	0.529173	0.309961	0.284506	0.372917
988	0.12491	0.142097	0.113499	0.141566	0.146946	0.131824	0.136676	0.0926346	0.116293	0.140221	0.113663	0.140228	0.117619	0.161648	0.118822	0.162472	0.159732	0.107502	0.103895	0.0548114	0.0472483	0.0788672	0.231979	0.0422587	0.0547983	0.110632	0.039703	0.0842496	0.260277	0.0555252	0.0574881	0.0423509	0.0332447	0.0468888	0.0490788	0.0444344	0.0443487	0.0453893	0.0798041	0.0773623	0.0614656	0.0525829	0.0591882	0.0990815	0.0467767	0.0463929	0.0648044	0.297054	0.0753915
989	0.0511826	0.066749	0.170319	0.0597401	0.065563	0.0653717	0.0626751	0.0391293	0.0634749	0.0598567	0.0448078	0.0653626	0.0517155	0.0529978	0.0514384	0.0563366	0.075227	0.0537432	0.0508667	0.0496545	0.820994	0.264546	0.0544121	0.0484262	0.597504	0.116766	0.123006	0.082071	0.297995	0.178108	0.292625	0.404295	0.510611	0.108049	0.126383	0.256029	0.738664	0.0681644	0.354677	0.0840369	0.138639	0.309824	0.208904	0.600057	0.603776	0.481194	0.409086	0.0678528	0.196414
991	0.0027921	0.0184417	0.045856	0.00539491	0.0157533	0.0105239	0.00105235	0.0202849	0.00528204	0.0125734	0.000906456	0.0131446	0.00783498	0	0.0010445	0.00470056	0.0206123	0	0.0121493	0.0615322	0.99725	0.523396	0.275673	0.00404975	0.738797	0.961767	0.553797	0.825139	0.671269	0.0948115	0.0447584	0.988716	0.651484	0.683411	0	0.984046	0.967938	0.510677	0.957821	0.774012	0.905661	0.739474	0.267953	0.580707	0.961519	0.224279	0.741889	0.560482	0.741029
993	0.067665	0.0992382	0.10216	0.0965253	0.104852	0.105383	0.091734	0.0656651	0.106016	0.0984797	0.0633936	0.0955784	0.0659525	0.0984658	0.066383	0.101108	0.103406	0.0820282	0.104351	0.0894728	0.858177	0.124271	0.0864099	0.0842083	0.611873	0.0819085	0.506518	0.184588	0.265453	0.0830756	0.0889786	0.922022	0.660059	0.573697	0.0801897	0.254856	0.659381	0.0728581	0.905733	0.074409	0.108259	0.067967	0.0845074	0.0727413	0.590633	0.244329	0.0890119	0.0842737	0.0956189
995	0.0392621	0.0608873	0.0802699	0.0480176	0.059096	0.0605169	0.0616198	0.0369072	0.0679574	0.0569107	0.0388532	0.0593172	0.0426546	0.0566935	0.0401423	0.0642527	0.0527869	0.0501101	0.047617	0.221154	0.509212	0.120915	0.221007	0.0459616	0.379201	0.269293	0.315919	0.441097	0.29972	0.105512	0.284183	0.377893	0.285697	0.378353	0.0941481	0.19452	0.364888	0.324238	0.137915	0.163606	0.154117	0.345844	0.0624544	0.288578	0.0423895	0.124863	0.343866	0.283256	0.375247
997	0.089654	0.15553	0.147643	0.138955	0.137033	0.155635	0.140441	0.10646	0.136055	0.114472	0.12322	0.137032	0.129272	0.117293	0.108239	0.14842	0.150891	0.0868228	0.0954031	0.0886585	0.923676	0.360324	0.144737	0.145085	0.398861	0.438808	0.243235	0.468924	0.442069	0.210176	0.208813	0.201477	0.502794	0.378565	0.154407	0.332668	0.840501	0.303895	0.787755	0.382929	0.317154	0.352648	0.228003	0.329684	0.473717	0.39708	0.340036	0.177119	0.252351
1007	0.0846651	0.124151	0.368763	0.100933	0.144117	0.150638	0.0849871	0.137516	0.0922687	0.12067	0.0702901	0.0822616	0.122722	0.113839	0.0836322	0.0970422	0.123515	0.0924922	0.122895	0.0304652	0.90662	0.937345	0.566	0.0955667	0.890984	0.937017	0.426623	0.0609291	0.717641	0.472308	0.793919	0.279136	0.91292	0.0760647	0.18837	0.425235	0.808879	0.528575	0.0869893	0.0728323	0.858204	0.827597	0.938613	0.907119	0.933802	0.216243	0.934794	0.0777565	0.755541
1009	0.175074	0.198523	0.276151	0.178824	0.189422	0.199461	0.180273	0.159063	0.180923	0.194173	0.164812	0.185627	0.164736	0.199742	0.163201	0.18469	0.191127	0.162875	0.179739	0.134931	0.0414523	0.16316	0.0915463	0.0538597	0.43767	0.219122	0.155541	0.131114	0.406748	0.140131	0.513199	0.93411	0.848445	0.535446	0.170098	0.267309	0.701276	0.282813	0.101896	0.503232	0.179632	0.187018	0.0996482	0.203232	0.697068	0.625556	0.163031	0.16337	0.169025
1015	0.086893	0.0940458	0.0976778	0.107492	0.0930984	0.100888	0.0982018	0.0821982	0.10869	0.109657	0.0819524	0.104957	0.101959	0.0929218	0.0910892	0.104855	0.100758	0.0862545	0.0791532	0.139728	0.0717144	0.129528	0.177106	0.0496166	0.372395	0.0574192	0.230994	0.37132	0.0884084	0.071962	0.0724888	0.24653	0.0470342	0.162948	0.0667004	0.0527403	0.716563	0.104834	0.323341	0.535251	0.209668	0.314985	0.0565622	0.437418	0.288064	0.127577	0.0503018	0.288238	0.60991
1016	0.173411	0.17636	0.132384	0.196318	0.156528	0.148298	0.17179	0.0883601	0.136799	0.145578	0.139298	0.150897	0.141019	0.176616	0.140699	0.198334	0.16785	0.110231	0.180387	0.0526935	0.472847	0.170834	0.114274	0.0530478	0.243338	0.127556	0.0456265	0.124844	0.236421	0.0555496	0.624986	0.189047	0.407415	0.240191	0.06201	0.242827	0.274269	0.22917	0.0888358	0.302138	0.0592956	0.124286	0.065438	0.0396394	0.857969	0.0545228	0.0955677	0.0740489	0.159614
1017	0.0838528	0.106791	0.132478	0.0810358	0.0922366	0.0979099	0.0848839	0.0853292	0.0905417	0.105844	0.0613327	0.110353	0.0824928	0.0948931	0.0788047	0.0968795	0.113964	0.0718865	0.065217	0.342992	0.75852	0.0711376	0.234298	0.0557223	0.302647	0.0631757	0.05945	0.525281	0.0714964	0.0681553	0.21167	0.0592842	0.314123	0.0530792	0.0777019	0.0549233	0.0563344	0.0914057	0.0890395	0.108606	0.122282	0.0760257	0.0664695	0.390495	0.68235	0.0515415	0.0596779	0.106338	0.422249
1025	0.0517536	0.0589227	0.07476	0.0581346	0.0673836	0.0624979	0.0564562	0.0502115	0.0618704	0.0702658	0.044887	0.06948	0.0500327	0.0541827	0.046335	0.073026	0.0589813	0.0529597	0.0555061	0.0800104	0.353115	0.289218	0.0468726	0.0808284	0.0590196	0.119047	0.0783189	0.169903	0.0688949	0.0456413	0.109553	0.0643739	0.0648454	0.0417139	0.0577654	0.265062	0.0500596	0.093233	0.0635889	0.224457	0.0829923	0.0531739	0.080015	0.0608052	0.0518067	0.0547959	0.0508558	0.0907351	0.166523
1027	0.0610342	0.0731538	0.0703277	0.0653003	0.0678517	0.0697105	0.07532	0.0592492	0.0726449	0.0713906	0.0526671	0.0699617	0.0547954	0.0705074	0.0575328	0.0703541	0.0686926	0.0578336	0.0586192	0.0634507	0.0570178	0.0606955	0.064321	0.0576332	0.0629446	0.0901371	0.0560376	0.0626346	0.109127	0.0642829	0.0801927	0.0596314	0.0587186	0.0583425	0.0697953	0.0566251	0.054076	0.0697407	0.0792971	0.0636542	0.0690686	0.0515689	0.0642961	0.11942	0.0787643	0.0599799	0.0619097	0.0912113	0.174308
1028	0.105152	0.122759	0.224842	0.117079	0.120734	0.130222	0.117264	0.112336	0.105901	0.122788	0.110256	0.110208	0.108923	0.108275	0.101189	0.120377	0.125928	0.106437	0.0995882	0.177075	0.922226	0.254747	0.299941	0.0418256	0.343003	0.380144	0.374851	0.731648	0.683302	0.213175	0.223672	0.662745	0.541848	0.33825	0.14889	0.588465	0.879543	0.679937	0.899083	0.901433	0.3572	0.338367	0.18746	0.607874	0.540498	0.313302	0.873722	0.170454	0.845649
1037	0.0291866	0.0347454	0.0741672	0.00654214	0.0202753	0.0197754	0.0140829	0.0308726	0.0139679	0.0535179	0.0216044	0.076881	0.0237142	0.0216084	0.0230232	0.0230618	0.0571027	0.0124128	0.0191008	0.0038073	0.00443948	0.0309241	0.00673153	0.00477454	0.000871189	0.00431805	0.116769	0.0056209	0.374372	0.463952	0.196157	0.00318672	0.0218327	0.393786	0.00748651	0.501125	0.00377484	0.00227739	0.00546552	0.00568506	0.0397745	0.00181287	0.0063609	0.00447473	0.431946	0.0049131	0.972257	0.00892735	0.996034
1039	0.0595026	0.0775708	0.346732	0.0605989	0.0739649	0.0772433	0.0683553	0.0556844	0.0682607	0.0775644	0.0535294	0.0786562	0.0627895	0.0698629	0.0599752	0.0723585	0.0836779	0.0554374	0.0528994	0.0420353	0.644321	0.126709	0.379861	0.0441049	0.399954	0.482795	0.0665756	0.098127	0.292726	0.151921	0.126256	0.257858	0.794379	0.0855908	0.131828	0.17958	0.756234	0.174402	0.272339	0.0567117	0.207838	0.0924921	0.170228	0.143715	0.906091	0.244013	0.332891	0.0869387	0.160655
1043	0.0355308	0.0333501	0.233388	0.0333838	0.0290848	0.0479529	0.0207191	0.0240609	0.0399273	0.0429841	0.0171326	0.0393539	0.0298057	0.0481737	0.0303224	0.0357587	0.0447511	0.02732	0.044125	0.0106475	0.45531	0.20583	0.0407678	0.0262927	0.0284884	0.961444	0.0161972	0.0270009	0.0387578	0.0196761	0.201073	0.0153885	0.550524	0.0253858	0.0173356	0.0273257	0.992206	0.0163163	0.032328	0.0187916	0.0158443	0.00624637	0.0314564	0.0206572	0.031831	0.0145857	0.0343582	0.0257399	0.0291475
1046	0.0319229	0.0525655	0.0591334	0.050873	0.0590449	0.0617197	0.0519136	0.0386827	0.061447	0.0464049	0.0390818	0.0497297	0.0402513	0.0519722	0.0372336	0.0501855	0.0588897	0.0324259	0.0459347	0.0492529	0.16175	0.0670343	0.0739101	0.0451929	0.163603	0.066023	0.0718983	0.139712	0.0699861	0.0567293	0.0696001	0.188579	0.0460207	0.387884	0.0572314	0.0542313	0.225502	0.0525724	0.0927349	0.0855736	0.0755258	0.175604	0.0599763	0.0600065	0.0738786	0.128452	0.0520567	0.0703327	0.168408
1047	0.0972145	0.115197	0.253567	0.115265	0.112103	0.114958	0.102128	0.0885094	0.10571	0.110105	0.0932674	0.108397	0.0882404	0.109304	0.0931842	0.118697	0.118858	0.0931968	0.0975513	0.0633845	0.935077	0.191597	0.264084	0.0709205	0.529795	0.299135	0.137096	0.234304	0.413847	0.0975306	0.298543	0.835277	0.418856	0.152098	0.0682937	0.0889133	0.881214	0.238508	0.794761	0.35514	0.143791	0.249618	0.236575	0.182566	0.909409	0.252905	0.152821	0.0993239	0.153064
1049	0.120001	0.149917	0.162473	0.139808	0.169398	0.171061	0.147853	0.0966327	0.159422	0.146597	0.114777	0.129568	0.123302	0.123498	0.113991	0.159328	0.137728	0.109125	0.116595	0.131924	0.447065	0.161488	0.421734	0.07475	0.483353	0.0872438	0.374682	0.13402	0.104655	0.184819	0.308257	0.415467	0.416161	0.461568	0.0739874	0.198712	0.36474	0.101584	0.156026	0.177237	0.34363	0.434898	0.0773025	0.151612	0.0638715	0.297602	0.0977171	0.0897788	0.487665
1056	0.0959807	0.11279	0.259226	0.112038	0.138223	0.1054	0.11048	0.110366	0.108002	0.12451	0.0973928	0.150524	0.123884	0.11991	0.0973257	0.116412	0.167825	0.0786685	0.0978102	0.133934	0.888949	0.310324	0.114705	0.194239	0.102109	0.441143	0.0735147	0.0663409	0.549091	0.668756	0.241794	0.0659242	0.470734	0.0914608	0.0712011	0.503036	0.515466	0.382785	0.375643	0.250214	0.1013	0.177047	0.277772	0.214137	0.772521	0.062182	0.374074	0.192626	0.237191
1059	0.0843212	0.116977	0.139602	0.100372	0.102357	0.115764	0.112014	0.0740475	0.0983165	0.108403	0.0849511	0.0983371	0.0891292	0.101567	0.089159	0.099598	0.114231	0.0883063	0.0906828	0.0412853	0.498349	0.206141	0.275849	0.0495316	0.108224	0.18988	0.11315	0.224968	0.176153	0.073709	0.266708	0.302215	0.412514	0.193464	0.0594654	0.196589	0.819701	0.553749	0.50742	0.336899	0.138076	0.225874	0.122358	0.255272	0.846646	0.259313	0.137404	0.202705	0.279694
1063	0.0654786	0.0880698	0.201189	0.0863215	0.0844838	0.0982523	0.0891637	0.0636444	0.0865214	0.0824302	0.0616832	0.0866321	0.0655768	0.09466	0.058687	0.0974421	0.082625	0.0628615	0.0803132	0.0984385	0.780099	0.354244	0.459029	0.0776911	0.559249	0.49194	0.565703	0.475608	0.312467	0.296282	0.280004	0.836639	0.118963	0.645052	0.150672	0.353398	0.865531	0.748406	0.429991	0.420563	0.419682	0.352221	0.232857	0.806919	0.872318	0.376397	0.415318	0.0994324	0.380904
1068	0.0834984	0.0969976	0.196615	0.0854888	0.0919716	0.0935789	0.0913995	0.0782881	0.100586	0.100553	0.0680687	0.0973631	0.0765841	0.089394	0.0740215	0.0970335	0.103391	0.0717774	0.0849739	0.0923989	0.519658	0.23674	0.217908	0.134424	0.215136	0.731143	0.11098	0.20758	0.468832	0.235138	0.16874	0.123637	0.120265	0.105262	0.085014	0.189235	0.315347	0.333462	0.443115	0.190942	0.111368	0.161491	0.107151	0.111101	0.833879	0.11011	0.239991	0.187225	0.443879
1070	0.0534174	0.0658515	0.0748501	0.0672286	0.0760877	0.0761076	0.0709395	0.0458087	0.0735237	0.0685506	0.057134	0.0671666	0.0544426	0.0679858	0.0500824	0.0698347	0.0690584	0.047705	0.069561	0.238354	0.466396	0.135349	0.108641	0.0773984	0.294805	0.542876	0.225453	0.247884	0.200651	0.166952	0.0834976	0.218171	0.0930034	0.241102	0.0900301	0.0933362	0.255935	0.3792	0.273979	0.342576	0.262484	0.295593	0.251334	0.253821	0.0926553	0.122682	0.247073	0.291455	0.38736
1071	0.158453	0.166351	0.144077	0.160382	0.172212	0.175147	0.1625	0.152598	0.157491	0.173987	0.152985	0.160616	0.164008	0.163954	0.164064	0.177584	0.167522	0.157687	0.166212	0.218622	0.289333	0.217789	0.180875	0.110237	0.272769	0.220252	0.26891	0.229248	0.337064	0.237854	0.217329	0.243241	0.218322	0.264274	0.13829	0.283188	0.242795	0.261263	0.237271	0.275716	0.253431	0.275082	0.204651	0.242951	0.23229	0.273812	0.248821	0.197031	0.278044
1072	0.0492189	0.063266	0.0837955	0.0551859	0.0614709	0.0645808	0.0612447	0.0488105	0.0639698	0.0643788	0.0491738	0.0664566	0.0519146	0.0598466	0.0555296	0.0673941	0.0715892	0.0481461	0.0477047	0.153818	0.336118	0.0782219	0.131172	0.0477901	0.168025	0.0999198	0.0585928	0.0903831	0.0717002	0.105429	0.189304	0.0910443	0.340145	0.154209	0.0555783	0.104713	0.217006	0.122288	0.244462	0.188252	0.103305	0.175441	0.0871153	0.127994	0.147909	0.0719196	0.0305582	0.12419	0.0739385
1074	0.129634	0.167372	0.177775	0.146139	0.157413	0.16228	0.148848	0.145759	0.160798	0.154816	0.144058	0.139931	0.138192	0.144047	0.120815	0.164613	0.162621	0.152282	0.147883	0.20514	0.263651	0.21508	0.128417	0.106278	0.236455	0.220629	0.236507	0.23114	0.216961	0.169625	0.231006	0.217073	0.173124	0.227276	0.143613	0.0647763	0.207917	0.136637	0.136443	0.209909	0.239263	0.275157	0.198761	0.212386	0.101426	0.205218	0.15756	0.200682	0.217184
1075	0.0578964	0.0699214	0.0944112	0.0679855	0.0692055	0.0694252	0.0682237	0.0646358	0.0719401	0.0722182	0.0573645	0.0684664	0.0605847	0.0650407	0.0605091	0.0781122	0.0711913	0.0636113	0.0574592	0.0622959	0.0867903	0.0949372	0.0927413	0.069539	0.0721871	0.088537	0.0644451	0.0869309	0.10008	0.0816204	0.0950094	0.0635144	0.059042	0.0631506	0.0584191	0.152378	0.10037	0.206416	0.140128	0.0877284	0.156059	0.0757224	0.179727	0.0774727	0.0493413	0.0725232	0.138488	0.104018	0.068727
1078	0.0734138	0.0783491	0.173305	0.0670205	0.0790585	0.0857547	0.0706625	0.0705109	0.0786349	0.0807065	0.0633549	0.0775896	0.0746902	0.0701888	0.0652972	0.0764111	0.0967119	0.0631358	0.0714668	0.0552885	0.553136	0.178376	0.212063	0.0450409	0.268681	0.587942	0.265921	0.113487	0.435153	0.376722	0.173223	0.489929	0.487508	0.069215	0.0593519	0.298456	0.529424	0.166093	0.428986	0.0790848	0.451628	0.0754346	0.341912	0.252704	0.503661	0.317172	0.613716	0.088334	0.0890186
1081	0.0521588	0.0686797	0.180345	0.0595846	0.0641875	0.0779215	0.0599901	0.0396363	0.0677516	0.0688516	0.0470473	0.071296	0.0604036	0.0596784	0.0504544	0.0582089	0.0656019	0.0511871	0.0690117	0.0415824	0.91714	0.311864	0.397334	0.0548746	0.571046	0.621898	0.0566993	0.142648	0.112622	0.106861	0.0550052	0.0989514	0.509311	0.361713	0.0480322	0.296209	0.668112	0.219475	0.12501	0.0842855	0.0682065	0.0426905	0.270005	0.672294	0.653203	0.305895	0.539241	0.114003	0.378028
1084	0.0411964	0.0674111	0.122013	0.0227712	0.0308921	0.0369023	0.0239414	0.0117242	0.0391682	0.0435652	0.0255864	0.0786014	0.0500561	0.0583937	0.0322914	0.0300866	0.106076	0.0337931	0.0307288	0.0288649	0.0315461	0.0515362	0.0300069	0.010535	0.0184017	0.0579581	0.0185384	0.0384994	0.352701	0.0259034	0.303804	0.0211705	0.0417952	0.0281878	0.0106018	0.00992156	0.0164486	0.0181829	0.0445925	0.0245919	0.030276	0.0144937	0.0212488	0.0177038	0.0276695	0.0252857	0.00963493	0.0411097	0.0487791
1086	0.0935744	0.11887	0.17056	0.0991909	0.114181	0.125764	0.113098	0.0958348	0.117628	0.120015	0.102274	0.120123	0.110795	0.111851	0.0930875	0.119381	0.134811	0.0938529	0.10286	0.0595177	0.821437	0.307191	0.180449	0.0914538	0.48948	0.304656	0.196647	0.232712	0.468847	0.25068	0.16424	0.70257	0.444753	0.311691	0.0718731	0.593094	0.581455	0.250919	0.543745	0.454966	0.290958	0.470913	0.111072	0.249718	0.613526	0.403927	0.348221	0.187228	0.477404
1087	0.0974843	0.125136	0.134766	0.0965412	0.117311	0.114169	0.108902	0.0943104	0.1086	0.116341	0.100296	0.115872	0.10852	0.104263	0.0912145	0.126261	0.145966	0.0905685	0.0876924	0.0684089	0.282034	0.177804	0.0760914	0.0707339	0.0962676	0.307661	0.124663	0.183328	0.425857	0.291127	0.173998	0.252765	0.23733	0.0858488	0.0574986	0.267332	0.26091	0.201949	0.158535	0.164644	0.172307	0.116076	0.0937274	0.243947	0.10213	0.163984	0.0499866	0.140249	0.264716
1090	0.0834819	0.101868	0.248101	0.0902493	0.0999856	0.103777	0.0777048	0.071448	0.0982098	0.0944751	0.0604711	0.0860911	0.0805388	0.105131	0.0755574	0.086488	0.129591	0.0701054	0.0807118	0.100855	0.716535	0.181357	0.394191	0.0407791	0.611653	0.665273	0.235989	0.519105	0.594446	0.35164	0.0602408	0.657705	0.703863	0.159082	0.0467695	0.637697	0.801838	0.458252	0.609002	0.459393	0.584694	0.346809	0.0478221	0.643352	0.366943	0.454598	0.368986	0.139737	0.16157
1091	0.110731	0.132932	0.238652	0.119551	0.133768	0.135593	0.113851	0.117289	0.125742	0.127181	0.0997406	0.130716	0.114385	0.122682	0.107326	0.125937	0.151988	0.104576	0.11091	0.060297	0.690652	0.310693	0.311496	0.0635798	0.513223	0.558521	0.159895	0.189349	0.337701	0.162086	0.16871	0.361033	0.625561	0.281628	0.109404	0.210499	0.640761	0.156731	0.249247	0.1622	0.294387	0.352107	0.262374	0.409748	0.440961	0.318052	0.458848	0.120504	0.325529
1099	0.0637301	0.066387	0.183134	0.0587854	0.0737316	0.0718052	0.0623913	0.0431373	0.0569278	0.0684513	0.0395947	0.0843941	0.046143	0.0639339	0.0538188	0.0653384	0.0763609	0.0506195	0.0490157	0.401784	0.85757	0.457327	0.405657	0.0539759	0.900893	0.114078	0.887077	0.583047	0.0534791	0.0811664	0.428625	0.926411	0.863899	0.914712	0.209666	0.0873618	0.953603	0.0437202	0.769556	0.820262	0.840604	0.953336	0.130446	0.246251	0.868016	0.94787	0.0536141	0.103213	0.123433
1100	0.0825926	0.0802068	0.113618	0.0979738	0.0851457	0.0839664	0.0780957	0.0776459	0.106458	0.0909657	0.0706329	0.0969024	0.0845477	0.0814981	0.0761458	0.0865037	0.0986163	0.0691978	0.088736	0.186372	0.168526	0.166148	0.0680916	0.0364047	0.107062	0.304813	0.161354	0.11242	0.306096	0.0491461	0.197596	0.114936	0.183987	0.0699271	0.0521803	0.363626	0.22629	0.118861	0.500999	0.418072	0.105667	0.176313	0.184431	0.170899	0.11732	0.176726	0.182383	0.190002	0.286637
1101	0.0951054	0.118107	0.131375	0.119937	0.138273	0.109681	0.112797	0.125708	0.100309	0.120027	0.108795	0.106802	0.107703	0.0944999	0.101271	0.126041	0.132786	0.0930351	0.100527	0.130973	0.577375	0.287178	0.269873	0.0615686	0.338904	0.392486	0.227336	0.314295	0.404212	0.239757	0.2494	0.220345	0.288215	0.201018	0.0547528	0.283737	0.229585	0.445915	0.443582	0.297665	0.253337	0.247491	0.217555	0.0998773	0.422917	0.257553	0.371118	0.162258	0.232762
1104	0.0536146	0.0650582	0.0623198	0.0511066	0.0570053	0.0754186	0.0595508	0.0568923	0.0567834	0.063646	0.043507	0.0637682	0.0550917	0.0616977	0.0533732	0.0705246	0.0657137	0.0488132	0.0493637	0.0617973	0.0477098	0.0629702	0.07158	0.0507309	0.0562869	0.0597799	0.057311	0.0647312	0.0903521	0.0685465	0.0676595	0.03973	0.0433632	0.0563444	0.0587664	0.0472359	0.044481	0.0511755	0.064643	0.0686522	0.0574965	0.0494596	0.0537027	0.0601368	0.0488883	0.0522424	0.0506636	0.0688897	0.0410577
1105	0.122067	0.154235	0.256835	0.115064	0.130477	0.158191	0.136043	0.125916	0.139736	0.130608	0.118901	0.126185	0.132313	0.151907	0.094044	0.147167	0.152059	0.119778	0.115924	0.254393	0.271228	0.0745217	0.136075	0.0290913	0.297497	0.19705	0.260663	0.157476	0.187517	0.105754	0.0405845	0.245271	0.0306992	0.283172	0.0267049	0.139877	0.03455	0.248401	0.199371	0.359605	0.298682	0.291031	0.0346338	0.263731	0.958621	0.07454	0.123475	0.0254833	0.21595
1108	0.0170605	0.0360213	0.0392144	0.0297289	0.0294588	0.0361307	0.0300735	0.0157657	0.0419315	0.031517	0.011877	0.0356333	0.0243969	0.0276194	0.0141701	0.0291764	0.0285156	0.0150595	0.0314695	0.156644	0.208118	0.0496082	0.114076	0.0108623	0.154001	0.40583	0.148322	0.153126	0.189116	0.0144466	0.0631736	0.0201511	0.023224	0.0315192	0.0192099	0.0458792	0.0142987	0.0374411	0.169128	0.182167	0.0418451	0.0141286	0.0892526	0.125792	0.168482	0.0425613	0.162711	0.143962	0.0118947
1109	0.00911289	0.012238	0.0114637	0.0164704	0.0141448	0.0160614	0.0134586	0.00910861	0.0214903	0.0192698	0.0085972	0.0132654	0.00735383	0.0119089	0.0107433	0.0162862	0.0219374	0.011721	0.021902	0.0165202	0.00907448	0.0346142	0.0143343	0.0196318	0.0108357	0.0230037	0.00747326	0.00959372	0.019506	0.0136663	0.00810391	0.013788	0.00496838	0.0116313	0.0173375	0.0183686	0.00876922	0.0156432	0.0193955	0.0117372	0.0197223	0.013988	0.0194034	0.0145456	0.0108295	0.0145451	0.00588714	0.0164234	0.00934651
1110	0.0482625	0.0736621	0.0672379	0.0836256	0.0840226	0.0644715	0.0725327	0.0430975	0.0575714	0.0661725	0.0255759	0.056356	0.0394206	0.0647498	0.0365195	0.0662877	0.0655653	0.0525005	0.061363	0.0947169	0.043582	0.116603	0.396147	0.0432714	0.0613422	0.0561899	0.03831	0.0853857	0.0794309	0.0513773	0.242678	0.0702866	0.0818154	0.0586293	0.080891	0.068515	0.0463411	0.0686625	0.11047	0.123662	0.070422	0.0453542	0.0859589	0.0546941	0.0571287	0.0717598	0.0590109	0.0409577	0.174205
1111	0.0466609	0.0919566	0.379326	0.100151	0.0923337	0.126992	0.0848866	0.0544301	0.0667109	0.0620547	0.0820224	0.0758576	0.0621736	0.0721581	0.0729512	0.135923	0.0821754	0.0301161	0.0499562	0.114928	0.930931	0.463409	0.0969569	0.0640064	0.940997	0.217033	0.0963855	0.940692	0.936341	0.11121	0.116522	0.709932	0.947056	0.945414	0.0827046	0.811797	0.953863	0.16228	0.927703	0.953486	0.729499	0.669639	0.0650567	0.103768	0.910022	0.0972825	0.133962	0.116612	0.885133
1112	0.0417895	0.0475995	0.0925077	0.0425981	0.0576151	0.0665704	0.0544507	0.0527524	0.0538134	0.0544089	0.0425167	0.0471542	0.0340371	0.055853	0.0451984	0.0602592	0.0487807	0.0483695	0.0482346	0.0540568	0.843614	0.217463	0.165685	0.0454281	0.384324	0.549451	0.297598	0.436069	0.492855	0.0782956	0.0547948	0.265852	0.680897	0.504354	0.055524	0.321493	0.724785	0.591414	0.665937	0.576706	0.683993	0.555992	0.143954	0.243634	0.625059	0.551588	0.115287	0.172593	0.18724
1116	0.197504	0.207056	0.177661	0.20266	0.211032	0.203862	0.206912	0.183841	0.184466	0.20601	0.180206	0.217976	0.198384	0.205155	0.188912	0.202532	0.205247	0.177834	0.18492	0.0773868	0.406042	0.244265	0.212865	0.0749636	0.306064	0.36535	0.317079	0.330762	0.355632	0.253162	0.313048	0.395249	0.337886	0.366283	0.132035	0.343735	0.352804	0.342082	0.142422	0.365886	0.347546	0.330438	0.218946	0.383827	0.204059	0.107516	0.248297	0.25135	0.378419
1117	0.0972056	0.109051	0.199002	0.107498	0.107285	0.149929	0.106328	0.0831897	0.103658	0.114672	0.086444	0.100191	0.0920995	0.101574	0.0904356	0.111948	0.112973	0.0877774	0.100629	0.111677	0.856769	0.305481	0.300234	0.0569132	0.529401	0.472672	0.518079	0.398577	0.805537	0.265705	0.365869	0.689697	0.503052	0.614671	0.139672	0.745235	0.753695	0.604278	0.748955	0.705685	0.511396	0.490518	0.323785	0.35193	0.523649	0.50356	0.380695	0.246568	0.471889
1119	0.0606569	0.0798101	0.098324	0.0664959	0.0798686	0.0757701	0.0663658	0.0519021	0.0806885	0.0849864	0.0461734	0.0917013	0.0705818	0.0765316	0.0596537	0.077807	0.0844897	0.0649577	0.0578876	0.0547846	0.916183	0.17176	0.059325	0.0407695	0.475397	0.46427	0.107543	0.0632128	0.578	0.204605	0.309467	0.686061	0.19931	0.49047	0.0468109	0.888085	0.769171	0.734136	0.672979	0.723106	0.156274	0.183234	0.148934	0.309465	0.406957	0.125736	0.687335	0.184753	0.124276
1121	0.130231	0.167975	0.222903	0.143012	0.156077	0.155598	0.156837	0.121418	0.136599	0.150253	0.128435	0.1451	0.141296	0.117413	0.124174	0.158904	0.149378	0.122326	0.126381	0.0928143	0.576829	0.424333	0.20077	0.154801	0.212529	0.333252	0.274157	0.251373	0.229015	0.292732	0.295927	0.247911	0.55365	0.204694	0.0983682	0.413652	0.50306	0.411191	0.279856	0.231309	0.58577	0.287073	0.390973	0.21977	0.365818	0.338065	0.183252	0.230995	0.400896
1122	0.1171	0.151084	0.126264	0.125717	0.13179	0.130747	0.136354	0.0894299	0.127649	0.145732	0.0993433	0.142241	0.142055	0.129859	0.115332	0.139154	0.118421	0.11357	0.118538	0.0695461	0.047574	0.100788	0.0604582	0.0543362	0.0868079	0.4029	0.0609888	0.0594374	0.314077	0.205884	0.118287	0.085894	0.224054	0.120611	0.0630954	0.28756	0.0886015	0.254962	0.0734651	0.385406	0.0982908	0.0516322	0.096406	0.080963	0.0611625	0.0640805	0.164002	0.140604	0.277951
1124	0.0812486	0.0875563	0.108818	0.0864393	0.0922932	0.0953768	0.086554	0.0643704	0.0821967	0.0926212	0.0645852	0.0879032	0.0689882	0.0888332	0.0741433	0.0811544	0.0954145	0.064011	0.0851604	0.0815991	0.56751	0.103901	0.099047	0.0831387	0.165182	0.100703	0.168704	0.183668	0.106515	0.0923034	0.109622	0.159327	0.177658	0.10855	0.0833	0.0953788	0.267889	0.179069	0.108328	0.224911	0.168604	0.312601	0.0794308	0.121198	0.0786404	0.129031	0.0968974	0.105801	0.104866
1126	0.0346161	0.0529156	0.0544035	0.0473054	0.051024	0.0439641	0.0560206	0.0380164	0.0569896	0.0498923	0.0429324	0.0417116	0.0424719	0.0504685	0.0342328	0.0477011	0.0538927	0.0362345	0.0391732	0.0369518	0.0445105	0.039582	0.0379576	0.0317874	0.0489501	0.0633033	0.0438958	0.043586	0.05746	0.0309301	0.0543101	0.0460697	0.0379097	0.0510703	0.0488985	0.0579654	0.0423136	0.0323965	0.0622625	0.0409318	0.0517576	0.0365602	0.0368938	0.0437304	0.0464472	0.0401703	0.0373371	0.0478953	0.056729
1128	0.0421114	0.0559686	0.0462545	0.0484373	0.0557034	0.0559893	0.0552322	0.0429341	0.056802	0.0513305	0.034233	0.0499697	0.0427828	0.0518331	0.0425629	0.0455471	0.0496367	0.0417804	0.0405045	0.132318	0.166001	0.0393134	0.042878	0.0359874	0.199887	0.0616446	0.0827249	0.0719311	0.0854854	0.035295	0.0498576	0.0943526	0.0365581	0.200796	0.0678665	0.0431709	0.0502595	0.091417	0.135981	0.359031	0.070776	0.1372	0.0625747	0.08508	0.0568654	0.0430282	0.0536784	0.0620395	0.0462127
1135	0.0471415	0.0599356	0.114887	0.0472016	0.0537949	0.049093	0.05774	0.034911	0.0573353	0.0610019	0.0396547	0.0717311	0.0628303	0.0535569	0.0482258	0.0515157	0.0737775	0.0462613	0.0520642	0.0288905	0.0448484	0.0529417	0.539786	0.0296243	0.519685	0.0419157	0.943416	0.539614	0.038817	0.0286271	0.0379675	0.569883	0.881771	0.0339194	0.042355	0.0394793	0.0500363	0.0331076	0.409837	0.433375	0.038993	0.111117	0.0362509	0.0318466	0.941795	0.032278	0.0185101	0.0441474	0.135339
1136	0.0372569	0.0550245	0.130211	0.0500732	0.0502546	0.0613842	0.0487754	0.0331307	0.04817	0.0418298	0.0329086	0.0524507	0.0321179	0.053236	0.0393903	0.0404584	0.0531622	0.035491	0.0425976	0.178595	0.953661	0.164349	0.651046	0.0519269	0.846991	0.807649	0.910779	0.537057	0.0383576	0.203553	0.0602443	0.943471	0.673929	0.925162	0.0497035	0.0491835	0.928649	0.918137	0.918063	0.921066	0.928982	0.922279	0.0380438	0.46238	0.484706	0.0304075	0.0786188	0.280887	0.952437
1139	0.0618328	0.0835875	0.140307	0.0759926	0.0785035	0.0888984	0.0729056	0.0447003	0.105506	0.0860393	0.0537042	0.0871518	0.087276	0.0887553	0.0589045	0.0779622	0.0812532	0.0557144	0.0804216	0.183953	0.142083	0.17115	0.0838379	0.070194	0.431356	0.140925	0.241537	0.0613992	0.66121	0.0572675	0.0979292	0.33274	0.317842	0.173816	0.0583759	0.0614207	0.137654	0.722327	0.0716666	0.482582	0.0532024	0.879214	0.50919	0.464894	0.0604744	0.281456	0.627069	0.126946	0.157147
1140	0.0366445	0.0680249	0.0672184	0.0658113	0.0714289	0.0698436	0.0625021	0.0374624	0.0669649	0.0547454	0.0553169	0.0598539	0.0571962	0.0735658	0.065962	0.0571927	0.0551174	0.0306941	0.0461552	0.0535379	0.0510553	0.0688951	0.0436537	0.0944385	0.0490819	0.0622223	0.0455963	0.0426676	0.0626684	0.0645869	0.0752011	0.0549289	0.0756005	0.0573144	0.0491865	0.0580863	0.05317	0.0712777	0.0655298	0.0563925	0.0611382	0.0402982	0.0619139	0.0616023	0.0492182	0.0487826	0.0619233	0.0561293	0.0490592
1141	0.0633398	0.0555274	0.110484	0.0526827	0.0486649	0.0538348	0.0483676	0.0474186	0.0580276	0.0665594	0.0518774	0.0869773	0.0560468	0.056632	0.0571509	0.0559648	0.0990501	0.0348405	0.0478828	0.0448604	0.934721	0.176295	0.0793388	0.040108	0.191496	0.114836	0.0389489	0.0513435	0.249136	0.0473563	0.11113	0.0318881	0.36662	0.0350815	0.0442479	0.253898	0.17629	0.0297434	0.0768822	0.138733	0.0487311	0.0358301	0.122437	0.0499606	0.478339	0.0426896	0.0567102	0.0618275	0.0567728
1143	0.0380003	0.0562624	0.0551907	0.0572187	0.0612837	0.0597898	0.0661052	0.0438831	0.0583035	0.0581536	0.038022	0.0565596	0.0417273	0.0660188	0.0458615	0.051739	0.0619984	0.0495549	0.045434	0.0756824	0.0385429	0.0588877	0.052757	0.0474632	0.0783738	0.0606178	0.0467132	0.0416236	0.0557922	0.0714457	0.0548386	0.0371653	0.0595781	0.0457855	0.0494717	0.0683713	0.0484688	0.0383363	0.0469983	0.0479054	0.118895	0.0627167	0.0593175	0.0718133	0.0652941	0.0411644	0.0388247	0.0560884	0.104637
1144	0.0598172	0.107453	0.0998749	0.0773005	0.122087	0.1398	0.0915321	0.0547481	0.0762327	0.0813825	0.0610074	0.0860811	0.0734478	0.0946551	0.060878	0.14259	0.096675	0.0699687	0.0767465	0.249201	0.655213	0.341925	0.386567	0.0401656	0.406415	0.328089	0.434178	0.317188	0.566703	0.205376	0.376185	0.438352	0.451155	0.477475	0.174721	0.46851	0.450435	0.470591	0.398475	0.542991	0.307347	0.35044	0.13393	0.389602	0.0413098	0.115434	0.105045	0.0683735	0.474943
1145	0.120633	0.15068	0.247751	0.135408	0.176697	0.156615	0.134709	0.152586	0.118861	0.140496	0.118104	0.132603	0.145913	0.134769	0.109489	0.148256	0.1911	0.125368	0.100362	0.377506	0.639551	0.427346	0.381577	0.0848307	0.641083	0.45581	0.579478	0.475673	0.535295	0.454466	0.329464	0.591119	0.60541	0.629921	0.0940254	0.620944	0.69803	0.669883	0.614222	0.648429	0.557582	0.63636	0.469499	0.62571	0.577212	0.542293	0.481486	0.519679	0.49773
1147	0.132421	0.159573	0.207054	0.151345	0.158493	0.164469	0.149415	0.139126	0.149135	0.155516	0.145979	0.158766	0.1386	0.158749	0.135695	0.158626	0.165953	0.139383	0.144162	0.2508	0.914806	0.337264	0.351463	0.162302	0.347739	0.341918	0.396027	0.479044	0.234777	0.350504	0.156728	0.290474	0.524958	0.165961	0.220038	0.277528	0.851624	0.650181	0.564714	0.79625	0.704417	0.560213	0.216904	0.567698	0.486015	0.617482	0.258701	0.228436	0.414563
1149	0.0543313	0.0848569	0.0678106	0.0669137	0.0759229	0.0751812	0.0722538	0.0514153	0.0761039	0.0754796	0.058604	0.0706164	0.0573897	0.0784109	0.0583656	0.0740621	0.0760792	0.0616854	0.0720653	0.0657797	0.209378	0.108823	0.0711192	0.0630176	0.216288	0.0741683	0.0671042	0.0656575	0.0805393	0.0730865	0.29752	0.06313	0.081102	0.0637382	0.064122	0.067808	0.0662735	0.0591779	0.0781632	0.117674	0.0595461	0.0631464	0.0730512	0.0681879	0.0667378	0.0533	0.0692525	0.0851655	0.0902726
1155	0.0943565	0.141194	0.266159	0.112104	0.126215	0.142982	0.102125	0.11873	0.0824261	0.105429	0.0892351	0.0986082	0.100245	0.106684	0.0960118	0.124372	0.151739	0.0810987	0.0880557	0.120629	0.969533	0.668655	0.553903	0.0207205	0.973118	0.460133	0.397209	0.704438	0.0350429	0.115458	0.466379	0.967331	0.0590804	0.967967	0.0842459	0.167205	0.969314	0.244987	0.898636	0.948087	0.703599	0.967436	0.484367	0.415472	0.975037	0.93494	0.539198	0.220184	0.564908
1156	0.0245701	0.0401976	0.0368713	0.0319561	0.0397802	0.0431955	0.0389888	0.0281022	0.0390909	0.0412427	0.0267088	0.034253	0.0246825	0.0446792	0.0250765	0.0436441	0.0396544	0.0261405	0.0323499	0.0355075	0.0420262	0.0647225	0.0391461	0.0337998	0.0481994	0.0379392	0.0354459	0.0423238	0.0515963	0.04361	0.0514298	0.0251314	0.0347807	0.0375219	0.0349179	0.0300485	0.0348798	0.0357834	0.047106	0.0421434	0.0423178	0.0320882	0.0370241	0.0407723	0.0292636	0.0325808	0.0316972	0.0508273	0.0299093
1157	0.0672676	0.0890976	0.211318	0.0773342	0.0802546	0.0887968	0.0792006	0.0567974	0.0694952	0.0856125	0.0535907	0.0878704	0.0703682	0.0888924	0.0618292	0.0828086	0.0910143	0.0571039	0.0622427	0.0468878	0.624103	0.0785593	0.0588537	0.0457635	0.265592	0.407985	0.10228	0.125526	0.320522	0.0584161	0.165703	0.121382	0.169535	0.0525302	0.0884251	0.349944	0.603036	0.0569301	0.199317	0.237379	0.0767961	0.103776	0.12166	0.100884	0.0416507	0.394439	0.23497	0.0567398	0.351851
1187	0.0143177	0.0254737	0.0240197	0.022516	0.0266904	0.0289358	0.0240299	0.028717	0.0245699	0.0227331	0.0138023	0.025309	0.0120197	0.0229835	0.01804	0.0249311	0.0416822	0.0127057	0.0242915	0.0753154	0.0491102	0.0532575	0.0400839	0.0154164	0.0509265	0.0381003	0.0272157	0.0244239	0.0568605	0.0520921	0.112059	0.0205725	0.0640032	0.0203317	0.0303086	0.100425	0.0382295	0.0156913	0.0301698	0.0330095	0.054363	0.0442795	0.0531769	0.0167738	0.0222223	0.0312879	0.0394079	0.070754	0.142697
1188	0.0378145	0.0652341	0.121387	0.0771789	0.0548108	0.0656076	0.0566351	0.028781	0.0606397	0.051406	0.0473719	0.0648448	0.0440176	0.0735439	0.0558618	0.0424177	0.0556585	0.05391	0.0620356	0.14417	0.156654	0.242247	0.0481234	0.0449384	0.250013	0.0689254	0.281448	0.0708168	0.144891	0.491849	0.21564	0.185324	0.0575652	0.333364	0.0436714	0.0761116	0.828286	0.0906299	0.201922	0.0747076	0.100225	0.0630402	0.0835935	0.0582585	0.0321512	0.449889	0.105919	0.0681463	0.228008
1192	0.0467999	0.0644788	0.0662289	0.0663143	0.0715863	0.0688573	0.0692187	0.0594676	0.0619439	0.0675899	0.0517928	0.0673469	0.050313	0.064866	0.049229	0.0791272	0.076699	0.0517719	0.0590009	0.0884722	0.102908	0.222722	0.0895461	0.0639948	0.0966734	0.115312	0.0736009	0.0977736	0.100796	0.0648657	0.103263	0.0684609	0.0776372	0.0871368	0.0754916	0.0779414	0.107359	0.10505	0.103742	0.137877	0.0848564	0.072197	0.106105	0.0897699	0.0737857	0.102876	0.0947907	0.0931228	0.149743
1195	0.0840107	0.107978	0.2179	0.100294	0.10603	0.119901	0.104197	0.0870111	0.0930058	0.104206	0.0913615	0.104039	0.0969198	0.0976394	0.0907243	0.103945	0.12478	0.0851208	0.0801486	0.0544534	0.652492	0.27764	0.396352	0.0740254	0.688656	0.470761	0.611547	0.67979	0.497174	0.386421	0.0877861	0.805156	0.730778	0.712322	0.146338	0.526277	0.771839	0.505004	0.763785	0.43989	0.298432	0.538223	0.319538	0.445808	0.0664177	0.685678	0.623576	0.207546	0.495134
1197	0.0991157	0.115979	0.269908	0.0812105	0.0892678	0.104916	0.0745242	0.0746438	0.0849532	0.106581	0.0669645	0.142851	0.0717716	0.140082	0.0911214	0.0989233	0.142673	0.0627338	0.0587469	0.0709951	0.538851	0.343406	0.113502	0.0673482	0.274294	0.104876	0.128082	0.214814	0.219851	0.0831063	0.283514	0.153911	0.349318	0.11112	0.0606944	0.175867	0.680483	0.251642	0.415887	0.125694	0.0665427	0.0610638	0.317395	0.261118	0.928303	0.150634	0.159453	0.118355	0.354081
1204	0.102507	0.104066	0.0992023	0.122778	0.116928	0.101627	0.131397	0.0745041	0.111277	0.11277	0.0806521	0.114969	0.097992	0.135874	0.0920273	0.110661	0.120447	0.0899465	0.086073	0.254329	0.738704	0.225016	0.0715379	0.0680299	0.380102	0.155457	0.0649975	0.369744	0.310071	0.121137	0.352774	0.0919783	0.0932877	0.0705823	0.0801103	0.211341	0.315521	0.085047	0.622556	0.535234	0.128318	0.0673049	0.148826	0.323586	0.0619631	0.145905	0.0732142	0.0787174	0.274305
1213	0.0663355	0.0816342	0.101871	0.0635277	0.0798889	0.0707491	0.0649201	0.0527464	0.0636633	0.0842633	0.0544529	0.0846084	0.0713186	0.0750413	0.0550471	0.0685265	0.0992291	0.0508649	0.0728423	0.0424944	0.696213	0.0422605	0.0444427	0.0594693	0.0516317	0.269739	0.0411783	0.0708874	0.262102	0.0896714	0.106598	0.0770581	0.549137	0.048914	0.0471529	0.11837	0.0360581	0.11912	0.20992	0.0685731	0.065452	0.0293422	0.105397	0.0497304	0.0460703	0.0890538	0.170113	0.0842685	0.0671638
1214	0.0346207	0.053843	0.251032	0.0504599	0.0557208	0.0659272	0.0555123	0.0418421	0.0594162	0.0515868	0.0404179	0.0506169	0.0341788	0.0657712	0.0308518	0.0587098	0.0553762	0.0359503	0.0424871	0.0503953	0.0855099	0.0974245	0.0684434	0.0396268	0.767697	0.0801321	0.137953	0.235231	0.125896	0.137931	0.0559798	0.300769	0.0335609	0.0527005	0.127406	0.121096	0.640267	0.408465	0.523712	0.262445	0.116335	0.139894	0.0502593	0.0838404	0.0380796	0.547283	0.0345762	0.063518	0.225837
1216	0.0564707	0.0725068	0.223167	0.0628927	0.063475	0.104198	0.0550856	0.0515659	0.0543727	0.0705925	0.0409372	0.0658495	0.0371674	0.0702869	0.0478925	0.0695443	0.0682856	0.0643647	0.0639193	0.0374186	0.937702	0.954006	0.187869	0.0410256	0.933584	0.500387	0.720906	0.479722	0.527192	0.298937	0.4127	0.884458	0.912277	0.824461	0.512633	0.213072	0.942783	0.374851	0.783094	0.809407	0.932541	0.794366	0.111692	0.689165	0.937714	0.912526	0.255673	0.0655499	0.0818838
1219	0.0729851	0.0844781	0.157097	0.0806692	0.0900295	0.0837841	0.0835972	0.0563378	0.100969	0.0989578	0.0727111	0.0967288	0.0730447	0.0783574	0.0613113	0.0923509	0.0921148	0.0672614	0.0916149	0.0979464	0.443398	0.0904315	0.0802405	0.0608728	0.160502	0.0979072	0.091519	0.11838	0.086343	0.0867698	0.0889739	0.0747513	0.062843	0.129539	0.129768	0.0612235	0.066929	0.0732692	0.0961321	0.264824	0.0945664	0.235539	0.0735172	0.11088	0.220333	0.181721	0.0614463	0.151085	0.119589
1220	0.112408	0.13107	0.159742	0.113658	0.113086	0.125476	0.112539	0.0895815	0.108755	0.127077	0.0842263	0.124477	0.10981	0.124471	0.105702	0.127508	0.134634	0.108227	0.104254	0.0770634	0.719344	0.143257	0.0833791	0.0664683	0.152981	0.177385	0.374414	0.245976	0.436683	0.197019	0.423416	0.432911	0.465766	0.0856278	0.0440388	0.574015	0.0599112	0.438613	0.543191	0.36702	0.13309	0.0774215	0.139973	0.109479	0.697853	0.241546	0.359573	0.132512	0.461173
1222	0.0276554	0.0368009	0.0394826	0.0391861	0.0395607	0.058396	0.0365433	0.0250559	0.0416869	0.0414029	0.0334052	0.0413638	0.0303131	0.0435368	0.0352551	0.0367154	0.040671	0.0319176	0.0377069	0.0322363	0.024062	0.0257265	0.0308701	0.0385346	0.38545	0.207467	0.0385539	0.0321948	0.0296069	0.0368391	0.0360702	0.0361811	0.0248678	0.0350265	0.0404907	0.0328014	0.0264049	0.0453377	0.0400616	0.0319062	0.0277523	0.0409083	0.0413919	0.0390226	0.0322827	0.0320141	0.0204416	0.382547	0.0257539
1223	0.09489	0.116385	0.177006	0.10724	0.115282	0.10286	0.109718	0.0785532	0.120074	0.113206	0.0939436	0.116409	0.105318	0.103032	0.0839519	0.120655	0.121542	0.0914167	0.0993662	0.266674	0.379628	0.205558	0.102239	0.0690484	0.135811	0.15602	0.112786	0.0720608	0.141814	0.123128	0.18216	0.234038	0.0907241	0.078613	0.0876019	0.0913218	0.205443	0.128115	0.177654	0.234193	0.0735903	0.113935	0.0926062	0.128211	0.0863171	0.0772897	0.116336	0.0848598	0.197238
1230	0.214144	0.266458	0.357456	0.148633	0.165656	0.275282	0.178448	0.115927	0.125791	0.233048	0.143922	0.144558	0.149395	0.239337	0.141428	0.150118	0.186044	0.194532	0.121763	0.878117	0.922151	0.813223	0.848806	0.103563	0.916785	0.189256	0.84978	0.866284	0.892775	0.906574	0.662854	0.925195	0.849033	0.898478	0.105293	0.871863	0.909241	0.906372	0.826066	0.906461	0.896591	0.910941	0.315006	0.922742	0.91702	0.545072	0.901574	0.185343	0.586591
1231	0.063303	0.0638914	0.226665	0.0509125	0.0586819	0.0844162	0.0473019	0.042436	0.0690001	0.106907	0.0415	0.0729949	0.0718817	0.07883	0.0449241	0.0653066	0.0863995	0.0602601	0.063299	0.600043	0.960783	0.0757383	0.368938	0.0415659	0.98042	0.151474	0.156428	0.413692	0.95973	0.427757	0.0435011	0.96149	0.742273	0.926207	0.384375	0.312195	0.941455	0.88435	0.641214	0.162393	0.327853	0.627141	0.315605	0.0535952	0.029779	0.859243	0.9702	0.0733285	0.123295
1233	0.114931	0.149121	0.194334	0.0879524	0.129349	0.106189	0.103549	0.0842012	0.0912288	0.133397	0.0841201	0.173484	0.166189	0.105648	0.100494	0.111115	0.172123	0.0855633	0.100554	0.0771691	0.738003	0.221483	0.0762509	0.0736959	0.0868321	0.0722614	0.06871	0.0823577	0.065618	0.101147	0.0762798	0.0616698	0.640965	0.0703694	0.0638645	0.060154	0.0612604	0.547192	0.392383	0.0966871	0.099867	0.0666449	0.0843729	0.0682242	0.0851162	0.0908774	0.066205	0.0784599	0.128939
1234	0.0920825	0.122688	0.317584	0.11312	0.111872	0.112438	0.104381	0.107569	0.121489	0.11819	0.0889552	0.119699	0.0988531	0.110244	0.0878479	0.135744	0.121635	0.10404	0.0998559	0.136029	0.891208	0.194592	0.325451	0.105335	0.47599	0.135355	0.246114	0.414454	0.202656	0.111809	0.267409	0.457244	0.491065	0.248576	0.110147	0.291516	0.688169	0.300779	0.760906	0.370239	0.213709	0.333834	0.102753	0.118655	0.565752	0.377887	0.120773	0.134257	0.225617
1235	0.0600315	0.0852983	0.327103	0.0705308	0.0761521	0.0973599	0.0777755	0.0562085	0.0822481	0.0726572	0.0490831	0.0780802	0.0530395	0.0812208	0.0588158	0.0827955	0.0844581	0.064331	0.0705255	0.0921963	0.17561	0.118879	0.15406	0.0626054	0.580297	0.120229	0.0743823	0.192821	0.0971396	0.0937055	0.27785	0.545752	0.687533	0.1264	0.237894	0.0664035	0.288097	0.0912701	0.333988	0.150926	0.0942298	0.55812	0.0614679	0.167507	0.920819	0.353997	0.0965154	0.081115	0.0853448
1236	0.0692104	0.0852425	0.22843	0.0662959	0.0767251	0.0765773	0.066335	0.0539847	0.0721147	0.091532	0.0597275	0.093142	0.0653981	0.0783628	0.0580786	0.0687121	0.0924087	0.0575345	0.0587242	0.0423654	0.52349	0.199654	0.0870215	0.0435523	0.414118	0.761895	0.29205	0.174088	0.0674187	0.105409	0.182149	0.109743	0.0613577	0.0468013	0.175643	0.081751	0.792821	0.483189	0.458641	0.223305	0.155894	0.0605092	0.110751	0.225633	0.758915	0.387948	0.0892947	0.0728794	0.113199
1237	0.124207	0.108644	0.21413	0.09822	0.117744	0.108878	0.0936052	0.0932124	0.104385	0.129113	0.0789925	0.140112	0.12619	0.135292	0.1083	0.107984	0.146502	0.0915573	0.0828968	0.12408	0.42496	0.253635	0.145517	0.106068	0.660977	0.153461	0.159275	0.486833	0.682332	0.138634	0.325478	0.446025	0.172738	0.128218	0.121674	0.139578	0.777179	0.512069	0.682425	0.141384	0.472562	0.290447	0.275918	0.349781	0.723471	0.297748	0.129587	0.134248	0.183842
1238	0.0977017	0.101521	0.145968	0.0844633	0.10137	0.10953	0.0927886	0.0747366	0.091153	0.100259	0.076898	0.101343	0.0896795	0.10251	0.0766196	0.0865181	0.105998	0.0818491	0.0953516	0.306932	0.343925	0.179181	0.220013	0.129684	0.270411	0.0856776	0.183118	0.336309	0.191983	0.0380042	0.0930588	0.193009	0.452488	0.185667	0.0414122	0.230705	0.0372596	0.503712	0.0988263	0.260298	0.167247	0.268414	0.0806368	0.169899	0.179897	0.0392283	0.331892	0.0537895	0.324712
1239	0.0855562	0.111873	0.150667	0.0918568	0.107239	0.103333	0.0928981	0.0935402	0.100492	0.114019	0.0778499	0.117624	0.0983394	0.112257	0.090627	0.106244	0.123956	0.0861787	0.09571	0.0704193	0.0537012	0.118106	0.0745257	0.0538804	0.0666209	0.0768733	0.0640182	0.0730012	0.105565	0.0662136	0.0776509	0.0574903	0.114672	0.0591123	0.0646414	0.056795	0.0613877	0.058419	0.0601291	0.0617255	0.0693363	0.0511538	0.0942696	0.0471064	0.040683	0.0514191	0.0561698	0.0779933	0.0851182
1240	0.139794	0.145495	0.277726	0.114938	0.136561	0.129917	0.121413	0.115449	0.114158	0.141667	0.101395	0.160541	0.152052	0.140096	0.128165	0.128377	0.174624	0.115921	0.0921947	0.0802531	0.919	0.635604	0.82835	0.0889413	0.903906	0.731807	0.171638	0.166962	0.623977	0.228409	0.702234	0.766077	0.539911	0.484238	0.0960974	0.3479	0.847072	0.345707	0.26091	0.522364	0.531649	0.478195	0.309746	0.408139	0.300015	0.513638	0.856668	0.207903	0.472485
1243	0.102139	0.123199	0.0903125	0.114796	0.107586	0.153808	0.123206	0.0943484	0.100532	0.121229	0.0938976	0.106809	0.102764	0.13478	0.0996078	0.146544	0.114161	0.107272	0.104266	0.224761	0.313842	0.219131	0.356929	0.0914671	0.397021	0.256736	0.288671	0.136339	0.0770499	0.201427	0.227406	0.272755	0.218947	0.16955	0.0668834	0.238867	0.357548	0.0608498	0.163342	0.225503	0.224501	0.199758	0.206948	0.322386	0.0508284	0.192133	0.188238	0.119592	0.360942
1246	0.0527725	0.069513	0.265373	0.0470545	0.0824392	0.0878722	0.0608232	0.0850892	0.0422313	0.0618182	0.0500296	0.0636933	0.0585234	0.0700163	0.0576148	0.0717569	0.09124	0.0578083	0.0539595	0.0405543	0.940606	0.028291	0.943432	0.0707558	0.940887	0.911192	0.744162	0.452936	0.93794	0.940019	0.197143	0.922202	0.890839	0.748452	0.320327	0.201988	0.895828	0.767137	0.632963	0.862068	0.920423	0.851356	0.163794	0.831839	0.40365	0.598774	0.766569	0.0418077	0.404529
1247	0.120469	0.119091	0.299399	0.137094	0.14237	0.132893	0.106302	0.0920548	0.116377	0.146016	0.0733022	0.147213	0.119403	0.189335	0.0995911	0.134844	0.157276	0.0905285	0.0934418	0.0656289	0.850911	0.48798	0.722305	0.221433	0.833335	0.817095	0.673342	0.292914	0.828464	0.396864	0.839909	0.817969	0.731546	0.690248	0.252648	0.72607	0.766551	0.528792	0.615039	0.811794	0.85492	0.865867	0.464995	0.464201	0.864644	0.627539	0.841338	0.0784439	0.601775
1248	0.145699	0.187287	0.208865	0.164835	0.193531	0.192192	0.175261	0.135309	0.163164	0.180066	0.14391	0.156866	0.155674	0.148084	0.1358	0.203299	0.168571	0.128331	0.126077	0.0972935	0.894948	0.306051	0.323072	0.203519	0.400626	0.343898	0.257419	0.474152	0.401055	0.115174	0.364725	0.490192	0.646261	0.728034	0.0920309	0.35681	0.421739	0.380233	0.492773	0.572679	0.757181	0.367225	0.149212	0.340115	0.0683636	0.273703	0.429645	0.110119	0.584457
1249	0.158006	0.164472	0.289064	0.155221	0.162774	0.184024	0.158241	0.141145	0.169776	0.162086	0.138079	0.175872	0.151647	0.171598	0.141116	0.178968	0.185462	0.14079	0.156387	0.414096	0.64807	0.0998617	0.301025	0.0608496	0.44797	0.429823	0.262149	0.0503464	0.445248	0.320872	0.329179	0.790304	0.159167	0.404176	0.265528	0.413117	0.0610933	0.495116	0.628966	0.656333	0.339418	0.362131	0.0594093	0.359404	0.0593971	0.465286	0.513927	0.513571	0.369905
1250	0.0546415	0.0719695	0.068641	0.0662553	0.0660222	0.0767824	0.0728437	0.0582018	0.0751315	0.0745066	0.0564299	0.0694629	0.0552893	0.069883	0.0504771	0.0861247	0.0788754	0.0574358	0.0584444	0.071625	0.0672461	0.093588	0.131612	0.0585825	0.0755936	0.155101	0.0674069	0.0661804	0.0849411	0.0719417	0.0856196	0.053397	0.083303	0.0712414	0.0644042	0.0598154	0.0774456	0.121738	0.0854701	0.0617272	0.0870927	0.0665308	0.0664369	0.0739814	0.0548729	0.0600384	0.12089	0.0947425	0.104403
1251	0.0334141	0.0453931	0.0509256	0.0468258	0.0464766	0.0455808	0.0447558	0.0370726	0.0505333	0.0440368	0.0311841	0.0557243	0.0311223	0.0472803	0.0350557	0.0485357	0.0430296	0.0328151	0.0445969	0.844212	0.0399823	0.0500601	0.0647544	0.047195	0.0462028	0.140967	0.0483377	0.0441796	0.0985929	0.0457282	0.062004	0.470197	0.0439398	0.0396836	0.0470293	0.0336174	0.0518973	0.0384587	0.0555604	0.0464923	0.0453728	0.725111	0.0435102	0.183115	0.0450319	0.0426429	0.0491358	0.796061	0.519076
1253	0.129463	0.148774	0.11492	0.133692	0.116119	0.232776	0.10895	0.110078	0.131214	0.136253	0.11568	0.158903	0.121058	0.130308	0.116093	0.155578	0.14261	0.106386	0.133689	0.904089	0.937652	0.191329	0.29734	0.205367	0.325147	0.294866	0.552873	0.921519	0.896994	0.49385	0.711254	0.889385	0.354312	0.270149	0.325068	0.343727	0.674521	0.93707	0.91555	0.905257	0.266934	0.853057	0.291291	0.710415	0.271169	0.326358	0.922077	0.160929	0.943115
1254	0.0423179	0.0604946	0.0936066	0.0567724	0.0699345	0.0545999	0.0616918	0.040884	0.0515206	0.0567774	0.0468346	0.0625383	0.0398081	0.062241	0.0413377	0.0570424	0.0604107	0.042784	0.0498465	0.047171	0.519098	0.24	0.105484	0.0451243	0.160619	0.384923	0.0876852	0.238762	0.318616	0.0911185	0.311391	0.109556	0.17341	0.151702	0.0400051	0.233415	0.271967	0.372334	0.199583	0.254875	0.162639	0.166998	0.0829352	0.193165	0.236995	0.127441	0.168442	0.180617	0.252644
1257	0.0903245	0.102093	0.140433	0.0885252	0.0948645	0.0891557	0.0869346	0.0733569	0.0884197	0.0953502	0.0689537	0.0930799	0.0766523	0.0991875	0.0920555	0.103516	0.111289	0.085623	0.0736353	0.0652377	0.377876	0.0655141	0.061676	0.0535053	0.503519	0.519079	0.0644809	0.629089	0.0755826	0.0621964	0.0583751	0.465598	0.0502802	0.0423122	0.0538665	0.0523327	0.059234	0.055657	0.561491	0.106115	0.0601312	0.0501981	0.0565483	0.0668567	0.575698	0.0667862	0.0532431	0.0742867	0.0505487
1259	0.103248	0.121861	0.133265	0.107099	0.117759	0.136924	0.115971	0.0987571	0.117284	0.12227	0.0906897	0.122775	0.104274	0.139327	0.104721	0.13339	0.128517	0.0960499	0.0950422	0.127593	0.559914	0.118009	0.151715	0.0809915	0.333815	0.335183	0.449048	0.294183	0.487879	0.185301	0.366785	0.234152	0.401856	0.336654	0.0877346	0.378187	0.3618	0.411101	0.842294	0.54344	0.392244	0.456148	0.21422	0.332713	0.768073	0.438536	0.22844	0.130366	0.314484
1261	0.0847807	0.0874953	0.25507	0.0863274	0.0789591	0.117741	0.0769282	0.05741	0.0874856	0.0864058	0.0574466	0.0822137	0.066499	0.10243	0.0594727	0.124424	0.0839385	0.0598742	0.0741118	0.600562	0.519235	0.346006	0.586049	0.0447831	0.582679	0.476402	0.0776077	0.327107	0.300391	0.0587326	0.130042	0.65543	0.555958	0.408	0.19551	0.170613	0.787192	0.232248	0.581903	0.761108	0.64008	0.512261	0.162059	0.424007	0.090032	0.621073	0.0503863	0.0820326	0.199795
1262	0.0674676	0.123784	0.185826	0.106917	0.149609	0.147075	0.110272	0.10542	0.103633	0.102648	0.0732246	0.083108	0.0818234	0.0842687	0.0815896	0.140719	0.127412	0.068714	0.0748784	0.0720136	0.862929	0.371022	0.536027	0.122007	0.693653	0.584422	0.515686	0.390733	0.722204	0.42595	0.201409	0.70147	0.705283	0.660244	0.156869	0.595758	0.787921	0.461653	0.662775	0.651091	0.689707	0.696541	0.390782	0.570098	0.910688	0.436048	0.52469	0.343081	0.452077
1263	0.126086	0.158432	0.142086	0.152775	0.139751	0.156287	0.123584	0.0893997	0.109038	0.132329	0.0990947	0.122503	0.139591	0.120182	0.105433	0.146147	0.157037	0.102653	0.0962704	0.255007	0.902656	0.299343	0.136915	0.0887858	0.895849	0.874039	0.133721	0.585895	0.395562	0.207967	0.128878	0.792488	0.318906	0.111886	0.059764	0.273394	0.775652	0.398678	0.614692	0.906122	0.209807	0.41574	0.353281	0.323051	0.434366	0.3983	0.313641	0.326422	0.569706
1264	0.0828244	0.107462	0.20198	0.101471	0.099604	0.110919	0.100987	0.0811618	0.089514	0.0958942	0.0826492	0.10376	0.0846789	0.0978314	0.0814781	0.101953	0.105787	0.0842049	0.0891514	0.101313	0.471955	0.11836	0.0916265	0.0648901	0.446925	0.377717	0.136006	0.116562	0.219416	0.141526	0.144338	0.518157	0.736173	0.340277	0.142829	0.118268	0.48092	0.162842	0.233561	0.199762	0.170737	0.300551	0.125857	0.208208	0.0863253	0.183957	0.239836	0.11868	0.234251
1265	0.0293214	0.058477	0.0657615	0.0449871	0.0510386	0.053265	0.0528991	0.0271803	0.0634113	0.067651	0.0393483	0.0572052	0.0360227	0.0540327	0.0286549	0.0653964	0.0554542	0.0346707	0.0565851	0.0408164	0.399896	0.0565485	0.0370202	0.036682	0.126708	0.102968	0.292754	0.29107	0.475867	0.0439628	0.251104	0.601927	0.0664383	0.0412699	0.0405639	0.337401	0.061208	0.0650474	0.815423	0.24262	0.0771908	0.0375887	0.1164	0.0543041	0.556538	0.0321384	0.0495431	0.0910688	0.27434
1268	0.0342431	0.0573682	0.0570142	0.0398847	0.0460583	0.0478244	0.0419145	0.0264376	0.0454989	0.039542	0.0696224	0.0671881	0.0335533	0.0717239	0.034573	0.0450563	0.0529678	0.0297009	0.0385868	0.0625782	0.944146	0.145858	0.0628028	0.0328704	0.600912	0.0703298	0.0392681	0.135349	0.323397	0.0383181	0.0469194	0.870008	0.245075	0.128842	0.369157	0.719936	0.920839	0.0676552	0.097259	0.104627	0.287525	0.125268	0.0980127	0.0633044	0.0638834	0.241146	0.0277909	0.0552535	0.250252
1271	0.178322	0.195494	0.197154	0.192366	0.179682	0.217117	0.189852	0.171682	0.174892	0.196911	0.165041	0.170865	0.16292	0.214184	0.16815	0.228281	0.192955	0.151073	0.157072	0.0654279	0.94247	0.349532	0.264177	0.0836218	0.490072	0.148124	0.492067	0.587774	0.646955	0.147456	0.325482	0.648862	0.37131	0.44591	0.443592	0.36345	0.923497	0.480266	0.581103	0.459843	0.453452	0.538256	0.245921	0.458366	0.430279	0.488598	0.368488	0.188472	0.421119
1274	0.0406552	0.0456877	0.041018	0.0514739	0.049761	0.0510538	0.0539269	0.033251	0.0518866	0.0558798	0.0409575	0.0469031	0.0332687	0.0568732	0.0335446	0.0539896	0.0545157	0.0338827	0.0466784	0.0497107	0.0338897	0.101386	0.0757404	0.0219724	0.170879	0.119792	0.127477	0.0270998	0.310271	0.0464682	0.31274	0.145132	0.371089	0.0364102	0.0301421	0.0911441	0.547744	0.059155	0.136344	0.0920378	0.256338	0.182727	0.219464	0.0849147	0.0279691	0.0582946	0.336118	0.111569	0.236081
1275	0.0294668	0.0390348	0.31486	0.0304274	0.0293201	0.0364249	0.0345577	0.0237016	0.0340524	0.0347507	0.0229381	0.0352364	0.0233541	0.0367626	0.0258556	0.0408186	0.0511018	0.0279721	0.0306186	0.029243	0.173286	0.106736	0.0430755	0.0697041	0.789962	0.0754812	0.0296566	0.50321	0.703635	0.0393791	0.540909	0.620235	0.930036	0.0251015	0.045375	0.0712623	0.928831	0.0351819	0.958314	0.0357498	0.290081	0.577785	0.0606674	0.0457183	0.959311	0.45603	0.142942	0.173104	0.339504
1279	0.0961523	0.137835	0.271339	0.0925322	0.116851	0.161621	0.10718	0.0530178	0.0907883	0.102514	0.119337	0.105563	0.0937043	0.131126	0.116264	0.129686	0.139517	0.103009	0.110017	0.0338923	0.772795	0.292027	0.621254	0.0424225	0.764152	0.543921	0.583553	0.622875	0.582765	0.154265	0.212066	0.686483	0.805736	0.630461	0.126542	0.678848	0.798917	0.176128	0.736267	0.658799	0.679933	0.656006	0.17581	0.0884914	0.884659	0.686991	0.679712	0.109676	0.573266
1280	0.0623948	0.104507	0.119953	0.0668464	0.0887907	0.0776791	0.0744166	0.0676201	0.0779954	0.0866728	0.0592972	0.0953309	0.12379	0.0903576	0.0589106	0.0733304	0.100553	0.0568123	0.0522433	0.0766929	0.305029	0.301909	0.0725875	0.06029	0.071334	0.0696508	0.0660146	0.0779084	0.109126	0.272355	0.077845	0.0718021	0.621252	0.0541883	0.0660483	0.0594761	0.06905	0.11437	0.106402	0.0985736	0.0649526	0.0532781	0.0696969	0.0708616	0.68031	0.0544518	0.385692	0.189007	0.138571
1281	0.0483602	0.0757088	0.110689	0.0768089	0.0724298	0.0687169	0.0593569	0.063536	0.0794868	0.0817279	0.0506356	0.0659033	0.0557101	0.0767398	0.0513929	0.0815982	0.0768076	0.0535855	0.0662256	0.0421897	0.920024	0.0765886	0.106152	0.0559541	0.0484279	0.0830362	0.0495339	0.0406437	0.570441	0.0762708	0.483532	0.0514641	0.179364	0.0518335	0.0589146	0.430881	0.0546148	0.0519147	0.0671613	0.0707485	0.0602116	0.0420651	0.115267	0.0510879	0.036105	0.100779	0.0960933	0.0676668	0.192378
1282	0.129464	0.156946	0.221695	0.127404	0.152829	0.156495	0.139385	0.11755	0.136365	0.148243	0.127551	0.147988	0.129044	0.138104	0.124422	0.149395	0.155037	0.12919	0.127839	0.0912207	0.426035	0.173636	0.373117	0.0743613	0.454413	0.487315	0.360888	0.326402	0.52926	0.279036	0.281934	0.658427	0.524145	0.370666	0.163388	0.201607	0.852064	0.413887	0.820204	0.36536	0.372067	0.404608	0.183103	0.350456	0.909261	0.411987	0.351964	0.133421	0.379048
1284	0.0349737	0.0434743	0.0455814	0.0357883	0.03865	0.0450209	0.0353207	0.0423554	0.0492132	0.033691	0.0343519	0.0329677	0.0251562	0.0404106	0.0325921	0.0377498	0.0384074	0.0313027	0.0324028	0.0378351	0.223259	0.0394518	0.0403578	0.0326467	0.0345693	0.0354864	0.0302956	0.295908	0.0595642	0.0609669	0.0538203	0.0326437	0.0434074	0.0320924	0.0325162	0.0397674	0.0583755	0.214919	0.0612709	0.0621428	0.0384369	0.0331785	0.0390447	0.0477145	0.0396132	0.0334638	0.0364455	0.0590465	0.0980523
1285	0.0484847	0.0777551	0.0876987	0.0662181	0.0712281	0.0769152	0.0737477	0.0526213	0.084613	0.0789724	0.0510038	0.0788008	0.0557928	0.0786111	0.0522342	0.0776382	0.0816355	0.0513879	0.0764553	0.0756064	0.112769	0.0689287	0.0771307	0.0560749	0.0770902	0.0868648	0.0856901	0.0762373	0.123055	0.0682796	0.113232	0.0584885	0.0750929	0.0597374	0.0717396	0.069854	0.0613342	0.0643596	0.0869296	0.0684601	0.06987	0.0597259	0.0651929	0.0641681	0.0632206	0.0653443	0.0969098	0.0772325	0.0686492
1288	0.0244061	0.0481061	0.330034	0.0258564	0.0251046	0.0397276	0.0179256	0.0128388	0.0298081	0.025264	0.0308829	0.0655147	0.059744	0.0623454	0.0276974	0.00568514	0.0949857	0.049463	0.0144537	0.0128444	0.988582	0.0240091	0.0614042	0.0138948	0.996759	0.303662	0.0258663	0.832902	0.949899	0.979783	0.901619	0.996682	1	0.976797	0.579423	0.0378499	0.993905	0.0110407	0.39251	0.989506	0.996893	0.997127	0.21403	0.982092	0.993131	0.988866	0.978771	0.785817	0.0105986
1291	0.0738896	0.0900878	0.249298	0.0676651	0.0901732	0.110445	0.0832	0.078173	0.0800293	0.0790298	0.0615239	0.0890288	0.080069	0.0805374	0.0691975	0.0999489	0.100177	0.0666069	0.0635262	0.0367105	0.919322	0.340505	0.0533813	0.0442157	0.372246	0.848425	0.288708	0.0614205	0.929647	0.0843116	0.116289	0.805585	0.109942	0.481353	0.0714131	0.103178	0.740137	0.428546	0.328471	0.312933	0.639558	0.393117	0.141181	0.351837	0.762298	0.47292	0.741193	0.869519	0.478388
1292	0.0374829	0.0645503	0.0808221	0.0577136	0.0595722	0.0687798	0.0626235	0.0302287	0.0702827	0.0694085	0.0349326	0.0625917	0.0468666	0.0604502	0.0358979	0.0503236	0.0505447	0.0416256	0.0469626	0.0378049	0.0336048	0.0419573	0.0401563	0.0369557	0.074349	0.0408321	0.482407	0.0529352	0.037298	0.0455542	0.0553834	0.116586	0.0209766	0.0466074	0.0560273	0.0485887	0.0405524	0.0493562	0.657485	0.0410507	0.0555029	0.1274	0.0542237	0.132629	0.0373756	0.154595	0.0314111	0.0496776	0.0368151
1293	0.119871	0.117175	0.16266	0.128237	0.122597	0.129952	0.120965	0.0809371	0.139367	0.112504	0.0980288	0.117543	0.103612	0.133691	0.109706	0.134479	0.117594	0.110738	0.124874	0.0634427	0.200422	0.142196	0.100409	0.0593876	0.187156	0.0557598	0.0792484	0.08695	0.0695345	0.123377	0.228364	0.116526	0.166618	0.111488	0.0528868	0.185323	0.185845	0.12628	0.104785	0.120279	0.166579	0.0860438	0.0940046	0.0941702	0.100685	0.132637	0.094557	0.126831	0.321475
1298	0.077549	0.123536	0.151132	0.0956144	0.123277	0.0952945	0.0914697	0.10578	0.114035	0.110388	0.0981258	0.0951902	0.0911232	0.0924234	0.0957692	0.104208	0.109666	0.090586	0.0730057	0.239988	0.0934684	0.150791	0.0746827	0.0966154	0.13433	0.0992767	0.224639	0.35347	0.0635154	0.0755424	0.0690839	0.106749	0.0885729	0.119571	0.251491	0.0737615	0.179107	0.406356	0.189275	0.167417	0.328601	0.067732	0.11037	0.120484	0.0611496	0.190416	0.0795282	0.259152	0.0657397
1300	0.0966351	0.107061	0.295952	0.081547	0.115988	0.118284	0.0796486	0.0882328	0.0833182	0.120677	0.0682625	0.133569	0.120592	0.120249	0.098895	0.101463	0.133452	0.0814741	0.078746	0.0399387	0.941624	0.337119	0.393082	0.0970669	0.537859	0.477625	0.15196	0.339827	0.621757	0.146314	0.154763	0.849067	0.901659	0.69611	0.188706	0.299655	0.929165	0.551614	0.812904	0.342684	0.419548	0.365452	0.327123	0.355061	0.844972	0.675418	0.338498	0.140109	0.411364
1304	0.0028885	0.0148403	0.00591935	0.00532248	0.0217103	0.0149056	0.0032427	0.0122699	0.0228327	0.00642419	0.00573906	0.0141789	0.000462695	0.00773823	0.00455647	0.00827311	0.0108804	0.00634417	0.00106101	0.0137775	0.0173634	0	0.0207345	0.0110228	0.00953935	0.0288421	0.023587	0.0107335	0.0173521	0.0088784	0.00994061	0.00958106	0.00317292	0.0115054	0.0202883	0.00718221	0.0117605	0.00793386	0.0127996	0.0179108	0.0189189	0.00414938	0.0112105	0.0101041	0.0112386	0.0153353	0.0255163	0.0164618	0.0203383
1306	0.11235	0.128498	0.186661	0.108391	0.117683	0.125539	0.121852	0.0796394	0.137577	0.135057	0.088196	0.143953	0.121167	0.129708	0.106928	0.124439	0.155819	0.105228	0.121158	0.333512	0.171816	0.101613	0.0992034	0.0720174	0.411246	0.129654	0.387464	0.203284	0.103383	0.0815893	0.110267	0.171254	0.124628	0.800522	0.229944	0.251189	0.601653	0.227037	0.778072	0.747243	0.363227	0.362423	0.115778	0.43937	0.852226	0.237473	0.103893	0.124059	0.0773232
1307	0.109004	0.07712	0.289946	0.0778967	0.144453	0.070035	0.0740576	0.0786215	0.059227	0.0952571	0.0520352	0.110096	0.0799783	0.181482	0.0625471	0.0994067	0.176278	0.0825604	0.0943543	0.504764	0.92954	0.15399	0.218969	0.0393676	0.24623	0.780044	0.430025	0.374634	0.077493	0.0345312	0.346937	0.464975	0.528775	0.873646	0.0261388	0.420368	0.898257	0.550462	0.813763	0.891273	0.146696	0.126665	0.101486	0.0622091	0.927266	0.0426299	0.384493	0.050958	0.183258
1308	0.0456247	0.0675112	0.0910645	0.0593549	0.0569491	0.0650286	0.0758454	0.031601	0.0716899	0.0675292	0.0449792	0.0601754	0.0651622	0.06341	0.0476391	0.0772156	0.07739	0.0446231	0.0618198	0.0685606	0.0834187	0.106504	0.070255	0.0662186	0.107016	0.083705	0.0582888	0.071167	0.0813787	0.0653526	0.0849834	0.0598792	0.0600516	0.0775299	0.0790057	0.0741122	0.580622	0.0600398	0.0832458	0.117343	0.0970095	0.0733693	0.102599	0.0755966	0.0694459	0.0657523	0.0804584	0.0833061	0.209664
1310	0.0462422	0.0549271	0.28814	0.0520278	0.0518085	0.0574606	0.0576774	0.0423994	0.054261	0.0531485	0.0479211	0.0657145	0.0393711	0.0573141	0.0444284	0.0590214	0.0598583	0.0399621	0.0469255	0.047673	0.467878	0.0757237	0.131737	0.0411976	0.52587	0.0771487	0.188429	0.412414	0.121438	0.108534	0.047191	0.472633	0.0588793	0.0430336	0.101472	0.238667	0.808266	0.328938	0.741764	0.36517	0.223003	0.522977	0.125987	0.213447	0.895889	0.438727	0.184368	0.106838	0.35832
1312	0.126089	0.134204	0.227272	0.124216	0.131762	0.148453	0.117345	0.102204	0.138605	0.140904	0.0898033	0.132267	0.112874	0.104154	0.0862068	0.12769	0.135769	0.0945162	0.10001	0.054546	0.0603996	0.0731283	0.0569719	0.0658323	0.128663	0.139927	0.0513437	0.0825296	0.148538	0.0544103	0.166687	0.0514565	0.141179	0.33006	0.0712725	0.0548675	0.735879	0.207823	0.151054	0.234609	0.370614	0.0753353	0.115786	0.27481	0.122808	0.0536395	0.150232	0.123021	0.340517
1313	0.0678657	0.118207	0.272009	0.0795692	0.0996331	0.109905	0.0713301	0.100689	0.0778905	0.0996266	0.064807	0.0942945	0.0860109	0.0824813	0.0670585	0.121644	0.116935	0.0779383	0.070424	0.0604699	0.938362	0.416904	0.890598	0.039744	0.745873	0.816462	0.478484	0.213054	0.896714	0.401768	0.14286	0.613856	0.758725	0.694289	0.342237	0.56311	0.817763	0.147464	0.685816	0.115736	0.858186	0.542626	0.257721	0.823723	0.940275	0.839569	0.794326	0.0606281	0.209699
1319	0.180096	0.197168	0.300892	0.180145	0.198011	0.204481	0.203724	0.143109	0.185335	0.207034	0.169186	0.199288	0.174634	0.181535	0.158739	0.210278	0.192737	0.174249	0.186823	0.107288	0.555288	0.173504	0.130056	0.12587	0.243568	0.137725	0.167102	0.158652	0.257568	0.190313	0.236358	0.418222	0.1873	0.166981	0.245903	0.230554	0.540736	0.259014	0.385613	0.221586	0.215892	0.210335	0.158021	0.192741	0.753906	0.470578	0.122407	0.213805	0.282764
1321	0.0663968	0.0850487	0.14386	0.0734571	0.0861664	0.0842344	0.0792156	0.0633879	0.0884847	0.0905057	0.0613298	0.0969699	0.0702248	0.0846225	0.0685083	0.085598	0.0991428	0.0715211	0.0772544	0.0542159	0.826038	0.152467	0.167033	0.0604485	0.555079	0.556768	0.596263	0.27459	0.557795	0.119577	0.0687106	0.663712	0.509296	0.793842	0.1109	0.0619457	0.557953	0.197468	0.656615	0.596417	0.771403	0.857439	0.0790451	0.679257	0.863212	0.524853	0.351013	0.074489	0.133654
1326	0.0846585	0.0930714	0.236361	0.0944302	0.0963159	0.098778	0.0995903	0.0701319	0.0962952	0.0893273	0.0761812	0.0911292	0.0821032	0.0923111	0.0803588	0.0971712	0.0903683	0.0812518	0.0834977	0.0537199	0.0777388	0.0489179	0.0804679	0.0382248	0.208846	0.179034	0.104132	0.115898	0.0896626	0.061268	0.0973294	0.131815	0.046976	0.284598	0.0666388	0.0563184	0.399823	0.0800071	0.102728	0.131364	0.170163	0.134511	0.0603067	0.176303	0.522506	0.0991001	0.0772655	0.0760998	0.0889181
1333	0.142683	0.174488	0.225329	0.155668	0.1674	0.150138	0.158292	0.112634	0.170548	0.179025	0.129704	0.175148	0.15193	0.160538	0.127983	0.157846	0.173065	0.12186	0.15357	0.262027	0.176495	0.165229	0.121271	0.100279	0.130448	0.397328	0.11026	0.115045	0.282514	0.269995	0.130917	0.144467	0.104749	0.144422	0.108923	0.162869	0.856401	0.12174	0.126793	0.137951	0.150521	0.136614	0.163353	0.124337	0.909056	0.115128	0.0943858	0.116087	0.436643
1338	0.14016	0.139154	0.224494	0.101986	0.150481	0.136044	0.116021	0.0907356	0.0994208	0.124882	0.117088	0.129517	0.126798	0.126971	0.125691	0.157032	0.147998	0.103437	0.11535	0.0414217	0.719001	0.279574	0.623222	0.0667428	0.574487	0.410139	0.157279	0.119026	0.385689	0.096594	0.22274	0.719858	0.548884	0.489316	0.0560758	0.377449	0.713844	0.10204	0.497028	0.141333	0.291426	0.205268	0.22859	0.168787	0.664302	0.363385	0.365555	0.102623	0.334086
1342	0.148138	0.162802	0.329169	0.158367	0.157463	0.148401	0.153093	0.13581	0.145449	0.156215	0.118487	0.171502	0.14915	0.169012	0.13123	0.16178	0.188335	0.132399	0.134297	0.0537242	0.938558	0.301692	0.233596	0.0644342	0.574731	0.732938	0.270856	0.104525	0.41361	0.239514	0.113115	0.803268	0.656933	0.45324	0.16107	0.257968	0.729788	0.341091	0.66184	0.0775052	0.469409	0.700925	0.159764	0.236383	0.934422	0.457493	0.400578	0.184443	0.296028
1351	0.0566548	0.0622676	0.0733112	0.0563086	0.0540377	0.0493868	0.0530634	0.0564771	0.0542285	0.0504374	0.0413755	0.0672146	0.0521728	0.048119	0.0513364	0.0555745	0.0653613	0.050259	0.0581027	0.0481672	0.939543	0.299772	0.486654	0.054758	0.349256	0.23914	0.65514	0.507755	0.392166	0.256646	0.119802	0.678762	0.729551	0.0470532	0.228442	0.568928	0.4139	0.125308	0.885969	0.126926	0.0823239	0.0418887	0.0510604	0.156296	0.0585701	0.399484	0.0399892	0.0698425	0.0583617
1359	0.0731621	0.0852499	0.126267	0.0825051	0.0935252	0.0924231	0.0876546	0.0703871	0.10272	0.0979841	0.072281	0.0942191	0.0900677	0.0806223	0.0771479	0.0962094	0.0941986	0.0826544	0.0741664	0.0627157	0.265314	0.101179	0.121671	0.0676606	0.0650305	0.0895973	0.0726013	0.072545	0.100198	0.103711	0.128117	0.0619624	0.0985427	0.0645991	0.0706909	0.126725	0.0514784	0.0681492	0.0840068	0.0669301	0.067501	0.060059	0.0707407	0.0618705	0.0568666	0.0661022	0.106168	0.137876	0.249745
1372	0.0993879	0.126091	0.358885	0.120257	0.122989	0.112037	0.105272	0.0836745	0.12767	0.141683	0.0967531	0.162335	0.155572	0.103793	0.0993479	0.114644	0.165375	0.115645	0.0800469	0.033657	0.736377	0.478879	0.231509	0.0431156	0.336575	0.70698	0.345614	0.285187	0.786502	0.222279	0.178542	0.125991	0.612862	0.40374	0.235672	0.580862	0.789374	0.464262	0.488137	0.19398	0.339864	0.137833	0.236568	0.355062	0.351646	0.300626	0.394681	0.110439	0.440663
1377	0.051058	0.104696	0.179707	0.0874581	0.0952126	0.0834147	0.0677601	0.119055	0.106962	0.0920969	0.0482322	0.0940952	0.0986329	0.100552	0.0604267	0.126438	0.109125	0.0409647	0.0564645	0.179617	0.947608	0.873869	0.736693	0.231696	0.934683	0.924067	0.775761	0.915065	0.96918	0.942909	0.561104	0.868795	0.923162	0.935688	0.652471	0.92783	0.576235	0.978277	0.913325	0.0402256	0.0591651	0.0227916	0.554944	0.915417	0.952343	0.944221	0.936105	0.735655	0.418834
1379	0.111947	0.152721	0.185957	0.119772	0.15192	0.133465	0.131512	0.116003	0.128806	0.14289	0.120828	0.153893	0.120377	0.151199	0.116395	0.133773	0.172634	0.112838	0.108547	0.112938	0.120503	0.177876	0.167645	0.147232	0.120577	0.135641	0.111138	0.138844	0.131392	0.112433	0.129156	0.120762	0.118648	0.12341	0.125159	0.14136	0.130771	0.126486	0.156149	0.110912	0.133962	0.115874	0.111784	0.116381	0.132415	0.118556	0.116303	0.143281	0.120278
1384	0.0971801	0.117955	0.0878868	0.0965415	0.102455	0.110688	0.101852	0.0828379	0.0884632	0.0999441	0.0836643	0.105525	0.094866	0.100538	0.0847276	0.117796	0.122549	0.0856336	0.0798929	0.151781	0.966375	0.412967	0.0924659	0.0492854	0.95156	0.43041	0.215896	0.531895	0.925226	0.19145	0.54704	0.954983	0.303804	0.632358	0.120811	0.400503	0.804911	0.942914	0.920327	0.948754	0.490984	0.940869	0.182803	0.893931	0.945547	0.673292	0.888076	0.0755466	0.577614
1386	0.141155	0.121336	0.232167	0.110031	0.241132	0.118425	0.136646	0.158939	0.126005	0.125569	0.102648	0.136711	0.141774	0.135714	0.104371	0.119451	0.157711	0.108769	0.0905299	0.736191	0.173949	0.116914	0.139463	0.136605	0.798437	0.286623	0.481946	0.811089	0.242437	0.434466	0.182128	0.910866	0.117827	0.869061	0.160621	0.144646	0.572578	0.686495	0.100104	0.845462	0.876169	0.799472	0.240693	0.898466	0.115405	0.220545	0.893742	0.83372	0.879428
1392	0.0409534	0.0570699	0.151642	0.0481108	0.0531571	0.0577419	0.0530234	0.043386	0.0550431	0.053043	0.037749	0.0534268	0.0430408	0.0559334	0.0433616	0.0508146	0.0567444	0.0423375	0.0428247	0.0384787	0.269799	0.149404	0.0650154	0.050306	0.211079	0.177626	0.0615615	0.190811	0.22824	0.0295661	0.18413	0.202557	0.671335	0.0453074	0.173598	0.074416	0.809322	0.170671	0.281076	0.141936	0.169781	0.0749605	0.0338192	0.0733851	0.839925	0.251221	0.042839	0.0532123	0.116474
1395	0.0518002	0.0603331	0.24193	0.0366715	0.0537932	0.0472155	0.0435507	0.0394489	0.0527201	0.0608061	0.0414045	0.0738139	0.0625923	0.0510027	0.0461955	0.0517786	0.0772364	0.0350834	0.034991	0.0376711	0.941868	0.206379	0.0720877	0.0393563	0.863245	0.549212	0.0572251	0.291947	0.459289	0.277747	0.125851	0.929975	0.422261	0.386817	0.0316685	0.407441	0.846291	0.645313	0.761017	0.742788	0.479651	0.575376	0.163549	0.0735288	0.087818	0.244176	0.929422	0.0597979	0.212936
1398	0.0999804	0.102967	0.149908	0.101019	0.101209	0.10738	0.102874	0.0951463	0.125577	0.103313	0.0961982	0.111559	0.109536	0.106411	0.0940517	0.104625	0.110197	0.0998125	0.102342	0.143458	0.238744	0.144565	0.224002	0.0995104	0.252237	0.208229	0.204862	0.190421	0.151065	0.183292	0.174028	0.254932	0.204533	0.220752	0.0891781	0.20741	0.215324	0.238298	0.186803	0.187728	0.249062	0.233875	0.130491	0.213022	0.209594	0.139404	0.214227	0.203784	0.264248
1401	0.0494366	0.0738727	0.0741614	0.070117	0.071313	0.0744711	0.0728494	0.0483258	0.0789	0.0734297	0.0484737	0.0710749	0.0497292	0.0739594	0.0514223	0.0772559	0.073654	0.0517475	0.069647	0.060159	0.0874951	0.112632	0.146012	0.0652453	0.13646	0.102909	0.0668684	0.0689517	0.0724116	0.0807819	0.0836895	0.0630985	0.0837151	0.0635311	0.0735212	0.0695782	0.0641691	0.161326	0.0808177	0.0704087	0.101664	0.0810195	0.0917575	0.0711113	0.0807356	0.186479	0.0767002	0.245234	0.0836438
1405	0.159173	0.199284	0.252636	0.135329	0.180725	0.256504	0.155743	0.159245	0.162637	0.185627	0.156159	0.167556	0.176749	0.153903	0.143888	0.213983	0.210878	0.147739	0.139164	0.74227	0.900579	0.313655	0.0926498	0.0882029	0.42077	0.81128	0.192839	0.669747	0.8873	0.264716	0.210584	0.281399	0.563432	0.726034	0.150783	0.320944	0.841777	0.895152	0.872025	0.873034	0.847826	0.515325	0.600406	0.812243	0.154556	0.125438	0.611467	0.585298	0.464464
1406	0.0575892	0.0818935	0.0929118	0.0552267	0.0669771	0.066867	0.063186	0.0514451	0.0682037	0.0717062	0.0523274	0.0821651	0.0570186	0.0772812	0.0567318	0.0697645	0.0772552	0.0588842	0.0586782	0.0780625	0.202853	0.0760944	0.0547601	0.0624085	0.0668501	0.107704	0.0590373	0.183569	0.0754124	0.0731742	0.29259	0.0579915	0.0854761	0.0671446	0.0558732	0.236793	0.065644	0.0776615	0.0818089	0.0794194	0.0845145	0.0745477	0.0847467	0.107498	0.0587091	0.063491	0.0506942	0.0865044	0.454546
1409	0.0906321	0.12535	0.226814	0.12335	0.13265	0.133795	0.126334	0.0891012	0.126479	0.125415	0.0841505	0.121416	0.103715	0.112966	0.0959907	0.12308	0.121933	0.0986593	0.101663	0.112982	0.733142	0.491587	0.532845	0.106533	0.673873	0.507853	0.33296	0.134959	0.328885	0.270273	0.170093	0.354987	0.250426	0.494726	0.164553	0.376394	0.712455	0.190252	0.259332	0.283854	0.594491	0.345058	0.129556	0.630364	0.883986	0.201499	0.365679	0.115058	0.181225
1411	0.0944853	0.104081	0.221942	0.0830645	0.1006	0.143169	0.089168	0.079775	0.109041	0.111125	0.0874572	0.11879	0.108095	0.109359	0.0952572	0.101862	0.118963	0.0862173	0.0763506	0.0576248	0.610577	0.161071	0.875042	0.0790191	0.530828	0.606427	0.235216	0.129624	0.64441	0.148786	0.0729313	0.449479	0.776046	0.576406	0.0696596	0.0555908	0.607157	0.31224	0.359423	0.175476	0.670637	0.199654	0.363704	0.603436	0.673828	0.466979	0.681224	0.14498	0.43653
1417	0.0475682	0.056794	0.0524923	0.0494933	0.0545032	0.051247	0.0416547	0.0485748	0.0556433	0.0551775	0.0410657	0.0482824	0.050393	0.0498473	0.0478937	0.0493315	0.0570865	0.0514093	0.0511307	0.0661065	0.0547758	0.0536348	0.0522512	0.0743061	0.0517311	0.42277	0.0398586	0.0557964	0.0583952	0.049884	0.0717751	0.0438373	0.0371953	0.0471666	0.0636458	0.0455641	0.0391963	0.0490794	0.0493522	0.0583281	0.0478334	0.0414533	0.0545747	0.0476318	0.043567	0.0512815	0.0443503	0.225839	0.107118
1419	0.0875708	0.103147	0.130368	0.0799478	0.0936802	0.0792591	0.0752744	0.0714253	0.0781328	0.0997162	0.0706682	0.0963806	0.0906181	0.0937871	0.080761	0.0982136	0.112398	0.0737955	0.0697182	0.213117	0.213382	0.166819	0.0982921	0.110246	0.0674973	0.381753	0.0954073	0.0819871	0.0926933	0.143141	0.239383	0.0723822	0.184407	0.0704261	0.0762377	0.249855	0.0661016	0.0723428	0.151049	0.0818636	0.0784751	0.0620088	0.0749951	0.0800078	0.664261	0.0647145	0.102208	0.0929702	0.0946714
1421	0.0995554	0.122166	0.209942	0.0959612	0.116814	0.152437	0.0907687	0.0825524	0.129107	0.104538	0.0809047	0.110579	0.0919705	0.114274	0.0842098	0.0820276	0.12453	0.088294	0.0820764	0.153685	0.68216	0.146667	0.611703	0.0651998	0.470725	0.664418	0.557164	0.57932	0.683514	0.288346	0.23331	0.617278	0.65412	0.554082	0.10587	0.589697	0.671937	0.621101	0.777771	0.719744	0.337908	0.596318	0.172495	0.514033	0.492256	0.448003	0.400749	0.22663	0.334171
1424	0.0723083	0.0944058	0.286602	0.0830793	0.0813051	0.103311	0.0933987	0.0634358	0.254468	0.113085	0.0644587	0.111315	0.0812705	0.0911755	0.0824383	0.119492	0.12678	0.0753657	0.0842474	0.0465929	0.882562	0.284579	0.2376	0.123485	0.783139	0.293867	0.454148	0.646336	0.187386	0.198421	0.219531	0.756359	0.711198	0.763994	0.0903906	0.570477	0.94278	0.473811	0.80695	0.671028	0.345995	0.917373	0.370887	0.167203	0.0468458	0.353025	0.473401	0.231797	0.65884
1425	0.150527	0.168826	0.125898	0.16604	0.164628	0.190761	0.17753	0.123404	0.160564	0.155536	0.148673	0.175585	0.13988	0.179725	0.152593	0.188282	0.191696	0.149702	0.151667	0.301337	0.348175	0.0706838	0.243005	0.0607248	0.18654	0.474523	0.392876	0.0595197	0.36543	0.163235	0.13893	0.407529	0.0517442	0.451911	0.0579735	0.271532	0.589145	0.333994	0.084821	0.0558615	0.0732366	0.434282	0.1646	0.256232	0.168693	0.0876444	0.0477814	0.278616	0.432774
1428	0.117836	0.113544	0.275643	0.0841938	0.0872202	0.0705466	0.0939276	0.0652188	0.114718	0.122344	0.0885598	0.165648	0.129213	0.115872	0.1218	0.0856816	0.15093	0.0911739	0.0932412	0.00977745	0.0069347	0.0314788	0.00462651	0.0075923	0.00198203	0.0136568	0.00594762	0	0.00910884	0.00371042	0.0306835	0.000751127	0.21068	0.0022453	0.0076035	0.577428	0	0.00811789	0.00449102	0.000400534	0.0101225	0.00155002	0.048031	0.00756334	0.0470436	0.00537931	0.0017776	0.00791843	0.0599412
1432	0.0519551	0.0742497	0.0844207	0.0709151	0.082851	0.0718262	0.0732885	0.0525068	0.0808792	0.0740347	0.0580642	0.070822	0.0553004	0.0747705	0.0550687	0.071664	0.0742972	0.0582269	0.0714143	0.108532	0.202095	0.0941654	0.0992549	0.0706461	0.0726938	0.0757327	0.0545688	0.072049	0.0877436	0.061098	0.0792449	0.0612414	0.156045	0.0692274	0.0963019	0.0766895	0.0763336	0.091569	0.110177	0.139839	0.102686	0.05831	0.0742651	0.0601078	0.0616166	0.121798	0.0547098	0.0839999	0.0617973
1435	0.059519	0.0573234	0.152419	0.0548146	0.0610757	0.0644836	0.0618189	0.0388412	0.0699096	0.0526034	0.0414714	0.0674344	0.0446725	0.0514185	0.0349174	0.0586989	0.0681825	0.0517771	0.072857	0.0292476	0.351753	0.128088	0.0531738	0.146058	0.302916	0.0596832	0.216846	0.231047	0.0458516	0.044271	0.31432	0.0812434	0.364036	0.0710867	0.0402005	0.101896	0.658797	0.198961	0.0676718	0.0644795	0.0989778	0.0112858	0.0398282	0.0271873	0.487115	0.394282	0.182054	0.111989	0.304077
1437	0.0277462	0.0432275	0.0383363	0.0373254	0.0361136	0.0400538	0.0295623	0.0233114	0.0358862	0.0380041	0.0291454	0.0350078	0.0264256	0.0332194	0.0280084	0.0336679	0.0386555	0.0206162	0.0349039	0.0286297	0.0321082	0.0176475	0.0324854	0.0315751	0.037313	0.0332252	0.0244557	0.0321762	0.0396097	0.0240211	0.0392578	0.0311031	0.0266644	0.0268634	0.027708	0.03818	0.0216521	0.0364471	0.0547405	0.0253578	0.0407789	0.0265614	0.0350892	0.0324761	0.0336307	0.0317061	0.0254201	0.0412617	0.0228598
1438	0.152994	0.158666	0.248592	0.152746	0.161825	0.163315	0.151666	0.141999	0.16339	0.167835	0.144015	0.152306	0.147287	0.14784	0.129949	0.159037	0.166639	0.136324	0.143314	0.0645215	0.827949	0.279682	0.163508	0.0754635	0.434411	0.537825	0.458901	0.254383	0.457185	0.448759	0.183858	0.501707	0.354479	0.468204	0.101397	0.342231	0.797002	0.604116	0.212411	0.521924	0.600227	0.520724	0.15043	0.343254	0.837968	0.400467	0.462556	0.220355	0.392289
1439	0.0638018	0.0752082	0.0861257	0.0611266	0.0703464	0.0693713	0.0661284	0.0506228	0.0669045	0.0847571	0.0671419	0.102055	0.060537	0.0724304	0.0541181	0.0743101	0.0897262	0.0556805	0.0643759	0.0775043	0.642203	0.0732382	0.0680536	0.0583092	0.0757255	0.0605398	0.0639889	0.0769978	0.065536	0.0593071	0.0826624	0.0657908	0.0746408	0.0612102	0.0566986	0.0529002	0.0628802	0.0571856	0.104069	0.160331	0.0733007	0.0625321	0.0916533	0.072597	0.260112	0.067944	0.0527412	0.075142	0.210579
1440	0.0325004	0.0522904	0.0612934	0.0492837	0.0533866	0.0540704	0.0525275	0.0304572	0.0551684	0.0527727	0.0365255	0.0472156	0.0328415	0.0560052	0.0347672	0.0554914	0.0506565	0.0401323	0.0446941	0.03539	0.0418487	0.0361571	0.0448408	0.0384673	0.0529413	0.0467453	0.0402971	0.0402063	0.042996	0.0386792	0.0489996	0.0612575	0.0529464	0.0418679	0.0462605	0.0451665	0.038436	0.0418828	0.0673572	0.0386016	0.0585866	0.0465473	0.0423666	0.0351288	0.0479651	0.0374769	0.035309	0.0459507	0.0377424
1443	0.0719074	0.0941248	0.235971	0.0628969	0.0528501	0.0914896	0.0708975	0.0699917	0.112673	0.0858519	0.0438613	0.121293	0.0626656	0.0792527	0.0524858	0.0563841	0.113873	0.0705076	0.116215	0.229587	0.967259	0.423283	0.458943	0.0661521	0.144487	0.951247	0.120348	0.0321508	0.664089	0.203635	0.516967	0.11289	0.268546	0.205055	0.00523878	0.93514	0.370744	0.529929	0.548412	0.519691	0.209254	0.318508	0.0700557	0.16657	0.280599	0.279679	0.443167	0.115923	0.975206
1444	0.054993	0.0648832	0.148308	0.0728906	0.068208	0.0799703	0.0627803	0.0602307	0.0753982	0.0726387	0.052678	0.0767227	0.0583882	0.0786161	0.0569119	0.0715821	0.0904731	0.0532427	0.0602543	0.0462796	0.685864	0.226676	0.523529	0.0489963	0.453607	0.572107	0.498733	0.361335	0.785499	0.26893	0.129798	0.524509	0.511875	0.536164	0.219146	0.72546	0.543349	0.363213	0.36644	0.445543	0.463839	0.446381	0.168479	0.231318	0.536082	0.381144	0.275488	0.164407	0.225498
1448	0.0599153	0.0898358	0.0993631	0.0902046	0.0933951	0.0970095	0.0785964	0.0585444	0.0858851	0.0938886	0.0624201	0.0802368	0.0645	0.092526	0.0614819	0.0882688	0.085001	0.0688422	0.0929519	0.074287	0.0640381	0.23852	0.0835164	0.059611	0.160257	0.873955	0.120035	0.133872	0.111687	0.104886	0.335447	0.164213	0.834361	0.232938	0.158763	0.0731703	0.481791	0.0692889	0.227668	0.360357	0.151024	0.0704655	0.149183	0.0767425	0.279141	0.186064	0.0833377	0.0802224	0.245426
1450	0.0500339	0.0602742	0.0780944	0.0461746	0.0608667	0.0631676	0.0545094	0.0449353	0.0555493	0.0526372	0.0372301	0.0535439	0.0417858	0.0627659	0.0427732	0.0602091	0.0541399	0.0504625	0.05604	0.170787	0.0771925	0.279996	0.555345	0.0502314	0.788369	0.658649	0.248084	0.233121	0.769545	0.212066	0.131102	0.887008	0.06007	0.203758	0.0337949	0.344969	0.0351515	0.0295732	0.35647	0.120031	0.666873	0.229339	0.278466	0.0317767	0.306766	0.5799	0.0619027	0.320655	0.36855
1451	0.126518	0.145978	0.160237	0.130395	0.138196	0.148932	0.137041	0.100489	0.112059	0.150177	0.115139	0.15302	0.136179	0.153135	0.123491	0.142159	0.145612	0.11346	0.114935	0.426235	0.924931	0.346613	0.0942449	0.076894	0.767706	0.516619	0.697477	0.693083	0.69951	0.171981	0.232609	0.723889	0.118725	0.694455	0.259225	0.528948	0.911064	0.626369	0.596449	0.834115	0.610138	0.658421	0.170998	0.540511	0.055569	0.232902	0.515622	0.190673	0.664425
1453	0.0293338	0.0457673	0.0409824	0.0441939	0.0426792	0.0459208	0.0402703	0.03143	0.0410035	0.0445751	0.0336451	0.0395091	0.0289325	0.0434453	0.0300758	0.0469511	0.0437258	0.0303137	0.0297181	0.0319818	0.0353264	0.0424815	0.0354434	0.0290545	0.0340291	0.0327992	0.0350172	0.031088	0.0381281	0.0334333	0.0445527	0.0325656	0.0437199	0.0440494	0.0428097	0.0360885	0.0342008	0.0356015	0.0517092	0.0357295	0.0461275	0.0287045	0.03499	0.0301347	0.0323746	0.0316381	0.0290375	0.0383911	0.0309788
1454	0.0763026	0.111426	0.443781	0.10878	0.10708	0.136086	0.0939449	0.0735994	0.0913874	0.103462	0.0702402	0.0962544	0.0688832	0.105615	0.081934	0.10678	0.113692	0.0841885	0.0987722	0.156715	0.912406	0.426611	0.0488519	0.0548205	0.744661	0.545154	0.7026	0.656162	0.73455	0.707388	0.679583	0.803339	0.154178	0.84025	0.124936	0.814701	0.787671	0.506339	0.764745	0.849116	0.6819	0.820761	0.247184	0.599067	0.134105	0.644399	0.729104	0.215127	0.319022
1458	0.102305	0.127203	0.394484	0.119669	0.144106	0.149125	0.119138	0.107553	0.115732	0.128218	0.0991854	0.114474	0.0973049	0.11455	0.105573	0.169024	0.144094	0.0979071	0.11646	0.132402	0.565625	0.134573	0.3844	0.0704563	0.544025	0.482787	0.322686	0.417823	0.491292	0.396694	0.234219	0.450095	0.581297	0.474952	0.4214	0.284156	0.811524	0.410828	0.492182	0.265419	0.382141	0.356372	0.0495458	0.489499	0.589295	0.47185	0.433201	0.157906	0.434799
1462	0.152969	0.156961	0.271413	0.142976	0.175276	0.144806	0.13932	0.14952	0.145499	0.163991	0.129981	0.148448	0.168203	0.168345	0.157291	0.154006	0.188135	0.149235	0.130318	0.083855	0.518096	0.304874	0.29422	0.0637224	0.545012	0.423543	0.388362	0.237468	0.526227	0.334367	0.195322	0.496607	0.697275	0.404916	0.115907	0.379169	0.529631	0.378114	0.267071	0.472903	0.485179	0.3679	0.304827	0.391055	0.671342	0.302855	0.421326	0.315666	0.535739
1463	0.056762	0.0881185	0.263707	0.0810565	0.0818546	0.106964	0.079161	0.0778355	0.0880928	0.0892525	0.0538442	0.0815032	0.0781859	0.0856751	0.0748426	0.087864	0.0749693	0.0690379	0.0651327	0.141577	0.747219	0.195989	0.214305	0.0845723	0.496665	0.60495	0.551965	0.283253	0.55038	0.196112	0.342547	0.358391	0.841058	0.679858	0.0465488	0.241007	0.927108	0.590165	0.335734	0.632971	0.42904	0.100287	0.183115	0.702204	0.684405	0.489362	0.311308	0.116202	0.312652
1466	0.0901288	0.114777	0.133116	0.0848662	0.0789701	0.0994722	0.0840462	0.0778811	0.114588	0.0939616	0.0728401	0.129004	0.112725	0.0852242	0.0885499	0.102187	0.117066	0.0809564	0.0848725	0.0709442	0.9014	0.199056	0.115929	0.0762458	0.0980976	0.299873	0.110174	0.848458	0.103578	0.854196	0.879604	0.851432	0.889553	0.103186	0.0699648	0.159615	0.891298	0.629569	0.856915	0.283061	0.397861	0.14132	0.0632943	0.181211	0.373391	0.0656036	0.8947	0.149061	0.842605
1468	0.0417424	0.0465145	0.0541046	0.0377515	0.0481733	0.0479022	0.0426792	0.0437819	0.0484785	0.0476029	0.0298749	0.054155	0.0435461	0.0519051	0.0328677	0.0487805	0.0642747	0.028832	0.0381171	0.0548417	0.176731	0.030729	0.0362561	0.0366482	0.163315	0.0593872	0.042314	0.160847	0.173562	0.10951	0.0477377	0.0668196	0.135558	0.0432748	0.0289348	0.149041	0.117167	0.301666	0.0985207	0.123082	0.131206	0.135973	0.0336924	0.0715769	0.0349331	0.0384365	0.103118	0.085395	0.131985
1470	0.120753	0.160155	0.217754	0.167042	0.188878	0.18409	0.177527	0.138617	0.148952	0.180769	0.1424	0.151631	0.163876	0.137419	0.120683	0.185757	0.183673	0.123929	0.132267	0.266945	0.281921	0.330583	0.0572041	0.0595455	0.318733	0.47852	0.325748	0.350914	0.36451	0.0423474	0.255095	0.335473	0.0425928	0.327126	0.219495	0.0497995	0.612849	0.373995	0.408903	0.331564	0.373166	0.359381	0.312412	0.398547	0.156537	0.338087	0.340142	0.264976	0.373649
1471	0.157512	0.175714	0.173025	0.166006	0.180205	0.183959	0.177737	0.118662	0.146646	0.176734	0.110225	0.173664	0.137289	0.170484	0.145714	0.184603	0.183471	0.118723	0.121589	0.258827	0.474569	0.402879	0.326305	0.0728616	0.458092	0.345987	0.419339	0.472744	0.422819	0.365961	0.236313	0.407144	0.467839	0.47722	0.237797	0.490933	0.49154	0.539783	0.461943	0.506289	0.475125	0.433043	0.170385	0.472571	0.826996	0.291035	0.358924	0.0582456	0.427516
1472	0.0816788	0.119273	0.11936	0.110048	0.11651	0.138536	0.104679	0.0842234	0.104881	0.0980209	0.0804163	0.0922237	0.092213	0.0876237	0.0707941	0.136937	0.111836	0.0647083	0.0826385	0.151044	0.361167	0.107699	0.186795	0.0371059	0.121905	0.325661	0.0814388	0.0977669	0.369872	0.173738	0.4961	0.374477	0.351273	0.253572	0.0334412	0.347747	0.308357	0.259264	0.327077	0.205151	0.324436	0.321293	0.247497	0.203249	0.909575	0.372969	0.14184	0.128069	0.0992392
1475	0.0412797	0.0545967	0.099217	0.0436768	0.0443377	0.0469103	0.0404284	0.0430749	0.0377157	0.0391684	0.0318374	0.0477681	0.0315881	0.0432926	0.0278522	0.0386669	0.048396	0.0303319	0.0272986	0.0449475	0.81768	0.10656	0.0473393	0.0492158	0.589393	0.0372366	0.259456	0.0340718	0.279735	0.110535	0.483223	0.343362	0.768424	0.0419097	0.102785	0.0846561	0.952359	0.164984	0.320357	0.713994	0.0760341	0.0389564	0.180253	0.0611024	0.537204	0.0879246	0.0380408	0.0670416	0.172621
1476	0.0444748	0.0611864	0.077177	0.044535	0.0509941	0.0594854	0.0521465	0.0434215	0.0581272	0.0485401	0.0550151	0.0453578	0.0437254	0.0689014	0.0425641	0.063004	0.0580804	0.0375846	0.0405901	0.0253886	0.666421	0.1183	0.208802	0.0280267	0.470607	0.230755	0.0716026	0.25024	0.0720733	0.0847453	0.152977	0.336466	0.114999	0.0588093	0.0367071	0.241359	0.891154	0.0581416	0.579594	0.0882764	0.0856587	0.242402	0.0732955	0.0538788	0.027775	0.346114	0.0890662	0.0525118	0.115867
1477	0.0319137	0.0497492	0.372587	0.0529579	0.0468591	0.0523747	0.0429396	0.039067	0.045038	0.046669	0.0326241	0.0466544	0.0300894	0.0576835	0.0326889	0.0513934	0.0445553	0.0349648	0.0443939	0.0512907	0.962459	0.479676	0.0533222	0.0535723	0.82719	0.420932	0.0535513	0.431093	0.497883	0.17643	0.335835	0.921059	0.900728	0.0542349	0.149222	0.355952	0.944036	0.485162	0.81825	0.718544	0.754312	0.479349	0.0607237	0.622026	0.797339	0.440151	0.183878	0.12351	0.48932
1478	0.04338	0.0754728	0.0585359	0.0590439	0.0615885	0.0638614	0.0635827	0.0376374	0.0601794	0.060867	0.0521648	0.0602132	0.0426441	0.0622206	0.0394881	0.0605603	0.0616662	0.0433954	0.0481599	0.0449575	0.0734682	0.0494822	0.0533897	0.0470771	0.0471061	0.169473	0.0533417	0.0524855	0.446251	0.0491331	0.0699069	0.0439478	0.0578029	0.0587888	0.0563506	0.0487287	0.0540879	0.049866	0.0819157	0.0407944	0.0518464	0.0466167	0.0796183	0.0525846	0.0537566	0.524538	0.0441818	0.0618883	0.0390323
1486	0.119325	0.129202	0.180647	0.125359	0.128069	0.15964	0.125669	0.110161	0.112148	0.143664	0.0962393	0.127695	0.103616	0.126114	0.11846	0.114774	0.123985	0.11505	0.114584	0.0502102	0.236374	0.210219	0.193882	0.0839634	0.430228	0.577266	0.176077	0.249333	0.287798	0.274671	0.272965	0.233318	0.249581	0.146119	0.0731598	0.243307	0.56463	0.166794	0.213305	0.332956	0.230049	0.233147	0.181799	0.0527423	0.197251	0.38691	0.298933	0.177372	0.239872
1488	0.0991686	0.12657	0.305933	0.110102	0.12216	0.137737	0.122714	0.107757	0.129677	0.119745	0.103194	0.112756	0.118629	0.128385	0.116551	0.120436	0.13742	0.101635	0.129937	0.0587874	0.144184	0.523676	0.425652	0.0572239	0.907707	0.394563	0.47942	0.0607332	0.0590992	0.496486	0.227489	0.609605	0.832023	0.654497	0.0728824	0.0876477	0.833404	0.5196	0.783242	0.857747	0.206875	0.343091	0.189751	0.0467861	0.437717	0.371746	0.323251	0.506559	0.189244
1490	0.0231662	0.0444119	0.1017	0.0369892	0.0500162	0.0551874	0.0443263	0.0320793	0.0393844	0.037837	0.0314334	0.0351716	0.0314122	0.0428165	0.0278203	0.0378993	0.048318	0.0296468	0.0272785	0.0376016	0.673871	0.102207	0.0813372	0.0471881	0.368848	0.636541	0.0852857	0.365446	0.778855	0.175962	0.03868	0.155048	0.402022	0.297305	0.166172	0.135133	0.627235	0.395379	0.396916	0.420123	0.409181	0.157577	0.0353968	0.367175	0.110108	0.156285	0.473038	0.0885705	0.0829111
1491	0.173778	0.173633	0.159157	0.159651	0.173803	0.171263	0.180376	0.140886	0.154605	0.1673	0.134449	0.179773	0.157609	0.174733	0.16354	0.178601	0.164883	0.160937	0.160302	0.177668	0.371684	0.228033	0.160334	0.099582	0.497989	0.171289	0.383194	0.296006	0.381368	0.22634	0.449193	0.259222	0.526272	0.584509	0.203273	0.476942	0.574469	0.306509	0.183488	0.448954	0.615553	0.377872	0.207061	0.261043	0.0668159	0.131544	0.231606	0.290333	0.401636
1495	0.170138	0.228715	0.195003	0.211264	0.249941	0.244123	0.207297	0.158913	0.187753	0.206659	0.169549	0.176748	0.162905	0.14669	0.193394	0.220167	0.207292	0.164699	0.154585	0.143734	0.607065	0.301382	0.144674	0.0678647	0.411184	0.511371	0.292386	0.343177	0.551314	0.292297	0.445211	0.28164	0.473562	0.490009	0.279284	0.559936	0.688225	0.437308	0.555225	0.391734	0.38731	0.337252	0.16552	0.29434	0.588875	0.302924	0.263935	0.25726	0.391621
1500	0.119852	0.151666	0.170925	0.17943	0.152507	0.13612	0.155242	0.131143	0.113815	0.140875	0.113004	0.174791	0.144851	0.153519	0.145528	0.139131	0.159634	0.113873	0.134598	0.0243621	0.941769	0.407825	0.331656	0.0650412	0.852538	0.941916	0.43486	0.52928	0.923262	0.280584	0.44993	0.805843	0.728321	0.623157	0.0464963	0.66837	0.926791	0.765395	0.862159	0.578215	0.374944	0.294928	0.402054	0.567653	0.856025	0.594227	0.629458	0.0555363	0.434957
1501	0.101471	0.136666	0.156683	0.125256	0.146941	0.125133	0.11385	0.139308	0.0968088	0.144493	0.127565	0.118401	0.14527	0.113891	0.108505	0.149454	0.169664	0.108009	0.0851145	0.25147	0.448973	0.22297	0.186118	0.0836584	0.384677	0.411299	0.223297	0.486771	0.48716	0.12963	0.0972977	0.285683	0.887003	0.0979532	0.280498	0.315663	0.798731	0.414718	0.669686	0.487984	0.249819	0.280835	0.423946	0.362584	0.926847	0.257102	0.352894	0.187467	0.471338
1502	0.124214	0.145398	0.154043	0.145079	0.155541	0.156005	0.136871	0.141631	0.153152	0.152815	0.140715	0.136418	0.139146	0.15031	0.131708	0.147857	0.159134	0.145291	0.122147	0.262924	0.278603	0.278492	0.265875	0.109707	0.24891	0.172934	0.247352	0.260853	0.612589	0.151935	0.208774	0.231938	0.0896341	0.22593	0.207553	0.294237	0.3233	0.281189	0.765935	0.522316	0.432833	0.282616	0.228701	0.311557	0.146868	0.245571	0.161239	0.237572	0.241064
1505	0.0365207	0.0530059	0.126777	0.0447998	0.0498313	0.0554646	0.0523342	0.0351783	0.0532582	0.0491983	0.0399408	0.051998	0.0409908	0.0526395	0.0400175	0.0517677	0.0505087	0.0387487	0.0512357	0.0850156	0.414545	0.165053	0.076166	0.0508701	0.0489828	0.213441	0.074643	0.0484968	0.184578	0.115839	0.151334	0.0670501	0.0995736	0.0531623	0.0476724	0.153456	0.746595	0.139068	0.285678	0.4274	0.067743	0.0710469	0.0741688	0.184207	0.926053	0.0381061	0.382204	0.0708454	0.165207
1507	0.092065	0.113664	0.123995	0.107259	0.106576	0.112331	0.109235	0.0883755	0.102842	0.107789	0.0875166	0.109	0.0941038	0.109626	0.0903743	0.104154	0.110496	0.0939617	0.0937813	0.116314	0.244345	0.165735	0.132324	0.088262	0.162794	0.191838	0.120343	0.17101	0.215837	0.168169	0.105947	0.857517	0.11764	0.174672	0.101488	0.180037	0.463119	0.156383	0.908454	0.289218	0.202845	0.153863	0.129209	0.132081	0.22778	0.404561	0.175954	0.109615	0.160883
1508	0.109138	0.132424	0.352961	0.125228	0.135341	0.121458	0.127951	0.121908	0.126862	0.137897	0.106024	0.133766	0.129989	0.112849	0.115361	0.129368	0.138552	0.113963	0.122666	0.0876587	0.849126	0.275556	0.129403	0.0860042	0.66673	0.171368	0.163958	0.613087	0.070813	0.126585	0.493412	0.827896	0.734233	0.520522	0.0685924	0.500098	0.735627	0.473859	0.846378	0.72596	0.267103	0.399969	0.295829	0.243601	0.556226	0.584938	0.405247	0.142358	0.319334
1510	0.0527881	0.06987	0.071496	0.0666798	0.075418	0.0814618	0.0609568	0.0405912	0.0603311	0.0697066	0.0579261	0.0705498	0.0598163	0.0647577	0.0518608	0.0624853	0.0747648	0.0477482	0.0489473	0.142714	0.823743	0.204252	0.182054	0.0382842	0.506742	0.517544	0.201882	0.621087	0.719783	0.342057	0.0550045	0.782819	0.581774	0.694812	0.305441	0.759495	0.840389	0.464359	0.78542	0.430808	0.47957	0.625202	0.152473	0.0879264	0.73138	0.579515	0.551688	0.0958441	0.262407
1511	0.165123	0.161581	0.218784	0.164863	0.164335	0.139315	0.154354	0.127598	0.17688	0.171224	0.126339	0.192311	0.173647	0.153281	0.13538	0.162503	0.188741	0.14037	0.138385	0.0949139	0.781102	0.250167	0.186677	0.0839177	0.434313	0.246757	0.146184	0.0945997	0.549654	0.218683	0.129025	0.607416	0.550879	0.447514	0.0834263	0.668641	0.432001	0.257104	0.59631	0.556469	0.178153	0.273336	0.209654	0.151056	0.394345	0.200469	0.333683	0.187835	0.256957
1512	0.0730731	0.0884913	0.115544	0.0772997	0.0772987	0.0853979	0.0809696	0.0573043	0.0746734	0.0773713	0.0654828	0.0867029	0.0650476	0.096565	0.061707	0.0837769	0.0859995	0.0606906	0.0656085	0.103221	0.150922	0.0987999	0.103698	0.0615025	0.0909401	0.328337	0.106466	0.108476	0.440352	0.0902245	0.285833	0.0955053	0.142647	0.125181	0.0746008	0.370864	0.0996298	0.112906	0.151095	0.0709364	0.0842756	0.0841115	0.0988548	0.0880273	0.0858896	0.100625	0.0846381	0.128222	0.302868
1515	0.0579747	0.0728775	0.0968557	0.0592836	0.0694959	0.0753397	0.0665248	0.0579172	0.079522	0.0673992	0.0548315	0.076409	0.0579357	0.0725745	0.0579727	0.0739274	0.0716825	0.0644164	0.0648914	0.10434	0.059444	0.13319	0.0641159	0.0556802	0.163868	0.0567948	0.0607489	0.0972267	0.068301	0.0939781	0.067407	0.0732467	0.149644	0.0646934	0.067467	0.0489862	0.0656832	0.155649	0.103206	0.294227	0.173171	0.0743588	0.0885564	0.155766	0.0582754	0.086461	0.0511289	0.108498	0.103165
1517	0.0906431	0.0621657	0.259249	0.0424707	0.0631013	0.0476993	0.0413633	0.0559621	0.0610584	0.0805864	0.0461284	0.0799963	0.069062	0.0537788	0.067634	0.0476733	0.0940736	0.064277	0.0540512	0.326724	0.839554	0.302984	0.0914297	0.0490034	0.756475	0.734955	0.631934	0.482076	0.664636	0.494769	0.0611955	0.819463	0.21169	0.727629	0.0479004	0.79472	0.506541	0.480253	0.77743	0.574272	0.716984	0.525413	0.0946475	0.397187	0.588219	0.0679111	0.83687	0.201883	0.550744
1518	0.0621468	0.0870525	0.0910677	0.0682678	0.085574	0.080483	0.082373	0.0639435	0.0714997	0.0775117	0.0666479	0.0856945	0.0640584	0.0994912	0.053798	0.0745796	0.0883649	0.0631497	0.0672381	0.731366	0.0924619	0.115637	0.465671	0.071439	0.0967702	0.104343	0.0770361	0.0952944	0.375374	0.859636	0.240565	0.868361	0.078467	0.072093	0.0875801	0.682795	0.0772164	0.454215	0.120106	0.0845749	0.102522	0.145488	0.236855	0.0789551	0.522222	0.0788755	0.138599	0.10659	0.349027
1520	0.0798736	0.101644	0.073357	0.100268	0.0972011	0.0876561	0.0897135	0.0811648	0.0928809	0.0896019	0.069424	0.0846135	0.0660037	0.101774	0.0768535	0.0925575	0.0930457	0.0828635	0.0849161	0.0698075	0.0628102	0.170191	0.0895812	0.080501	0.0859999	0.0855472	0.113869	0.0738411	0.0857828	0.08615	0.17388	0.0452587	0.106078	0.0582022	0.0867618	0.0662893	0.0648323	0.0646195	0.0750205	0.0789934	0.0651602	0.060968	0.0680823	0.0715906	0.110206	0.179327	0.0645412	0.109061	0.0703304
1521	0.196267	0.217663	0.178513	0.240935	0.204881	0.204955	0.216788	0.152209	0.208211	0.196636	0.161107	0.207037	0.186312	0.254549	0.177762	0.199403	0.208512	0.174526	0.212401	0.0625283	0.0603176	0.13273	0.530719	0.0713494	0.0641334	0.240372	0.0623226	0.059171	0.0971204	0.324418	0.413971	0.0949844	0.153048	0.0566166	0.0738636	0.217065	0.0504941	0.169666	0.0583965	0.0584769	0.0635857	0.0631748	0.322348	0.170774	0.0912844	0.219703	0.233885	0.101269	0.208353
1522	0.0406432	0.0630014	0.171481	0.047224	0.0564832	0.0507956	0.0471741	0.0366416	0.0496372	0.0528197	0.0381549	0.0582593	0.0507758	0.056755	0.0363407	0.0421622	0.0722935	0.0405605	0.0461145	0.0974814	0.133572	0.0465976	0.0564294	0.0652323	0.0582742	0.504406	0.04985	0.0451272	0.378483	0.0574138	0.453035	0.0350675	0.957971	0.0465891	0.0451064	0.0483104	0.939233	0.0661559	0.30106	0.20474	0.0695398	0.045203	0.0998598	0.0529633	0.952618	0.0628289	0.196198	0.0672399	0.183132
1523	0.0551635	0.0783936	0.0916065	0.0664519	0.0686382	0.0701792	0.0746348	0.0419412	0.0719431	0.0645411	0.0472421	0.070673	0.0469929	0.0644576	0.0482823	0.0666164	0.0711386	0.0439627	0.053651	0.136143	0.49313	0.289262	0.0784559	0.0591333	0.135727	0.453542	0.14509	0.145781	0.330102	0.12353	0.387794	0.191255	0.225841	0.185307	0.0892617	0.115969	0.353892	0.173093	0.279371	0.11925	0.303907	0.0992961	0.0791645	0.161165	0.0346198	0.0630438	0.146091	0.139688	0.356699
1525	0.134035	0.152857	0.105743	0.158859	0.155894	0.189589	0.143699	0.125788	0.127859	0.144511	0.128714	0.138099	0.137804	0.138319	0.122905	0.17248	0.158736	0.109004	0.163502	0.190207	0.285493	0.0995269	0.218837	0.128348	0.199413	0.319862	0.167209	0.251697	0.380206	0.151709	0.108956	0.281341	0.200684	0.225084	0.136693	0.139617	0.28945	0.333157	0.279783	0.251639	0.24039	0.0860345	0.224614	0.330903	0.0731094	0.0910542	0.24493	0.25287	0.307047
1526	0.0616691	0.0775337	0.103996	0.0640135	0.0732738	0.0763789	0.0605701	0.0663869	0.069056	0.0686504	0.0510465	0.078399	0.0660891	0.0743958	0.056637	0.0822904	0.0939969	0.0633766	0.0666836	0.0742046	0.167685	0.201315	0.364529	0.068121	0.0614755	0.101565	0.0614336	0.0542508	0.320673	0.108706	0.0623736	0.0474935	0.27543	0.0548014	0.0639536	0.299549	0.0467659	0.233082	0.0837636	0.0673584	0.0478304	0.0302095	0.113308	0.057812	0.293724	0.0409157	0.268876	0.0830578	0.0944264
1528	0.0499502	0.0735053	0.254155	0.0686432	0.0701743	0.0968377	0.0649434	0.0583883	0.0633393	0.0734376	0.0510931	0.0629817	0.046358	0.0737333	0.050812	0.0684601	0.0739625	0.0611391	0.0573977	0.112082	0.741	0.252241	0.0872712	0.110983	0.853428	0.864904	0.174673	0.447943	0.353306	0.123407	0.149807	0.848156	0.852202	0.813745	0.216667	0.171446	0.882687	0.194716	0.607277	0.152896	0.206575	0.342525	0.0900001	0.328152	0.836791	0.771885	0.246471	0.0901509	0.37183
1533	0.141774	0.151032	0.234169	0.144944	0.154368	0.187158	0.133502	0.11465	0.125975	0.157891	0.096341	0.170505	0.131475	0.1435	0.108776	0.14144	0.174738	0.0992092	0.11458	0.211655	0.232839	0.0656156	0.159034	0.0401631	0.0458178	0.307257	0.246456	0.644307	0.0440323	0.0429178	0.764951	0.215511	0.075842	0.644871	0.043562	0.249288	0.531569	0.205543	0.808151	0.612212	0.272471	0.104527	0.282899	0.0747268	0.933726	0.0394549	0.197001	0.0773675	0.510122
1534	0.108437	0.126851	0.141443	0.106821	0.103344	0.11765	0.0780735	0.0910878	0.100673	0.0940154	0.0699421	0.103338	0.10557	0.133874	0.0873345	0.118482	0.135883	0.0904053	0.0923068	0.345161	0.356845	0.0702129	0.342592	0.182742	0.283936	0.239501	0.25353	0.262083	0.242791	0.232588	0.0778619	0.274344	0.185795	0.250804	0.190054	0.168415	0.25941	0.180865	0.284354	0.281091	0.263448	0.304839	0.0548287	0.253991	0.0552991	0.250005	0.295744	0.21645	0.257168
1539	0.0652214	0.0889487	0.164889	0.0713776	0.0805951	0.0832625	0.073858	0.0537797	0.073464	0.0872551	0.0525351	0.103837	0.0818631	0.0854795	0.0671738	0.0796613	0.104131	0.0666709	0.0647221	0.0324212	0.810639	0.559103	0.858812	0.053666	0.108111	0.116304	0.0871223	0.208657	0.411664	0.208109	0.117246	0.153331	0.598899	0.0380806	0.441331	0.141698	0.38719	0.35195	0.378864	0.119968	0.070911	0.0740302	0.13413	0.071479	0.8327	0.696929	0.145109	0.0534483	0.27897
1541	0.0673214	0.07939	0.178144	0.0706497	0.0667286	0.0755401	0.0709436	0.0584054	0.0835796	0.0801973	0.0608627	0.0818581	0.0754248	0.068659	0.063563	0.0688691	0.0843331	0.0592893	0.0685334	0.0435438	0.160868	0.23573	0.810235	0.0725879	0.140265	0.0693107	0.045403	0.12634	0.422015	0.0896155	0.0940709	0.0384864	0.38686	0.0470652	0.134496	0.0676007	0.174311	0.29399	0.112074	0.0444231	0.0772386	0.0413777	0.124376	0.0464191	0.900712	0.0767412	0.186994	0.0558243	0.308872
1542	0.0389538	0.0422813	0.0646272	0.0259411	0.035593	0.0375767	0.0384331	0.0205109	0.0350515	0.0409615	0.0270414	0.0564606	0.0321873	0.0401789	0.0265337	0.0336297	0.0635259	0.0190703	0.0292685	0.0314726	0.767264	0.0272784	0.0284976	0.0191054	0.0257891	0.0962219	0.0362285	0.396397	0.205704	0.0293349	0.100786	0.155027	0.0857285	0.0461365	0.0264143	0.0546421	0.0831845	0.598713	0.0407558	0.0545212	0.0822054	0.0633356	0.0233163	0.0343308	0.590871	0.0180138	0.0508274	0.0535725	0.37552
1547	0.123283	0.147609	0.227652	0.152928	0.167557	0.142484	0.12037	0.166608	0.121901	0.137216	0.114563	0.135445	0.147918	0.133657	0.120123	0.154137	0.214161	0.102879	0.108361	0.187234	0.656974	0.37506	0.681368	0.292838	0.782296	0.663532	0.672163	0.323891	0.665908	0.591408	0.507879	0.550932	0.75648	0.0681617	0.497285	0.428946	0.690989	0.814413	0.63379	0.249541	0.345049	0.618191	0.321557	0.762663	0.584031	0.720637	0.795348	0.308597	0.426581
1550	0.168143	0.171467	0.31131	0.159015	0.162827	0.173949	0.167806	0.131693	0.159244	0.168988	0.132576	0.170834	0.162769	0.191339	0.146601	0.156753	0.182694	0.136166	0.140322	0.0602517	0.930358	0.379998	0.544107	0.0652606	0.594608	0.414898	0.547049	0.0950149	0.246869	0.581127	0.273586	0.506522	0.420974	0.354557	0.254828	0.0716941	0.681906	0.464458	0.369213	0.141324	0.248577	0.229735	0.310826	0.216823	0.555753	0.462215	0.332469	0.31007	0.246726
1551	0.0458754	0.060594	0.0803534	0.0664292	0.0769984	0.0641329	0.0626801	0.0436309	0.0728387	0.0531695	0.0271504	0.0799327	0.0361796	0.0848344	0.0390991	0.0542114	0.0853104	0.0261721	0.0502301	0.374221	0.9719	0.754314	0.613638	0.0402149	0.0632741	0.907999	0.112532	0.034818	0.696008	0.773805	0.674979	0.559025	0.963911	0.0453886	0.0416024	0.92268	0.0280615	0.399444	0.0500558	0.0439306	0.0302203	0.428214	0.277748	0.67913	0.485072	0.0594708	0.394622	0.883458	0.962115
1553	0.083206	0.0912748	0.122342	0.117537	0.090093	0.0912853	0.0994184	0.0821676	0.129136	0.0990484	0.0807656	0.103246	0.0837719	0.107275	0.0681017	0.102723	0.0997797	0.0810954	0.104029	0.0885023	0.949397	0.175876	0.854033	0.0613864	0.0624196	0.0583066	0.078039	0.47767	0.630075	0.331976	0.406376	0.0448571	0.86739	0.0853001	0.128936	0.330699	0.847359	0.793804	0.81925	0.0781611	0.150103	0.255872	0.217234	0.179204	0.0730399	0.1762	0.130399	0.30332	0.381233
1554	0.0897369	0.0947448	0.245159	0.0765359	0.10143	0.0887757	0.0916768	0.0865895	0.0769449	0.10696	0.0693561	0.107144	0.105379	0.0831711	0.0663709	0.0928223	0.113635	0.0767779	0.0741244	0.0575511	0.91592	0.614369	0.921109	0.101305	0.0565336	0.917508	0.0604484	0.0653848	0.492733	0.0741732	0.0927679	0.0614147	0.745842	0.0530611	0.118272	0.788314	0.0509452	0.355917	0.073592	0.0687434	0.0636337	0.0653397	0.215634	0.0670356	0.637271	0.178047	0.158992	0.0769724	0.289255
1557	0.0383723	0.0533705	0.0512679	0.0435238	0.0525185	0.0551048	0.0539742	0.0421082	0.057117	0.0565195	0.0404212	0.0530538	0.0319317	0.0541327	0.0386171	0.0634432	0.0574054	0.0362102	0.0437582	0.0443236	0.0454931	0.053654	0.0584434	0.0504467	0.0578377	0.0710226	0.0451967	0.0562672	0.0796935	0.0547251	0.0632586	0.0399525	0.0362898	0.0534418	0.0438887	0.03988	0.0511463	0.0424497	0.0637836	0.0552423	0.0579859	0.0414018	0.0459709	0.048677	0.0447364	0.045267	0.0553316	0.0635473	0.0353865
1560	0.0704524	0.0873383	0.111427	0.0798666	0.0938671	0.0980188	0.0830251	0.0779476	0.0937174	0.0903649	0.0664089	0.0888902	0.0837566	0.0824255	0.0727562	0.0815333	0.0891261	0.0784807	0.077649	0.164923	0.222794	0.062123	0.202405	0.0612515	0.195688	0.080998	0.211232	0.103872	0.0632698	0.189589	0.111944	0.217475	0.128071	0.159834	0.076392	0.117102	0.136262	0.159634	0.175851	0.181251	0.191862	0.181154	0.0864595	0.128286	0.142493	0.149854	0.0877854	0.0945053	0.22703
1561	0.0666089	0.0860362	0.111256	0.0713735	0.0836026	0.0844474	0.074848	0.0509078	0.063884	0.0758883	0.0622277	0.0714848	0.0447708	0.0727465	0.0517303	0.07674	0.0919986	0.0566834	0.082934	0.0708927	0.165285	0.171393	0.157513	0.0679144	0.148086	0.172266	0.153333	0.15194	0.161554	0.131216	0.180087	0.123373	0.522753	0.138343	0.387708	0.146274	0.577028	0.112727	0.185414	0.119103	0.176865	0.130197	0.13033	0.126428	0.138736	0.205959	0.126927	0.102325	0.13627
1562	0.0488754	0.0724526	0.093198	0.0655787	0.0635415	0.078353	0.0588642	0.049037	0.0731718	0.0637124	0.0540382	0.0645618	0.0583202	0.0734445	0.0548115	0.0714188	0.0648487	0.0621006	0.0601608	0.166033	0.943733	0.158521	0.0619216	0.0670428	0.166164	0.645012	0.088351	0.261378	0.906563	0.144603	0.393773	0.623225	0.346457	0.0513247	0.0607038	0.333649	0.350197	0.925361	0.906105	0.591325	0.178307	0.0345226	0.119949	0.203111	0.0517377	0.0821722	0.163123	0.115035	0.37722
1564	0.113335	0.133888	0.163224	0.135343	0.124025	0.137368	0.133486	0.101677	0.151571	0.13562	0.103371	0.134894	0.119444	0.138096	0.11322	0.137577	0.123087	0.112371	0.137173	0.0945049	0.190887	0.0441197	0.302799	0.0585961	0.175201	0.108536	0.23808	0.064318	0.132947	0.187724	0.105276	0.15889	0.162941	0.199616	0.214656	0.0431562	0.0850382	0.204477	0.0749483	0.0889051	0.244063	0.108847	0.0573711	0.206159	0.0961632	0.0841065	0.109114	0.164431	0.285068
1566	0.0357799	0.0413086	0.0497234	0.0390502	0.0334894	0.0444505	0.0495593	0.0302794	0.0358347	0.0418381	0.0261482	0.0483256	0.0312054	0.0395997	0.0345416	0.0413007	0.0384165	0.0272979	0.0320142	0.052532	0.0320454	0.0890015	0.0621186	0.0402963	0.0643003	0.0325438	0.0313291	0.0405446	0.0484387	0.0291341	0.0759304	0.0254411	0.0814098	0.0256496	0.0354827	0.119945	0.0393299	0.0297955	0.0637078	0.153196	0.0356297	0.0293089	0.0681301	0.0531972	0.0419829	0.0361084	0.0435189	0.0364859	0.15038
1567	0.0281778	0.0350286	0.0842329	0.0338756	0.0363389	0.0344356	0.0366181	0.0281004	0.0312776	0.0329074	0.0223571	0.0330941	0.0289578	0.0315246	0.0296785	0.0331715	0.0371738	0.0222535	0.0337047	0.458909	0.337269	0.0637729	0.31296	0.0431712	0.0424839	0.163431	0.432571	0.174424	0.131246	0.268499	0.158532	0.210456	0.0331221	0.188191	0.0350828	0.0337203	0.0371976	0.207538	0.115808	0.303514	0.175544	0.0790786	0.0334621	0.191846	0.0375404	0.24414	0.114974	0.0813937	0.0707591
1570	0.029117	0.0615071	0.0546231	0.0506652	0.0644959	0.0576569	0.0574058	0.0418947	0.0480147	0.0501561	0.0359114	0.0455785	0.0235644	0.0543518	0.0361428	0.0601469	0.0512807	0.0455182	0.0380454	0.0436645	0.0517213	0.0543442	0.0600026	0.0390825	0.0646441	0.762697	0.0479899	0.0492709	0.0628808	0.0571493	0.058969	0.0392705	0.0341937	0.0550758	0.0527697	0.0486834	0.0504299	0.0331317	0.0659678	0.0621893	0.0485228	0.0333956	0.0597309	0.0470941	0.0435522	0.0401321	0.0471651	0.0654273	0.0508101
1572	0.0859457	0.10984	0.204352	0.104357	0.113025	0.108668	0.0967539	0.099266	0.112438	0.0972447	0.0852114	0.0881912	0.0801697	0.0966023	0.0810101	0.105777	0.110521	0.0862006	0.0725078	0.0751519	0.899883	0.191699	0.535071	0.154535	0.534344	0.439154	0.230786	0.252694	0.582786	0.317047	0.171887	0.639957	0.618314	0.640904	0.156612	0.155741	0.503755	0.382882	0.618435	0.161368	0.3132	0.299187	0.0582922	0.274973	0.44709	0.343179	0.791378	0.188812	0.517978
1573	0.100172	0.126871	0.11446	0.118	0.11367	0.128009	0.113876	0.0699119	0.106496	0.132554	0.0952705	0.0930199	0.0961793	0.0971928	0.0921123	0.127174	0.113285	0.0964862	0.111946	0.0362608	0.040153	0.0626955	0.0561325	0.0479098	0.0990322	0.164439	0.0757151	0.688464	0.151262	0.0463731	0.356007	0.0476516	0.102534	0.77759	0.0585628	0.0396503	0.047581	0.0410057	0.0461479	0.356747	0.830977	0.0496511	0.210759	0.183695	0.0496226	0.0463275	0.0359657	0.104279	0.232069
1575	0.0467036	0.0754081	0.062562	0.0749768	0.100524	0.0740174	0.0762347	0.0479753	0.0806222	0.0723052	0.0412751	0.0672451	0.0518459	0.0626251	0.0497033	0.0738641	0.0800307	0.0517852	0.0584313	0.05724	0.064052	0.0472994	0.0459365	0.0420554	0.0525594	0.0416564	0.0444423	0.0692518	0.0669846	0.0816401	0.0801707	0.0564637	0.0398318	0.0620729	0.0634139	0.0402303	0.0322696	0.0677814	0.0716985	0.0559595	0.0524777	0.0415409	0.0510638	0.0530112	0.0424166	0.0474842	0.0412536	0.0607228	0.0465936
1577	0.0745935	0.078267	0.112474	0.0735993	0.084166	0.0863092	0.0806549	0.0646783	0.0920181	0.0850028	0.0706932	0.0938473	0.0711429	0.0842189	0.060389	0.0976452	0.0948647	0.0673978	0.0759675	0.900016	0.0623476	0.0759768	0.109582	0.0548628	0.492069	0.465806	0.275487	0.427318	0.200452	0.152141	0.0949077	0.249332	0.218512	0.604094	0.226199	0.150985	0.828464	0.840476	0.126147	0.904645	0.316886	0.197674	0.136719	0.123867	0.310703	0.189434	0.643119	0.108071	0.766112
1579	0.0800179	0.0700337	0.0447022	0.0785061	0.0855557	0.0738721	0.0724781	0.0378197	0.0646549	0.0778917	0.0358557	0.0495517	0.0512827	0.0700116	0.0650459	0.0817792	0.070355	0.0564296	0.0553457	0.0552434	0.0465081	0.257663	0.0586679	0.0253626	0.165478	0.608533	0.0802	0.0626507	0.0397848	0.264155	0.450996	0.0993782	0.240003	0.163574	0.0500805	0.0224503	0.0564697	0.137207	0.703012	0.550137	0.179492	0.255358	0.257539	0.160766	0.0429568	0.0923093	0.18584	0.186417	0.61286
1581	0.0946701	0.12968	0.202873	0.132535	0.138672	0.128358	0.127774	0.102732	0.129595	0.12781	0.100445	0.126315	0.109796	0.132136	0.114459	0.137749	0.115049	0.133737	0.0983953	0.0662378	0.242265	0.218523	0.406586	0.0831734	0.374461	0.565542	0.192336	0.423622	0.419735	0.264914	0.392388	0.848183	0.497607	0.583779	0.209821	0.231143	0.869549	0.292698	0.381442	0.259792	0.251873	0.60168	0.257379	0.228086	0.838013	0.552041	0.446275	0.12127	0.620971
1582	0.0230702	0.0352484	0.0356027	0.0334308	0.0441974	0.0424037	0.0389281	0.0317066	0.0354742	0.0355771	0.0244063	0.0326676	0.0237232	0.04434	0.030244	0.0398116	0.0359024	0.0321141	0.0340888	0.0348636	0.0377216	0.0377126	0.0401961	0.0293108	0.042082	0.0489466	0.0325099	0.0390013	0.0451837	0.0404256	0.0485318	0.0240083	0.0298012	0.0357776	0.0364244	0.0298484	0.0397176	0.0313009	0.0452036	0.0441571	0.0407105	0.0297817	0.0342435	0.0319474	0.0377458	0.0413271	0.0366216	0.0508927	0.030637
1587	0.0706244	0.0720518	0.128249	0.0567369	0.0782903	0.0710064	0.0613303	0.0488807	0.0626547	0.0764208	0.048817	0.0702751	0.0744666	0.063921	0.0671002	0.0654671	0.0970506	0.0532475	0.044026	0.0468724	0.544562	0.0608593	0.418608	0.0578545	0.0505549	0.0426853	0.199431	0.0412553	0.0494863	0.133486	0.0649184	0.4791	0.0350681	0.247688	0.112738	0.0491307	0.045035	0.048738	0.0547085	0.0688302	0.248972	0.0404428	0.0334286	0.0434232	0.0898542	0.0474589	0.0397701	0.0570105	0.0319222
1598	0.0298746	0.0421697	0.0368193	0.0342874	0.0484515	0.0398319	0.0311548	0.0297875	0.0326376	0.035492	0.027089	0.0345674	0.0321173	0.0426028	0.0308922	0.043433	0.044152	0.0235092	0.0236298	0.200417	0.426291	0.0754164	0.278649	0.0268272	0.0599681	0.0369695	0.0862434	0.0173215	0.389948	0.132011	0.486191	0.0238693	0.0517846	0.0291046	0.034642	0.402097	0.0211609	0.135333	0.0300071	0.0392061	0.0394407	0.0417673	0.0692378	0.0670341	0.0762704	0.0231478	0.0699316	0.149385	0.279252
1603	0.124314	0.119923	0.121181	0.118907	0.125433	0.122456	0.101925	0.100514	0.111826	0.120102	0.111132	0.129814	0.121045	0.115536	0.0990228	0.105526	0.116549	0.11161	0.0973648	0.106935	0.1172	0.0767961	0.149565	0.0500696	0.136112	0.129533	0.468432	0.143524	0.160778	0.0766201	0.104515	0.157476	0.137739	0.359348	0.0858049	0.126421	0.14425	0.154019	0.17209	0.140011	0.433639	0.108419	0.123672	0.14477	0.134788	0.149091	0.134687	0.0978971	0.1474
1604	0.0581104	0.0935661	0.106281	0.0667293	0.096772	0.0997977	0.0890257	0.0584985	0.0809714	0.0825247	0.0647933	0.0729267	0.0595211	0.0719416	0.0626606	0.077608	0.0717631	0.0676699	0.0712473	0.0492154	0.741571	0.253494	0.0579258	0.0618242	0.426282	0.213697	0.139776	0.360224	0.435875	0.183062	0.434639	0.777739	0.593317	0.626899	0.17387	0.867886	0.85697	0.437615	0.711922	0.50257	0.326601	0.118438	0.199691	0.0926524	0.40517	0.321787	0.35721	0.177054	0.588514
1605	0.0778811	0.0782381	0.077335	0.108905	0.0755536	0.0762826	0.0952043	0.0501963	0.109829	0.0837272	0.0618353	0.0874836	0.0898019	0.0973195	0.0567152	0.08957	0.0891546	0.0683205	0.0794669	0.0419229	0.0519556	0.18178	0.0386565	0.0394544	0.086867	0.380231	0.0361431	0.0293777	0.039428	0.0501076	0.0507033	0.0324311	0.0296395	0.0378587	0.0385836	0.0517168	0.0342232	0.0459413	0.0535105	0.0309331	0.0327987	0.121661	0.0866199	0.0622435	0.0316937	0.0540512	0.0221413	0.0837542	0.0396849
1608	0.044654	0.062153	0.0581879	0.0592514	0.0714098	0.0787789	0.0680256	0.0427907	0.060704	0.0623979	0.0436563	0.061044	0.0468548	0.0557509	0.0450922	0.0631919	0.0645611	0.0456975	0.0552893	0.0757399	0.472117	0.0848699	0.452955	0.0619376	0.110615	0.154089	0.139661	0.168607	0.0900549	0.11395	0.094534	0.116391	0.0885236	0.197068	0.146733	0.101998	0.310223	0.181963	0.0638426	0.187474	0.158757	0.212344	0.119413	0.101431	0.102359	0.101972	0.242103	0.0913734	0.362053
1612	0.097926	0.119621	0.0967336	0.129614	0.116768	0.128364	0.122858	0.0935469	0.123966	0.115325	0.100615	0.114184	0.124448	0.106308	0.0928894	0.121402	0.130334	0.107569	0.110467	0.101542	0.0945942	0.16462	0.146599	0.0906431	0.151203	0.256012	0.101002	0.283901	0.123945	0.322582	0.111492	0.151498	0.104439	0.150561	0.101269	0.142328	0.130202	0.226957	0.212435	0.3505	0.281784	0.0936161	0.413156	0.270017	0.113106	0.0888569	0.207815	0.195945	0.216553
1613	0.0761212	0.0861007	0.106606	0.0798195	0.0821462	0.0835815	0.0818211	0.0689581	0.0799652	0.084186	0.0678505	0.0813902	0.07024	0.0835687	0.0696589	0.0852274	0.0877957	0.0750949	0.0714122	0.0657554	0.424499	0.15191	0.432682	0.0642037	0.116251	0.199072	0.413613	0.111117	0.117018	0.177458	0.261175	0.111396	0.279307	0.158929	0.0657206	0.0827882	0.399103	0.179136	0.141017	0.213007	0.118698	0.11383	0.120162	0.117848	0.422148	0.112876	0.100797	0.0870914	0.309688
1620	0.0636282	0.0962047	0.0913621	0.0732293	0.0800209	0.123019	0.0853181	0.0644264	0.10839	0.097198	0.0680641	0.0826007	0.0786028	0.105491	0.0616892	0.0999113	0.0999211	0.0799253	0.12238	0.200458	0.119979	0.0638552	0.0876133	0.0790523	0.0827743	0.122639	0.150774	0.060379	0.111409	0.110331	0.082647	0.155504	0.130356	0.100734	0.0794072	0.178275	0.0484315	0.181289	0.0760213	0.127314	0.152882	0.118394	0.0663299	0.156913	0.0847517	0.0761417	0.149385	0.132691	0.176915
1625	0.0943361	0.131211	0.286816	0.103853	0.119512	0.126728	0.106046	0.0821045	0.123627	0.113309	0.100534	0.121539	0.0920844	0.112077	0.0827795	0.118756	0.117732	0.101192	0.0992203	0.335235	0.242843	0.227988	0.244551	0.215499	0.582292	0.461039	0.257991	0.189639	0.256704	0.252321	0.128783	0.235663	0.524774	0.234061	0.0863837	0.231736	0.195409	0.525454	0.251005	0.246867	0.485336	0.234367	0.280344	0.254883	0.198769	0.345948	0.595045	0.12427	0.259223
1627	0.0973941	0.111655	0.15828	0.0661679	0.101281	0.0893674	0.0621101	0.067752	0.0888789	0.102237	0.0573395	0.0954544	0.0943052	0.11215	0.0930008	0.0747346	0.140607	0.0826231	0.0644333	0.123908	0.156368	0.0488413	0.362585	0.0628233	0.179802	0.115706	0.136793	0.161081	0.054272	0.256204	0.372944	0.450051	0.124264	0.150138	0.434715	0.469192	0.78802	0.157693	0.0548309	0.385396	0.409239	0.200102	0.179316	0.152433	0.506011	0.158085	0.665925	0.150927	0.389005
1630	0.0275699	0.0405145	0.0412152	0.0366675	0.0403185	0.0413841	0.0378935	0.0298908	0.043496	0.0429548	0.0268031	0.0399458	0.0263477	0.0398485	0.026827	0.039722	0.0366409	0.0264484	0.0271126	0.0368442	0.0355813	0.0368005	0.0355525	0.0343053	0.039098	0.0395464	0.0348664	0.0380669	0.04897	0.0340038	0.0533781	0.0318085	0.0285328	0.036328	0.0425393	0.0341302	0.0329859	0.0358976	0.0404213	0.0364862	0.037867	0.0287508	0.0342895	0.038082	0.03733	0.0291699	0.0310723	0.0452264	0.0227284
1641	0.0716747	0.0819982	0.114644	0.0693109	0.080944	0.0863049	0.133552	0.0664217	0.0950251	0.0846955	0.0665289	0.0865501	0.0760853	0.0786681	0.0664407	0.0895226	0.0902663	0.0625887	0.0749678	0.0787221	0.143054	0.11041	0.116848	0.0810419	0.0852833	0.122789	0.086461	0.0801597	0.117507	0.107135	0.112454	0.0663509	0.191911	0.0738938	0.0716632	0.119236	0.0616089	0.0747427	0.0984337	0.0725487	0.0798698	0.0639167	0.0995913	0.0749473	0.0628728	0.0824419	0.0758939	0.16389	0.0766466
1643	0.0277365	0.0496393	0.0495494	0.0392006	0.0649251	0.066494	0.0493768	0.0244662	0.0510673	0.0555597	0.0403218	0.051007	0.0370761	0.054511	0.0376735	0.0567215	0.0430819	0.0243952	0.0325872	0.0386056	0.0289552	0.0350326	0.0564044	0.0375606	0.0426087	0.0492278	0.0328107	0.0294618	0.0374493	0.0255573	0.0420303	0.0357154	0.0248394	0.0374164	0.042884	0.034683	0.0475324	0.039888	0.0513837	0.0361486	0.0420495	0.034823	0.0455261	0.0381229	0.0636653	0.0394657	0.0421643	0.057054	0.0391554
1647	0.0802777	0.0890281	0.247494	0.0828533	0.0775892	0.086762	0.107367	0.0563454	0.082903	0.0899652	0.0548741	0.0916931	0.0792131	0.0864189	0.0587568	0.109085	0.0951875	0.0573596	0.0642535	0.0454075	0.89263	0.477192	0.154826	0.0551649	0.922692	0.786312	0.235165	0.403483	0.385663	0.22119	0.629688	0.729395	0.442177	0.671113	0.0504841	0.924974	0.825075	0.391936	0.452449	0.840919	0.684802	0.595822	0.263243	0.421922	0.879091	0.520861	0.350866	0.281588	0.543796
1649	0.0829551	0.090388	0.263851	0.0688936	0.095402	0.101752	0.0869713	0.0926578	0.080769	0.10029	0.072099	0.100292	0.0931598	0.0946326	0.0777251	0.0988975	0.100324	0.0794413	0.0916684	0.0699007	0.479322	0.318397	0.289675	0.0852769	0.532323	0.634319	0.182422	0.383663	0.478067	0.31468	0.178534	0.234199	0.241558	0.254729	0.0685802	0.059857	0.323547	0.496122	0.305628	0.20658	0.120826	0.0887456	0.196774	0.47552	0.92439	0.193739	0.384816	0.211526	0.159545
1650	0.189326	0.170165	0.196492	0.179342	0.143706	0.183507	0.175996	0.116099	0.164738	0.164034	0.132405	0.160469	0.141288	0.209553	0.14725	0.154961	0.203331	0.130606	0.130901	0.351069	0.276912	0.158526	0.0967163	0.056863	0.0413063	0.0373808	0.0364018	0.323947	0.0862418	0.047886	0.0697423	0.208211	0.345984	0.0408658	0.0583884	0.309457	0.0380621	0.0512548	0.33288	0.384955	0.0481334	0.0352082	0.132447	0.143283	0.0384484	0.0333445	0.136061	0.0504479	0.427435
1651	0.10079	0.131601	0.143323	0.100728	0.125567	0.123593	0.115368	0.109957	0.0991075	0.119532	0.0948769	0.112722	0.107895	0.124447	0.10338	0.127528	0.1262	0.09481	0.108147	0.0405615	0.584839	0.331843	0.239245	0.0557961	0.550605	0.334029	0.333905	0.216431	0.517215	0.194404	0.377393	0.772863	0.854164	0.0869851	0.08645	0.411672	0.904267	0.240489	0.636901	0.324355	0.216976	0.0668606	0.224508	0.319967	0.139716	0.0430252	0.214893	0.188131	0.250215
1657	0.0411215	0.0676296	0.0615943	0.0593008	0.0648596	0.0615238	0.0617601	0.0626379	0.0689973	0.0604808	0.0492307	0.0595923	0.05136	0.0669013	0.0488869	0.0666447	0.0687561	0.0429786	0.0502012	0.178338	0.615824	0.139698	0.120951	0.0578384	0.267777	0.180482	0.147753	0.508599	0.0552777	0.0465294	0.269796	0.0773502	0.104977	0.116526	0.0596316	0.18147	0.524363	0.378197	0.185396	0.425	0.0957063	0.0678444	0.0851319	0.381944	0.0624321	0.0382608	0.134722	0.0873936	0.306064
1663	0.114443	0.120017	0.174084	0.116918	0.13137	0.114889	0.108674	0.111518	0.119603	0.15246	0.105685	0.143494	0.117554	0.125038	0.110279	0.121472	0.154331	0.114013	0.106784	0.294111	0.321171	0.425414	0.295588	0.158409	0.131406	0.242428	0.238887	0.0655044	0.694389	0.199544	0.252551	0.565372	0.514591	0.120904	0.174959	0.440951	0.056916	0.0920791	0.0758929	0.119819	0.0569992	0.140596	0.106696	0.0600027	0.773427	0.145929	0.162653	0.174335	0.265252
1666	0.116156	0.0899457	0.457894	0.0251041	0.0577243	0.0269872	0.030938	0.0239799	0.07522	0.0523832	0.0163515	0.136106	0.106215	0.0510532	0.0483487	0.0256348	0.109969	0.0531114	0.042654	0.0140354	0.534219	0.362471	0.0238645	0.0205158	0.984566	0.113172	0.0180567	0.0178969	0.307749	0.0615711	0.0580597	0.00728372	0.982895	0.0151299	0.0534604	0.025654	0.994975	0.0134641	0.0347815	0.0159137	0.0407473	0.0095549	0.0704372	0.0290733	0.993286	0.00832668	0.132517	0.0315851	0.353963
1671	0.075294	0.0819862	0.306453	0.0670387	0.0763538	0.099559	0.0817719	0.0687593	0.079884	0.0930961	0.0624004	0.117704	0.0735941	0.0730807	0.0756449	0.0733304	0.0938561	0.064655	0.0697442	0.0796647	0.331777	0.33047	0.120939	0.0637213	0.654233	0.11781	0.0654713	0.0726859	0.0730111	0.149499	0.0920039	0.420221	0.812832	0.189829	0.271253	0.21064	0.857322	0.0501637	0.469303	0.0978383	0.158549	0.109749	0.303592	0.103526	0.877922	0.0972073	0.236669	0.109132	0.387044
1675	0.0900091	0.100501	0.361807	0.105722	0.0752857	0.122782	0.0755973	0.0595645	0.112581	0.0868386	0.0665624	0.102391	0.0935045	0.135762	0.0686291	0.14741	0.123198	0.0661895	0.0738412	0.356427	0.922139	0.254856	0.200748	0.0599549	0.722775	0.868319	0.170468	0.670129	0.606944	0.386772	0.648625	0.636919	0.457988	0.904903	0.132231	0.556775	0.79762	0.449284	0.814868	0.438836	0.481589	0.308768	0.400738	0.46903	0.515244	0.745145	0.137405	0.183585	0.810218
1679	0.0271858	0.0526915	0.0518456	0.0451031	0.0554824	0.0600586	0.0480592	0.0339775	0.0448641	0.0508144	0.0362132	0.0495982	0.0352383	0.065562	0.0296782	0.0564044	0.0615466	0.0361628	0.0415773	0.0865398	0.0540765	0.0456722	0.0520038	0.0673694	0.0910123	0.187408	0.0620052	0.415705	0.668549	0.0386774	0.039924	0.93625	0.0417678	0.0537691	0.0463521	0.0562889	0.524326	0.0438351	0.0774536	0.937366	0.0699948	0.743435	0.115326	0.04134	0.0507654	0.0541197	0.0303705	0.535934	0.950017
1681	0.090547	0.119459	0.273615	0.0947768	0.117303	0.123836	0.0959138	0.0881104	0.084447	0.0960007	0.0782731	0.107756	0.114714	0.0770553	0.0891478	0.105782	0.127928	0.0697818	0.0788906	0.0462171	0.547215	0.375914	0.710291	0.0491534	0.412404	0.403375	0.227739	0.176379	0.502376	0.165786	0.0668806	0.539279	0.488038	0.452466	0.133535	0.315553	0.646935	0.235834	0.316751	0.0841404	0.407189	0.10581	0.283503	0.4581	0.454179	0.353212	0.35389	0.0736223	0.36822
1684	0.022047	0.0303051	0.0356424	0.0284605	0.0337968	0.0322179	0.0301617	0.0211848	0.0302927	0.0347594	0.0216108	0.0314478	0.0238121	0.0340413	0.0216085	0.0291529	0.0327323	0.0252775	0.02276	0.0326192	0.0553646	0.031403	0.0286923	0.0352409	0.0280784	0.031653	0.0218313	0.0387063	0.0332828	0.0234358	0.0553024	0.0275934	0.02574	0.0279702	0.0329284	0.0311873	0.0234169	0.0261811	0.037267	0.0242441	0.0243984	0.0233044	0.0325906	0.03954	0.024925	0.0287012	0.0883161	0.0480928	0.0419421
1687	0.123761	0.138872	0.241366	0.144189	0.123727	0.144962	0.140616	0.0853096	0.165248	0.157814	0.106249	0.161368	0.123311	0.133492	0.116191	0.150556	0.128031	0.129032	0.134563	0.19515	0.506302	0.250446	0.117811	0.0524748	0.445932	0.34834	0.38839	0.382281	0.436153	0.480679	0.367964	0.466191	0.734036	0.329767	0.0490987	0.480996	0.399845	0.418884	0.272529	0.439242	0.416448	0.392851	0.208978	0.453155	0.896726	0.411279	0.210918	0.341581	0.499714
1688	0.0394229	0.0491504	0.103292	0.0387807	0.0458981	0.0517093	0.0491873	0.0383544	0.0547678	0.0624365	0.0516978	0.0566276	0.0444988	0.0553623	0.045179	0.0460728	0.0753668	0.0377062	0.0549709	0.0484856	0.83353	0.304919	0.447775	0.0369024	0.0538163	0.506189	0.0425297	0.0630202	0.425132	0.19519	0.100889	0.0398974	0.0566939	0.0473895	0.0460439	0.0647626	0.0523245	0.136535	0.164961	0.049295	0.0543035	0.0376866	0.0421648	0.0452575	0.894686	0.0503113	0.058942	0.0418543	0.0437784
1690	0.049103	0.0584588	0.213726	0.0552701	0.0623735	0.0634697	0.0604261	0.0490001	0.0678358	0.0687162	0.0435272	0.0810406	0.0513187	0.0625324	0.0573583	0.0570932	0.0847073	0.0570355	0.0540798	0.0297585	0.822312	0.233787	0.825825	0.0360731	0.867479	0.311824	0.0591618	0.0749859	0.382675	0.126368	0.193726	0.546161	0.408453	0.289973	0.0458623	0.0614682	0.792199	0.376935	0.224975	0.0620651	0.0693458	0.0521222	0.0325697	0.319165	0.82732	0.522791	0.0969996	0.0775722	0.522754
1697	0.0406222	0.0594844	0.0547205	0.0512009	0.0660537	0.0787415	0.0519085	0.0551743	0.0874408	0.0609203	0.0379157	0.0509877	0.0412407	0.0612554	0.0411389	0.0697262	0.0644356	0.0518172	0.0325722	0.061664	0.367633	0.0766151	0.0576596	0.0543315	0.0952064	0.0543039	0.0525384	0.361965	0.0635495	0.0737548	0.0696039	0.431286	0.0470908	0.0770365	0.0580853	0.0978776	0.676201	0.0519144	0.0670117	0.0712531	0.324529	0.0530548	0.0455617	0.0826826	0.0482626	0.0441406	0.0667685	0.0752755	0.211254
1700	0.113329	0.132314	0.169508	0.0767519	0.0937148	0.116311	0.0899077	0.0853811	0.0851546	0.1236	0.0709649	0.125205	0.126041	0.121185	0.108115	0.11821	0.152797	0.0930798	0.0866245	0.05401	0.0448119	0.202489	0.0439909	0.0344444	0.67977	0.0433725	0.253659	0.366132	0.0731137	0.0490818	0.0506328	0.110245	0.636895	0.438212	0.368946	0.0277768	0.77786	0.0390931	0.315353	0.441732	0.0402253	0.0557281	0.166654	0.0515027	0.565243	0.0303091	0.0756459	0.296794	0.412796
1701	0.14437	0.174292	0.218182	0.158527	0.154664	0.186579	0.14019	0.114619	0.148876	0.160554	0.125879	0.151017	0.123026	0.157435	0.150685	0.17226	0.164641	0.143482	0.160517	0.103403	0.820471	0.463727	0.173758	0.0549258	0.198775	0.231611	0.322196	0.555018	0.529521	0.146519	0.250814	0.148668	0.413663	0.173558	0.185873	0.339495	0.459628	0.27629	0.147687	0.356054	0.495058	0.243916	0.240792	0.289741	0.21145	0.277039	0.179613	0.0848486	0.321845
1703	0.0549591	0.070933	0.124259	0.0716921	0.0793172	0.0666132	0.0506436	0.0435135	0.107683	0.0735162	0.0597055	0.0837304	0.0569215	0.0718897	0.0538284	0.0750308	0.073846	0.0580532	0.0586758	0.0842587	0.176401	0.0795803	0.138908	0.040852	0.0473322	0.142118	0.055867	0.0655415	0.0913231	0.0562708	0.0843898	0.0487301	0.0581569	0.0561129	0.0444324	0.0573794	0.0526507	0.118122	0.0674348	0.0542808	0.0514179	0.048238	0.0669334	0.0486662	0.080501	0.0480232	0.117789	0.076946	0.0960288
1711	0.0383427	0.054326	0.0522034	0.0486853	0.0543715	0.0535842	0.0502291	0.037111	0.0583744	0.0491053	0.0366081	0.0492914	0.0376137	0.051667	0.0387979	0.0479088	0.049869	0.038966	0.0475318	0.0470877	0.0437098	0.0460145	0.0566645	0.0455065	0.0529618	0.0487084	0.0419205	0.0494971	0.0562218	0.0476035	0.0506922	0.0432883	0.0403239	0.0534374	0.0521516	0.0439335	0.0480605	0.0496663	0.0611367	0.0435559	0.0465122	0.0371445	0.0784659	0.0394928	0.048011	0.0429966	0.0427769	0.0684568	0.0386415
1720	0.0541036	0.0725758	0.0752848	0.0654996	0.070699	0.0819964	0.0751759	0.0498068	0.0694351	0.0733506	0.0477239	0.059556	0.0549392	0.076812	0.0527022	0.0718922	0.0855719	0.0503959	0.0615329	0.0839149	0.392247	0.0873529	0.0663981	0.065257	0.15235	0.0871907	0.0658226	0.121787	0.0757462	0.0654215	0.087881	0.062745	0.303017	0.247366	0.0786958	0.0795291	0.165696	0.0769352	0.15297	0.400482	0.348834	0.268098	0.0734758	0.21004	0.0781979	0.38326	0.0528499	0.0748042	0.0617805
[truncated: 21 more columns]

## Sheet: COLON BIV
BIVALENT_Domain	Control_C_18	Control_C_19	Control_C_20	Control_C_21	Control_C_22	Control_C_23	Control_C_24	Control_C_25	Control_C_26	Control_C_27	Control_C_28	Control_C_29	LS-411N	LS-513	NCI-H508	NCI-H747	SNU-C2B	SNU-1040	SNU-175	SNU-283	SNU-407	SNU-61	SNU-81	C2BBe1	Caco2	CCK-81	COLO-205	COLO-320	COLO-320-HSR	GP5d	HCC-2998	HCC-56	HT55	KM12	LOVO	LS-1034	LS-123	LS-180	NCI-H716	SKCO-1	SNU-C1	SNU-C5	SW-1116	SW-1417	SW-48	SW-480	SW-620	SW-948	CL-11
179	0.0446591	0.0421389	0.0390804	0.0227965	0.0380975	0.0441029	0.0307819	0.0446336	0.0239158	0.0368358	0.0485733	0.0312244	0.0636682	0.0747601	0.0474282	0.0503627	0.0488402	0.156101	0.0710244	0.0617737	0.0842501	0.0669214	0.0760827	0.0704517	0.0628552	0.0460462	0.0523643	0.0623983	0.0524037	0.0481037	0.0261824	0.0464179	0.0441686	0.0448273	0.0603954	0.0613987	0.0692627	0.0503565	0.0464448	0.0468082	0.0378046	0.0632654	0.0496767	0.0521832	0.0617386	0.0893355	0.053949	0.0555095	0.0469047
222	0.193149	0.20256	0.182253	0.15316	0.263324	0.0652572	0.207345	0.190587	0.137195	0.243026	0.206751	0.249392	0.0469666	0.0386383	0.0427598	0.0493603	0.0653007	0.0484887	0.125108	0.0533185	0.205356	0.0540759	0.0576465	0.07382	0.0490527	0.0397071	0.0327992	0.471386	0.273698	0.0502298	0.0110574	0.0414538	0.0340295	0.0354828	0.0455842	0.0377994	0.0465901	0.0619689	0.0335294	0.0199031	0.0395636	0.0497078	0.0428614	0.0322388	0.0244207	0.0385288	0.0289572	0.0465424	0.0461526
229	0.0621075	0.0697657	0.0415954	0.0193764	0.0577039	0.0706883	0.0425968	0.0578294	0.0395111	0.0517667	0.0583973	0.0383732	0.0958648	0.104052	0.0993976	0.0979365	0.100739	0.104108	0.0999908	0.099908	0.11184	0.0983759	0.110002	0.100536	0.092914	0.0902056	0.0865877	0.0823333	0.0803791	0.0725876	0.0397179	0.0899045	0.0915099	0.066593	0.0967556	0.0856255	0.0881628	0.101087	0.0986103	0.092091	0.0839492	0.115267	0.0878842	0.0764512	0.071158	0.0933434	0.0743553	0.0877926	0.0916201
230	0.0840987	0.0822105	0.168197	0.0492224	0.0703267	0.316755	0.0446824	0.056571	0.0451109	0.0766621	0.160769	0.0933334	0.949947	0.972654	0.483333	0.565103	0.337247	0.206618	0.189743	0.398249	0.549083	0.551877	0.565493	0.112744	0.388445	0.447547	0.0109973	0.0869857	0.0915087	0.0232148	0.563074	0.0602513	0.491337	0.798331	0.733554	0.569596	0.444054	0.517259	0.578594	0.605445	0.414535	0.973317	0.555394	0.632772	0.974769	0.0214301	0.00982881	0.632349	0.97558
232	0.0587087	0.0596448	0.0361511	0.0221248	0.0453393	0.0509522	0.0360601	0.0488913	0.0254672	0.0497644	0.0519858	0.0452075	0.0674202	0.0765352	0.0559737	0.0719634	0.0825782	0.0645533	0.0722865	0.0712277	0.0840299	0.0686159	0.071862	0.0744089	0.0607131	0.0563275	0.0485197	0.0748907	0.0662026	0.0730991	0.0300807	0.0569868	0.0629384	0.0477162	0.0678446	0.0598055	0.0785323	0.0832609	0.0856348	0.063003	0.0560868	0.0689402	0.0616564	0.0583118	0.0540617	0.0672188	0.0480156	0.080019	0.0699745
264	0.0255489	0.0476853	0.0210806	0.0217275	0.0276584	0.019745	0.0236009	0.0237879	0.0205495	0.0257833	0.0293619	0.0241234	0.0301776	0.0400423	0.0355123	0.0398285	0.0400639	0.0407298	0.0480993	0.0460349	0.0493307	0.0412568	0.089984	0.033884	0.039874	0.033724	0.0281815	0.0401322	0.0325547	0.0344718	0.0214985	0.0322663	0.034636	0.0210285	0.0434214	0.0327093	0.0435215	0.0418818	0.0408423	0.038911	0.0276254	0.0417369	0.0276394	0.03115	0.0244844	0.029227	0.0214713	0.0324834	0.0346155
292	0.0331548	0.0377899	0.0223931	0.0120343	0.0412392	0.0513087	0.0240962	0.0287196	0.033543	0.0408429	0.0316237	0.0261411	0.0475892	0.0629022	0.111436	0.393841	0.121861	0.050185	0.100219	0.0749214	0.0610069	0.138113	0.0639479	0.0420748	0.0644071	0.168074	0.0502407	0.0445608	0.0357567	0.150053	0.00979635	0.0819232	0.0987803	0.0346307	0.285057	0.0524376	0.0722675	0.146793	0.103103	0.13181	0.0234455	0.0551479	0.156685	0.308491	0.101214	0.0783312	0.0688251	0.0839358	0.031407
315	0.15954	0.111395	0.174741	0.0694834	0.0793898	0.118348	0.068366	0.110082	0.106284	0.123655	0.188334	0.0950301	0.785406	0.161172	0.370754	0.144086	0.217051	0.198211	0.169714	0.397992	0.180332	0.322379	0.541646	0.256496	0.404992	0.563878	0.826044	0.107975	0.272467	0.322912	0.534911	0.0741304	0.10194	0.925006	0.235115	0.522452	0.133707	0.332988	0.51109	0.0777974	0.558503	0.898705	0.573905	0.524025	0.904242	0.0773522	0.376625	0.471516	0.777342
319	0.0942062	0.107164	0.0781388	0.0736132	0.0922182	0.0538889	0.0849484	0.0959577	0.0787751	0.1111	0.128507	0.11459	0.640286	0.873822	0.87324	0.322907	0.218648	0.156791	0.190322	0.314637	0.567694	0.77987	0.750338	0.346011	0.343023	0.424335	0.945297	0.213704	0.164491	0.190295	0.447362	0.321801	0.165727	0.932277	0.730285	0.752603	0.172606	0.269346	0.462797	0.649406	0.206916	0.889375	0.512798	0.65461	0.935231	0.461953	0.468913	0.487684	0.906804
323	0.0640585	0.0735091	0.0308485	0.0249748	0.0525254	0.0317809	0.0508362	0.0473285	0.0303335	0.0559048	0.054492	0.0526234	0.672549	0.176056	0.12987	0.263303	0.448624	0.0464789	0.123031	0.136211	0.0918158	0.0810839	0.36426	0.407552	0.53496	0.110689	0.173329	0.134363	0.168082	0.193967	0.0223023	0.116578	0.102416	0.381375	0.759651	0.0719794	0.0571625	0.203814	0.0729896	0.229264	0.137048	0.86603	0.400278	0.117972	0.513468	0.182192	0.361151	0.0473969	0.537063
325	0.139025	0.146432	0.107077	0.0722093	0.14243	0.109218	0.119545	0.106495	0.0721661	0.160421	0.143003	0.200832	0.0502549	0.0451685	0.0543011	0.0452813	0.0550239	0.0619644	0.0662617	0.0701824	0.0723313	0.0643677	0.0797372	0.0601114	0.0391039	0.0496433	0.0403164	0.159526	0.304743	0.0580942	0.0226789	0.0485257	0.0510941	0.0407369	0.067244	0.049877	0.0592852	0.05421	0.124729	0.047157	0.0610112	0.0589538	0.0484644	0.0486645	0.0333218	0.0607885	0.0386571	0.0690047	0.0582339
326	0.144788	0.148725	0.137431	0.0585258	0.187492	0.0909677	0.136472	0.153341	0.106782	0.173871	0.199858	0.168376	0.19544	0.492303	0.680569	0.560801	0.123914	0.124231	0.158968	0.0731669	0.123222	0.0518406	0.35319	0.285038	0.377657	0.185152	0.23482	0.258031	0.086039	0.0515734	0.00638896	0.0668114	0.0470336	0.0507197	0.0422919	0.0567689	0.0442905	0.049368	0.498481	0.155773	0.10514	0.371211	0.0408839	0.0648601	0.430303	0.475262	0.489742	0.0558698	0.0352282
328	0.210387	0.151001	0.199872	0.196154	0.133567	0.201647	0.107501	0.112735	0.191019	0.129087	0.205718	0.104989	0.244293	0.237187	0.281138	0.20476	0.108501	0.103726	0.0922635	0.167945	0.283849	0.209314	0.105807	0.196742	0.223139	0.322439	0.223335	0.0900787	0.158465	0.132631	0.0408663	0.303219	0.230447	0.177415	0.223981	0.170769	0.400597	0.208393	0.0892084	0.26845	0.15705	0.150958	0.178756	0.375235	0.19319	0.207337	0.156057	0.290983	0.0670114
330	0.0892883	0.0844939	0.0705204	0.0479588	0.08347	0.253999	0.0712453	0.08225	0.058529	0.0857825	0.0963579	0.0877541	0.742376	0.123087	0.171418	0.0880743	0.181647	0.149862	0.122647	0.362215	0.412987	0.0864678	0.375537	0.298677	0.339221	0.313643	0.581503	0.173224	0.141395	0.265603	0.209224	0.173344	0.312526	0.8534	0.530514	0.221014	0.0958536	0.123445	0.048288	0.0639522	0.37923	0.905694	0.0565657	0.112643	0.91674	0.193263	0.133195	0.060167	0.621217
331	0.0580254	0.066622	0.0495085	0.0230511	0.0488056	0.0521638	0.0431064	0.0543081	0.0426297	0.0579648	0.055336	0.0541333	0.0709977	0.0764162	0.0638733	0.13115	0.286069	0.0769807	0.0904562	0.0936827	0.235304	0.081986	0.0975492	0.0998078	0.117252	0.0762385	0.0652948	0.0751267	0.080216	0.180714	0.0319178	0.0697567	0.0766988	0.187208	0.0827884	0.0729623	0.368225	0.0732637	0.0769119	0.0840146	0.0696519	0.0881847	0.0603514	0.0873809	0.0969664	0.200659	0.0861426	0.071398	0.0778946
338	0.10266	0.088716	0.0506166	0.0489815	0.0886121	0.0760345	0.0665263	0.0856879	0.0529071	0.0776831	0.0768562	0.0774888	0.746706	0.708153	0.2777	0.169578	0.315894	0.317331	0.15468	0.40062	0.388518	0.407888	0.400199	0.497245	0.470181	0.441769	0.673682	0.0918212	0.0643815	0.357246	0.0289469	0.102858	0.104341	0.907236	0.599937	0.280071	0.517431	0.210813	0.35989	0.309467	0.188197	0.846474	0.608728	0.257153	0.758702	0.125089	0.373455	0.268821	0.853458
345	0.0570769	0.0474673	0.031143	0.0263258	0.0443314	0.0426955	0.040435	0.0387771	0.039009	0.0471965	0.0384573	0.0386755	0.0590033	0.0518412	0.0521014	0.0657039	0.0547099	0.0614999	0.0685536	0.0679275	0.0690127	0.0637115	0.0704067	0.27153	0.11014	0.0708872	0.0417616	0.133541	0.0921019	0.285886	0.0203152	0.0532142	0.059789	0.0404384	0.0739538	0.0566097	0.0555015	0.0534764	0.0531187	0.313873	0.0482714	0.0603948	0.0478326	0.068887	0.0351641	0.238206	0.315768	0.0506746	0.0563405
346	0.0497559	0.0484074	0.0290132	0.0153179	0.0413276	0.058204	0.0322488	0.0400473	0.0307206	0.0461996	0.039895	0.0388275	0.389224	0.0991783	0.290381	0.195099	0.390456	0.074267	0.28987	0.124087	0.304738	0.0738458	0.0885889	0.351993	0.312189	0.666318	0.142272	0.322145	0.203253	0.352549	0.0736379	0.291644	0.209193	0.311998	0.0594286	0.173664	0.16378	0.0872994	0.375505	0.076294	0.0762137	0.129873	0.0868708	0.106445	0.66723	0.491652	0.142343	0.0666796	0.115708
351	0.0560961	0.0629594	0.0319022	0.0278308	0.0532148	0.0570344	0.0405814	0.050265	0.0420814	0.0558149	0.0469101	0.0471729	0.107417	0.0423335	0.0733148	0.0523666	0.111136	0.0925212	0.217839	0.0540891	0.0858805	0.0831008	0.0684394	0.0882465	0.140365	0.411635	0.0486138	0.398699	0.210303	0.061287	0.0231353	0.0536117	0.0452008	0.110737	0.540391	0.0578737	0.0424578	0.0547998	0.0391673	0.0543672	0.0379485	0.0588953	0.0446258	0.0981149	0.186052	0.0518057	0.116864	0.0466367	0.193915
356	0.120368	0.123131	0.0996663	0.0835898	0.111535	0.0789506	0.107378	0.0999881	0.0912865	0.127719	0.121511	0.1293	0.346708	0.207957	0.0787706	0.0527572	0.168789	0.115529	0.210786	0.175138	0.228637	0.0694099	0.161304	0.237194	0.187486	0.205633	0.613838	0.210484	0.138465	0.120563	0.213928	0.130863	0.0480239	0.921583	0.219008	0.0557715	0.18488	0.204429	0.0726549	0.169634	0.0420019	0.886971	0.17536	0.191202	0.879074	0.234151	0.123842	0.051965	0.316175
357	0.0616753	0.0711073	0.0985278	0.0245886	0.106241	0.0772777	0.0616936	0.0483567	0.0399255	0.105395	0.131122	0.139216	0.86835	0.0299271	0.0333864	0.226583	0.260286	0.160105	0.197151	0.0762208	0.155833	0.027147	0.20443	0.274586	0.239096	0.495105	0.0558339	0.041647	0.0370616	0.0880401	0.0544658	0.0350842	0.10641	0.939468	0.220342	0.285555	0.116686	0.239452	0.0457625	0.338535	0.0524958	0.538318	0.104103	0.0330417	0.855731	0.334257	0.249775	0.0740224	0.424196
359	0.0990799	0.138048	0.105157	0.0680756	0.111143	0.185563	0.102284	0.123781	0.0774445	0.114271	0.12169	0.110027	0.674786	0.479021	0.283922	0.503409	0.190323	0.184224	0.243066	0.375131	0.390463	0.46266	0.395861	0.298487	0.320986	0.331085	0.560133	0.155325	0.120363	0.325259	0.279622	0.170007	0.289442	0.876986	0.359332	0.446307	0.380891	0.348716	0.181547	0.44278	0.163227	0.84969	0.425815	0.337603	0.722778	0.386447	0.347949	0.694107	0.754978
[truncated: 420 more rows]
[truncated: 17 more columns]

## Sheet: LUNG BIV
BIVALENT_Domain	Control_Lu_11	Control_Lu_12	Control_Lu_13	Control_Lu_14	Control_Lu_15	Control_Lu_16	Control_Lu_17	ABC-1	COR-L105	EKVX	H3255	HOP-62	LC-2-ad	LXF-289	NCI-H1563	NCI-H1573	NCI-H1651	NCI-H1734	NCI-H1755	NCI-H1781	NCI-H1793	NCI-H1975	NCI-H1993	NCI-H2030	NCI-H2122	NCI-H3122	PC-14	PC-3_JPC-3	RERF-LC-KJ	RERF-LC-MS	SK-LU-1	VMRC-LCD	NCI-H1666	NCI-H322M	NCI-H358	NCI-H441	NCI-H835	UMC-11	A427	BEN	ChaGo-K-1	COR-L321	LB647-SCLC	NCI-H720	NCI-H727	LU-99A	HOP-92	IA-LM	LCLC-103H
[truncated: 442 more rows]
[truncated: 139 more columns]

[truncated: 4 more sheets: LIVER DMV, BREAST DMV, COLON DMV, LUNG DMV]
