# Supplementary material for: Copy number rather than epigenetic alterations are the major dictator of imprinted methylation in tumors
Source: Nat Commun. 2017 Sep 7;8:467. doi: 10.1038/s41467-017-00639-9 (PMC5589900; doi:10.1038/s41467-017-00639-9)
Supplement: Supplementary file 8 — Supplementary Data 7 [file 41467_2017_639_MOESM8_ESM.xls]

## Sheet: BRCA
Supplementary Data 7. Details of the TCGA characteristics including estimates (as %) for necrosis, immune cell infiltrate, stromal content and tumour mass.
bcr_sample_barcode	%t_lymphocyte_infiltration	%_monocyte_infiltration	%_necrosis	%_neutrophil_infiltration	%t_normal_cells	%_stromal_cells	%_tumor_cells	%_tumor_nuclei	section_location
TCGA-BH-A1EO-01A	0	0	0	0	0	0	100	90	TOP
TCGA-BH-A1ES-01A	0	0	8	0	0	32	60	65	TOP
TCGA-BH-A1ET-01A	0	0	0	0	0	0	100	85	TOP
TCGA-BH-A1EU-01A	0	0	0	0	0	10	85	65	TOP
TCGA-BH-A1EV-01A	0	0	5	0	0	5	90	80	TOP
TCGA-BH-A1EW-01A	0	0	0	0	0	5	95	80	TOP
TCGA-BH-A1F0-01A	0	0	2	0	0	5	93	85	TOP
TCGA-E2-A15I-01A	2	1	0	1	0	19	80	80	TOP
TCGA-A7-A13G-01A	0	0	0	0	0	5	95	75	BOTTOM
TCGA-A7-A13G-01A	0	0	0	0	0	0	100	70	TOP
TCGA-A7-A13G-01B	2	0	0	0	0	40	53	85	TOP
TCGA-A7-A13G-01B	1	0	0	0	0	50	45	80	BOTTOM
TCGA-BH-A1EN-01A	0	0	0	0	0	0	100	85	TOP
TCGA-BH-A1EY-01A	0	0	0	0	0	10	90	90	TOP
TCGA-BH-A1F2-01A	0	0	0	0	0	30	40	60	TOP
TCGA-BH-A1F5-01A	0	0	0	0	0	50	50	85	TOP
TCGA-BH-A1F6-01A	2	0	0	0	0	35	55	80	TOP
TCGA-BH-A1F8-01A	0	0	0	0	0	10	90	95	TOP
TCGA-BH-A1FB-01A	4	1	0	1	0	26	70	70	TOP
TCGA-BH-A1FC-01A	8	1	0	0	0	10	90	90	TOP
TCGA-BH-A1FD-01A	2	1	2	1	0	13	85	85	TOP
TCGA-BH-A1FE-01A	4	1	1	1	0	24	70	70	TOP
TCGA-BH-A1FG-01A	40	20	0	20	0	40	60	60	TOP
TCGA-BH-A1FH-01A	0	0	0	0	0	10	85	60	TOP
TCGA-BH-A1FJ-01A	0	0	0	0	0	60	40	80	TOP
TCGA-BH-A1FM-01A	1	0	2	0	0	18	80	90	TOP
TCGA-BH-A1FN-01A	0	0	5	0	0	0	95	75	TOP
TCGA-BH-A1FR-01A	1	1	0	0	0	14	85	85	TOP
TCGA-E2-A1LB-01A	0	0	0	0	0	0	90	90	TOP
TCGA-AC-A23H-01A	1	0	0	0	0	25	75	85	TOP
TCGA-BH-A204-01A	0	0	0	0	0	15	80	85	TOP
TCGA-BH-A208-01A	0	0	0	0	0	0	100	60	TOP
TCGA-BH-A209-01A	0	0	0	0	0	20	80	60	TOP
TCGA-E2-A1LI-01A	0	0	0	0	0	30	70	85	TOP
TCGA-BH-A203-01A	0	0	0	0	0	20	80	75	TOP
TCGA-AC-A2FB-01A	0	0	0	0	0	15	85	70	TOP
TCGA-AC-A2FF-01A	2	0	0	0	0	37	60	80	TOP
TCGA-AC-A2FG-01A	1	0	0	0	0	72	18	60	TOP
TCGA-AC-A2FM-01A	2	0	1	0	0	5	60	80	TOP
TCGA-A7-A0D9-01A	1	0	0	0	0	35	60	65	TOP
TCGA-A7-A0D9-01A	4	0	1	0	0	10	74	90	BOTTOM
TCGA-BH-A0B3-01A	15	2	2	0	0	15	83	70	BOTTOM
TCGA-BH-A0B3-01A	10	5	8	0	0	17	75	70	TOP
TCGA-BH-A0B8-01A	1	0	1	0	0	14	70	85	BOTTOM
TCGA-BH-A0B8-01A	2	0	1	0	0	9	60	85	TOP
TCGA-BH-A0BA-01A	10	0	1	0	0	5	30	80	BOTTOM
TCGA-BH-A0BA-01A	0	0	1	0	0	5	89	94	TOP
TCGA-BH-A0BJ-01A	26	0	1	0	0	14	75	65	BOTTOM
TCGA-BH-A0BJ-01A	10	0	1	0	0	14	80	75	TOP
TCGA-BH-A0BM-01A	10	0	1	0	0	5	89	80	BOTTOM
TCGA-BH-A0BM-01A	5	0	1	0	0	5	89	88	TOP
TCGA-BH-A0C0-01A	5	1	2	0	0	10	88	90	BOTTOM
TCGA-BH-A0C0-01A	10	1	5	0	0	9	85	80	TOP
TCGA-BH-A0DK-01A	15	0	2	0	0	20	73	70	BOTTOM
TCGA-BH-A0DK-01A	15	0	2	0	0	20	70	70	TOP
TCGA-BH-A0DP-01A	12	0	2	0	0	18	75	70	BOTTOM
TCGA-BH-A0DP-01A	13	0	2	0	0	15	76	70	TOP
TCGA-BH-A0E0-01A	3	1	1	0	0	0	99	90	BOTTOM
TCGA-BH-A0E0-01A	5	1	2	0	0	0	98	85	TOP
TCGA-BH-A0E1-01A	5	1	1	0	0	14	80	85	BOTTOM
TCGA-BH-A0E1-01A	1	0	1	0	0	4	55	80	TOP
TCGA-BH-A0H7-01A	36	0	1	0	0	10	25	60	BOTTOM
TCGA-BH-A0H7-01A	4	0	0	0	0	60	35	85	TOP
TCGA-BH-A0H9-01A	12	0	2	0	0	43	40	75	BOTTOM
TCGA-BH-A0H9-01A	18	0	2	0	0	46	40	65	TOP
TCGA-BH-A0HK-01A	0	0	0	0	0	0	100	90	BOTTOM
TCGA-BH-A0HK-01A	0	0	0	0	0	0	100	95	TOP
TCGA-BH-A0BC-01A	10	0	1	0	0	24	70	80	BOTTOM
TCGA-BH-A0BC-01A	12	0	1	0	0	20	74	80	TOP
TCGA-BH-A0DH-01A	3	0	2	0	0	28	70	85	BOTTOM
TCGA-BH-A0DH-01A	3	0	2	0	0	38	60	85	TOP
TCGA-BH-A0DQ-01A	3	0	1	0	0	25	74	75	BOTTOM
TCGA-BH-A0DQ-01A	5	0	2	0	0	20	70	75	TOP
TCGA-A7-A13E-01A	0	0	0	0	0	5	95	95	BOTTOM
TCGA-A7-A13E-01A	0	0	0	0	0	0	100	75	TOP
TCGA-A7-A13E-01B	3	0	0	0	0	5	50	75	TOP
TCGA-A7-A13E-01B	3	0	0	0	0	5	50	75	BOTTOM
TCGA-A7-A13E-01B	40	20	0	20	0	40	60	60	TOP
TCGA-A7-A13E-01B	40	20	0	20	0	30	70	70	BOTTOM
TCGA-A7-A13F-01A	0	0	0	0	0	0	100	60	BOTTOM
TCGA-A7-A13F-01A	0	0	0	0	0	0	100	80	TOP
TCGA-BH-A0AU-01A	18	0	1	0	0	5	69	75	BOTTOM
TCGA-BH-A0AU-01A	15	0	1	0	0	5	69	80	TOP
TCGA-BH-A0AZ-01A	2	0	1	0	0	24	70	70	BOTTOM
TCGA-BH-A0AZ-01A	1	0	1	0	0	14	80	70	TOP
TCGA-BH-A0BF-01A	40	0	1	0	0	12	75	50	BOTTOM
TCGA-BH-A0BF-01A	35	0	1	0	0	5	89	60	TOP
TCGA-BH-A0BS-01A	1	0	1	0	0	4	75	90	BOTTOM
TCGA-BH-A0BS-01A	2	2	1	0	0	5	60	75	TOP
TCGA-BH-A0BT-01A	5	0	1	0	0	17	79	80	BOTTOM
TCGA-BH-A0BT-01A	2	0	1	0	0	20	79	70	TOP
TCGA-BH-A0BZ-01A	23	0	2	0	0	49	50	55	BOTTOM
TCGA-BH-A0BZ-01A	18	0	2	0	0	38	60	65	TOP
TCGA-BH-A0C3-01A	20	1	2	0	0	33	15	30	BOTTOM
TCGA-BH-A0C3-01A	20	1	2	0	0	33	35	60	TOP
TCGA-BH-A0DG-01A	6	0	2	0	0	13	78	85	BOTTOM
TCGA-BH-A0DG-01A	20	0	1	0	0	20	74	70	TOP
TCGA-BH-A0DI-01A	10	0	2	0	0	25	65	55	BOTTOM
TCGA-BH-A0DI-01A	20	0	0	0	0	50	35	60	TOP
TCGA-BH-A0DV-01A	7	0	2	0	0	45	45	70	BOTTOM
TCGA-BH-A0DV-01A	4	0	2	0	0	45	41	70	TOP
TCGA-BH-A0HA-01A	12	0	2	0	0	48	45	75	BOTTOM
TCGA-BH-A0HA-01A	5	0	5	0	0	25	60	70	TOP
TCGA-E2-A15K-01A	2	0	0	0	0	10	90	90	TOP
TCGA-E2-A1B5-01A	0	0	0	0	0	20	80	80	TOP
TCGA-E2-A1BC-01A	0	0	0	0	0	0	100	85	TOP
MIN	0	0	0	0	0	0	15	30
MAX	40	20	8	20	0	72	100	95
AVERAGE	6.89623	0.773585	1.06604	0.603774	0	18.6981	72.1981	75.9151
SD	10.0066	3.35597	1.48817	3.33146	0	16.295	20.4532	11.4085
PERCENTILE 0.99	40	20	7.85	20	0	60	100	95
PERCENTILE 0.01	0	0	0	0	0	0	18.35	50.25

## Sheet: COAD
bcr_sample_barcode	%_lymphocyte_infiltration	%_monocyte_infiltration	%_necrosis	%_neutrophil_infiltration	&_normal_cells	%_stromal_cells	%_tumor_cells	%_tumor_nuclei	section_location
TCGA-A6-2675-01A	Not Available	Not Available	0	Not Available	100	0	0	0	TOP
TCGA-A6-2675-01A	Not Available	Not Available	0	Not Available	50	10	40	70	TOP
TCGA-A6-2675-01A	Not Available	Not Available	0	Not Available	40	10	50	60	BOTTOM
TCGA-A6-5667-01A	20	1	5	2	30	0	65	60	TOP
TCGA-AA-3655-01A	Not Available	Not Available	0	Not Available	0	10	90	95	TOP
TCGA-AA-3655-01A	Not Available	Not Available	0	Not Available	0	10	90	95	BOTTOM
TCGA-AA-3660-01A	Not Available	Not Available	0	Not Available	0	40	60	80	BOTTOM
TCGA-AA-3660-01A	Not Available	Not Available	0	Not Available	0	20	80	90	TOP
TCGA-AA-3663-01A	Not Available	Not Available	0	Not Available	0	20	80	60	BOTTOM
TCGA-AA-3663-01A	Not Available	Not Available	0	Not Available	0	0	100	80	TOP
TCGA-AA-3697-01A	Not Available	Not Available	10	Not Available	20	10	50	65	BOTTOM
TCGA-AA-3697-01A	Not Available	Not Available	10	Not Available	10	5	75	80	TOP
TCGA-AA-3712-01A	1	Not Available	5	Not Available	5	Not Available	90	80	TOP
TCGA-AA-3712-01A	1	Not Available	1	Not Available	Not Available	Not Available	99	85	BOTTOM
TCGA-AA-3713-01A	1	Not Available	1	3	19	Not Available	80	80	TOP
TCGA-AA-3713-01A	1	Not Available	1	Not Available	44	Not Available	55	73	BOTTOM
TCGA-G4-6295-01A	Not Available	Not Available	5	Not Available	3	15	77	75	BOTTOM
TCGA-G4-6295-01A	Not Available	Not Available	10	Not Available	0	15	75	80	TOP
TCGA-G4-6297-01A	Not Available	Not Available	5	Not Available	8	25	62	80	BOTTOM
TCGA-G4-6297-01A	Not Available	Not Available	5	Not Available	20	20	55	75	TOP
TCGA-G4-6298-01A	Not Available	Not Available	0	Not Available	15	10	75	80	BOTTOM
TCGA-G4-6298-01A	Not Available	Not Available	1	Not Available	35	10	54	60	TOP
TCGA-G4-6302-01A	Not Available	Not Available	0	Not Available	3	25	72	80	BOTTOM
TCGA-G4-6302-01A	Not Available	Not Available	3	Not Available	0	20	77	77	TOP
TCGA-G4-6311-01A	Not Available	Not Available	5	Not Available	2	15	78	80	BOTTOM
TCGA-G4-6311-01A	Not Available	Not Available	5	Not Available	15	20	60	65	TOP
TCGA-G4-6314-01A	Not Available	Not Available	5	Not Available	0	60	35	50	BOTTOM
TCGA-G4-6314-01A	Not Available	Not Available	5	Not Available	0	25	70	70	TOP
TCGA-G4-6320-01A	Not Available	Not Available	8	Not Available	15	10	67	75	BOTTOM
TCGA-G4-6320-01A	Not Available	Not Available	10	Not Available	15	10	65	75	TOP
TCGA-G4-6322-01A	Not Available	Not Available	0	Not Available	5	12	83	80	BOTTOM
TCGA-G4-6322-01A	Not Available	Not Available	0	Not Available	0	12	88	80	TOP
TCGA-AZ-6598-01A	Not Available	Not Available	5	Not Available	0	10	85	80	BOTTOM
TCGA-AZ-6598-01A	Not Available	Not Available	5	Not Available	0	10	85	80	TOP
TCGA-AZ-6599-01A	Not Available	Not Available	0	Not Available	0	10	90	80	BOTTOM
TCGA-AZ-6599-01A	Not Available	Not Available	0	Not Available	0	10	90	80	TOP
TCGA-AZ-6600-01A	Not Available	Not Available	5	Not Available	15	20	60	75	BOTTOM
TCGA-AZ-6600-01A	Not Available	Not Available	5	Not Available	20	20	55	75	TOP
TCGA-AZ-6601-01A	Not Available	Not Available	5	Not Available	0	20	75	75	BOTTOM
TCGA-AZ-6601-01A	Not Available	Not Available	5	Not Available	0	20	75	80	TOP
TCGA-G4-6625-01A	Not Available	Not Available	10	Not Available	10	25	55	60	TOP
TCGA-A6-2671-01A	Not Available	Not Available	5	Not Available	15	5	75	80	BOTTOM
TCGA-A6-2671-01A	Not Available	Not Available	5	Not Available	5	15	75	70	TOP
TCGA-A6-2679-01A	Not Available	Not Available	5	Not Available	15	10	70	70	TOP
TCGA-A6-2679-01A	Not Available	Not Available	5	Not Available	10	15	70	70	BOTTOM
TCGA-A6-2680-01A	Not Available	Not Available	7	Not Available	10	15	72	70	BOTTOM
TCGA-A6-2680-01A	Not Available	Not Available	2	Not Available	7	15	76	70	TOP
TCGA-A6-2681-01A	Not Available	Not Available	7	Not Available	10	10	73	70	BOTTOM
TCGA-A6-2681-01A	Not Available	Not Available	0	Not Available	50	10	40	75	TOP
TCGA-A6-2682-01A	Not Available	Not Available	10	Not Available	0	20	70	80	BOTTOM
TCGA-A6-2682-01A	Not Available	Not Available	5	Not Available	0	35	60	65	TOP
TCGA-A6-2684-01A	Not Available	Not Available	2	Not Available	30	10	58	75	BOTTOM
TCGA-A6-2684-01A	Not Available	Not Available	1	Not Available	50	10	59	70	TOP
TCGA-A6-2685-01A	Not Available	Not Available	1	Not Available	60	5	34	70	BOTTOM
TCGA-A6-2685-01A	Not Available	Not Available	1	Not Available	30	5	64	75	TOP
TCGA-A6-2686-01A	Not Available	Not Available	8	Not Available	0	10	82	70	BOTTOM
TCGA-A6-2686-01A	Not Available	Not Available	8	Not Available	0	10	82	80	TOP
TCGA-A6-4107-01A	Not Available	Not Available	5	Not Available	15	10	70	75	TOP
TCGA-A6-4107-01A	Not Available	Not Available	5	Not Available	15	15	65	70	BOTTOM
TCGA-AA-3488-01A	Not Available	Not Available	8	Not Available	3	5	84	65	BOTTOM
TCGA-AA-3488-01A	Not Available	Not Available	2	Not Available	0	5	93	75	TOP
TCGA-AA-3492-01A	Not Available	Not Available	5	Not Available	0	10	85	75	BOTTOM
TCGA-AA-3492-01A	Not Available	Not Available	8	Not Available	0	10	82	70	TOP
TCGA-AA-3494-01A	25	0	15	0	0	5	80	70	BOTTOM
TCGA-AA-3494-01A	25	0	5	0	0	5	90	70	TOP
TCGA-AA-3495-01A	Not Available	Not Available	0	Not Available	5	10	85	65	BOTTOM
TCGA-AA-3495-01A	Not Available	Not Available	5	Not Available	0	10	85	75	TOP
TCGA-AA-3502-01A	Not Available	Not Available	0	Not Available	0	20	80	80	BOTTOM
TCGA-AA-3502-01A	Not Available	Not Available	0	Not Available	0	10	90	80	TOP
TCGA-AA-3506-01A	Not Available	Not Available	10	Not Available	15	10	65	65	BOTTOM
TCGA-AA-3506-01A	Not Available	Not Available	8	Not Available	2	20	70	80	TOP
TCGA-AA-3509-01A	Not Available	Not Available	5	Not Available	0	10	85	75	BOTTOM
TCGA-AA-3509-01A	Not Available	Not Available	8	Not Available	0	12	80	75	TOP
TCGA-AA-3510-01A	Not Available	Not Available	15	Not Available	8	5	72	75	BOTTOM
TCGA-AA-3510-01A	Not Available	Not Available	10	Not Available	8	10	72	75	TOP
				MIN	0	0	0
				MAX	100	60	100
				AVERAGE	11.6486	13.6056	71.4667
				SD	17.8298	9.21099	16.6151
				PERCENTILE 0.99	70.8	46	99.26
				PERCENTILE 0.01	0	0	25.16

## Sheet: LIHC
bcr_sample_barcode	%_lymphocyte_infiltration	%_monocyte_infiltration	%_necrosis	%_neutrophil_infiltration	%_normal_cells	%_stromal_cells	%_tumor_cells	%_tumor_nuclei	section_location
TCGA-BC-A10Q-01A	0	0	0	0	0	3	97	90	BOTTOM
TCGA-BC-A10Q-01A	0	0	0	0	0	10	90	80	TOP
TCGA-BC-A10R-01A	0	0	0	0	0	5	95	95	BOTTOM
TCGA-BC-A10R-01A	0	0	0	0	0	0	100	95	TOP
TCGA-BC-A10S-01A	0	0	0	0	0	10	90	95	BOTTOM
TCGA-BC-A10S-01A	0	0	0	0	0	0	100	95	TOP
TCGA-BC-A10T-01A	0	0	0	0	0	10	90	95	BOTTOM
TCGA-BC-A10T-01A	0	0	0	0	0	15	85	90	TOP
TCGA-BC-A10U-01A	0	0	4	0	0	0	96	95	BOTTOM
TCGA-BC-A10U-01A	0	0	5	0	0	0	95	95	TOP
TCGA-BC-A10W-01A	3	0	0	0	0	10	90	90	BOTTOM
TCGA-BC-A10W-01A	2	0	0	0	0	10	90	90	TOP
TCGA-BC-A10X-01A	0	0	0	0	45	5	50	45	BOTTOM
TCGA-BC-A10X-01A	3	0	3	0	0	15	82	85	TOP
TCGA-BC-A10Y-01A	5	0	0	0	0	15	85	85	BOTTOM
TCGA-BC-A10Y-01A	2	0	0	0	0	10	90	90	TOP
TCGA-BC-A10Z-01A	0	0	0	0	0	10	90	90	BOTTOM
TCGA-BC-A10Z-01A	3	0	5	0	0	15	80	85	TOP
TCGA-BC-A110-01A	10	0	0	0	0	45	55	55	BOTTOM
TCGA-BC-A110-01A	5	0	0	0	0	40	60	60	TOP
TCGA-BC-A112-01A	0	0	0	0	15	5	80	60	BOTTOM
TCGA-BC-A112-01A	10	0	0	0	0	30	70	70	TOP
TCGA-DD-A113-01A	0	0	0	0	0	2	98	98	BOTTOM
TCGA-DD-A113-01A	1	0	0	0	0	7	93	93	TOP
TCGA-DD-A114-01A	2	1	0	2	2	23	75	75	BOTTOM
TCGA-DD-A114-01A	2	1	5	2	5	20	70	70	TOP
TCGA-DD-A115-01A	1	0	0	0	3	7	90	90	BOTTOM
TCGA-DD-A115-01A	1	0	0	0	4	6	90	90	TOP
TCGA-DD-A116-01A	1	1	0	0	0	10	90	90	BOTTOM
TCGA-DD-A116-01A	2	1	0	0	0	15	85	85	TOP
TCGA-DD-A118-01A	1	0	0	0	0	5	95	95	TOP
TCGA-DD-A119-01A	1	1	0	0	0	10	90	90	BOTTOM
TCGA-DD-A119-01A	1	0	0	0	0	5	95	95	TOP
TCGA-DD-A11C-01A	2	2	0	0	0	20	80	80	BOTTOM
TCGA-DD-A11C-01A	2	2	0	0	0	20	80	80	TOP
TCGA-DD-A11D-01A	5	0	0	0	0	25	75	75	BOTTOM
TCGA-DD-A11D-01A	3	2	5	0	0	20	75	80	TOP
TCGA-DD-A1EB-01A	0	0	0	0	0	0	100	95	TOP
TCGA-DD-A1EC-01A	0	0	0	0	0	0	100	95	TOP
TCGA-DD-A1EE-01A	0	0	0	0	0	0	100	65	TOP
TCGA-DD-A1EF-01A	0	0	0	0	0	15	85	80	TOP
TCGA-DD-A1EH-01A	5	0	0	0	0	15	85	85	TOP
TCGA-DD-A1EI-01A	5	0	0	0	0	30	70	70	TOP
TCGA-EP-A12J-01A	1	1	2	0	0	5	93	95	BOTTOM
TCGA-EP-A12J-01A	1	0	2	0	0	4	94	97	TOP
TCGA-BC-A216-01A	1	1	2	0	0	4	94	95	TOP
TCGA-DD-A1E9-01A	0	0	0	0	0	0	100	95	TOP
TCGA-EP-A26S-01A	0	1	0	0	0	5	95	95	TOP
TCGA-FV-A23B-01A	1	0	2	0	0	8	90	95	TOP
TCGA-G3-A25W-01A	0	0	0	0	0	0	100	93	TOP
TCGA-G3-A25X-01A	0	0	0	0	0	35	65	70	TOP
TCGA-ES-A2HT-01A	0	0	0	0	0	10	90	90	TOP
TCGA-BD-A2L6-01A	1	0	0	0	0	10	90	95	TOP
TCGA-DD-A1EG-01A	5	0	0	0	0	15	85	85	TOP
TCGA-DD-A39V-01A	2	1	3	1	0	17	80	80	TOP
TCGA-DD-A39W-01A	1	0	0	0	20	5	75	75	TOP
TCGA-DD-A39X-01A	2	1	0	0	0	10	90	90	TOP
TCGA-DD-A39Z-01A	1	0	0	0	0	0	100	90	TOP
TCGA-DD-A3A1-01A	1	0	0	1	0	0	100	90	TOP
TCGA-DD-A3A2-01A	1	0	0	0	0	5	95	95	TOP
TCGA-FV-A2QR-01A	3	0	0	0	0	30	70	80	TOP
TCGA-BD-A3EP-01A	0	0	0	0	0	0	100	90	TOP
TCGA-DD-A3A3-01A	0	0	0	0	0	0	100	97	TOP
min	0	0	0	0	0	0	50	45
max	10	2	5	2	45	45	100	98
average	1.57143	0.253968	0.603175	0.0952381	1.49206	10.8095	87.0952	85.6825
sd	2.16805	0.537865	1.43167	0.389966	6.43045	10.3952	11.696	11.5393
percentil 0.99	10	2	5	2	29.5	41.9	100	97.38
percentil 0.01	0	0	0	0	0	0	53.1	51.2

## Sheet: LUAD
bcr_sample_barcode	%_lymphocyte_infiltration	%_monocyte_infiltration	%_necrosis	%_neutrophil_infiltration	%_normal_cells	%_stromal_cells	%_tumor_cells	%_tumor_nuclei	section_location
TCGA-38-4631-01A	Not Available	Not Available	8	Not Available	0	5	82	80	BOTTOM
TCGA-38-4631-01A	Not Available	Not Available	10	Not Available	0	5	85	80	TOP
TCGA-38-4632-01A	Not Available	Not Available	10	Not Available	10	5	75	70	BOTTOM
TCGA-38-4632-01A	Not Available	Not Available	2	Not Available	5	5	88	70	TOP
TCGA-44-6144-01A	10	1	1	10	0	0	99	70	BOTTOM
TCGA-44-6144-01A	10	1	1	2	1	0	98	80	TOP
TCGA-44-6145-01A	25	0	0	5	20	0	80	60	BOTTOM
TCGA-44-6145-01A	15	0	0	5	5	0	95	75	TOP
TCGA-44-6146-01A	2	2	0	0	10	0	90	90	TOP
TCGA-44-6146-01A	1	2	0	0	5	0	95	90	TOP
TCGA-44-6146-01A	20	20	5	40	0	5	90	90	TOP
TCGA-44-6146-01B	10	3	1	1	0	20	79	80	BOTTOM
TCGA-44-6146-01B	10	3	1	1	0	20	79	80	TOP
TCGA-44-6146-01B	10	3	1	1	0	20	79	80	TOP
TCGA-44-6146-01B	12	3	0	1	0	20	80	80	BOTTOM
TCGA-44-6147-01A	10	0	1	0	29	0	70	75	BOTTOM
TCGA-44-6147-01A	2	0	0	0	0	0	100	90	TOP
TCGA-44-6147-01A	10	0	1	0	29	0	70	75	TOP
TCGA-44-6147-01A	20	20	5	40	0	20	75	75	TOP
TCGA-44-6147-01B	20	3	0	3	3	42	55	65	TOP
TCGA-44-6147-01B	30	3	0	2	3	42	55	65	BOTTOM
TCGA-44-6147-01B	20	2	0	0	5	35	60	80	TOP
TCGA-44-6147-01B	25	2	0	0	0	30	70	80	BOTTOM
TCGA-44-6148-01A	10	0	0	0	0	0	100	80	BOTTOM
TCGA-44-6148-01A	10	0	0	0	10	0	90	80	TOP
TCGA-49-4488-01A	Not Available	Not Available	0	Not Available	1	10	89	60	BOTTOM
TCGA-49-4488-01A	Not Available	Not Available	0	Not Available	2	15	83	60	TOP
TCGA-50-5931-01A	10	2	5	5	0	10	85	80	BOTTOM
TCGA-50-5931-01A	10	2	5	5	0	5	90	80	TOP
TCGA-50-5932-01A	10	5	0	0	15	0	85	80	BOTTOM
TCGA-50-5932-01A	10	5	0	0	0	5	95	80	TOP
TCGA-50-5933-01A	10	2	10	5	0	0	90	70	BOTTOM
TCGA-50-5933-01A	10	2	15	5	0	5	80	70	TOP
TCGA-50-5935-01A	5	1	0	2	0	0	100	80	BOTTOM
TCGA-50-5935-01A	5	1	0	2	0	0	100	80	TOP
TCGA-50-6591-01A	Not Available	Not Available	10	Not Available	0	10	80	85	BOTTOM
TCGA-50-6591-01A	Not Available	Not Available	15	Not Available	0	10	75	85	TOP
TCGA-50-6592-01A	Not Available	Not Available	60	Not Available	0	10	30	80	BOTTOM
TCGA-50-6592-01A	Not Available	Not Available	20	Not Available	0	15	65	80	TOP
TCGA-50-6593-01A	Not Available	Not Available	0	Not Available	20	15	65	75	BOTTOM
TCGA-50-6593-01A	Not Available	Not Available	0	Not Available	20	15	65	75	TOP
TCGA-50-6594-01A	Not Available	Not Available	15	Not Available	0	10	75	90	BOTTOM
TCGA-50-6594-01A	Not Available	Not Available	5	Not Available	0	10	85	85	TOP
TCGA-73-4658-01A	Not Available	Not Available	0	Not Available	0	50	50	60	BOTTOM
TCGA-73-4658-01A	Not Available	Not Available	0	Not Available	0	70	30	40	TOP
TCGA-73-4676-01A	Not Available	Not Available	30	Not Available	0	20	50	80	BOTTOM
TCGA-73-4676-01A	Not Available	Not Available	5	Not Available	0	20	75	90	TOP
TCGA-44-6778-01A	25	5	5	10	40	0	55	50	BOTTOM
TCGA-44-6778-01A	10	0	0	0	10	0	90	80	TOP
TCGA-49-6745-01A	Not Available	Not Available	0	Not Available	20	15	65	70	BOTTOM
TCGA-49-6745-01A	Not Available	Not Available	0	Not Available	0	10	90	80	TOP
TCGA-05-5420-01A	40	10	0	0	50	0	50	40	BOTTOM
TCGA-05-5420-01A	24	0	0	0	0	0	100	70	TOP
TCGA-44-5643-01A	Not Available	Not Available	5	Not Available	5	10	80	75	BOTTOM
TCGA-44-5643-01A	Not Available	Not Available	5	Not Available	8	10	77	75	TOP
TCGA-44-5645-01A	Not Available	Not Available	0	Not Available	0	25	75	70	TOP
TCGA-44-5645-01A	Not Available	Not Available	5	Not Available	0	25	70	65	TOP
TCGA-44-5645-01A	20	20	10	40	0	10	80	80	TOP
TCGA-44-5645-01B	15	5	3	4	2	40	55	70	TOP
TCGA-44-5645-01B	15	5	1	3	2	40	57	70	BOTTOM
TCGA-50-5936-01A	10	5	0	1	0	7	93	80	BOTTOM
TCGA-50-5936-01A	10	1	5	5	0	0	95	80	TOP
TCGA-50-5939-01A	10	5	0	10	0	0	0	71	BOTTOM
TCGA-50-5939-01A	10	10	10	2	16	3	71	71	TOP
min	1	0	0	0	0	0	0	40
max	40	20	60	40	50	70	100	90
average	13.525	3.85	4.54688	5.25	5.40625	12.0938	76.3125	75.0312
sd	8.02556	5.24551	9.09549	10.4163	10.2457	14.598	19.0712	10.4136
percentil 0.99	36.1	20	41.1	40	43.7	57.4	100	90
percentil0.01	1.39	0	0	0	0	0	18.9	40
