# Supplementary material for: Copy number rather than epigenetic alterations are the major dictator of imprinted methylation in tumors
Source: Nat Commun. 2017 Sep 7;8:467. doi: 10.1038/s41467-017-00639-9 (PMC5589900; doi:10.1038/s41467-017-00639-9)
Supplement: Supplementary file 9 — Supplementary Data 8 [file 41467_2017_639_MOESM9_ESM.xlsx]

## Sheet: LIHC CIMP
Supplementary Data 8. The average methylation b values for probes mapping to cancer methylator phenotype loci (CIMP), bivalent domains (BIV) and DNA methylation valleys (DMV) in primary TCGA tissues and control biopsies.
CIMP_Region	TCGA-BC-A10Q-T	TCGA-BC-A10Q-NT	TCGA-BC-A10R-T	TCGA-BC-A10R-NT	TCGA-BC-A10S-T	TCGA-BC-A10S-NT	TCGA-BC-A10T-T	TCGA-BC-A10T-NT	TCGA-BC-A10U-T	TCGA-BC-A10U-NT	TCGA-BC-A10W-T	TCGA-BC-A10W-NT	TCGA-BC-A10X-T	TCGA-BC-A10X-NT	TCGA-BC-A10Y-T	TCGA-BC-A10Y-NT	TCGA-BC-A10Z-T	TCGA-BC-A10Z-NT	TCGA-BC-A110-T	TCGA-BC-A110-NT	TCGA-BC-A112-T	TCGA-BC-A112-NT	TCGA-BC-A216-T	TCGA-BC-A216-NT	TCGA-BD-A2L6-T	TCGA-BD-A2L6-NT	TCGA-BD-A3EP-T	TCGA-BD-A3EP-NT	TCGA-DD-A113-T	TCGA-DD-A113-NT	TCGA-DD-A114-T	TCGA-DD-A114-NT	TCGA-DD-A115-T	TCGA-DD-A115-NT	TCGA-DD-A116-T	TCGA-DD-A116-NT	TCGA-DD-A118-T	TCGA-DD-A118-NT	TCGA-DD-A119-T	TCGA-DD-A119-NT	TCGA-DD-A11A-T	TCGA-DD-A11A-NT	TCGA-DD-A11B-T	TCGA-DD-A11B-NT	TCGA-DD-A11C-T	TCGA-DD-A11C-NT	TCGA-DD-A11D-T	TCGA-DD-A11D-NT	TCGA-DD-A1E9-T
PRDM2_CpG:84	0.281605	0.07954	0.0597598	0.0768334	0.150021	0.147763	0.162885	0.0851199	0.118309	0.0918828	0.349379	0.0899899	0.104086	0.0644955	0.150735	0.103369	0.0866414	0.0656651	0.0804592	0.106225	0.540316	0.102846	0.223835	0.100247	0.236319	0.0875265	0.132388	0.0951834	0.725207	0.0591944	0.182412	0.0624863	0.0782647	0.0613782	0.195713	0.0744158	0.452356	0.0642256	0.0788406	0.0886779	0.664095	0.12646	0.177508	0.0543336	0.258785	0.120544	0.0960431	0.0590988	0.252049
PRDM2_CpG:109	0.0449087	0.0411396	0.036887	0.0421418	0.0371239	0.0425411	0.0291209	0.0322654	0.03911	0.0310837	0.0357455	0.036916	0.0494694	0.0393496	0.0409124	0.0355863	0.0442878	0.0296661	0.0296005	0.0478593	0.0298902	0.0427181	0.0390667	0.0331692	0.0500017	0.0535413	0.0404507	0.0330686	0.0391197	0.0363974	0.0359134	0.0422658	0.0293816	0.0399339	0.0382671	0.0406238	0.0446893	0.0351871	0.0435333	0.0388098	0.0327973	0.04418	0.0393597	0.0291665	0.0412396	0.0432636	0.0309067	0.0331772	0.0426059
MLH1_CpG:93	0.0289477	0.0265002	0.0281783	0.0272556	0.033134	0.047798	0.0228533	0.0288019	0.0206704	0.0306321	0.0606263	0.0340496	0.0335213	0.0276535	0.035729	0.0296537	0.0347811	0.0248683	0.0234876	0.0348766	0.0242084	0.0368127	0.0284506	0.0293554	0.0323957	0.0390081	0.0286961	0.0267501	0.0745424	0.0288107	0.0266648	0.0361714	0.0271686	0.0289633	0.0252831	0.0353239	0.0377015	0.0299417	0.0366126	0.0388453	0.0309669	0.0865476	0.0318828	0.0277677	0.0372545	0.0396293	0.0265535	0.0239856	0.0282419
STOX2_CpG:197	0.176066	0.0526141	0.300095	0.0699794	0.0580687	0.153353	0.0477683	0.0546045	0.0569647	0.0529468	0.0405449	0.0658823	0.0615535	0.0504716	0.0635135	0.0604248	0.0658298	0.0512543	0.0547824	0.0576255	0.0455794	0.0658051	0.0482607	0.0497755	0.0704443	0.0784169	0.0785098	0.0598078	0.0628226	0.0492169	0.0759808	0.0938752	0.0519791	0.0582147	0.0459772	0.0712064	0.0594319	0.0503202	0.0559322	0.0597691	0.050713	0.129327	0.0545085	0.0534957	0.0529331	0.0696935	0.0826449	0.06432	0.137147
MINT1_CpG:30	0.267813	0.032939	0.0546196	0.0304092	0.0364595	0.0525259	0.0238773	0.0501965	0.021118	0.058993	0.0905986	0.0572962	0.0719296	0.0398256	0.0353617	0.0728657	0.0233647	0.0451976	0.0420517	0.063546	0.536146	0.0660537	0.0264463	0.0597625	0.0262069	0.0741744	0.0571028	0.0554241	0.235843	0.0356679	0.0686944	0.079696	0.0171189	0.0524921	0.0246445	0.0558786	0.487869	0.0340167	0.127376	0.0499645	0.358224	0.0393237	0.129855	0.042807	0.0287973	0.0912434	0.0297572	0.0420099	0.0287032
MINT1_CpG:148	0.227909	0.0910332	0.131734	0.0934086	0.163633	0.23591	0.0678517	0.097079	0.10543	0.104048	0.0902453	0.130738	0.117566	0.100401	0.0697359	0.106797	0.0630715	0.103976	0.0912988	0.102048	0.632728	0.114958	0.105408	0.110744	0.0852246	0.110439	0.0889544	0.109479	0.214478	0.0904962	0.146067	0.111928	0.0684235	0.115791	0.10957	0.112113	0.219646	0.0898099	0.186564	0.114875	0.563342	0.127564	0.126612	0.092319	0.0780317	0.131184	0.0886138	0.0906367	0.136341
EDIL3_CpG:25	0.712866	0.0655166	0.0607501	0.102611	0.0769254	0.165945	0.0870648	0.11688	0.0699462	0.125491	0.0769156	0.0843907	0.0882837	0.131906	0.0774493	0.140889	0.0691504	0.0889906	0.104368	0.107977	0.460844	0.142637	0.0516663	0.162572	0.0651022	0.123994	0.0778986	0.115939	0.279066	0.0746837	0.152616	0.137056	0.0639471	0.135769	0.186426	0.113634	0.364004	0.128427	0.0686975	0.0942779	0.437005	0.134685	0.267713	0.12389	0.0974022	0.149382	0.06101	0.110805	0.168024
EDIL3_CpG:111	0.290749	0.0640823	0.184912	0.0936196	0.118815	0.0836108	0.0568734	0.0759715	0.0420945	0.0741054	0.125143	0.0836235	0.0887241	0.0753661	0.0639428	0.0813893	0.0419978	0.0646084	0.0664982	0.0655129	0.567803	0.0793874	0.0390852	0.0872547	0.0889981	0.115419	0.0996966	0.0864455	0.501046	0.0627061	0.244631	0.13411	0.128497	0.0916931	0.0510225	0.10715	0.479727	0.0725018	0.0798436	0.0924346	0.393584	0.11812	0.239557	0.0865957	0.0802209	0.110824	0.0468857	0.0918012	0.118796
LOX_CpG:136	0.103827	0.0834854	0.0557202	0.0722711	0.250071	0.260601	0.177365	0.086093	0.0614782	0.104808	0.0657947	0.0953942	0.0851524	0.0883726	0.137533	0.0889229	0.0788568	0.0757747	0.0759479	0.0934617	0.617309	0.0938552	0.128644	0.0986053	0.166825	0.0946967	0.201525	0.093589	0.27208	0.0747473	0.0800106	0.0942329	0.101061	0.0897866	0.0606033	0.095035	0.0682147	0.101471	0.0777575	0.0828139	0.333505	0.10508	0.0823114	0.0765854	0.207746	0.118416	0.159078	0.0780154	0.351049
NEUROG1_CpG:143	0.318877	0.0777797	0.0539539	0.0909249	0.0858121	0.15914	0.0489912	0.097231	0.0529234	0.10027	0.0888257	0.114669	0.112736	0.0823943	0.0482061	0.0999808	0.0392843	0.0879874	0.0767539	0.106879	0.65409	0.11721	0.069671	0.1019	0.051553	0.138428	0.127099	0.144262	0.532477	0.0743587	0.198182	0.132776	0.0492361	0.101863	0.113572	0.126206	0.5932	0.0921088	0.489567	0.119683	0.560092	0.142976	0.41984	0.0971924	0.0515091	0.141437	0.0377341	0.0855721	0.301222
HAND1_CpG:145	0.272915	0.108208	0.12276	0.111401	0.171717	0.180965	0.117655	0.110708	0.082647	0.121151	0.0816239	0.123514	0.122828	0.115299	0.0679632	0.131707	0.0534334	0.109187	0.102306	0.113191	0.53976	0.133863	0.15344	0.126739	0.121633	0.139092	0.113938	0.126322	0.164168	0.0917256	0.120571	0.141881	0.0762106	0.129884	0.0574451	0.13367	0.370244	0.114408	0.0679244	0.113739	0.310521	0.175673	0.238133	0.11126	0.152478	0.1609	0.192855	0.111354	0.192481
ELMO1_CpG:135	0.179654	0.0521282	0.052187	0.0497515	0.0477595	0.0808068	0.0496595	0.0488153	0.0486919	0.061511	0.0498863	0.0600729	0.062772	0.0563216	0.0643929	0.0549448	0.0631209	0.0537146	0.050628	0.0659532	0.0477969	0.0617252	0.0666895	0.0521413	0.0606726	0.0639276	0.0571147	0.0599053	0.0564198	0.047137	0.0465286	0.0659501	0.0595713	0.0571646	0.0581309	0.067677	0.0777853	0.0622974	0.065535	0.0658508	0.0541436	0.0793747	0.0603379	0.0504371	0.0741428	0.0780688	0.0581569	0.0555568	0.0571505
IGFBP3_CpG:139	0.43012	0.0447026	0.0843182	0.0634221	0.0533075	0.113597	0.110956	0.0494596	0.0266827	0.0842996	0.0246751	0.108876	0.0573384	0.0483468	0.195406	0.0793371	0.0263682	0.0509582	0.0453373	0.049162	0.0278432	0.0946047	0.171785	0.0455297	0.0443527	0.0937763	0.0791949	0.0647557	0.159191	0.0474835	0.0724099	0.139615	0.0312376	0.068938	0.0303193	0.0806338	0.0460507	0.06228	0.0436032	0.0846772	0.470433	0.105744	0.030342	0.125252	0.270496	0.135492	0.0368942	0.0605124	0.0828391
DUSP26_CpG:58	0.559937	0.101065	0.476542	0.155925	0.218644	0.163403	0.0457588	0.0673302	0.0371414	0.11174	0.0405175	0.136426	0.118786	0.121187	0.098637	0.115471	0.0392262	0.111008	0.108821	0.101267	0.523618	0.0855322	0.07466	0.14422	0.0510958	0.125758	0.106195	0.131161	0.0520935	0.165249	0.217334	0.133103	0.0317388	0.13372	0.0481128	0.101078	0.0609127	0.176333	0.0527863	0.113778	0.730277	0.108586	0.0341771	0.109721	0.243022	0.121416	0.048871	0.109214	0.123542
CDKN2A_CpG:63	0.87049	0.00670667	0.00127186	0.0241233	0.444013	0.116719	0	0.0421687	0.818795	0.0731432	0	0.0528022	0.048951	0	0.0277912	0.0401154	0.0278976	0.0394922	0.116635	0.0544731	0.657776	0.056683	0.0160394	0.0435479	0.0282696	0.0809832	0.605935	0.0451767	0.0146247	0.0205716	0.026178	0.0674064	0.00441065	0.00229218	0	0.0614514	0.0324775	0.043738	0.49387	0.0223981	0.825293	0.0601257	0.790315	0.0108538	0.00996597	0.0982699	0.742337	0.0217819	0.587264
CDKN2A_CpG:176	0.404233	0.088223	0.117074	0.0729238	0.095402	0.0973701	0.101127	0.0846085	0.0616355	0.0917385	0.12214	0.0909221	0.0933314	0.113201	0.0741021	0.0955805	0.0997662	0.0761156	0.0780715	0.0855631	0.117342	0.0948012	0.0963164	0.0878125	0.0958391	0.103315	0.113132	0.0963138	0.172508	0.0775913	0.11085	0.0917331	0.0865825	0.0905606	0.138298	0.0817009	0.160823	0.0817712	0.149326	0.0782307	0.13425	0.121766	0.140267	0.111842	0.103775	0.100576	0.0689797	0.0906927	0.114359
MGMT_CpG:75	0.253248	0.146105	0.01933	0.0894411	0.148776	0.0905279	0.0746062	0.0757206	0.1769	0.0704742	0.0131365	0.0563238	0.0750848	0.0704315	0.0267062	0.0719021	0.192745	0.0911084	0.0513188	0.0555175	0.030794	0.0694729	0.103582	0.0621303	0.0343305	0.0888586	0.0549308	0.0550678	0.0386566	0.0693796	0.0610418	0.0870902	0.0239384	0.0627574	0.0172573	0.0648167	0.0394185	0.0745896	0.0443025	0.0666827	0.217554	0.0740325	0.0332935	0.0453222	0.0644981	0.0662038	0.0219765	0.0455099	0.113864
MINT17_CpG:90	0.333025	0.0482604	0.0457343	0.0451804	0.0499524	0.0763023	0.0372883	0.0444994	0.035026	0.0534188	0.0409542	0.0498036	0.0533954	0.0421641	0.0443972	0.046494	0.0459877	0.0372476	0.036093	0.0490029	0.549338	0.0596883	0.0397223	0.0425387	0.0412778	0.0612325	0.0422928	0.0320678	0.344636	0.0348351	0.0462547	0.0453179	0.0364014	0.0451814	0.0335818	0.0531497	0.305055	0.0394271	0.107052	0.0542895	0.235283	0.0599396	0.0681054	0.0658944	0.0359443	0.0551691	0.0285199	0.0429077	0.0408746
MINT17_CpG:73	0.0444129	0.0387443	0.152628	0.0485402	0.389718	0.108663	0.0484242	0.049695	0.177323	0.0564323	0.0236484	0.0694732	0.0562116	0.0388958	0.0473228	0.0698539	0.0447163	0.0540477	0.0420056	0.0762223	0.595447	0.0670566	0.120468	0.0651215	0.064265	0.0661302	0.108228	0.0502107	0.036404	0.0463609	0.0493927	0.0534401	0.0820953	0.0592187	0.0359986	0.0649142	0.0324658	0.0566302	0.0394171	0.0546825	0.466479	0.0564845	0.194379	0.0521857	0.0532216	0.0809132	0.0241763	0.036201	0.0825479
CHFR_CpG:91	0.0205226	0.027618	0.0275163	0.032141	0.164855	0.0676002	0.0494357	0.0237135	0.0284167	0.0226526	0.0482099	0.020973	0.0297624	0.0236665	0.0350359	0.0204303	0.0259516	0.0230863	0.0218975	0.03194	0.249064	0.0246189	0.120759	0.0280033	0.0261244	0.0282984	0.153229	0.0239716	0.651659	0.0223123	0.0212391	0.0254334	0.0305773	0.0223365	0.0164577	0.028635	0.121177	0.0246807	0.0252409	0.0237032	0.324318	0.0629659	0.284494	0.0191359	0.15218	0.0339545	0.0369533	0.0201481	0.136889
THBS1_CpG:109	0.0654665	0.0689388	0.0606157	0.0754342	0.0547166	0.115029	0.0642724	0.071646	0.0449891	0.0817409	0.0448484	0.0784798	0.0673737	0.0793623	0.213814	0.0828436	0.0578688	0.0598736	0.07186	0.0706732	0.0425049	0.0835876	0.0596733	0.0694135	0.289573	0.0912466	0.0697383	0.0572432	0.0590818	0.0631251	0.078722	0.0829424	0.111464	0.0914523	0.0564198	0.0767365	0.0568918	0.0692208	0.0591139	0.0725799	0.118789	0.0727653	0.0512914	0.0628055	0.352139	0.10324	0.0491252	0.0689845	0.0619846
CRABP1_CpG:36	0.431255	0.112296	0.499828	0.142142	0.419386	0.207891	0.159354	0.122913	0.340458	0.140635	0.0684823	0.162702	0.161543	0.150885	0.158133	0.163726	0.28629	0.130387	0.133587	0.140065	0.684117	0.12717	0.152299	0.157709	0.181325	0.120848	0.111401	0.120029	0.0551799	0.114379	0.136115	0.118498	0.20766	0.154043	0.0492085	0.139422	0.0661347	0.149324	0.186651	0.123075	0.546166	0.147541	0.263957	0.230336	0.172382	0.180473	0.225493	0.0958762	0.300948
SOCS1_CpG:202	0.261587	0.191897	0.219235	0.178932	0.221083	0.201845	0.202381	0.169889	0.231302	0.188295	0.08554	0.176952	0.192078	0.202809	0.249999	0.188411	0.146651	0.177377	0.172981	0.189569	0.122036	0.170119	0.217332	0.191966	0.218665	0.164637	0.17877	0.186632	0.213265	0.18768	0.151318	0.136478	0.222604	0.19271	0.148297	0.170617	0.128289	0.190584	0.0977049	0.240898	0.249257	0.181638	0.233762	0.18361	0.24049	0.202462	0.203893	0.14801	0.17973
MINT31_CACNA1G_CpG:249	0.238839	0.154134	0.205346	0.164752	0.223867	0.289539	0.423807	0.158636	0.198603	0.182855	0.217672	0.154752	0.150027	0.164333	0.196268	0.179592	0.150384	0.151606	0.146518	0.159193	0.321413	0.171971	0.322742	0.178587	0.163715	0.164667	0.173969	0.16156	0.19172	0.137139	0.20395	0.125298	0.235769	0.176048	0.156646	0.142511	0.195699	0.176941	0.158289	0.183042	0.352314	0.1778	0.192565	0.153438	0.321674	0.214089	0.234502	0.124992	0.2228
CACNA1G_CpG:249	0.182162	0.0685356	0.199509	0.0962227	0.0406209	0.223545	0.415146	0.0977464	0.0896373	0.149924	0.0292908	0.0913775	0.103731	0.107284	0.229588	0.155383	0.274031	0.0959204	0.120093	0.11817	0.607061	0.138447	0.0710897	0.0981277	0.0489935	0.222405	0.262413	0.136555	0.0569189	0.079106	0.298216	0.101268	0.0229042	0.159218	0.0225393	0.124689	0.027096	0.165271	0.0197675	0.202355	0.0283527	0.113147	0.405964	0.0533128	0.203986	0.286066	0.452743	0.0354346	0.09173
RASSF2_CpG:96	0.314016	0.139677	0.290421	0.0971311	0.160233	0.14205	0.198032	0.129519	0.066493	0.14487	0.14251	0.125528	0.148826	0.146356	0.252897	0.145102	0.0628196	0.121004	0.126299	0.141925	0.571361	0.137211	0.201282	0.145448	0.0689577	0.14194	0.109692	0.126632	0.289848	0.102835	0.3146	0.114699	0.176335	0.134582	0.152306	0.124517	0.30935	0.130533	0.129833	0.158351	0.377095	0.173346	0.318132	0.108045	0.278683	0.158993	0.12907	0.106756	0.281275
ADAMTS1_CpG:157	0.127765	0.0550425	0.11844	0.0668702	0.125463	0.0821541	0.0541437	0.0551204	0.0215475	0.0595932	0.0739048	0.0875636	0.0666609	0.066809	0.150818	0.0881725	0.0503541	0.0712615	0.0507489	0.0642922	0.0431087	0.0656232	0.0835016	0.071828	0.0930538	0.077422	0.133417	0.0950375	0.4032	0.0519835	0.15791	0.10423	0.0527847	0.0530315	0.0594058	0.101379	0.0637931	0.0589458	0.0521737	0.0712109	0.543275	0.0920203	0.0664115	0.0699359	0.210826	0.0732641	0.0529734	0.0913378	0.153156
ADAMTS1_CpG:17	0.384505	0.0482529	0.0554539	0.0375058	0.0892876	0.0249719	0.0303095	0.039598	0.0566142	0.0573574	0.0371141	0.0700069	0.0473123	0.0442751	0.0524464	0.0442425	0.0453954	0.0443572	0.0365548	0.0507138	0.0441272	0.0310822	0.0615004	0.0563378	0.0611232	0.0823084	0.0638714	0.0453159	0.207232	0.0408547	0.0987288	0.0851623	0.0571969	0.0547031	0.0315216	0.0768896	0.036261	0.0498642	0.0564012	0.062766	0.0799418	0.0496396	0.093933	0.0488367	0.108081	0.062624	0.0782993	0.0542721	0.0518851
HIC2_CpG:128	0.035172	0.0470141	0.0472312	0.0458813	0.0455914	0.0628326	0.0410757	0.0419088	0.0309642	0.0490615	0.0448409	0.0521131	0.038155	0.0427398	0.0487895	0.0423063	0.0491798	0.0564041	0.0499851	0.0468977	0.0546618	0.199828	0.046223	0.039179	0.0428346	0.0545731	0.050992	0.0489228	0.0476656	0.0396476	0.0620036	0.115475	0.0430475	0.050682	0.0439979	0.0555532	0.0471207	0.048669	0.0654512	0.0486843	0.0467353	0.0402318	0.0482284	0.050104	0.0414486	0.0533437	0.0426124	0.042683	0.0506652
MINT25_CpG:85	0.167295	0.0136537	0.0313182	0.0312103	0.0310484	0.0337431	0.0264945	0.0224147	0.0295577	0.0215645	0.021707	0.0181831	0.0320045	0.0164621	0.0298702	0.0240797	0.0322885	0.0261928	0.0197886	0.0363207	0.019012	0.0313929	0.0291086	0.0229853	0.0293132	0.0325811	0.0228754	0.0196011	0.0281019	0.0256619	0.0334194	0.0262765	0.0204214	0.0222913	0.0234438	0.0277484	0.0257097	0.0208698	0.0298733	0.0228446	0.0249284	0.0229814	0.0225199	0.0284149	0.0365217	0.0304566	0.0241955	0.0229768	0.0251862
[truncated: 51 more columns]

## Sheet: BRCA CIMP
CIMP_Region	TCGA-A7-A0D9-T	TCGA-A7-A0D9-NT	TCGA-A7-A13E-T	TCGA-A7-A13E-NT	TCGA-A7-A13F-T	TCGA-A7-A13F-NT	TCGA-A7-A13G-T	TCGA-A7-A13G-NT	TCGA-AC-A23H-T	TCGA-AC-A23H-NT	TCGA-AC-A2FB-T	TCGA-AC-A2FB-NT	TCGA-AC-A2FF-T	TCGA-AC-A2FF-NT	TCGA-AC-A2FG-T	TCGA-AC-A2FG-NT	TCGA-AC-A2FM-T	TCGA-AC-A2FM-NT	TCGA-BH-A0AU-T	TCGA-BH-A0AU-NT	TCGA-BH-A0AZ-T	TCGA-BH-A0AZ-NT	TCGA-BH-A0B3-T	TCGA-BH-A0B3-NT	TCGA-BH-A0B8-T	TCGA-BH-A0B8-NT	TCGA-BH-A0BA-T	TCGA-BH-A0BA-NT	TCGA-BH-A0BC-T	TCGA-BH-A0BC-NT	TCGA-BH-A0BF-T	TCGA-BH-A0BF-NT	TCGA-BH-A0BJ-T	TCGA-BH-A0BJ-NT	TCGA-BH-A0BM-T	TCGA-BH-A0BM-NT	TCGA-BH-A0BS-T	TCGA-BH-A0BS-NT	TCGA-BH-A0BT-T	TCGA-BH-A0BT-NT	TCGA-BH-A0BZ-T	TCGA-BH-A0BZ-NT	TCGA-BH-A0C0-T	TCGA-BH-A0C0-NT	TCGA-BH-A0C3-T	TCGA-BH-A0C3-NT	TCGA-BH-A0DG-T	TCGA-BH-A0DG-NT	TCGA-BH-A0DH-T
PRDM2_CpG:84	0.0163723	0.0154365	0.0135719	0.0188456	0.0357619	0.0177978	0.0232879	0.0236022	0.283093	0.071786	0.0221508	0.0182263	0.0113749	0.0158871	0.0185914	0.0261878	0.0133422	0.0196376	0.0153951	0.0183868	0.0184279	0.0134891	0.0120146	0.0113294	0.0156867	0.0268327	0.00907909	0.0223621	0.0142533	0.022245	0.0197927	0.0202958	0.0211191	0.011342	0.0137416	0.017901	0.01238	0.0194849	0.028945	0.0182242	0.0171783	0.0220558	0.0115888	0.017234	0.0144238	0.0254283	0.0155589	0.0227477	0.044962
PRDM2_CpG:109	0.0564737	0.0705017	0.0482343	0.0442593	0.0510518	0.0497642	0.0519771	0.0361907	0.125876	0.110645	0.058255	0.0435833	0.0364528	0.0480335	0.0360694	0.0504733	0.0501564	0.0439842	0.0490077	0.047881	0.0540683	0.0497738	0.0578633	0.0655689	0.0750691	0.0577782	0.0654338	0.0776537	0.0523417	0.0647974	0.0580781	0.0501293	0.0482076	0.0518155	0.0957451	0.0620604	0.0529417	0.0472732	0.0531173	0.0403449	0.0422242	0.0555086	0.0894003	0.0527134	0.0514372	0.0453318	0.0560495	0.0699153	0.0571237
MLH1_CpG:93	0.023374	0.0259633	0.0316704	0.0265967	0.0350124	0.0285795	0.0311244	0.023813	0.0636283	0.0620573	0.053685	0.0373403	0.0327375	0.0394218	0.0402967	0.0407082	0.0354354	0.034358	0.0317564	0.0335656	0.0446029	0.0321258	0.0307576	0.026066	0.0242035	0.0322621	0.0291933	0.0233527	0.026768	0.0269199	0.0342905	0.0354322	0.0281984	0.0251934	0.0275681	0.028397	0.0309186	0.0354771	0.0446111	0.0263722	0.060846	0.0409269	0.0219612	0.0229546	0.0283397	0.0390982	0.0316682	0.0392607	0.0313667
STOX2_CpG:197	0.037419	0.0871876	0.0572104	0.0889705	0.190647	0.0699404	0.0520937	0.0642234	0.622349	0.110329	0.206358	0.0680154	0.0947372	0.0919303	0.166169	0.0675274	0.423672	0.0554912	0.0710025	0.0620642	0.238987	0.0759553	0.0639716	0.118786	0.497187	0.060793	0.172968	0.0859512	0.129595	0.0744166	0.149107	0.0679354	0.0669143	0.0513001	0.0675366	0.0701379	0.168943	0.0874855	0.0534598	0.0675767	0.0871016	0.0599015	0.350295	0.0826611	0.0763285	0.0786219	0.0968063	0.0696941	0.443882
MINT1_CpG:30	0.111768	0.0267006	0.563504	0.0518752	0.401401	0.040773	0.2108	0.0228504	0.482257	0.0411506	0.207331	0.0558646	0.166392	0.0695719	0.166472	0.0987717	0.534236	0.0728603	0.229702	0.0480501	0.363392	0.0467275	0.266138	0.0325557	0.291722	0.0255356	0.101232	0.0452106	0.174754	0.03672	0.154433	0.0523869	0.0904069	0.0334546	0.107006	0.0327968	0.0403245	0.0515624	0.0917789	0.0583804	0.444867	0.0536152	0.217112	0.063821	0.151897	0.0562565	0.266739	0.0458982	0.225142
MINT1_CpG:148	0.065847	0.0613781	0.0616011	0.0617144	0.232677	0.104576	0.0856519	0.0617493	0.271481	0.155646	0.131477	0.0976994	0.141521	0.113113	0.156606	0.106491	0.285351	0.0743948	0.0849395	0.0740188	0.120631	0.0671689	0.0790996	0.0637397	0.24553	0.0667501	0.178308	0.0851067	0.0762223	0.0678316	0.147049	0.0845522	0.120076	0.0612285	0.0878141	0.0717047	0.1373	0.0873237	0.122813	0.0713291	0.199246	0.0841357	0.171925	0.0699702	0.116417	0.0936296	0.146143	0.0865528	0.375942
EDIL3_CpG:25	0.129332	0.100843	0.0667655	0.147841	0.462665	0.102249	0.0869508	0.102169	0.691721	0.171411	0.185107	0.121642	0.248582	0.104421	0.122283	0.124721	0.094494	0.117824	0.117035	0.091672	0.0925956	0.118185	0.136078	0.142895	0.346378	0.122828	0.681344	0.259445	0.160718	0.112124	0.148632	0.0849841	0.163194	0.0975108	0.206455	0.137663	0.105984	0.10624	0.10589	0.0817458	0.568212	0.0910821	0.444897	0.136218	0.144684	0.107489	0.120057	0.100276	0.485601
EDIL3_CpG:111	0.249143	0.0407412	0.0396336	0.0492012	0.390929	0.0560394	0.0798286	0.0363662	0.678731	0.132113	0.142615	0.0611525	0.113472	0.0722108	0.133823	0.0639438	0.148318	0.0565584	0.104694	0.058899	0.0864744	0.0492674	0.0838725	0.0563206	0.302505	0.0418747	0.150101	0.0910022	0.147054	0.0471967	0.16575	0.0484976	0.0695249	0.0430794	0.0962435	0.0524169	0.0985978	0.0708253	0.0638001	0.0523887	0.0917792	0.0517834	0.291305	0.060061	0.0578361	0.0721153	0.128115	0.0568948	0.564113
LOX_CpG:136	0.0549505	0.0467204	0.0559218	0.0539653	0.175458	0.0611782	0.0675416	0.0598642	0.290994	0.0961352	0.101295	0.0796589	0.0851294	0.0782593	0.0829705	0.0868513	0.0772809	0.0760705	0.0741569	0.072236	0.0970228	0.0636867	0.061953	0.0531404	0.0957084	0.0588247	0.063456	0.0717987	0.11708	0.0549632	0.0884463	0.0627208	0.06259	0.0523451	0.051476	0.0543967	0.0643708	0.0771454	0.0764951	0.0653496	0.0981775	0.0732029	0.132403	0.0568221	0.0771503	0.0741101	0.0762267	0.0768088	0.306639
NEUROG1_CpG:143	0.0785818	0.049107	0.72786	0.0853399	0.507138	0.0732801	0.237664	0.0459638	0.617612	0.124194	0.165998	0.100269	0.175371	0.114102	0.232841	0.125991	0.626735	0.0920018	0.130689	0.107424	0.0995177	0.0793011	0.0890489	0.0872548	0.454507	0.0508271	0.188076	0.10974	0.122361	0.0707751	0.237501	0.097898	0.107533	0.0645577	0.174345	0.090957	0.0805001	0.100853	0.094234	0.111674	0.392117	0.0921569	0.156926	0.0982055	0.078272	0.102896	0.155061	0.0825207	0.364981
HAND1_CpG:145	0.208597	0.058938	0.053459	0.0588205	0.450603	0.069141	0.131982	0.0678664	0.514672	0.134152	0.205969	0.0903864	0.144824	0.0979183	0.155757	0.100657	0.475631	0.0893554	0.0905098	0.0788201	0.280531	0.0732539	0.0905973	0.0744248	0.36003	0.0682243	0.208496	0.0868016	0.155684	0.0706242	0.239877	0.0849816	0.117948	0.058754	0.0793129	0.0818378	0.165379	0.0869071	0.0716351	0.0824401	0.412006	0.0861142	0.192601	0.0826894	0.0923958	0.0824537	0.294571	0.0823386	0.395136
ELMO1_CpG:135	0.11673	0.0525145	0.0527292	0.0572311	0.171631	0.0610173	0.0708276	0.0486924	0.274408	0.126151	0.0779459	0.0681262	0.0708723	0.0729878	0.0918029	0.0773353	0.288132	0.060429	0.0648063	0.0630787	0.0686965	0.0587659	0.0589571	0.0526551	0.102637	0.0566746	0.165718	0.0556315	0.108696	0.055732	0.0652756	0.0808508	0.118893	0.0527231	0.0485865	0.0552459	0.073243	0.0635977	0.0847954	0.0569431	0.340304	0.0632644	0.0519345	0.0543409	0.0832377	0.0878442	0.0626159	0.0710063	0.53613
IGFBP3_CpG:139	0.170885	0.0267482	0.134464	0.0368441	0.431169	0.0416227	0.0404918	0.0274022	0.533439	0.0753181	0.139535	0.0711203	0.0762034	0.0811962	0.175025	0.084662	0.480746	0.0618132	0.183477	0.0853227	0.0701264	0.0368218	0.0432301	0.0461867	0.131794	0.0353303	0.175856	0.0671531	0.053232	0.0337276	0.233614	0.0655608	0.0844367	0.0321382	0.0537382	0.0373509	0.0658777	0.0753575	0.0511299	0.0435745	0.485577	0.0557546	0.238824	0.0555132	0.0876599	0.0581886	0.169597	0.0571226	0.446806
DUSP26_CpG:58	0.0608562	0.0638094	0.0595968	0.0499323	0.146802	0.0401685	0.0433985	0.0385346	0.610829	0.119838	0.10012	0.0568561	0.0674486	0.0665521	0.0533114	0.0475577	0.278201	0.041768	0.0535647	0.0440701	0.0594072	0.0432993	0.0936737	0.0634294	0.395314	0.0540851	0.1455	0.078316	0.0868448	0.0379626	0.214865	0.0434455	0.0522572	0.053196	0.0540282	0.0623253	0.0308718	0.0577088	0.0465127	0.0336086	0.418308	0.0512148	0.188683	0.0598977	0.0531469	0.063441	0.0602262	0.064844	0.228103
CDKN2A_CpG:63	0.0168417	0.0350349	0.0332521	0.023061	0.0606182	0.0311854	0.104159	0.030338	0	0.00451264	0.0546627	0.046434	0.0201595	0.0500864	0.0651749	0.0803477	0.0261177	0.0217961	0.0414174	0.0536085	0.0690456	0.0367639	0.030326	0.0113143	0.845819	0.0552334	0.034805	0.013827	0.0305067	0.0302734	0.0698782	0.109022	0.0361142	0.0323534	0.177551	0.0308972	0.0393745	0.0601542	0.127223	0.0290516	0.046495	0.0603617	0.0295197	0.0349099	0.06119	0.127525	0.049592	0.0918145	0.535823
CDKN2A_CpG:176	0.110657	0.0719641	0.114691	0.0754741	0.0883783	0.0823687	0.263945	0.0555116	0.234257	0.137988	0.103829	0.0856265	0.0930822	0.121831	0.124531	0.0972908	0.0850408	0.0838744	0.108498	0.0937423	0.0826706	0.0739474	0.110892	0.0709131	0.222326	0.0654488	0.0883655	0.0814732	0.0998229	0.060288	0.113172	0.104373	0.0787698	0.0642284	0.104325	0.0763418	0.0778993	0.0952625	0.0988662	0.150441	0.107312	0.0975319	0.0899692	0.0868575	0.0712833	0.0957319	0.0985638	0.0853212	0.139771
MGMT_CpG:75	0.0251391	0.0287708	0.0331348	0.0345007	0.0753874	0.0504975	0.0392849	0.0230765	0.168539	0.0471062	0.0594441	0.0303763	0.0392587	0.0443238	0.0424044	0.0416669	0.0804745	0.0268455	0.0398791	0.0319825	0.0357236	0.0254109	0.0474544	0.0303034	0.0448595	0.0334624	0.0597581	0.032814	0.0415889	0.0541294	0.0747178	0.0494212	0.0409491	0.0250155	0.0839698	0.0294707	0.0288846	0.0428423	0.0500303	0.028268	0.1632	0.0933251	0.0424297	0.0290985	0.0392362	0.0468142	0.0614629	0.0754887	0.0398547
MINT17_CpG:90	0.037877	0.0316837	0.0316056	0.0342312	0.230051	0.043678	0.0331254	0.0387539	0.0706635	0.07517	0.0679209	0.0534952	0.0430473	0.0624951	0.0545994	0.0681868	0.195426	0.0392644	0.0528411	0.0529441	0.0407191	0.0378219	0.0719077	0.0366607	0.0752447	0.0381241	0.0528146	0.0422112	0.0483385	0.0426271	0.0582845	0.0593466	0.0426282	0.0375745	0.044471	0.0454808	0.0384229	0.047479	0.0509552	0.0460506	0.227616	0.06026	0.0740554	0.0399431	0.0546932	0.0521871	0.0452718	0.0494339	0.0978711
MINT17_CpG:73	0.0569844	0.0499523	0.0394883	0.0435025	0.202542	0.0435347	0.0544551	0.03643	0.0750687	0.067087	0.0599164	0.0572035	0.041966	0.0505424	0.05191	0.0570959	0.0430257	0.036192	0.0490288	0.0478552	0.0417495	0.0446877	0.02532	0.0525991	0.0469632	0.0428288	0.0423989	0.0417128	0.0574536	0.0576417	0.0585616	0.050881	0.0537407	0.0275699	0.0429922	0.0449014	0.0504273	0.04851	0.0553397	0.0447429	0.189497	0.047294	0.0515169	0.0287246	0.0376262	0.0575793	0.0457096	0.0494823	0.0520027
CHFR_CpG:91	0.0228948	0.0229403	0.025915	0.02422	0.0291119	0.0218737	0.0290467	0.0145324	0.0448707	0.0466488	0.0242855	0.0213948	0.022373	0.0306138	0.0279119	0.0294581	0.0239855	0.0235798	0.0231145	0.0242196	0.0285965	0.0287978	0.0208721	0.0240627	0.0262927	0.0237887	0.0211755	0.0263835	0.0228891	0.0228772	0.0271033	0.0310051	0.0207758	0.0180871	0.0229466	0.0288786	0.0214233	0.0295012	0.0320778	0.0208975	0.0247334	0.0245615	0.0216675	0.0180853	0.0210338	0.029451	0.0223065	0.0328363	0.0208939
THBS1_CpG:109	0.0582618	0.0556444	0.0512716	0.0584157	0.0443182	0.0675952	0.0571966	0.0636486	0.109092	0.127096	0.0819214	0.0631724	0.0661308	0.0723161	0.0528315	0.071516	0.0488439	0.0623095	0.0592077	0.0619891	0.0617563	0.0502658	0.0710291	0.0623343	0.0590697	0.070448	0.0612785	0.059116	0.0504029	0.0557622	0.0686761	0.0637022	0.0598994	0.0665453	0.057102	0.0572805	0.0484982	0.0615374	0.0690935	0.0543033	0.0648026	0.0592812	0.0796347	0.0527555	0.051738	0.0689871	0.0651309	0.0652088	0.0698348
CRABP1_CpG:36	0.0693935	0.0491824	0.0299242	0.0330299	0.392245	0.0447037	0.0406538	0.0396328	0.562565	0.13557	0.100211	0.0566315	0.0992177	0.0768481	0.0761504	0.0512341	0.328745	0.05026	0.0747747	0.0413376	0.298592	0.04168	0.0528485	0.0456766	0.180772	0.0373068	0.0528143	0.0566499	0.0670482	0.0335967	0.0564094	0.0278234	0.0710331	0.0313945	0.0675497	0.0552311	0.0798813	0.045297	0.0691011	0.0374935	0.259141	0.0851143	0.25392	0.043951	0.0519729	0.0403578	0.181253	0.0524541	0.365672
SOCS1_CpG:202	0.159774	0.120616	0.0625238	0.109705	0.193452	0.11883	0.0930142	0.110609	0.142013	0.132378	0.121723	0.117759	0.127029	0.107795	0.129066	0.138881	0.223842	0.0971584	0.121645	0.106405	0.099953	0.0904207	0.0781221	0.102991	0.2334	0.1351	0.130557	0.0998389	0.119329	0.115265	0.131055	0.124702	0.124688	0.101908	0.144959	0.0908301	0.0949611	0.104205	0.233948	0.109181	0.121897	0.122693	0.116166	0.101358	0.109685	0.125326	0.0924834	0.106342	0.195799
MINT31_CACNA1G_CpG:249	0.0579209	0.0584486	0.227496	0.0722447	0.187053	0.079709	0.168952	0.0693893	0.613235	0.17423	0.148736	0.107205	0.152144	0.0987552	0.137842	0.11939	0.275926	0.0976838	0.129237	0.0966269	0.145473	0.0779267	0.0795508	0.0834307	0.180322	0.0654909	0.140566	0.082899	0.177436	0.0874989	0.171113	0.0844391	0.116579	0.07703	0.147599	0.100764	0.115391	0.0987446	0.0946607	0.0961329	0.174104	0.0944712	0.259226	0.090691	0.130153	0.0926511	0.235514	0.0949804	0.19594
CACNA1G_CpG:249	0.0679667	0.0195246	0.597794	0.126041	0.265	0.0570995	0.292459	0.0249693	0.61959	0.285309	0.321311	0.146026	0.0870845	0.0924881	0.324194	0.210242	0.684568	0.189367	0.119523	0.274132	0.399286	0.187639	0.0129052	0.132461	0.236758	0.0268778	0.268295	0.155505	0.108444	0.148093	0.0692034	0.129204	0.116486	0.150812	0.417385	0.0622132	0.396123	0.353676	0.0528723	0.160532	0.612215	0.0928292	0.544905	0.138131	0.0385617	0.240741	0.493942	0.0920041	0.534393
RASSF2_CpG:96	0.0884262	0.0704574	0.0494505	0.0797545	0.181734	0.080137	0.18913	0.105097	0.726879	0.16344	0.112584	0.0882038	0.12559	0.0828215	0.197926	0.0875433	0.387955	0.0939415	0.164371	0.0873877	0.219426	0.0765141	0.120728	0.0702498	0.331599	0.0969445	0.119656	0.0726305	0.131027	0.0927021	0.175703	0.068607	0.0933177	0.0708252	0.0659657	0.0873986	0.171246	0.0815474	0.0630932	0.0883001	0.190219	0.079301	0.17915	0.0802874	0.191893	0.0748858	0.170651	0.100397	0.322531
ADAMTS1_CpG:157	0.065769	0.0332551	0.0479943	0.034963	0.227355	0.0378631	0.0553779	0.028108	0.129246	0.129044	0.113598	0.0459207	0.0757709	0.0620487	0.0731903	0.0714205	0.403945	0.0449279	0.0637741	0.0474654	0.116762	0.0375494	0.0704024	0.0477086	0.149007	0.035086	0.192164	0.0674691	0.060864	0.0443222	0.0726874	0.0368783	0.117361	0.0332409	0.04255	0.0337644	0.146635	0.071214	0.0746612	0.035302	0.367331	0.0511189	0.155814	0.0484974	0.168209	0.05214	0.121588	0.0515797	0.447056
ADAMTS1_CpG:17	0.0986217	0.0398441	0.0514819	0.0724008	0.277556	0.0702261	0.0419262	0.036876	0.419094	0.135507	0.0966677	0.0559959	0.0669569	0.0970077	0.0665286	0.0951562	0.138466	0.0698639	0.0720404	0.0835997	0.0730148	0.0817527	0.106686	0.0639575	0.071011	0.0611185	0.130761	0.0621558	0.0680082	0.0453843	0.0687746	0.0738527	0.0870464	0.0297964	0.0798652	0.056408	0.181771	0.0763202	0.129502	0.0491445	0.357286	0.09986	0.191999	0.0712548	0.0566519	0.0795286	0.0583135	0.0758653	0.552632
HIC2_CpG:128	0.0340639	0.0415128	0.0456417	0.0547492	0.0485919	0.0413934	0.0422903	0.0386324	0.355236	0.113262	0.0828766	0.0556761	0.0510647	0.0499351	0.0541961	0.0580182	0.0483232	0.0513662	0.0452633	0.0452036	0.0468604	0.0453187	0.0464081	0.0451465	0.0453308	0.040695	0.0349201	0.0567096	0.0406077	0.0364982	0.0470283	0.0429009	0.0358318	0.0409731	0.0401259	0.0407684	0.043283	0.0505361	0.050964	0.0418076	0.0476798	0.0593016	0.0368138	0.0424251	0.0277111	0.0597193	0.0338072	0.0495119	0.0587211
MINT25_CpG:85	0.0210417	0.0235042	0.0222732	0.0234256	0.043787	0.0249503	0.0404662	0.0231059	0.0624975	0.0530637	0.0249341	0.0245578	0.0320985	0.02959	0.0301917	0.0307147	0.137848	0.0251605	0.04087	0.0257498	0.0288749	0.0243696	0.024922	0.0199047	0.0309712	0.0280491	0.422009	0.0319169	0.0356461	0.0241078	0.030699	0.0342523	0.0275259	0.0219153	0.0273267	0.0261515	0.033046	0.0308824	0.0425401	0.0280157	0.0314379	0.0210646	0.0238292	0.0230801	0.384677	0.0297005	0.0338612	0.031763	0.0240268
[truncated: 135 more columns]

## Sheet: COAD CIMP
CIMP_Region	TCGA-A6-2671-T	TCGA-A6-2671-NT	TCGA-A6-2675-T	TCGA-A6-2675-NT	TCGA-A6-2679-T	TCGA-A6-2679-NT	TCGA-A6-2680-T	TCGA-A6-2680-NT	TCGA-A6-2681-T	TCGA-A6-2681-NT	TCGA-A6-2682-T	TCGA-A6-2682-NT	TCGA-A6-2684-T	TCGA-A6-2684-NT	TCGA-A6-2685-T	TCGA-A6-2685-NT	TCGA-A6-2686-T	TCGA-A6-2686-NT	TCGA-A6-4107-T	TCGA-A6-4107-NT	TCGA-A6-5667-T	TCGA-A6-5667-NT	TCGA-AA-3488-T	TCGA-AA-3488-NT	TCGA-AA-3492-T	TCGA-AA-3492-NT	TCGA-AA-3494-T	TCGA-AA-3494-NT	TCGA-AA-3495-T	TCGA-AA-3495-NT	TCGA-AA-3502-T	TCGA-AA-3502-NT	TCGA-AA-3506-T	TCGA-AA-3506-NT	TCGA-AA-3509-T	TCGA-AA-3509-NT	TCGA-AA-3510-T	TCGA-AA-3510-NT	TCGA-AA-3655-T	TCGA-AA-3655-NT	TCGA-AA-3660-T	TCGA-AA-3660-NT	TCGA-AA-3663-T	TCGA-AA-3663-NT	TCGA-AA-3697-T	TCGA-AA-3697-NT	TCGA-AA-3712-T	TCGA-AA-3712-NT	TCGA-AA-3713-T
PRDM2_CpG:84	0.0164286	0.0267887	0.0187405	0.0248781	0.0156732	0.0192232	0.0197252	0.0159388	0.0231855	0.0163838	0.0126031	0.0191717	0.0209941	0.0197392	0.0304947	0.0190993	0.266995	0.0181765	0.0171914	0.0229924	0.00913194	0.0118577	0.0225958	0.0270233	0.534557	0.0242806	0.0149998	0.0216323	0.027802	0.02869	0.0190932	0.0201379	0.0222014	0.029483	0.0206418	0.0231266	0.0252379	0.0203438	0.0124396	0.0169052	0.0254368	0.0201656	0.487695	0.00896078	0.0104816	0.0202119	0.0185056	0.0113287	0.254722
PRDM2_CpG:109	0.0492493	0.0404514	0.0362531	0.0458154	0.0391726	0.0466954	0.0406684	0.0284253	0.0426054	0.0396213	0.0393896	0.0451036	0.0424479	0.0376158	0.0426466	0.0351014	0.0370407	0.0400519	0.0521553	0.036944	0.0334476	0.0283561	0.0392851	0.0354334	0.0433764	0.0338927	0.0379626	0.0598052	0.0450089	0.0367257	0.0414644	0.0323586	0.0486334	0.045	0.0365084	0.0398352	0.0525407	0.0304419	0.0391621	0.034613	0.0413178	0.0338338	0.155974	0.0208075	0.0428278	0.0517335	0.0418787	0.0523587	0.025948
MLH1_CpG:93	0.0364833	0.0336768	0.0255061	0.0316612	0.0304019	0.0383246	0.0303583	0.0307956	0.0410287	0.0351941	0.0257507	0.0320455	0.0360105	0.0355844	0.0364478	0.0334322	0.456086	0.0376824	0.0301463	0.0360047	0.0276856	0.0234897	0.0304912	0.0361406	0.610696	0.0285679	0.0371131	0.0321053	0.0465938	0.0369864	0.0319787	0.0297831	0.033538	0.0372266	0.0444052	0.0305079	0.0336655	0.0263134	0.0343802	0.0245045	0.17982	0.0299982	0.58644	0.154091	0.0348878	0.0318073	0.0283519	0.0267706	0.37704
STOX2_CpG:197	0.0996064	0.0831451	0.105834	0.109534	0.490677	0.0955587	0.517927	0.066157	0.462885	0.0692496	0.21572	0.0903196	0.267139	0.0688606	0.0672361	0.0756438	0.556574	0.0773389	0.646394	0.0663016	0.110563	0.0586765	0.525857	0.0846408	0.692145	0.0803456	0.0675392	0.0787899	0.474557	0.0746954	0.679135	0.114057	0.534093	0.0952514	0.592626	0.0686464	0.285616	0.0911778	0.407604	0.0628409	0.513434	0.0869849	0.533723	0.0661963	0.300702	0.0834737	0.419906	0.0736928	0.496879
MINT1_CpG:30	0.29147	0.221041	0.0578933	0.0658527	0.257122	0.10943	0.143532	0.0836626	0.433615	0.14947	0.383779	0.163945	0.235698	0.175905	0.0363547	0.0660887	0.342385	0.151441	0.545481	0.0999206	0.146982	0.046745	0.287511	0.109818	0.535223	0.0891162	0.0355296	0.0989344	0.248644	0.184138	0.195277	0.151057	0.204994	0.146944	0.560486	0.0729932	0.417375	0.129601	0.112026	0.0596042	0.211435	0.0676747	0.410365	0.0863024	0.487052	0.116223	0.0459597	0.123987	0.305942
MINT1_CpG:148	0.0835646	0.0962203	0.0719149	0.0869448	0.193844	0.12632	0.0933242	0.0814975	0.0965173	0.0932499	0.0994853	0.119664	0.0929135	0.0953861	0.0948697	0.0876528	0.536176	0.0922956	0.0854223	0.0906932	0.124526	0.0714429	0.0775929	0.0950841	0.650805	0.0903309	0.223168	0.0913487	0.145223	0.0986403	0.234562	0.115495	0.46518	0.105021	0.0963972	0.0809061	0.0850768	0.111693	0.0760774	0.0710609	0.253551	0.0974613	0.454691	0.0744137	0.0862194	0.101043	0.217515	0.0907272	0.514194
EDIL3_CpG:25	0.0782676	0.104468	0.105508	0.0972007	0.524105	0.113094	0.37867	0.0977904	0.385913	0.0966403	0.471923	0.113189	0.094021	0.0784978	0.0966496	0.0737251	0.50945	0.0784461	0.56115	0.082508	0.0779795	0.050543	0.0625964	0.0978177	0.697868	0.115223	0.0718282	0.097797	0.500893	0.0947467	0.209443	0.122102	0.0902765	0.106072	0.061609	0.107734	0.0947264	0.130605	0.0971923	0.0921301	0.138243	0.101192	0.286677	0.0904329	0.0774258	0.0990464	0.0679878	0.0913747	0.576873
EDIL3_CpG:111	0.117468	0.0955891	0.144492	0.0623604	0.506093	0.123195	0.479364	0.0940368	0.425358	0.084302	0.268257	0.134986	0.503802	0.0758881	0.0679273	0.0726179	0.519758	0.0749895	0.638082	0.0801998	0.35418	0.0574481	0.327051	0.0934055	0.64689	0.0928495	0.0599904	0.0969996	0.453719	0.0896399	0.388268	0.13391	0.521339	0.10732	0.164292	0.0645293	0.0960858	0.120727	0.309261	0.0618978	0.534161	0.0834732	0.633975	0.0572245	0.0929535	0.0797671	0.124716	0.071071	0.433231
LOX_CpG:136	0.0619299	0.0837681	0.0589884	0.0838956	0.0896186	0.102097	0.0679247	0.0740725	0.0764808	0.0771216	0.0536612	0.101211	0.0722511	0.081176	0.0781842	0.0737901	0.477466	0.0807351	0.0904017	0.0763793	0.0594697	0.0647776	0.0603422	0.0835021	0.626899	0.077122	0.0690304	0.0729806	0.0823209	0.0853439	0.0758827	0.0912398	0.0684843	0.090845	0.0752455	0.0713417	0.0696282	0.105903	0.0819867	0.0680896	0.0657208	0.0763206	0.402589	0.0643808	0.0743188	0.0769898	0.059586	0.0715999	0.425249
NEUROG1_CpG:143	0.45531	0.157499	0.241091	0.123806	0.534969	0.155174	0.173344	0.081983	0.392906	0.0955886	0.0951107	0.151744	0.0828183	0.106765	0.0942834	0.107329	0.551088	0.114886	0.611566	0.0986241	0.144638	0.0802647	0.184738	0.12423	0.679282	0.116252	0.14438	0.115711	0.198487	0.117554	0.343834	0.141904	0.505622	0.12569	0.500451	0.0898741	0.311654	0.146945	0.142466	0.100307	0.288716	0.121089	0.537733	0.0780738	0.131567	0.118694	0.120951	0.10487	0.412468
HAND1_CpG:145	0.307136	0.166703	0.0945444	0.127948	0.283354	0.140812	0.177131	0.0798579	0.115109	0.099999	0.18393	0.13925	0.202091	0.105435	0.146249	0.169281	0.429939	0.120026	0.541475	0.111729	0.127821	0.133864	0.0876382	0.141941	0.632811	0.113336	0.089784	0.12977	0.291937	0.121695	0.457841	0.138688	0.175783	0.116321	0.137649	0.109444	0.261506	0.132127	0.268638	0.117034	0.191133	0.143299	0.416011	0.100884	0.114119	0.134388	0.252581	0.1373	0.366592
ELMO1_CpG:135	0.0630955	0.0581276	0.126296	0.0839877	0.584756	0.0697331	0.626326	0.124819	0.451407	0.0681523	0.0785267	0.0674701	0.36911	0.0590621	0.138501	0.066173	0.506119	0.0767358	0.472571	0.0642765	0.438992	0.0807753	0.465428	0.0884773	0.671552	0.0522997	0.0721639	0.0655911	0.430346	0.075427	0.768615	0.0604585	0.552936	0.069087	0.0704363	0.0638666	0.150856	0.0610051	0.193035	0.0578519	0.651253	0.0865655	0.656462	0.0491406	0.122386	0.0642696	0.202509	0.0658832	0.501552
IGFBP3_CpG:139	0.147623	0.113564	0.192135	0.100724	0.426664	0.126564	0.334451	0.042712	0.337626	0.114851	0.128878	0.123475	0.372216	0.144215	0.178688	0.0642326	0.464099	0.14984	0.652483	0.0866709	0.491319	0.0563073	0.184868	0.0978298	0.559259	0.16009	0.140917	0.10784	0.609594	0.169566	0.226744	0.115384	0.181721	0.115712	0.524201	0.0775293	0.437415	0.158348	0.279147	0.0732137	0.522456	0.0892438	0.367195	0.0718519	0.162414	0.100783	0.376276	0.100788	0.42431
DUSP26_CpG:58	0.626455	0.0932678	0.0522227	0.0501892	0.544128	0.113349	0.0782746	0.0423981	0.201265	0.0713362	0.0468738	0.113981	0.0691582	0.0856762	0.167422	0.0825733	0.609943	0.0781337	0.677373	0.0797476	0.034321	0.0470474	0.0651464	0.0776945	0.719839	0.0932066	0.0704152	0.0960244	0.494286	0.0833307	0.348741	0.119351	0.362372	0.0936867	0.0395881	0.0790811	0.53574	0.123382	0.472574	0.0499805	0.584101	0.0843889	0.734165	0.0501429	0.073813	0.104462	0.283849	0.0695311	0.564589
CDKN2A_CpG:63	0.52885	0.0844854	0.0174076	0.0272727	0.579406	0.0777008	0.5572	0.0394724	0.430889	0.0543396	0.0254231	0.0819766	0.0463559	0.0708751	0.0526316	0.0493649	0.632758	0.0742824	0.105643	0.0530242	0.00313934	0.00902335	0.281525	0.0787365	0.762702	0.0578963	0.0601058	0.0561106	0.60645	0.0761693	0.587532	0.0885271	0.0712906	0.0591018	0.06347	0.026639	0.112561	0.0770864	0.472115	0	0.0506377	0.0324981	0.785681	0.0119134	0.0388125	0.0370131	0.261881	0.017733	0.503574
CDKN2A_CpG:176	0.139152	0.0983887	0.0905148	0.111365	0.118233	0.0976879	0.0781357	0.109808	0.0938601	0.0866364	0.103702	0.0904116	0.107318	0.0930067	0.0946982	0.100928	0.104245	0.0777824	0.153609	0.0700943	0.126594	0.0924332	0.116563	0.0995515	0.551867	0.0786491	0.0797062	0.0862113	0.107973	0.0785053	0.142213	0.0713095	0.138499	0.0894115	0.137886	0.079422	0.0775835	0.0972947	0.0766128	0.113823	0.182895	0.117572	0.0725924	0.074668	0.121933	0.105298	0.132652	0.0959861	0.590934
MGMT_CpG:75	0.0354726	0.17247	0.103875	0.177707	0.213012	0.115836	0.15326	0.147845	0.0515073	0.100533	0.0415728	0.10316	0.545835	0.0987902	0.0769246	0.093105	0.521765	0.140963	0.528176	0.0743936	0.02885	0.0654634	0.516445	0.140775	0.216203	0.118771	0.0354349	0.0939146	0.140235	0.102597	0.21602	0.0835483	0.26834	0.102003	0.052744	0.097057	0.0765026	0.0974286	0.0316888	0.0774569	0.114129	0.106406	0.131017	0.0699813	0.0365796	0.0940009	0.0514101	0.108938	0.322949
MINT17_CpG:90	0.0528561	0.0494262	0.0500111	0.0675886	0.182608	0.0605062	0.0854038	0.0515068	0.113833	0.0559596	0.0565979	0.067256	0.0511797	0.0472818	0.0545759	0.053966	0.137778	0.0547612	0.0760043	0.0555545	0.0351977	0.0326324	0.0425274	0.0509858	0.322742	0.0464572	0.0617405	0.0441094	0.0521487	0.0578025	0.0488818	0.0562819	0.0631561	0.0548503	0.0659804	0.0442263	0.0820133	0.0468263	0.0482459	0.0346407	0.101312	0.0361386	0.0495964	0.0404696	0.0473627	0.0472355	0.0717827	0.0353152	0.243845
MINT17_CpG:73	0.0534776	0.041723	0.0411554	0.08611	0.146747	0.0559688	0.0474539	0.0490084	0.27716	0.0454811	0.0439597	0.0410741	0.110257	0.0425833	0.0554496	0.0534245	0.163439	0.0477817	0.158785	0.0476248	0.0381326	0.0311724	0.0594713	0.0569678	0.459059	0.0332318	0.0516964	0.045363	0.0721426	0.0533658	0.0553643	0.0429556	0.0490269	0.0558206	0.0622005	0.0477542	0.0557342	0.0442637	0.113947	0.0341197	0.0495721	0.0414461	0.0596712	0.0322395	0.0504945	0.0407903	0.0433377	0.0380971	0.330104
CHFR_CpG:91	0.249696	0.0380175	0.150896	0.0589578	0.0264904	0.0297502	0.529568	0.0272329	0.0562696	0.0259336	0.0233422	0.024586	0.0277923	0.0329925	0.0253989	0.0273573	0.519004	0.0433317	0.258258	0.0276642	0.167109	0.0161123	0.0505901	0.026082	0.622741	0.0345988	0.0266806	0.0278019	0.435937	0.0329794	0.720749	0.0256513	0.247803	0.0350835	0.0264621	0.0224901	0.0487917	0.0244204	0.0250958	0.0193424	0.423995	0.0247632	0.541252	0.0139402	0.520297	0.0320433	0.198586	0.0179894	0.345875
THBS1_CpG:109	0.049331	0.0689365	0.0489074	0.079595	0.0852217	0.0891234	0.0617254	0.05276	0.0667554	0.0660234	0.0538522	0.088587	0.0596554	0.0653771	0.0645879	0.0577943	0.586969	0.0661668	0.0556408	0.0616642	0.0437271	0.048387	0.0495014	0.0753046	0.0537442	0.0664741	0.0548307	0.0690431	0.0715764	0.0654384	0.524014	0.0878152	0.0599061	0.0784418	0.0546768	0.0570021	0.0700815	0.0785961	0.0529471	0.0601369	0.050752	0.0659086	0.143069	0.0549163	0.0652733	0.0761225	0.0446392	0.0577822	0.281332
CRABP1_CpG:36	0.0906539	0.0902707	0.0265992	0.0708882	0.0981439	0.11218	0.0523879	0.0446878	0.116131	0.0683166	0.0502563	0.0840733	0.142423	0.0769571	0.0672618	0.0610138	0.640286	0.0765051	0.591759	0.0616322	0.0278445	0.0370895	0.0429337	0.0753096	0.749477	0.0743886	0.116659	0.0714009	0.390015	0.0922577	0.0682407	0.0970262	0.0769177	0.0756777	0.164951	0.0531863	0.344436	0.108536	0.0882916	0.0609424	0.0323986	0.0902553	0.567674	0.0386398	0.0582418	0.0886638	0.050883	0.0549492	0.571967
SOCS1_CpG:202	0.0928359	0.101491	0.0988396	0.114078	0.16215	0.0910118	0.0962217	0.0924125	0.0936587	0.0844326	0.110939	0.0977582	0.0944638	0.093743	0.107905	0.108933	0.200379	0.0954117	0.114925	0.0983486	0.166857	0.0893264	0.0973436	0.112667	0.0666281	0.0928378	0.113968	0.098231	0.149773	0.100706	0.191647	0.0907686	0.0893792	0.100983	0.115689	0.0969671	0.0993907	0.0937708	0.10581	0.0997868	0.104165	0.0933719	0.205953	0.0887174	0.0981342	0.0976591	0.186703	0.0899375	0.179911
MINT31_CACNA1G_CpG:249	0.161492	0.0998294	0.0989102	0.0981901	0.116749	0.0976119	0.104693	0.0786724	0.103895	0.0844876	0.0827458	0.0926065	0.104208	0.0819753	0.103591	0.0908052	0.183526	0.0899445	0.268857	0.0869791	0.110875	0.0734322	0.10522	0.0952493	0.356415	0.084607	0.0859327	0.0894751	0.0977511	0.0962725	0.110211	0.0893344	0.0820251	0.0922869	0.120644	0.0845343	0.0963606	0.0818561	0.112386	0.0932593	0.171604	0.0925693	0.213678	0.0737895	0.0872206	0.0903791	0.0944265	0.0910765	0.243753
CACNA1G_CpG:249	0.0808297	0.0504576	0.137075	0.0399852	0.543748	0.0997141	0.0264406	0.0429339	0.533506	0.0591588	0.0231251	0.0964689	0.192471	0.0723056	0.0366252	0.0442432	0.594937	0.100271	0.615551	0.0843538	0.0308241	0.0144834	0.0368453	0.0556709	0.642848	0.0382235	0.232716	0.0536096	0.225146	0.0753591	0.0579216	0.124628	0.417037	0.0750435	0.0416223	0.0253959	0.0515736	0.0892582	0.0310345	0.0259387	0.0744862	0.0613435	0.42375	0.0436767	0.0250326	0.0534018	0.0303883	0.0308732	0.526924
RASSF2_CpG:96	0.402934	0.110737	0.306295	0.134085	0.498225	0.0871073	0.613504	0.10231	0.513545	0.083473	0.234334	0.0816675	0.274882	0.0769588	0.152075	0.0784675	0.604885	0.110129	0.670879	0.105087	0.277326	0.0772462	0.406776	0.109625	0.694153	0.0895641	0.229951	0.0941073	0.53247	0.103265	0.669235	0.0865846	0.501505	0.104111	0.0876442	0.104511	0.229506	0.0936125	0.289499	0.0978706	0.516223	0.0806918	0.605099	0.0883439	0.197056	0.0936056	0.205919	0.0993888	0.485458
ADAMTS1_CpG:157	0.531621	0.0805525	0.0919492	0.133337	0.55696	0.106686	0.589217	0.0802203	0.53986	0.0794703	0.179182	0.105649	0.436226	0.0811451	0.0598265	0.0712221	0.521938	0.0734883	0.641294	0.0715284	0.46622	0.0524722	0.51359	0.0856163	0.667114	0.101808	0.047594	0.0872014	0.49212	0.0963313	0.753515	0.118538	0.538472	0.10447	0.261881	0.0705904	0.150741	0.0989652	0.615999	0.0764061	0.451329	0.0799278	0.58422	0.0723098	0.523624	0.0910541	0.139904	0.0897334	0.460757
ADAMTS1_CpG:17	0.478354	0.0886092	0.140047	0.0353756	0.553002	0.108004	0.55903	0.064176	0.334755	0.0784433	0.0674606	0.0885763	0.0892352	0.0781335	0.0660533	0.0749584	0.525554	0.0635988	0.699455	0.0667351	0.199903	0.038802	0.0621653	0.0691352	0.7328	0.0731178	0.0829144	0.0711176	0.500716	0.0687954	0.769488	0.103888	0.454671	0.0888452	0.053273	0.0595922	0.263736	0.0820723	0.30231	0.0336256	0.51758	0.0582563	0.314767	0.0548419	0.0721416	0.0564754	0.03476	0.0546818	0.321475
HIC2_CpG:128	0.0463788	0.0448887	0.0474264	0.0337081	0.0457149	0.0446685	0.0353143	0.046837	0.056005	0.0467967	0.0445834	0.0482976	0.043306	0.0380389	0.0444838	0.039517	0.037368	0.049701	0.0412434	0.0478477	0.0506275	0.0480928	0.0473938	0.0400949	0.0437214	0.0439907	0.0540081	0.0433762	0.0516319	0.0558678	0.0414582	0.0558799	0.0441743	0.0468158	0.0544022	0.0396354	0.0428043	0.0384657	0.0520397	0.0622115	0.0487652	0.0508091	0.0440381	0.0332037	0.0482755	0.0578351	0.0492212	0.0596557	0.0793269
MINT25_CpG:85	0.0281406	0.0246959	0.0224451	0.0541439	0.0256573	0.028881	0.0963888	0.0216945	0.0308561	0.030967	0.269383	0.0319395	0.035201	0.0252172	0.0345616	0.0235063	0.027616	0.0275596	0.0278424	0.0290983	0.0322785	0.0151098	0.0380123	0.0319141	0.0311856	0.0238377	0.0323381	0.0293053	0.0348807	0.0280645	0.0316241	0.0310507	0.107329	0.0274735	0.0704042	0.0320259	0.028744	0.0259472	0.0277967	0.021425	0.180102	0.0264064	0.424671	0.0186642	0.549548	0.0260531	0.0297612	0.0187602	0.0215413
[truncated: 31 more columns]

## Sheet: LUAD CIMP
CIMP_Region	TCGA-05-5420-T	TCGA-05-5420-NT	TCGA-38-4631-T	TCGA-38-4631-NT	TCGA-38-4632-T	TCGA-38-4632-NT	TCGA-44-2656-T	TCGA-44-2656-NT	TCGA-44-2665-T	TCGA-44-2665-NT	TCGA-44-2668-T	TCGA-44-2668-NT	TCGA-44-5643-T	TCGA-44-5643-NT	TCGA-44-5645-T	TCGA-44-5645-NT	TCGA-44-6144-T	TCGA-44-6144-NT	TCGA-44-6145-T	TCGA-44-6145-NT	TCGA-44-6146-T	TCGA-44-6146-NT	TCGA-44-6147-T	TCGA-44-6147-NT	TCGA-44-6148-T	TCGA-44-6148-NT	TCGA-44-6778-T	TCGA-44-6778-NT	TCGA-49-4488-T	TCGA-49-4488-NT	TCGA-49-6745-T	TCGA-49-6745-NT	TCGA-50-5066-T	TCGA-50-5066-02	TCGA-50-5930-T	TCGA-50-5930-NT	TCGA-50-5931-T	TCGA-50-5931-NT	TCGA-50-5932-T	TCGA-50-5932-NT	TCGA-50-5933-T	TCGA-50-5933-NT	TCGA-50-5935-T	TCGA-50-5935-NT	TCGA-50-5936-T	TCGA-50-5936-NT	TCGA-50-5939-T	TCGA-50-5939-NT	TCGA-50-5946-T
PRDM2_CpG:84	0.0113674	0.0306896	0.00580789	0.0278353	0.028586	0.0243622	0.0738918	0.0285777	0.0425199	0.0325622	0.0267044	0.0252033	0.0083425	0.0326938	0.00926443	0.0305223	0.0138214	0.0266993	0.0181369	0.0294658	0.0920246	0.0312683	0.0161399	0.0284443	0.033605	0.0300222	0.0131368	0.0248698	0.0161734	0.0284847	0.347525	0.0391563	0.0163931	0.0131176	0.00902234	0.0206184	0.0109416	0.0354797	0.0125839	0.0367816	0.0365826	0.0318125	0.0722844	0.0389343	0.0324456	0.0253513	0.0169878	0.0379781	0.0328013
PRDM2_CpG:109	0.0318403	0.0399574	0.0416494	0.047175	0.051785	0.0405167	0.0671325	0.0543294	0.0784611	0.0553598	0.0634822	0.0572813	0.0311631	0.0425473	0.0215159	0.0337625	0.0381196	0.0257982	0.0391745	0.0373565	0.0415557	0.0228635	0.0402691	0.0415081	0.0311167	0.0412833	0.0334497	0.0261704	0.0429723	0.0290822	0.0378526	0.0407863	0.0365419	0.0364077	0.038552	0.0410752	0.0477317	0.0348126	0.0366773	0.0386572	0.0486189	0.0581758	0.0428214	0.0407152	0.0306892	0.0381321	0.0254164	0.0302774	0.0453045
MLH1_CpG:93	0.0249866	0.0281848	0.0305542	0.0311912	0.0289589	0.0306013	0.0399804	0.0433533	0.0480465	0.0478934	0.0399494	0.0502961	0.0282984	0.0312549	0.0210403	0.0280971	0.0291502	0.0239056	0.0262073	0.02704	0.0313373	0.0244584	0.0257491	0.0254291	0.0304789	0.0340033	0.0258489	0.0235148	0.0319801	0.0209745	0.0318792	0.0298157	0.0269326	0.0335004	0.0295675	0.027373	0.0215439	0.0286264	0.0235073	0.0321682	0.0265125	0.035294	0.0293157	0.0260676	0.0365921	0.0274845	0.0219872	0.0272952	0.0284476
STOX2_CpG:197	0.0846239	0.0907215	0.0969116	0.0887231	0.220275	0.0798292	0.270568	0.0820001	0.109157	0.0708604	0.0999728	0.0848459	0.0782625	0.0862326	0.0569938	0.0676606	0.0866547	0.0584638	0.0918461	0.0643057	0.0702068	0.0950227	0.165451	0.0668569	0.0938623	0.0728907	0.0957483	0.0738056	0.235952	0.08423	0.139665	0.0761908	0.0936523	0.0874849	0.149987	0.0615271	0.0446448	0.0756151	0.045273	0.0683945	0.252431	0.068434	0.104193	0.0941158	0.39161	0.0669023	0.133041	0.0620629	0.0919314
MINT1_CpG:30	0.0641691	0.0485016	0.10025	0.0435335	0.372892	0.0393296	0.379766	0.0370228	0.367265	0.0549426	0.292663	0.0526915	0.0361322	0.0412791	0.0660595	0.0398401	0.0735428	0.0329018	0.147796	0.0412645	0.046403	0.0412551	0.245167	0.0393774	0.0442031	0.0355713	0.0639123	0.0327421	0.269761	0.037969	0.341224	0.0466343	0.188493	0.325629	0.0688511	0.0375216	0.0233315	0.0364552	0.103016	0.0479079	0.359046	0.0548193	0.352997	0.0509197	0.0902407	0.0397701	0.108372	0.0315152	0.193927
MINT1_CpG:148	0.129277	0.0830392	0.075369	0.0861387	0.334378	0.0911931	0.461392	0.0846006	0.191388	0.0920414	0.192493	0.100441	0.135576	0.0804613	0.0934009	0.0848465	0.108257	0.0896332	0.142962	0.103413	0.182008	0.0868692	0.24819	0.107018	0.0875834	0.0828814	0.119231	0.0775182	0.318328	0.117827	0.446714	0.10004	0.134403	0.196725	0.115206	0.0908648	0.0658598	0.092769	0.198517	0.0927541	0.494162	0.102817	0.130076	0.0987751	0.115532	0.0779649	0.110297	0.0721133	0.114264
EDIL3_CpG:25	0.0993687	0.0715938	0.0854685	0.0835698	0.312631	0.108949	0.441087	0.0580124	0.0841636	0.0551816	0.3303	0.070159	0.0812233	0.0769131	0.106593	0.0616524	0.0757957	0.0785532	0.153667	0.0985191	0.0773583	0.126446	0.201619	0.0705628	0.0888056	0.090376	0.118058	0.0859077	0.26419	0.104524	0.33593	0.121308	0.122756	0.0891541	0.128322	0.0959124	0.0671652	0.0550136	0.0655395	0.104338	0.0988411	0.119696	0.108205	0.106329	0.0716857	0.0656666	0.204888	0.0583331	0.154376
EDIL3_CpG:111	0.0903233	0.0608241	0.0639456	0.0746375	0.394968	0.0770342	0.354294	0.0679721	0.0690193	0.0447017	0.230244	0.0534264	0.08513	0.053181	0.0984015	0.0550259	0.0703284	0.0615718	0.134074	0.0664662	0.191174	0.0814204	0.166974	0.0571182	0.0910948	0.0590686	0.131176	0.0603187	0.335093	0.130249	0.4351	0.0702261	0.126931	0.135193	0.118849	0.0487364	0.0364531	0.0533892	0.033242	0.0732439	0.0592433	0.0719852	0.0892064	0.0729803	0.0484531	0.0506564	0.100955	0.0499144	0.12239
LOX_CpG:136	0.0738087	0.0638681	0.0652834	0.0743624	0.0992036	0.0740057	0.358601	0.0836433	0.0816525	0.0860673	0.0784587	0.0826529	0.0696253	0.062541	0.0562663	0.0711406	0.0702939	0.0666461	0.0745356	0.0738579	0.0706374	0.0696406	0.10775	0.0709128	0.0704084	0.0707083	0.0910445	0.0651578	0.100516	0.0770754	0.0835496	0.0760738	0.0756103	0.0855223	0.144553	0.0629846	0.0545125	0.0774965	0.0628754	0.0716776	0.0710675	0.0773034	0.0844355	0.0795953	0.0746096	0.0618587	0.0847518	0.058738	0.0912463
NEUROG1_CpG:143	0.114286	0.0820597	0.0735833	0.0864451	0.45784	0.079946	0.462356	0.079404	0.358923	0.0993169	0.172633	0.0930602	0.0899627	0.0751716	0.0665632	0.0821313	0.104646	0.0712161	0.190987	0.0744223	0.308148	0.0776579	0.204256	0.0744879	0.0965188	0.0809833	0.119509	0.0710054	0.434808	0.113393	0.494059	0.0954671	0.207868	0.175043	0.104964	0.0644874	0.0454582	0.0775757	0.0944073	0.0912938	0.479909	0.0954139	0.176925	0.0893968	0.0757319	0.0687361	0.151416	0.0715783	0.141186
HAND1_CpG:145	0.111728	0.0950438	0.0957092	0.120426	0.308126	0.0951388	0.337849	0.0828672	0.331093	0.0935914	0.328309	0.0915468	0.0946115	0.0826706	0.0699708	0.0896035	0.127384	0.0974737	0.15495	0.10577	0.116404	0.103703	0.185125	0.0923147	0.105513	0.0942629	0.135259	0.0954864	0.19	0.131259	0.414638	0.111348	0.150166	0.183586	0.114502	0.0917003	0.0539007	0.100917	0.18017	0.102644	0.397749	0.114628	0.213426	0.107898	0.117289	0.0901402	0.141883	0.0816755	0.145785
ELMO1_CpG:135	0.0548204	0.0656061	0.0551458	0.068205	0.530496	0.0747235	0.507319	0.0721034	0.0755302	0.0800413	0.388637	0.0706067	0.09255	0.0732	0.0438511	0.0659459	0.0626763	0.0632515	0.182758	0.0687973	0.371663	0.0606079	0.204084	0.0745935	0.0615521	0.0671846	0.0552733	0.0484309	0.554071	0.09735	0.532512	0.0711928	0.0803239	0.111593	0.0723172	0.05983	0.0519209	0.0604249	0.0983473	0.0735635	0.544731	0.100965	0.0685912	0.0659091	0.0813334	0.0528139	0.0764706	0.0574276	0.0817919
IGFBP3_CpG:139	0.0742775	0.0582214	0.0455838	0.0614087	0.389445	0.0540671	0.324199	0.0523065	0.0676406	0.0513207	0.0903421	0.0622923	0.0706652	0.0549781	0.0344415	0.0487487	0.050772	0.0610642	0.116949	0.0612	0.046932	0.0626375	0.146834	0.0500073	0.0767729	0.0591154	0.0724017	0.0526215	0.06634	0.0988549	0.102609	0.0764211	0.0759039	0.09395	0.0748966	0.0444573	0.0244111	0.0530824	0.0355593	0.0734982	0.0858615	0.0658783	0.0890928	0.0672966	0.114443	0.0499569	0.0962841	0.0516378	0.0751174
DUSP26_CpG:58	0.0912648	0.0692372	0.0886801	0.0776662	0.226144	0.0691667	0.310511	0.0645695	0.119734	0.0584595	0.0941301	0.0614409	0.0846845	0.058624	0.0436609	0.0454187	0.079005	0.0488068	0.111968	0.0579377	0.0456121	0.0531358	0.166593	0.0570085	0.0800941	0.0667726	0.104056	0.0452081	0.314809	0.0905614	0.219065	0.0637052	0.118729	0.112857	0.0969956	0.0380284	0.0316152	0.0537045	0.0392851	0.0478929	0.318203	0.0626864	0.0894389	0.0690401	0.0608966	0.0489687	0.229733	0.0473194	0.10595
CDKN2A_CpG:63	0.039801	0.0272463	0.00610795	0.0284139	0.0050571	0.0114418	0.470564	0.0489394	0.0528287	0.106386	0.0507787	0.0722035	0.023008	0.0133075	0.0137481	0.0361667	0.0162364	0	0.0318975	0.00961965	0	0	0.0246899	0.00877778	0.0285527	0.0258832	0.0529213	0	0.473421	0.0678111	0.385212	0.0314059	0.038961	0.0609053	0.0518297	0	0	0.0156141	0.0380128	0.0374016	0.341366	0.0392358	0.0170754	0.0252806	0.427807	0.0218357	0.325765	0.025029	0.0653153
CDKN2A_CpG:176	0.127814	0.0857329	0.105356	0.0814388	0.147832	0.100552	0.14236	0.0555873	0.124686	0.0849559	0.154052	0.0727682	0.117689	0.108269	0.10883	0.104607	0.0948838	0.099811	0.108826	0.135674	0.166199	0.0942509	0.152472	0.0958641	0.116689	0.0827391	0.114775	0.0809025	0.14402	0.0874037	0.167325	0.0965273	0.115718	0.130331	0.11169	0.111916	0.107397	0.0875042	0.294878	0.0930883	0.158681	0.208212	0.12662	0.10255	0.151446	0.0930851	0.123579	0.0874524	0.124959
MGMT_CpG:75	0.0472785	0.0461211	0.031639	0.0568541	0.0362227	0.0704092	0.130939	0.0491047	0.0590694	0.0532433	0.0751301	0.0481348	0.0336864	0.0426884	0.0868429	0.0604836	0.0410275	0.0404113	0.058457	0.0523466	0.096363	0.0406503	0.0761679	0.0558439	0.0629707	0.0559486	0.0480224	0.0344289	0.0626667	0.0667644	0.20998	0.0444198	0.0521906	0.0428852	0.0660623	0.0533769	0.0207935	0.0529387	0.0753105	0.0524953	0.14914	0.0777196	0.122405	0.0652708	0.0514819	0.0437475	0.0758459	0.0375635	0.0594781
MINT17_CpG:90	0.0371522	0.0466528	0.0414701	0.0364518	0.224418	0.0444911	0.407809	0.0516288	0.118297	0.0602713	0.119163	0.0674581	0.0428623	0.0460816	0.0294795	0.0511541	0.0396421	0.0402243	0.0391036	0.0322552	0.0431985	0.0419652	0.188328	0.040383	0.0381714	0.0398564	0.0455155	0.0425839	0.103125	0.0595138	0.12348	0.044757	0.0401038	0.0573731	0.0381497	0.0375871	0.0344523	0.0388857	0.0296965	0.0427155	0.348978	0.0456078	0.0440861	0.0425587	0.0391992	0.0347647	0.0327612	0.0364527	0.0416673
MINT17_CpG:73	0.0305091	0.0426693	0.0404688	0.0563059	0.113189	0.0485411	0.408348	0.0439738	0.0525192	0.0500448	0.0595795	0.0537797	0.0397588	0.0458208	0.0360342	0.0363724	0.0366304	0.0373065	0.0455697	0.0412316	0.0421208	0.0343616	0.0564496	0.0381267	0.0383285	0.0515252	0.0352204	0.0257853	0.0533176	0.0469339	0.287269	0.0385554	0.0438909	0.0429113	0.0418823	0.042935	0.0333992	0.0398179	0.0615517	0.0468592	0.461776	0.0449869	0.0414018	0.0454856	0.0464605	0.0370548	0.0358613	0.0360903	0.0472785
CHFR_CpG:91	0.0194143	0.0233375	0.0219449	0.0220864	0.0204125	0.0276236	0.034354	0.0282157	0.0363556	0.0325909	0.0323515	0.0301754	0.413914	0.0281493	0.0139744	0.0222263	0.023908	0.0178372	0.0256964	0.0208542	0.0232807	0.0167162	0.0203245	0.0213978	0.0240256	0.0246024	0.016854	0.0144355	0.025642	0.0199042	0.0227105	0.0198963	0.0193307	0.0252434	0.0219271	0.0175843	0.0179861	0.0243655	0.0169863	0.0219012	0.0189844	0.0248511	0.0217054	0.0215952	0.0271297	0.0196876	0.0169439	0.0218059	0.0466773
THBS1_CpG:109	0.0746951	0.0628259	0.0548411	0.0741414	0.0701122	0.0757021	0.102367	0.0633205	0.0668217	0.0613363	0.0767103	0.0812255	0.0757564	0.0673824	0.0451761	0.0601463	0.0637017	0.0681418	0.0953219	0.0676302	0.0588858	0.0588065	0.115149	0.0734387	0.0582361	0.0713469	0.0851271	0.0673454	0.0862656	0.0742382	0.145535	0.0672661	0.0798684	0.0905982	0.0851809	0.0559365	0.0610942	0.0823653	0.0520983	0.0622634	0.0564966	0.0674243	0.0811023	0.0794726	0.06065	0.0597223	0.0729521	0.0602765	0.0757853
CRABP1_CpG:36	0.061908	0.0611041	0.0515341	0.0688486	0.409704	0.0703359	0.412565	0.0602415	0.217849	0.0532085	0.254029	0.0518325	0.252811	0.066791	0.0647589	0.0679958	0.0555811	0.0683587	0.15156	0.0716819	0.0408401	0.0715557	0.140586	0.0689836	0.0848943	0.0727709	0.099024	0.0662145	0.219799	0.069714	0.495206	0.0758657	0.115791	0.306982	0.0989189	0.0521434	0.0338873	0.0684378	0.205806	0.0791289	0.493162	0.0547251	0.183411	0.0840397	0.0466866	0.0661984	0.156451	0.0542406	0.153624
SOCS1_CpG:202	0.0836601	0.135027	0.0813877	0.123066	0.0982453	0.128885	0.179024	0.141726	0.101439	0.147743	0.110027	0.136591	0.0792955	0.130766	0.059749	0.139136	0.0861662	0.125186	0.0964912	0.131325	0.105541	0.115541	0.163108	0.133442	0.0918709	0.120798	0.0952786	0.134726	0.135673	0.12438	0.108855	0.135054	0.0992846	0.107303	0.0989141	0.124074	0.0611125	0.143619	0.155034	0.13195	0.0955843	0.144004	0.137472	0.132157	0.105456	0.134115	0.130309	0.135195	0.185187
MINT31_CACNA1G_CpG:249	0.0973356	0.0943426	0.0604966	0.0988901	0.180949	0.0950813	0.37077	0.0870287	0.141624	0.087538	0.164762	0.0857595	0.0683717	0.0912191	0.0691817	0.0976225	0.061624	0.0986665	0.107499	0.100996	0.0755595	0.0982575	0.106794	0.0927578	0.0967081	0.0946767	0.0857607	0.0947894	0.100397	0.0982882	0.199549	0.104373	0.0728472	0.0760711	0.100578	0.0923256	0.0500489	0.101871	0.0693239	0.111469	0.312051	0.105109	0.0962907	0.113057	0.132132	0.091547	0.11968	0.0924395	0.0719593
CACNA1G_CpG:249	0.074187	0.0576479	0.0334671	0.0635006	0.422168	0.04055	0.522909	0.0438701	0.0998813	0.0420484	0.464722	0.0532351	0.0441615	0.0223871	0.0226368	0.0444657	0.0464245	0.0240532	0.0950818	0.0462258	0.287392	0.0546649	0.482365	0.162985	0.0482606	0.0464404	0.0928851	0.044992	0.40165	0.098381	0.546338	0.0928684	0.0924714	0.0359388	0.0387097	0.0262211	0.0229592	0.0547735	0.32982	0.0606696	0.567949	0.0748385	0.399054	0.0486118	0.0314373	0.0311709	0.235756	0.02718	0.0818934
RASSF2_CpG:96	0.0668664	0.0992345	0.0982769	0.101698	0.282719	0.115159	0.438403	0.0802832	0.118202	0.0819355	0.189876	0.102025	0.0961137	0.088996	0.0594722	0.0831001	0.0834168	0.0946936	0.127687	0.113055	0.150972	0.0997179	0.149279	0.102824	0.0777312	0.102705	0.0808648	0.0962732	0.225559	0.100753	0.330955	0.117777	0.0789583	0.0969981	0.108194	0.0988737	0.0575043	0.110191	0.136123	0.11423	0.209078	0.0995772	0.246149	0.114314	0.152971	0.0796483	0.173556	0.0873824	0.11145
ADAMTS1_CpG:157	0.0708244	0.0486074	0.0508947	0.0577651	0.461805	0.0631582	0.132556	0.0450972	0.0651462	0.0393256	0.272652	0.0677213	0.0640939	0.0447641	0.0456896	0.0477826	0.0945909	0.0573643	0.107423	0.0684014	0.0483211	0.0624671	0.110987	0.0508283	0.0680374	0.0510674	0.0884998	0.0497151	0.0902277	0.0868584	0.183875	0.0618012	0.0773275	0.0782019	0.119788	0.0660872	0.0388874	0.0600491	0.0521342	0.0642987	0.434161	0.0517551	0.074979	0.0729987	0.0504025	0.0482791	0.108261	0.0477399	0.0948964
ADAMTS1_CpG:17	0.0703746	0.0509028	0.0349918	0.0486009	0.248946	0.0581137	0.110967	0.119712	0.0640848	0.106924	0.184214	0.0977127	0.0617081	0.0552816	0.0473437	0.0393827	0.0548259	0.0504004	0.0598237	0.0561125	0.0374664	0.0152989	0.0777429	0.0343204	0.0609869	0.0468092	0.0821133	0.000427952	0.0631701	0.0620678	0.173587	0.0412469	0.070921	0.0814344	0.0748949	0.0445126	0.0378507	0.0248562	0.0134381	0.0534223	0.37094	0.123988	0.0506194	0.055115	0.0431947	0.0422708	0.0672363	0.0401659	0.113048
HIC2_CpG:128	0.0461495	0.0417422	0.0619673	0.047519	0.0551827	0.058134	0.0507257	0.0450626	0.0658977	0.0547483	0.0607514	0.0483267	0.0459003	0.0459767	0.0334806	0.0369823	0.0596171	0.0486775	0.0428352	0.0510264	0.0493874	0.046117	0.0480207	0.0486757	0.0424908	0.0526667	0.0419108	0.0412029	0.0577135	0.0485284	0.0361548	0.0473642	0.0492117	0.0570907	0.0454731	0.061743	0.0553303	0.058502	0.0371129	0.0504393	0.0452954	0.079407	0.0618637	0.0475982	0.0422999	0.0444942	0.0431163	0.0460669	0.0463829
MINT25_CpG:85	0.0646838	0.0311253	0.0297707	0.0297941	0.0232025	0.0324804	0.0342319	0.0238927	0.0359669	0.0271092	0.0396327	0.039497	0.0236905	0.0331389	0.0104322	0.0243654	0.0224961	0.0201389	0.0287814	0.0250659	0.0242488	0.0249596	0.0228923	0.0251519	0.0287988	0.0379402	0.0283101	0.0247686	0.0302494	0.0209406	0.0251494	0.0221975	0.0203539	0.0307254	0.0321759	0.028215	0.0291212	0.0233673	0.0163399	0.0322303	0.0210993	0.0320339	0.0235179	0.0300952	0.331133	0.0285969	0.0152781	0.0190333	0.0481375
[truncated: 93 more columns]

## Sheet: LIHC BIV
BIVALENT_Domain	TCGA-BC-A10Q-T	TCGA-BC-A10Q-NT	TCGA-BC-A10R-T	TCGA-BC-A10R-NT	TCGA-BC-A10S-T	TCGA-BC-A10S-NT	TCGA-BC-A10T-T	TCGA-BC-A10T-NT	TCGA-BC-A10U-T	TCGA-BC-A10U-NT	TCGA-BC-A10W-T	TCGA-BC-A10W-NT	TCGA-BC-A10X-T	TCGA-BC-A10X-NT	TCGA-BC-A10Y-T	TCGA-BC-A10Y-NT	TCGA-BC-A10Z-T	TCGA-BC-A10Z-NT	TCGA-BC-A110-T	TCGA-BC-A110-NT	TCGA-BC-A112-T	TCGA-BC-A112-NT	TCGA-BC-A216-T	TCGA-BC-A216-NT	TCGA-BD-A2L6-T	TCGA-BD-A2L6-NT	TCGA-BD-A3EP-T	TCGA-BD-A3EP-NT	TCGA-DD-A113-T	TCGA-DD-A113-NT	TCGA-DD-A114-T	TCGA-DD-A114-NT	TCGA-DD-A115-T	TCGA-DD-A115-NT	TCGA-DD-A116-T	TCGA-DD-A116-NT	TCGA-DD-A118-T	TCGA-DD-A118-NT	TCGA-DD-A119-T	TCGA-DD-A119-NT	TCGA-DD-A11A-T	TCGA-DD-A11A-NT	TCGA-DD-A11B-T	TCGA-DD-A11B-NT	TCGA-DD-A11C-T	TCGA-DD-A11C-NT	TCGA-DD-A11D-T	TCGA-DD-A11D-NT	TCGA-DD-A1E9-T
179	0.0597585	0.0407062	0.056179	0.0517852	0.0554333	0.0820965	0.0546814	0.0560628	0.0632557	0.0459287	0.0446982	0.0582904	0.0530774	0.0526877	0.0586646	0.0507918	0.0539894	0.0511421	0.03807	0.0534153	0.056522	0.0537914	0.0585981	0.0585616	0.0503098	0.0502796	0.0493229	0.049117	0.0557637	0.0502369	0.0691986	0.0530313	0.0526662	0.0596128	0.0638626	0.0518555	0.0516076	0.0625878	0.0581005	0.0614167	0.0576001	0.0548694	0.0546344	0.0491129	0.0653897	0.0723742	0.0442142	0.0558539	0.0569673
222	0.437102	0.1172	0.0764963	0.141301	0.33205	0.190898	0.201627	0.123042	0.0946471	0.159471	0.447841	0.159792	0.1418	0.0969175	0.0672567	0.147848	0.0805953	0.139892	0.193178	0.165141	0.526653	0.151924	0.315258	0.190189	0.123179	0.230789	0.230427	0.211154	0.464003	0.0877017	0.167475	0.202848	0.10187	0.16061	0.205851	0.168412	0.509368	0.139223	0.260676	0.0990151	0.465248	0.210106	0.449288	0.156341	0.173322	0.241198	0.243475	0.139617	0.42941
229	0.0801519	0.0383492	0.0485844	0.0420933	0.0725656	0.0789927	0.0361735	0.0504602	0.0402968	0.0503595	0.0389656	0.0505178	0.054822	0.0546285	0.0675097	0.0463554	0.0448133	0.0442251	0.0345967	0.0612384	0.0625838	0.0676328	0.0611486	0.0510748	0.0639789	0.0693477	0.0478044	0.0432816	0.0697273	0.0426819	0.0651676	0.0594994	0.0528233	0.0460752	0.0561274	0.0614966	0.082491	0.0455345	0.0829778	0.0597309	0.0759256	0.157879	0.0653441	0.0426118	0.0556202	0.0611473	0.0450439	0.0376218	0.0461163
230	0.0792099	0.0237247	0.0120021	0.0295627	0.0124347	0.0965519	0.00505863	0.024375	0.0213804	0.0249292	0.00299809	0.0333604	0.033306	0.0213782	0.0221556	0.0272247	0.0140691	0.0160886	0.0131497	0.0188454	0.0112974	0.0335282	0.00840684	0.01221	0.0244598	0.0571841	0.0695623	0.0306861	0.0120314	0.0280081	0.0300443	0.0582129	0.00874864	0.0317899	0.00269256	0.0393611	0.0141002	0.0165848	0.0198437	0.0250656	0.0106609	0.0512605	0.0171862	0.0232184	0.0129664	0.0492179	0.00501486	0.0222746	0.0289144
232	0.0374461	0.0246006	0.0434266	0.0287059	0.0489425	0.063753	0.0276329	0.0373584	0.0392287	0.0404692	0.0320465	0.0452952	0.0450675	0.0382383	0.0555578	0.0351575	0.0319827	0.0403408	0.0310962	0.0458253	0.0359314	0.053111	0.0377309	0.0436086	0.0457691	0.0615954	0.0458666	0.0437323	0.0418274	0.0397665	0.0424885	0.0503085	0.036395	0.0368795	0.0369961	0.05023	0.0542316	0.0376628	0.0386487	0.0517549	0.0432652	0.0588581	0.0475837	0.0323163	0.0473703	0.0490957	0.0291998	0.0454863	0.0321847
264	0.0345305	0.0281091	0.0337863	0.0509896	0.0401644	0.109957	0.0230164	0.0359901	0.0725546	0.0405582	0.029087	0.030652	0.0363228	0.046329	0.0347803	0.0311054	0.0352915	0.0217495	0.0255742	0.0439243	0.0251325	0.0462885	0.0509112	0.0331976	0.0422257	0.0413582	0.0374401	0.0312712	0.0357256	0.0303767	0.0333432	0.0453836	0.0266234	0.0351895	0.0331981	0.0403804	0.0427179	0.0301618	0.0423424	0.0378628	0.0316623	0.0370396	0.0378887	0.0308299	0.0456333	0.0416501	0.0270382	0.0410326	0.0342701
292	0.123565	0.0562549	0.0798757	0.0391419	0.0402696	0.0438808	0.0866394	0.0386352	0.0675632	0.0388081	0.0515085	0.0612639	0.0423884	0.0456008	0.0500139	0.0581059	0.0359306	0.0506368	0.0493481	0.0518869	0.0387404	0.0498	0.207494	0.0493259	0.0619482	0.0438558	0.0460167	0.0370065	0.0672599	0.0369415	0.0581149	0.051134	0.037758	0.0464818	0.0401094	0.0583931	0.0591889	0.0688126	0.0500245	0.0334113	0.0218603	0.040902	0.0455923	0.0616491	0.0636326	0.0466632	0.0508667	0.0404887	0.0432412
315	0.0637556	0.105031	0.0442511	0.153139	0.279184	0.174859	0.346869	0.114641	0.305551	0.177413	0.0469392	0.110698	0.117132	0.109213	0.364686	0.144812	0.0802297	0.121261	0.187522	0.137209	0.686322	0.114787	0.321818	0.167292	0.339715	0.165766	0.15471	0.138387	0.0449072	0.103468	0.297852	0.0923438	0.0894609	0.125803	0.0402102	0.130826	0.481334	0.154699	0.0879962	0.137928	0.713003	0.11887	0.061924	0.15049	0.502554	0.19547	0.396645	0.0729723	0.39244
319	0.340498	0.108175	0.195233	0.100513	0.263693	0.206038	0.205824	0.114999	0.139985	0.115672	0.136442	0.122138	0.125104	0.110493	0.070606	0.131494	0.111702	0.101263	0.102622	0.109093	0.618841	0.133501	0.27254	0.120936	0.222269	0.11745	0.196456	0.114408	0.317035	0.0814141	0.15267	0.111125	0.163535	0.125483	0.157494	0.124633	0.259671	0.102159	0.126441	0.111723	0.711555	0.119861	0.177215	0.118437	0.190998	0.143784	0.183025	0.104505	0.256242
323	0.0946502	0.0552026	0.0669381	0.0609887	0.0496392	0.179721	0.148902	0.0566679	0.045774	0.0739184	0.0421949	0.0602916	0.0921807	0.0816733	0.0470462	0.0613871	0.0363111	0.0511619	0.0773879	0.0571083	0.0600624	0.0654485	0.260364	0.053964	0.0418609	0.0917345	0.0775513	0.0591074	0.437687	0.0536843	0.0829991	0.110446	0.0542661	0.071718	0.054328	0.0739846	0.0675185	0.0436947	0.055574	0.0541085	0.0467051	0.10355	0.0435407	0.0720468	0.0636464	0.0683932	0.0537628	0.0687422	0.0708889
325	0.0551809	0.120742	0.0796542	0.123769	0.598789	0.227057	0.14081	0.111656	0.299047	0.129775	0.068692	0.123877	0.151746	0.140727	0.318702	0.143703	0.0680078	0.10411	0.121869	0.138625	0.634887	0.10387	0.312068	0.160872	0.278288	0.178546	0.205213	0.124757	0.312384	0.101154	0.358849	0.162128	0.244997	0.150393	0.40847	0.159272	0.359477	0.122725	0.11253	0.122846	0.616181	0.131491	0.539968	0.108568	0.273509	0.192502	0.245214	0.105067	0.34147
326	0.676717	0.236641	0.220486	0.130067	0.480266	0.246463	0.206467	0.23027	0.204608	0.226087	0.371474	0.186646	0.196049	0.215601	0.293457	0.257389	0.157564	0.210006	0.226927	0.247974	0.640479	0.243144	0.210241	0.240215	0.258693	0.235334	0.317993	0.18783	0.477964	0.176444	0.256287	0.176516	0.192197	0.252358	0.115669	0.194454	0.0742477	0.236087	0.192586	0.164243	0.471855	0.233163	0.345668	0.214444	0.457248	0.284118	0.367598	0.187002	0.284015
328	0.301272	0.123608	0.11093	0.131905	0.0819941	0.159328	0.102773	0.111684	0.0978204	0.145834	0.0569516	0.108094	0.119506	0.12762	0.066284	0.121149	0.0565123	0.13755	0.10783	0.111986	0.103923	0.132827	0.277892	0.10937	0.0932459	0.123044	0.115538	0.134105	0.135308	0.12706	0.129442	0.153745	0.0857328	0.127316	0.0866603	0.140931	0.128083	0.120618	0.0927149	0.125659	0.0704778	0.128033	0.0886402	0.136953	0.098775	0.114168	0.0842838	0.146273	0.109598
330	0.219246	0.121267	0.176867	0.123133	0.228705	0.150283	0.0769808	0.117734	0.206536	0.136657	0.133285	0.122992	0.112927	0.128918	0.058835	0.127357	0.0440048	0.113771	0.0954317	0.123217	0.265478	0.132372	0.113448	0.118091	0.143904	0.119161	0.096605	0.118232	0.185865	0.110773	0.105976	0.123339	0.0709964	0.123831	0.110768	0.132027	0.185647	0.112978	0.110571	0.119121	0.328223	0.121776	0.0653473	0.106573	0.10696	0.15177	0.0771162	0.100371	0.19357
331	0.0858706	0.0607676	0.0859729	0.0617062	0.0664003	0.151672	0.0911066	0.0589022	0.0858572	0.0670685	0.0681559	0.0614035	0.0606432	0.0779363	0.0720283	0.0518898	0.0716736	0.0591752	0.0625246	0.0591555	0.0622823	0.0825218	0.079547	0.0700408	0.0791192	0.0692095	0.061835	0.0607348	0.0671885	0.0767217	0.0718747	0.0588413	0.0731362	0.0946074	0.0636702	0.0775707	0.0715106	0.0556216	0.0715831	0.0694418	0.0556689	0.0750187	0.0566549	0.0532219	0.0672752	0.0655468	0.0634378	0.0831808	0.0618487
338	0.0512884	0.051161	0.0874457	0.0619847	0.0485592	0.0954134	0.0528797	0.0465685	0.0570748	0.0601139	0.0408242	0.0622165	0.0645356	0.0621078	0.0441161	0.053436	0.0376165	0.04961	0.0380056	0.0481189	0.038665	0.0671238	0.0708687	0.0527099	0.183172	0.100519	0.0839153	0.0652235	0.0720968	0.053943	0.0956632	0.099522	0.0608725	0.0599501	0.0416733	0.0840722	0.0924985	0.0469114	0.0652859	0.0522214	0.0598728	0.0678186	0.0407832	0.0702477	0.0585772	0.0739381	0.0529429	0.0602228	0.0597874
345	0.06299	0.0437354	0.0605012	0.0575938	0.0539633	0.0711292	0.0470845	0.0465631	0.0471319	0.0525055	0.0426666	0.0525505	0.0587329	0.0676578	0.0544021	0.0527994	0.0489908	0.0486037	0.043323	0.0547629	0.0472217	0.056912	0.0530962	0.0608685	0.057097	0.0569215	0.0484263	0.0487591	0.0533138	0.0487548	0.0575153	0.0601964	0.0519729	0.0521742	0.0497112	0.0543768	0.0636411	0.0532459	0.0582949	0.0469267	0.0565307	0.0704613	0.0546657	0.0503172	0.0535466	0.0617674	0.0465093	0.0452896	0.0646316
346	0.513765	0.0773423	0.128468	0.060435	0.377746	0.120228	0.222259	0.0511361	0.164703	0.0634721	0.047175	0.0680126	0.0534972	0.0766491	0.0620251	0.0609361	0.0494141	0.0523685	0.059479	0.0523074	0.160191	0.0659582	0.186539	0.0678494	0.0574716	0.0691251	0.187396	0.049371	0.0591046	0.0599073	0.0584424	0.0518052	0.0737644	0.0783286	0.0534319	0.05407	0.119657	0.0539503	0.0622313	0.061342	0.130397	0.0523515	0.0485853	0.0569326	0.0887603	0.0757491	0.0509525	0.0646698	0.0805818
351	0.44427	0.0379233	0.0544646	0.0551225	0.0482681	0.155999	0.0602024	0.0550949	0.0409877	0.0659414	0.0523942	0.0665449	0.0556688	0.0689033	0.0636884	0.0604023	0.0507377	0.0572116	0.0651161	0.0526124	0.0485688	0.0662954	0.0584695	0.0686847	0.0449373	0.0925578	0.0761313	0.0668303	0.0571254	0.0458705	0.0791927	0.0866348	0.0536289	0.0681782	0.121099	0.066837	0.0455746	0.063488	0.0670211	0.0697852	0.0541268	0.0581011	0.0458069	0.0632384	0.151948	0.0711331	0.0534552	0.0638753	0.0667721
356	0.237145	0.136731	0.103363	0.147636	0.236787	0.25332	0.162675	0.127437	0.0995539	0.14876	0.0990217	0.127415	0.138718	0.154562	0.0752984	0.142872	0.0657398	0.131787	0.13151	0.127332	0.0935759	0.125195	0.0977072	0.142619	0.131822	0.138728	0.157178	0.127978	0.20056	0.121423	0.160064	0.134999	0.0869731	0.138632	0.154475	0.132921	0.130598	0.121981	0.120771	0.133562	0.306886	0.257535	0.150858	0.131994	0.121276	0.139506	0.0859537	0.137757	0.170413
357	0.0440901	0.0384298	0.0302905	0.0524819	0.179331	0.064421	0.0566821	0.044952	0.0271116	0.0644318	0.0297761	0.0785725	0.0748602	0.0782849	0.0364605	0.07721	0.0308429	0.0302544	0.049396	0.0376923	0.396866	0.0422678	0.0816309	0.07152	0.0374721	0.0522649	0.0791964	0.0542295	0.0331805	0.0431639	0.055344	0.0685229	0.0195412	0.0523523	0.0281726	0.0711409	0.0730305	0.0620985	0.0457688	0.0485208	0.0245547	0.0562153	0.0728604	0.0573128	0.105569	0.0745336	0.0281543	0.0665088	0.0867921
359	0.164268	0.0620772	0.0571598	0.0814364	0.0837537	0.148538	0.0430044	0.0664179	0.0712341	0.0803227	0.0722709	0.0796195	0.0896797	0.0930331	0.0563693	0.0863339	0.0564994	0.063058	0.06104	0.0833702	0.295134	0.0840511	0.0548196	0.083346	0.0629468	0.0875205	0.0894768	0.0843701	0.204884	0.061254	0.152718	0.0903492	0.0461987	0.0845355	0.100803	0.0905731	0.231578	0.0592429	0.154918	0.0821169	0.316698	0.0968065	0.0707558	0.0655328	0.134617	0.101705	0.0437432	0.0683576	0.0828357
360	0.607676	0.107136	0.178517	0.129527	0.174012	0.156462	0.0918199	0.130327	0.128963	0.127627	0.137795	0.130611	0.135472	0.136879	0.0668754	0.119212	0.048892	0.105125	0.100701	0.121942	0.535482	0.141952	0.117749	0.118736	0.0975186	0.161296	0.132858	0.126599	0.475299	0.0962021	0.214178	0.159805	0.0928964	0.136642	0.146161	0.143688	0.501241	0.0998747	0.0920306	0.124941	0.486209	0.151993	0.305312	0.136744	0.117768	0.15511	0.0609267	0.122369	0.131962
364	0.127065	0.099435	0.0608932	0.0885774	0.0570102	0.102914	0.0711049	0.0760008	0.0635795	0.122915	0.163879	0.0937653	0.0835951	0.0970148	0.0855823	0.0980651	0.036219	0.079594	0.074707	0.0802515	0.568577	0.104069	0.142128	0.115187	0.120557	0.111127	0.0945749	0.0987821	0.118273	0.0882862	0.0971826	0.121662	0.103771	0.0891689	0.038427	0.0863074	0.0573724	0.115382	0.136175	0.0861889	0.435095	0.0927863	0.196986	0.0828454	0.318518	0.117595	0.0652283	0.0698364	0.10204
372	0.0447352	0.0348001	0.0435321	0.0367573	0.0342998	0.119734	0.0552556	0.0706178	0.0476464	0.0518939	0.0459546	0.0472098	0.0426597	0.0648586	0.0607062	0.0245659	0.0364136	0.0542194	0.0197477	0.045976	0.0406999	0.0558805	0.0358602	0.0569868	0.0531046	0.0536362	0.0311109	0.044425	0.0472572	0.0377395	0.0623874	0.0700809	0.0392951	0.0632486	0.0494718	0.0419148	0.0485983	0.0791548	0.0498661	0.0377138	0.0484763	0.0315306	0.0425168	0.0457024	0.0644195	0.0572347	0.0382238	0.0546486	0.0432913
374	0.0143267	0.0183216	0.0175392	0.0208837	0.0189317	0.0812811	0.010214	0.0153887	0.0127269	0.016881	0.0217854	0.0119536	0.0272873	0.0193838	0.0188301	0.0109888	0.0235648	0.0142766	0.0151995	0.0146204	0.0141364	0.0269082	0.0150762	0.0116352	0.0202061	0.0267206	0.0159335	0.00985944	0.0162607	0.0198452	0.0157607	0.0267566	0.0091811	0.0242134	0.0174087	0.0210803	0.0241262	0.0176336	0.0267643	0.0180497	0.0166667	0.0205814	0.0189164	0.0140671	0.0202246	0.0252047	0.0171816	0.0130025	0.00898749
378	0.329923	0.0966849	0.124304	0.121493	0.344551	0.154657	0.291095	0.124082	0.11685	0.120617	0.0500208	0.124359	0.106796	0.127006	0.187642	0.136458	0.059581	0.120737	0.122058	0.108165	0.428923	0.132969	0.16382	0.135696	0.119735	0.104126	0.14842	0.130233	0.0676421	0.0866845	0.0771683	0.113482	0.139812	0.13698	0.0554642	0.132567	0.111074	0.112565	0.0726465	0.0942347	0.550594	0.145202	0.266517	0.140022	0.336454	0.151167	0.165589	0.110979	0.219009
383	0.108831	0.0797466	0.140616	0.0806039	0.137456	0.107691	0.381789	0.0646123	0.0483699	0.0769143	0.0362875	0.08316	0.0703784	0.0644296	0.152775	0.0726778	0.0260827	0.0615532	0.105032	0.0868325	0.486799	0.0591407	0.245068	0.085034	0.177937	0.0918684	0.105957	0.0761464	0.115566	0.0698735	0.101934	0.0695866	0.231903	0.0729756	0.0877535	0.0687021	0.107232	0.0733739	0.0854733	0.0633944	0.525925	0.117832	0.0613509	0.0604181	0.408431	0.132069	0.153507	0.0436982	0.137699
384	0.0707561	0.0189696	0.0354186	0.0348398	0.0381847	0.0692623	0.0287436	0.0324221	0.0258566	0.0353169	0.0341553	0.0314625	0.0464639	0.0450301	0.0375299	0.0271261	0.0384729	0.0274022	0.0813753	0.07645	0.0753283	0.0763558	0.0331574	0.0252049	0.0299229	0.0404871	0.0253696	0.029919	0.045589	0.0349063	0.0297467	0.0405104	0.0343541	0.0397849	0.0286078	0.0277015	0.0452956	0.0260133	0.0385309	0.0316279	0.0370869	0.0366729	0.0774476	0.0723678	0.118684	0.0805496	0.0240471	0.0337167	0.0790536
386	0.439484	0.161664	0.086224	0.150439	0.341357	0.315027	0.286499	0.167087	0.0807697	0.172667	0.167201	0.171197	0.155985	0.19729	0.214083	0.195887	0.18895	0.169191	0.144322	0.186127	0.391149	0.182856	0.44219	0.207889	0.282144	0.187198	0.248748	0.165037	0.372092	0.149569	0.211564	0.129244	0.152115	0.194403	0.11812	0.203642	0.0931955	0.1958	0.0982011	0.189808	0.686832	0.166367	0.664178	0.154825	0.360483	0.217135	0.0700251	0.133648	0.266326
390	0.025218	0.0336501	0.0255412	0.0343443	0.0525467	0.10485	0.0354925	0.0271873	0.0229923	0.0385725	0.0156612	0.0401508	0.0375605	0.0258471	0.0631775	0.0583857	0.033508	0.0266514	0.0215199	0.0422181	0.0142116	0.0339992	0.0356452	0.0365487	0.0361925	0.0449126	0.0314699	0.0310504	0.0230819	0.0273178	0.0187382	0.030029	0.0147992	0.032481	0.0165283	0.0365184	0.0309271	0.0320289	0.0426408	0.038308	0.0214883	0.0663412	0.02818	0.0200703	0.0420594	0.0526535	0.0463733	0.0468456	0.0216382
478	0.0305794	0.0944568	0.210669	0.10963	0.428795	0.168434	0.258408	0.0941802	0.0749708	0.129773	0.354958	0.110924	0.0901042	0.108625	0.285406	0.119666	0.0655228	0.0831109	0.128109	0.110483	0.583823	0.0914093	0.234179	0.137402	0.383589	0.164752	0.127841	0.112886	0.616847	0.0645926	0.237393	0.0978564	0.312613	0.140206	0.0387465	0.114912	0.0481376	0.114132	0.0515305	0.10862	0.623616	0.12869	0.40825	0.101697	0.511186	0.192676	0.241021	0.0715757	0.383577
479	0.0521114	0.0880705	0.0620433	0.0881916	0.11151	0.158687	0.0578256	0.0674871	0.0799319	0.0894649	0.066909	0.0950605	0.0805655	0.0784226	0.0902831	0.083106	0.052009	0.0686382	0.0794743	0.0932602	0.0545263	0.0936971	0.0864188	0.0894349	0.0828768	0.115597	0.0992799	0.100089	0.0581808	0.0738287	0.0844717	0.115339	0.0695332	0.0878747	0.0554005	0.102068	0.0715521	0.0962319	0.0677104	0.0906999	0.474459	0.0901283	0.0575774	0.0843319	0.0636857	0.1177	0.0546958	0.0949627	0.0875978
484	0.245658	0.111171	0.0824682	0.127694	0.137471	0.150649	0.0584458	0.119789	0.115744	0.130002	0.0830584	0.113115	0.120777	0.112108	0.196732	0.150221	0.0631072	0.107015	0.0914675	0.132497	0.103293	0.140835	0.0675689	0.133885	0.0764519	0.142844	0.0975479	0.136109	0.176769	0.107519	0.249853	0.135951	0.1416	0.121401	0.21949	0.139998	0.328842	0.118065	0.211217	0.122323	0.551708	0.153093	0.0713384	0.104163	0.196311	0.163629	0.106493	0.0916307	0.168035
486	0.142455	0.0289386	0.0168288	0.0373407	0.0272699	0.0820622	0.020877	0.0286814	0.0151546	0.0318383	0.0182612	0.0437982	0.0391031	0.0285969	0.0312212	0.0302022	0.0266733	0.0260067	0.0233402	0.0361328	0.0172081	0.0509774	0.020225	0.0275473	0.0393833	0.0700094	0.0518913	0.041247	0.023499	0.0271463	0.0621514	0.0807089	0.026696	0.0313091	0.0239597	0.0565431	0.0276197	0.0243994	0.0361113	0.02848	0.0209747	0.156955	0.0298017	0.0290908	0.0252347	0.0457561	0.0206367	0.0355329	0.0308029
488	0.0853722	0.122474	0.0638873	0.124137	0.334373	0.19171	0.0737996	0.121766	0.0769307	0.128149	0.0709407	0.121989	0.133355	0.149745	0.284165	0.134145	0.0662064	0.128982	0.132143	0.12213	0.191594	0.107901	0.104673	0.131143	0.0919004	0.128352	0.116588	0.113838	0.0832676	0.108363	0.108029	0.143413	0.129847	0.132525	0.0919355	0.119894	0.0664995	0.136244	0.0819594	0.0958762	0.36721	0.118989	0.0602669	0.131985	0.111108	0.162337	0.0765048	0.125508	0.176559
490	0.671822	0.086281	0.0934188	0.1353	0.0856276	0.105549	0.0660365	0.120395	0.0505666	0.112152	0.143069	0.116734	0.177827	0.0972757	0.0490932	0.132673	0.0478574	0.0890315	0.082789	0.106221	0.573454	0.144571	0.0689377	0.110194	0.0553086	0.174913	0.158822	0.132253	0.579362	0.077342	0.210052	0.185683	0.0540668	0.126123	0.243818	0.156149	0.562112	0.0991955	0.260872	0.11211	0.51275	0.17258	0.134681	0.131737	0.0572072	0.156322	0.0537885	0.12824	0.0866989
491	0.180917	0.0204873	0.0167954	0.039557	0.0412785	0.0940786	0.0238464	0.0325432	0.0197676	0.0299537	0.04223	0.047983	0.0507442	0.0407483	0.0460049	0.0481567	0.0474434	0.0370725	0.0340548	0.0457877	0.0444842	0.0437794	0.046907	0.0449585	0.0374473	0.0563297	0.0504541	0.0291567	0.0282118	0.0380381	0.0350333	0.0540553	0.0263028	0.0387276	0.0394879	0.0511631	0.0429933	0.032865	0.0470741	0.0546786	0.0322601	0.0939629	0.0345801	0.0357266	0.0479222	0.0583178	0.0320616	0.0448581	0.0361072
492	0.387607	0.119315	0.128276	0.122706	0.0965074	0.156637	0.269946	0.114401	0.130868	0.126057	0.065973	0.124613	0.130525	0.134531	0.126238	0.129252	0.0605498	0.114106	0.117931	0.118484	0.441252	0.146687	0.173209	0.138417	0.169489	0.121084	0.119236	0.126973	0.12229	0.105085	0.0854487	0.133911	0.164505	0.135875	0.179749	0.13559	0.0762324	0.107744	0.0747225	0.112797	0.336597	0.184029	0.18159	0.14151	0.292662	0.161963	0.22985	0.124022	0.178934
495	0.0649036	0.0936541	0.0593725	0.0973098	0.128075	0.221887	0.0619205	0.0635623	0.065098	0.102342	0.0623537	0.0762127	0.0940019	0.110505	0.0699928	0.0962719	0.0577735	0.0701983	0.0720829	0.0812487	0.0514594	0.0605773	0.140345	0.0709676	0.0679033	0.0899765	0.0706069	0.0809211	0.0468048	0.0661483	0.0748913	0.0773598	0.0637428	0.0908109	0.0593791	0.0714118	0.0780477	0.0929064	0.0651449	0.0835286	0.0576343	0.0698386	0.100726	0.073673	0.122697	0.092146	0.0515173	0.0673823	0.0840037
498	0.0207735	0.0116007	0.0189396	0.0234353	0.0249772	0.0581864	0.0200956	0.0229995	0.0292699	0.0182934	0.0126377	0.021624	0.0345493	0.0142597	0.0250778	0.0136765	0.0314598	0.0206333	0.0149949	0.0282026	0.0283671	0.017857	0.0176747	0.0217165	0.0229593	0.0383768	0.0274467	0.0219994	0.0277586	0.0167194	0.015362	0.023117	0.0155674	0.0185241	0.0117372	0.0311545	0.0321418	0.0159429	0.0322321	0.0281125	0.0269672	0.0610007	0.0206335	0.0134427	0.0425047	0.028298	0.0232373	0.013102	0.0260642
501	0.498096	0.132651	0.178516	0.160545	0.181141	0.240925	0.197985	0.170528	0.273193	0.169888	0.177655	0.165304	0.160311	0.186353	0.22824	0.184014	0.104767	0.15416	0.126775	0.152902	0.502828	0.165148	0.460232	0.17163	0.348252	0.169266	0.224197	0.16504	0.548435	0.130721	0.114995	0.158846	0.121418	0.193269	0.0882179	0.16372	0.0583358	0.177214	0.13905	0.14073	0.463791	0.168608	0.194269	0.164442	0.225722	0.215355	0.278109	0.130117	0.299321
505	0.436356	0.0827902	0.0672975	0.0891585	0.324488	0.139379	0.125429	0.113992	0.300407	0.0989328	0.0715486	0.0945104	0.0864792	0.0998949	0.214184	0.119646	0.116776	0.0924867	0.0892709	0.101577	0.539178	0.113518	0.248615	0.111747	0.120932	0.121616	0.123223	0.112154	0.117514	0.0774657	0.139577	0.103628	0.0796358	0.116565	0.173858	0.109078	0.278894	0.115037	0.0826946	0.103956	0.587332	0.151029	0.25586	0.0926049	0.63405	0.150594	0.294151	0.0872746	0.388362
507	0.135801	0.0999184	0.124231	0.0916144	0.115374	0.13232	0.0822395	0.087324	0.0382898	0.0924036	0.0535311	0.114732	0.0918305	0.0982178	0.164713	0.0960287	0.0434487	0.0773134	0.0778926	0.0820549	0.0558762	0.10992	0.0463566	0.0961805	0.0559282	0.111618	0.103874	0.0956257	0.0645919	0.0841901	0.077584	0.10294	0.0470774	0.106519	0.0509786	0.105277	0.0766295	0.0907797	0.104937	0.0943269	0.0450705	0.13372	0.0576903	0.0842153	0.277674	0.104582	0.141095	0.093396	0.225458
509	0.0545569	0.0430972	0.0444221	0.0609733	0.0521332	0.118389	0.0425223	0.0516528	0.0482422	0.0505609	0.0552804	0.0510627	0.0533275	0.0526954	0.0506648	0.0428945	0.0426009	0.0443859	0.0481906	0.0534512	0.0424308	0.0609873	0.0485968	0.0541317	0.0590278	0.0675718	0.0520204	0.0529936	0.0498411	0.0505582	0.0485313	0.0644521	0.0527667	0.048942	0.0467268	0.0682668	0.0505842	0.0522273	0.050949	0.0513242	0.0410487	0.0520398	0.0528961	0.0520914	0.0470045	0.0606306	0.0441209	0.044287	0.0507996
511	0.0460788	0.0369362	0.0408752	0.0314146	0.0465225	0.261993	0.0331763	0.0393287	0.0376248	0.0335151	0.0434409	0.0388162	0.0470211	0.0457153	0.0504173	0.0366636	0.0466063	0.0362035	0.0378797	0.0393797	0.0381306	0.045206	0.0405828	0.0405327	0.0385926	0.043733	0.0358467	0.0342426	0.0405989	0.0333284	0.0348159	0.045042	0.0361491	0.0395761	0.0402136	0.0481819	0.0522713	0.0317316	0.0404854	0.0570814	0.0441396	0.0460858	0.0434953	0.041292	0.0394311	0.046098	0.0369632	0.0385403	0.0402632
512	0.309917	0.0489505	0.00765832	0.0762676	0.138015	0.11427	0.033479	0.0510733	0.00225825	0.0431745	0.0105157	0.0481261	0.0609644	0.0229386	0.00918563	0.0654146	0.0153304	0.0524107	0.0276758	0.0839995	0.563325	0.0871103	0.0663253	0.0676255	0.0559989	0.0763292	0.131185	0.0630242	0.122903	0.0363068	0.223302	0.0287562	0.112918	0.0553371	0.00721033	0.0631105	0.252312	0.0504351	0.192747	0.049321	0.43364	0.0530648	0.356412	0.0384915	0.0844321	0.110824	0.109743	0.0358544	0.0443343
513	0.446602	0.086206	0.0666015	0.0793438	0.143251	0.131131	0.310757	0.0728018	0.0335484	0.0761792	0.0750161	0.0903904	0.0749601	0.0700126	0.145587	0.0813562	0.0607904	0.0801072	0.0550981	0.0795141	0.430063	0.100346	0.137686	0.0950029	0.128579	0.105975	0.0836123	0.0829817	0.415135	0.08035	0.0521426	0.0864149	0.0465887	0.0867487	0.0614177	0.107148	0.144707	0.100866	0.118289	0.0583359	0.752158	0.112128	0.25479	0.0728828	0.489248	0.112005	0.170373	0.0657304	0.130385
514	0.390875	0.0962941	0.111163	0.104211	0.112042	0.172867	0.090984	0.0984753	0.0407077	0.116289	0.0700841	0.096491	0.107314	0.111036	0.101516	0.136637	0.0910591	0.0957198	0.0944718	0.109672	0.553644	0.135282	0.124849	0.120421	0.0966305	0.141902	0.0987587	0.102954	0.46554	0.0932419	0.123	0.131077	0.0706062	0.10722	0.0433164	0.111253	0.12748	0.109064	0.102035	0.109869	0.251793	0.155873	0.152889	0.100656	0.103529	0.149232	0.0718959	0.113232	0.14301
515	0.231188	0.0991307	0.0852162	0.101258	0.248334	0.247242	0.0627365	0.0973452	0.0713935	0.113115	0.0601806	0.107341	0.102564	0.102711	0.0561966	0.105413	0.0677871	0.0989906	0.0857651	0.091713	0.506953	0.133083	0.170275	0.132494	0.105826	0.130266	0.070901	0.0795763	0.377105	0.111401	0.0753195	0.132604	0.134514	0.123852	0.0551436	0.128542	0.0636181	0.110717	0.0726862	0.111769	0.430292	0.163986	0.0868074	0.0978919	0.0609636	0.129343	0.081472	0.091802	0.0645521
516	0.139477	0.0476164	0.044379	0.0685889	0.0538816	0.074624	0.0456391	0.0326219	0.0816881	0.0514424	0.0524366	0.0543529	0.0478991	0.0445216	0.0408504	0.0449841	0.0446257	0.0391713	0.0290223	0.0557018	0.0268041	0.0508509	0.0471732	0.0400339	0.0650145	0.0605416	0.04162	0.0438466	0.0438291	0.0471266	0.0466609	0.0770374	0.0508672	0.0623756	0.0455204	0.051222	0.0452789	0.0450562	0.0498509	0.0598934	0.0397094	0.0879343	0.0449893	0.0617374	0.0555779	0.0657633	0.0398799	0.0620526	0.0431749
518	0.306522	0.0925578	0.185661	0.115133	0.0819037	0.121636	0.0954415	0.0907215	0.0700453	0.106054	0.0978836	0.12165	0.0989228	0.113211	0.102454	0.108477	0.0833471	0.0941729	0.113032	0.099095	0.0853008	0.103913	0.0937426	0.0989696	0.242785	0.125507	0.13771	0.114123	0.390988	0.0830047	0.159274	0.14861	0.0941282	0.111915	0.108416	0.14462	0.116473	0.102768	0.108732	0.0923052	0.101462	0.119689	0.0878309	0.106571	0.138192	0.109064	0.0919427	0.104087	0.0981128
521	0.217253	0.0505014	0.0472762	0.0710869	0.292054	0.0907212	0.138342	0.0647116	0.0972223	0.0939835	0.0372278	0.090484	0.070863	0.0747196	0.220558	0.0820112	0.0909961	0.0540358	0.0525949	0.0751584	0.293529	0.0798176	0.123281	0.0705029	0.173105	0.103952	0.33012	0.0837671	0.087887	0.0560428	0.100845	0.120275	0.120327	0.080827	0.0450272	0.091385	0.0481973	0.0759937	0.0537547	0.0679534	0.670712	0.0809553	0.266753	0.0639647	0.39619	0.113735	0.134597	0.0599725	0.361177
522	0.107646	0.0708937	0.0254285	0.0817387	0.0376363	0.266873	0.161346	0.0628137	0.0845701	0.0881281	0.0191111	0.0856902	0.0750359	0.0683916	0.461544	0.0748572	0.0344321	0.0632157	0.0642681	0.0926811	0.462022	0.0808639	0.0763458	0.0887049	0.144748	0.0954982	0.12214	0.0889369	0.0290863	0.058151	0.0338385	0.0635867	0.129612	0.0794972	0.0654599	0.0756065	0.0400419	0.0665796	0.0458494	0.0656581	0.723995	0.093783	0.0282733	0.0552247	0.478277	0.131938	0.0851082	0.045464	0.146009
523	0.181895	0.168198	0.152808	0.16352	0.194215	0.183684	0.150188	0.164747	0.199048	0.154817	0.112229	0.141859	0.149943	0.167844	0.145515	0.162685	0.135562	0.152629	0.142131	0.167279	0.174098	0.152407	0.156326	0.156311	0.196218	0.132406	0.133211	0.153657	0.178992	0.152808	0.110574	0.120799	0.180492	0.178737	0.14339	0.144921	0.172727	0.162459	0.162962	0.165449	0.148525	0.161347	0.156949	0.143884	0.18714	0.158805	0.19046	0.137248	0.144892
525	0.391941	0.0587904	0.0389988	0.0577368	0.232208	0.102177	0.0428129	0.0674055	0.0757469	0.0732188	0.036602	0.0782442	0.087199	0.058317	0.0377938	0.0749585	0.0382182	0.0697648	0.0745393	0.080334	0.630079	0.0839309	0.055729	0.084943	0.0385402	0.0880354	0.0693179	0.0708529	0.302042	0.0495672	0.136664	0.114488	0.717206	0.0898891	0.351583	0.0863961	0.571235	0.0716606	0.563408	0.0629238	0.361759	0.209962	0.0722801	0.0670568	0.032516	0.0981757	0.0785617	0.0747887	0.251968
526	0.209303	0.0607126	0.0602564	0.0763914	0.142642	0.140443	0.0724309	0.0780583	0.0553209	0.0902661	0.066157	0.0847433	0.0840052	0.0708669	0.0477163	0.0859377	0.049985	0.0791063	0.106311	0.0930561	0.1896	0.075224	0.0968931	0.0807508	0.0850414	0.117461	0.0942589	0.0903502	0.18988	0.0611504	0.111799	0.115618	0.0576159	0.0962414	0.0596114	0.0895085	0.0792347	0.0861893	0.0640989	0.0884837	0.192158	0.0926831	0.0503494	0.0837786	0.0767483	0.0899573	0.0524239	0.086144	0.0777673
528	0.0524358	0.0454198	0.0514692	0.0546363	0.0521269	0.0520868	0.0425789	0.0514321	0.0382844	0.0553711	0.0420672	0.0615333	0.0493356	0.0505808	0.0578604	0.0528564	0.0440246	0.045802	0.0389663	0.0505421	0.0448456	0.055	0.0445891	0.0510406	0.0506828	0.0649815	0.0494185	0.0498176	0.050964	0.0438465	0.0514724	0.0654687	0.0464083	0.052454	0.0421357	0.0556838	0.0567026	0.0466529	0.0533346	0.0461441	0.0465193	0.0595332	0.04585	0.046502	0.0845533	0.0602527	0.0405535	0.0485099	0.0525107
530	0.213915	0.0958672	0.0392394	0.13248	0.0804891	0.186279	0.43251	0.0976934	0.0917612	0.123493	0.0358251	0.0889077	0.0962417	0.105454	0.0910212	0.130274	0.0941262	0.0867673	0.146062	0.120698	0.0307697	0.0934357	0.163808	0.142372	0.0996462	0.146884	0.276043	0.125864	0.0409319	0.0944919	0.0696952	0.089306	0.331103	0.153981	0.0990224	0.0963148	0.158517	0.131258	0.099111	0.128858	0.0381146	0.125376	0.0423726	0.0804751	0.284866	0.187782	0.0303381	0.0790963	0.0512336
531	0.0659611	0.0397102	0.0413168	0.0652127	0.0728347	0.0900593	0.0503693	0.052366	0.0570142	0.0449726	0.0354518	0.0434541	0.0563882	0.0400288	0.0491837	0.0534631	0.0460423	0.0511061	0.0476491	0.0534559	0.115734	0.0494682	0.0711202	0.0610794	0.0514577	0.062842	0.16236	0.047391	0.048995	0.0375218	0.0584971	0.0575656	0.0452395	0.065391	0.0532221	0.0646326	0.0379357	0.0614902	0.0437391	0.0627886	0.0456341	0.0595936	0.0531014	0.0498231	0.136529	0.0544116	0.0759226	0.0383223	0.0646151
535	0	0	0	0.0127817	0.0379706	0.0213568	0.10762	0.00607463	0.118191	0.00217628	0	0	0.0151966	0	0.0187293	0.0164508	0.0010582	0	0	0	0	0.0236559	0.0777744	0	0.145134	0.0144019	0.0737513	0	0.697393	0	0	0	0.0209287	0	0	0.00224575	0.00183318	0	0	0.031623	0.356593	0	0.0121371	0	0.324443	0.0239765	0	0	0.00513171
541	0.0391459	0.0317071	0.0488439	0.0482375	0.0389116	0.161413	0.0301484	0.0363931	0.0633297	0.0489517	0.0376265	0.045137	0.0422425	0.0285792	0.0428883	0.0257919	0.0447237	0.037238	0.0320521	0.0451161	0.0297795	0.0494413	0.0330632	0.0530482	0.0463256	0.0530146	0.0351783	0.0458741	0.0417691	0.0376674	0.0355714	0.0431026	0.0313731	0.0516262	0.0453267	0.0568887	0.0414126	0.0315086	0.0474414	0.0369563	0.039044	0.0487514	0.0418338	0.0366698	0.0426894	0.0569065	0.0322676	0.0296338	0.0376613
545	0.425343	0.132248	0.21787	0.164647	0.287537	0.186361	0.108021	0.150759	0.144065	0.172863	0.162996	0.165842	0.159045	0.169711	0.109821	0.205394	0.0640831	0.151141	0.149039	0.15509	0.59701	0.180162	0.341737	0.191587	0.131932	0.200433	0.157336	0.1825	0.216961	0.126961	0.154835	0.198508	0.0818045	0.198851	0.0739004	0.179364	0.352959	0.173606	0.0878971	0.149337	0.582004	0.218219	0.436291	0.168967	0.2159	0.226537	0.283011	0.160227	0.303122
548	0.314056	0.12584	0.0481372	0.120287	0.0717416	0.14331	0.0741367	0.101759	0.0485275	0.0998453	0.0499015	0.0898046	0.110985	0.143096	0.128311	0.106239	0.037221	0.0978119	0.0973267	0.128577	0.501548	0.0787799	0.0678386	0.154146	0.0966069	0.120506	0.103774	0.0948475	0.047608	0.111812	0.0715844	0.100544	0.0526752	0.144109	0.0498594	0.113191	0.0485967	0.119017	0.052068	0.118428	0.351528	0.0821023	0.320824	0.0883021	0.0870557	0.152878	0.0475731	0.0760408	0.165638
549	0.255038	0.0500021	0.0747815	0.0548047	0.111155	0.0749783	0.0384122	0.071279	0.118421	0.0691139	0.0635713	0.0720648	0.0668531	0.0657234	0.0474779	0.0771749	0.0480836	0.0625301	0.0659516	0.0795208	0.434584	0.0724955	0.120532	0.079742	0.119872	0.0829347	0.0737662	0.0613843	0.33932	0.0514232	0.0932847	0.0812109	0.041663	0.073123	0.0413739	0.0821508	0.225802	0.0623232	0.0575662	0.0676022	0.187749	0.0828356	0.158136	0.0763311	0.0748975	0.0975277	0.04592	0.0584623	0.0954068
551	0.424957	0.0921782	0.0653664	0.0934066	0.110166	0.145086	0.216715	0.0940081	0.0620381	0.112282	0.0915873	0.102558	0.101498	0.104129	0.186473	0.120656	0.0716103	0.101692	0.070607	0.0844517	0.322651	0.112077	0.244693	0.0927216	0.123034	0.116983	0.208223	0.0852487	0.220395	0.081791	0.0980834	0.108915	0.0891626	0.112746	0.0743982	0.108783	0.0612617	0.0988177	0.0657545	0.076236	0.569653	0.107144	0.0661987	0.0999854	0.302744	0.140922	0.0880617	0.0925914	0.509722
555	0.252482	0.107226	0.195325	0.126991	0.251023	0.138212	0.0984926	0.140617	0.0922152	0.126066	0.129494	0.14126	0.119744	0.127118	0.116671	0.132853	0.149697	0.115891	0.101717	0.119113	0.61046	0.13975	0.117493	0.156739	0.148451	0.171218	0.130051	0.132359	0.158082	0.100827	0.222157	0.159494	0.0829707	0.13442	0.159942	0.130492	0.404466	0.124501	0.206793	0.148955	0.377832	0.188084	0.199818	0.121812	0.320973	0.159051	0.130185	0.115944	0.1755
556	0.265484	0.129551	0.19153	0.110485	0.512473	0.167221	0.206071	0.118952	0.173482	0.11803	0.176293	0.119808	0.124278	0.132069	0.182747	0.131491	0.045685	0.107743	0.116364	0.106788	0.429531	0.125288	0.317342	0.136002	0.327764	0.149686	0.277865	0.136072	0.143653	0.0996574	0.200132	0.128975	0.132356	0.127126	0.132273	0.124012	0.0924468	0.105161	0.129291	0.127052	0.709663	0.203422	0.330774	0.121167	0.620159	0.151796	0.330005	0.106038	0.348372
557	0.0765422	0.0688239	0.0574291	0.04904	0.0556721	0.106133	0.0594622	0.0516965	0.0676731	0.055927	0.0583757	0.0688091	0.0626439	0.0746783	0.0496251	0.0511281	0.0426231	0.0603058	0.0567529	0.0600767	0.0583674	0.0634409	0.0627576	0.0607403	0.0570049	0.0764265	0.0718203	0.0583153	0.0620471	0.0564407	0.0680586	0.0842506	0.0539011	0.0625682	0.0606721	0.0640265	0.0663418	0.064691	0.0735112	0.0611065	0.0469325	0.058223	0.0559734	0.0646445	0.0532762	0.0654559	0.0481429	0.0648275	0.0610418
559	0.28687	0.109847	0.04914	0.100062	0.203248	0.168803	0.363617	0.10951	0.156016	0.13273	0.0557232	0.102105	0.0961865	0.123056	0.179285	0.134225	0.0418114	0.10752	0.0978536	0.110471	0.17976	0.113424	0.052835	0.136108	0.0627352	0.13934	0.343989	0.117522	0.0979722	0.0937549	0.0529512	0.0732864	0.126061	0.12837	0.0396905	0.109747	0.0377174	0.144414	0.0439676	0.0978524	0.500216	0.107734	0.207569	0.106117	0.59597	0.162947	0.163064	0.0788356	0.132442
561	0.0522248	0.071855	0.0517535	0.10949	0.323018	0.153638	0.456624	0.0860385	0.0283463	0.100746	0.207345	0.11856	0.0806703	0.0862742	0.0487421	0.11923	0.0402618	0.0873384	0.0698717	0.091273	0.0997939	0.079363	0.0488665	0.0953883	0.106509	0.137454	0.144353	0.102633	0.053092	0.0616466	0.086711	0.126475	0.0390424	0.0930296	0.0430983	0.106042	0.0563966	0.0818164	0.0572426	0.119372	0.709467	0.0880473	0.123178	0.0790678	0.519872	0.17265	0.0402778	0.0616763	0.201767
563	0.470283	0.103175	0.223532	0.124482	0.224194	0.161054	0.0526456	0.147305	0.0984705	0.139622	0.135286	0.112316	0.140187	0.130106	0.299881	0.139628	0.0659056	0.121896	0.0962816	0.132115	0.529073	0.16816	0.0763519	0.121059	0.098268	0.148275	0.154472	0.166957	0.593308	0.103798	0.224049	0.142303	0.137931	0.142421	0.0349466	0.148107	0.0980861	0.115176	0.0576018	0.119381	0.488544	0.142474	0.336063	0.138567	0.0966134	0.172385	0.108019	0.11398	0.20057
564	0.151445	0.0802298	0.100046	0.0701151	0.09407	0.137971	0.129784	0.0828664	0.057987	0.149292	0.0582678	0.0846437	0.113773	0.1065	0.0657556	0.129729	0.046862	0.0842056	0.100747	0.0989912	0.2333	0.107494	0.0623822	0.103584	0.0551231	0.14244	0.0831228	0.0890164	0.44678	0.0996947	0.0970139	0.112669	0.0641459	0.104918	0.0955916	0.111613	0.392096	0.10312	0.140068	0.0975608	0.0572112	0.108647	0.0990007	0.113887	0.0579131	0.130411	0.0579922	0.0889627	0.0934518
565	0.707017	0.0857975	0.0726515	0.106342	0.204438	0.173548	0.0621446	0.0855515	0.12422	0.0962143	0.0679537	0.0815643	0.102432	0.0950225	0.086737	0.10557	0.0506855	0.0706961	0.0715314	0.0989325	0.552901	0.108825	0.290554	0.111263	0.060539	0.111897	0.231818	0.0747122	0.401342	0.0802432	0.220678	0.10522	0.0694865	0.117395	0.0543015	0.103735	0.180663	0.0961478	0.0979218	0.0887475	0.401217	0.107515	0.220906	0.108822	0.0591618	0.133738	0.0645594	0.123019	0.302424
569	0.327592	0.0255997	0.0520289	0.0327659	0.0218336	0.0229148	0.0262023	0.0220498	0.019898	0.0308255	0.028144	0.0333033	0.0332911	0.028101	0.0464831	0.0236697	0.0256978	0.018859	0.0263515	0.025967	0.0288105	0.0295234	0.0218207	0.0259959	0.0213433	0.0361317	0.0326528	0.0195711	0.0219822	0.0211091	0.023518	0.0349619	0.0168167	0.023771	0.0234148	0.0386486	0.029429	0.020919	0.0269838	0.0258514	0.0211977	0.0361947	0.0228238	0.03756	0.0250764	0.0370332	0.0166633	0.0255666	0.0375521
570	0.107112	0.0251266	0.034255	0.029797	0.0387702	0.104558	0.0285448	0.0407685	0.0315426	0.0296652	0.027373	0.034951	0.0360011	0.0272986	0.0380967	0.0294851	0.0371892	0.0255959	0.0245883	0.0384056	0.0289236	0.0399823	0.0317099	0.0326204	0.0385652	0.0510507	0.0322038	0.0349981	0.0335515	0.0289706	0.0319472	0.0467201	0.0289183	0.0323462	0.0305426	0.0393777	0.046821	0.0301061	0.0394835	0.0409929	0.0306622	0.101389	0.033181	0.0228781	0.0439372	0.0409246	0.0278009	0.0267021	0.0291385
572	0.368794	0.0779912	0.0823519	0.0711291	0.153207	0.0799202	0.0888472	0.0636162	0.0497244	0.0761118	0.0776227	0.0805094	0.0778178	0.0824841	0.0940334	0.0657916	0.0614879	0.0732887	0.0654622	0.078714	0.0575914	0.0936498	0.0745044	0.0666426	0.073988	0.104614	0.0976851	0.0735588	0.0697271	0.0631574	0.0964858	0.10573	0.071355	0.0837014	0.083096	0.0810149	0.0869618	0.0713637	0.0710272	0.101589	0.25836	0.0993641	0.0572615	0.0968625	0.13866	0.0887649	0.0586536	0.0947829	0.0854322
573	0.111806	0.0407438	0.0315211	0.031912	0.0345237	0.0425241	0.0364525	0.0309746	0.0221422	0.0378365	0.0394059	0.0324199	0.0408744	0.0454379	0.0425061	0.0345693	0.0353463	0.0412864	0.0359206	0.0472904	0.0357041	0.0557196	0.041355	0.0403733	0.0390606	0.0518782	0.038541	0.0373209	0.0323854	0.0364471	0.0434346	0.0447733	0.0347249	0.0496216	0.0452198	0.0380766	0.0304352	0.032154	0.0462513	0.0399004	0.0319663	0.0494729	0.037672	0.0490283	0.0374401	0.041887	0.0379819	0.0445421	0.0335771
577	0.079072	0.0410014	0.0620384	0.0534938	0.0955978	0.207287	0.0702615	0.0518728	0.0210512	0.0602143	0.0279846	0.0568881	0.0638477	0.0498089	0.0369787	0.0605252	0.0383108	0.0505783	0.0437727	0.0566475	0.0709589	0.062133	0.054303	0.0603004	0.0800233	0.0873202	0.0693875	0.057738	0.0642589	0.0536777	0.0544612	0.074179	0.0432885	0.0582363	0.0482452	0.0835461	0.0540926	0.0556658	0.0775092	0.0625213	0.0409391	0.10633	0.0637938	0.0607848	0.183612	0.0905875	0.0450212	0.0485799	0.0431792
582	0.0690674	0.0904752	0.181642	0.0765205	0.0835922	0.0807691	0.151277	0.0867233	0.066909	0.073681	0.0692295	0.079669	0.0757054	0.06719	0.0649899	0.0849536	0.0888788	0.0730429	0.0788686	0.0885964	0.0535151	0.0925395	0.0812422	0.0736393	0.0893253	0.089312	0.0935858	0.081303	0.0757507	0.0739545	0.0790602	0.101914	0.0723032	0.0919781	0.0713633	0.0949858	0.0618516	0.0721986	0.0888132	0.0775137	0.0751504	0.0979876	0.0758777	0.0904639	0.0810404	0.101387	0.069992	0.0764362	0.075298
584	0.194665	0.0945842	0.179325	0.115306	0.169144	0.119708	0.202193	0.100583	0.0956451	0.110786	0.118978	0.0995703	0.112196	0.110106	0.147122	0.116407	0.118893	0.114281	0.100433	0.107469	0.200141	0.105727	0.235426	0.116128	0.132373	0.106227	0.22772	0.107821	0.163059	0.0846835	0.113767	0.0887608	0.133704	0.117004	0.155569	0.104566	0.26393	0.103357	0.152292	0.0991408	0.400215	0.106012	0.0722259	0.102424	0.228969	0.129051	0.129238	0.104341	0.18634
586	0.351847	0.113487	0.120522	0.0745898	0.209607	0.163834	0.150041	0.0996996	0.0316116	0.11191	0.0842006	0.08652	0.110513	0.097936	0.08988	0.134372	0.0405833	0.0755869	0.0835039	0.0759031	0.170683	0.0913947	0.281402	0.118731	0.18995	0.142401	0.144511	0.128241	0.423547	0.0779721	0.170633	0.111624	0.118713	0.128498	0.0574716	0.110895	0.377879	0.0931124	0.103855	0.076749	0.282639	0.119094	0.0569602	0.127435	0.1783	0.141994	0.104554	0.103058	0.164927
589	0.035975	0.0341905	0.031936	0.0306593	0.0368622	0.0695479	0.0262312	0.0402382	0.0296505	0.0403568	0.0384709	0.0468791	0.0458978	0.0328098	0.0374473	0.0288492	0.0478087	0.040742	0.0265045	0.0396429	0.0330756	0.0449131	0.0353372	0.0398644	0.0501212	0.0542484	0.0367385	0.037065	0.0378288	0.0472389	0.0497185	0.0428868	0.0373314	0.0416841	0.04207	0.0469878	0.0800528	0.0336204	0.0610101	0.0459499	0.0432398	0.0719579	0.0453455	0.0378929	0.0551129	0.0605845	0.0309947	0.0332493	0.038705
590	0.585558	0.134691	0.0811738	0.137381	0.252354	0.122886	0.123368	0.14181	0.0673385	0.144065	0.161789	0.137094	0.150089	0.174714	0.073858	0.166321	0.154447	0.142335	0.159119	0.123726	0.697595	0.152148	0.124595	0.160341	0.0627269	0.125744	0.165502	0.163292	0.448238	0.126525	0.217405	0.147496	0.177264	0.170781	0.226966	0.150139	0.620472	0.14872	0.513565	0.202663	0.402113	0.161952	0.382197	0.138272	0.185063	0.17457	0.177076	0.149662	0.13701
591	0.140964	0.0310256	0.0395002	0.0401387	0.0346191	0.0906117	0.0291964	0.045844	0.0205349	0.0547636	0.0314718	0.0575928	0.0546805	0.0436901	0.0339259	0.0317615	0.0355385	0.0341222	0.0392468	0.0415122	0.0195703	0.062537	0.120255	0.0376616	0.054094	0.0804966	0.0674719	0.0474912	0.0478372	0.0323568	0.0561275	0.0839774	0.0130472	0.0411767	0.027911	0.0528177	0.0508492	0.0488351	0.0525954	0.0486898	0.0323681	0.0637226	0.0385765	0.0440345	0.0520983	0.0666479	0.0323258	0.0617845	0.0553919
592	0.42269	0.199263	0.325424	0.170897	0.402375	0.232343	0.401779	0.169007	0.190017	0.183116	0.146369	0.170124	0.172198	0.198983	0.219683	0.180051	0.17948	0.173883	0.19469	0.205571	0.485884	0.131477	0.254758	0.179918	0.242175	0.171461	0.369097	0.157753	0.316598	0.160336	0.143971	0.148135	0.180896	0.20262	0.293464	0.13863	0.242743	0.156077	0.254134	0.16477	0.552131	0.159911	0.189292	0.18496	0.34904	0.242071	0.124368	0.153723	0.358212
597	0.0110556	0.0237819	0.0232187	0.0239066	0.0160569	0.031942	0.0302432	0.0248187	0.0163933	0.0264454	0.0149422	0.0230928	0.0298509	0.0180449	0.0317062	0.0126372	0.037198	0.0105816	0.0140741	0.0299354	0.0279394	0.0338841	0.0239418	0.0155543	0.030098	0.0376676	0.0117678	0.0164472	0.0137013	0.0142351	0.0229494	0.0225869	0.0212217	0.0152673	0.0155211	0.0257536	0.0255764	0.0238293	0.0361833	0.038749	0.0277818	0.0250419	0.0209084	0.0104336	0.0335303	0.0253241	0.021498	0.0144664	0.00935566
598	0.222057	0.0512878	0.0658331	0.0632204	0.0619583	0.0822577	0.0917699	0.0529608	0.044952	0.0547366	0.0487936	0.0747855	0.058076	0.0539307	0.0483728	0.0491286	0.041974	0.0479324	0.0619626	0.0609486	0.0450028	0.0614334	0.0660193	0.0539392	0.0977119	0.0725239	0.0640109	0.0553751	0.0885193	0.0513628	0.0662257	0.0735332	0.0511799	0.055828	0.0496213	0.0649956	0.0479234	0.0504262	0.0771953	0.060852	0.0426792	0.114882	0.0439279	0.0576905	0.0692059	0.0613846	0.0385364	0.0536984	0.0566934
599	0.0543174	0.0456063	0.0529089	0.0593375	0.0528028	0.081087	0.149755	0.0528186	0.0494279	0.062522	0.0460996	0.0551127	0.0617132	0.0544845	0.0831564	0.0706999	0.04768	0.0539807	0.0673027	0.0666932	0.130765	0.0592125	0.1252	0.0685683	0.162071	0.0841292	0.103664	0.0653629	0.189784	0.0577473	0.0795496	0.0815268	0.0487209	0.0702075	0.0454617	0.071352	0.0476244	0.0593575	0.108241	0.0515396	0.328273	0.113518	0.0430951	0.0505099	0.207256	0.089452	0.103902	0.0473188	0.0936294
601	0.179802	0.100469	0.0876433	0.103692	0.102349	0.167105	0.1424	0.10583	0.04867	0.118648	0.127573	0.126131	0.113117	0.100797	0.097087	0.104377	0.142413	0.0976297	0.105752	0.118664	0.272681	0.120813	0.139904	0.0963464	0.128227	0.121679	0.113722	0.10758	0.245054	0.079323	0.11091	0.140181	0.117109	0.0945825	0.142034	0.136154	0.080764	0.101412	0.140883	0.110704	0.198972	0.0966991	0.0839171	0.103262	0.163522	0.14165	0.0843635	0.0939973	0.172567
603	0.268924	0.0523941	0.0738574	0.0790107	0.0626297	0.270664	0.0861742	0.0796729	0.0502812	0.079315	0.0924999	0.0950477	0.0891302	0.0880492	0.0569674	0.0854284	0.0511551	0.0832003	0.102385	0.0794958	0.0775355	0.0741231	0.0677437	0.0885685	0.0529592	0.11954	0.0821596	0.0786877	0.0661273	0.0672489	0.120983	0.11923	0.0751687	0.087365	0.0767026	0.107524	0.101008	0.0595315	0.0689692	0.0870834	0.0723491	0.186175	0.0553705	0.0990554	0.0659965	0.0819361	0.0580474	0.0842181	0.0978586
605	0.0162926	0.0667573	0.0701626	0.0511635	0.049946	0.0504337	0.183532	0.0623301	0.0104373	0.0641277	0.0177352	0.0728152	0.0649279	0.0784622	0.033804	0.0641788	0.0340039	0.0457837	0.063933	0.0558581	0.0270644	0.0479261	0.0849352	0.0482584	0.0970406	0.0773351	0.0880803	0.0568944	0.0558186	0.0510619	0.0678101	0.0887708	0.0358877	0.0514351	0.0471783	0.0577878	0.0463028	0.0343426	0.0568391	0.050689	0.312046	0.0550502	0.0413675	0.0674866	0.0791298	0.0621758	0.175103	0.0633674	0.0578082
606	0.059995	0.0670816	0.0532138	0.0668014	0.0570954	0.100799	0.0526412	0.062947	0.04985	0.0686109	0.0535291	0.0581243	0.0617258	0.0654656	0.0655323	0.058992	0.0569014	0.0612477	0.0479363	0.0678153	0.0507402	0.0698412	0.0555974	0.0636684	0.066103	0.0691776	0.0619921	0.063326	0.0576012	0.0560742	0.0587522	0.0648137	0.0540786	0.0681319	0.0619452	0.0702367	0.0527152	0.0691643	0.0673666	0.288044	0.061607	0.0635696	0.0521746	0.0506133	0.0625975	0.0782489	0.0514221	0.0567953	0.0601631
608	0.256246	0.0546039	0.221619	0.0809297	0.0470211	0.101218	0.232905	0.112821	0.0457974	0.104663	0.0741623	0.137613	0.075655	0.0551511	0.260244	0.10064	0.195291	0.0716001	0.0614865	0.0695994	0.138311	0.112958	0.126539	0.0757133	0.0524306	0.093647	0.169	0.0838453	0.41065	0.0600485	0.0700996	0.134046	0.0475752	0.0753427	0.125216	0.121518	0.0932717	0.0494538	0.241062	0.0841716	0.0839565	0.119605	0.0477664	0.134652	0.261463	0.0791985	0.0606366	0.150434	0.183644
609	0.509202	0.153414	0.200911	0.156899	0.262816	0.249887	0.0906728	0.168342	0.120639	0.18136	0.283804	0.15616	0.149905	0.18561	0.0797585	0.195532	0.0688142	0.15942	0.163689	0.166986	0.644679	0.188512	0.12238	0.179351	0.138575	0.167549	0.117662	0.142868	0.544338	0.130943	0.269139	0.186909	0.128992	0.186749	0.493076	0.189473	0.527304	0.192389	0.208188	0.158224	0.363585	0.204534	0.414805	0.187438	0.328361	0.201503	0.0951512	0.14534	0.267375
610	0.343684	0.0705031	0.0860658	0.0840601	0.117473	0.146055	0.0890145	0.0630858	0.116754	0.080885	0.0674437	0.0805565	0.0788297	0.073006	0.119687	0.0818004	0.0900279	0.07666	0.0626303	0.07863	0.340154	0.0923874	0.108941	0.0921369	0.0952773	0.105319	0.126288	0.0978787	0.177286	0.0591796	0.112478	0.0912123	0.104807	0.0736076	0.0744669	0.087274	0.0989131	0.0832082	0.0902656	0.0686847	0.109454	0.0874145	0.20009	0.0704745	0.392512	0.111268	0.101933	0.0798854	0.118313
615	0.241423	0.0330004	0.132074	0.0460856	0.0480023	0.169265	0.0422272	0.0380942	0.0340447	0.0501197	0.142708	0.0536924	0.0526257	0.0412756	0.0426367	0.0400792	0.0541524	0.046999	0.0369456	0.0513231	0.0478157	0.0558568	0.0467292	0.0495834	0.0450152	0.054811	0.0556741	0.0498323	0.0863987	0.0433469	0.0553638	0.0555102	0.0497457	0.0418495	0.0547264	0.0571473	0.0977758	0.0439614	0.0602996	0.0513846	0.0491981	0.0708975	0.0455363	0.0428356	0.043238	0.0508557	0.0401817	0.0484073	0.05141
616	0.196024	0.0381863	0.0479137	0.052887	0.0461898	0.0528341	0.0426108	0.0421097	0.041377	0.0429518	0.0467526	0.049074	0.0418169	0.034662	0.0457423	0.0468576	0.0511021	0.0403382	0.0378622	0.0421944	0.0488224	0.0507406	0.0699901	0.0463358	0.0363571	0.0562599	0.0543855	0.0504552	0.0480096	0.040286	0.072603	0.0838887	0.0325776	0.0510556	0.0382415	0.0545695	0.0450635	0.0432854	0.0433259	0.0404572	0.0467139	0.0584665	0.0505547	0.0435134	0.0395575	0.0569947	0.0390908	0.0529329	0.0579383
620	0.31364	0.145793	0.39208	0.170788	0.116424	0.275073	0.132632	0.159777	0.127932	0.188349	0.117256	0.184003	0.155404	0.166991	0.160407	0.166707	0.13793	0.153866	0.128808	0.174517	0.393496	0.174528	0.118978	0.189306	0.217331	0.211394	0.177163	0.157603	0.107515	0.146207	0.179399	0.207753	0.128312	0.167807	0.0739345	0.197272	0.377823	0.157526	0.165065	0.164928	0.544115	0.18146	0.100759	0.17023	0.351767	0.224848	0.0873175	0.12808	0.270854
621	0.492798	0.130256	0.154521	0.126039	0.412141	0.185838	0.0739367	0.119308	0.0299423	0.141504	0.18118	0.12966	0.139351	0.149041	0.0919009	0.132599	0.0369225	0.115614	0.10372	0.12396	0.582507	0.145455	0.200456	0.152423	0.199505	0.139303	0.123989	0.128819	0.61127	0.0855603	0.125271	0.124789	0.0945099	0.143375	0.0586002	0.146452	0.283365	0.126152	0.0697664	0.114522	0.759215	0.162275	0.125384	0.141028	0.227494	0.174759	0.190658	0.103017	0.206665
622	0.0723697	0.0841313	0.0881269	0.0602146	0.075827	0.0774429	0.0837147	0.0698114	0.0782478	0.0841248	0.0937977	0.0868623	0.0812688	0.0757541	0.085286	0.0834193	0.0876333	0.079145	0.0836006	0.0880031	0.0767902	0.0926745	0.0841165	0.0781793	0.0903519	0.0957749	0.0800024	0.0821251	0.077299	0.078054	0.0863876	0.094522	0.0859093	0.101319	0.0837119	0.093416	0.0801359	0.0861432	0.0982029	0.0770892	0.080814	0.0939805	0.0914789	0.0800649	0.0823905	0.0867486	0.0702186	0.0792801	0.101106
626	0.268792	0.0846569	0.0914864	0.0897023	0.136166	0.150277	0.0537329	0.091296	0.104785	0.0839148	0.163246	0.0851978	0.103779	0.0894214	0.0586323	0.10708	0.0485214	0.0945941	0.0778997	0.101835	0.547263	0.110773	0.124921	0.0998625	0.0631443	0.0961347	0.071984	0.0850354	0.228218	0.0723162	0.127349	0.10266	0.0585474	0.100957	0.0829538	0.100354	0.224377	0.0889543	0.0992413	0.0850212	0.438791	0.152467	0.0922372	0.0938088	0.0601403	0.126406	0.0795429	0.0820309	0.0957241
629	0.456637	0.0679615	0.0745965	0.0502338	0.0526252	0.0590893	0.0407861	0.0579555	0.0448971	0.0659408	0.0327771	0.0509758	0.0589101	0.0747308	0.0298126	0.0657053	0.0341627	0.0769163	0.0736362	0.0642098	0.0842981	0.0552404	0.0325542	0.0545608	0.0421462	0.0574684	0.034663	0.0642837	0.0484738	0.0741183	0.0635026	0.0731744	0.0434349	0.0721283	0.0574442	0.0772509	0.0557034	0.0499668	0.0564948	0.0657194	0.0350674	0.063308	0.0335967	0.0620696	0.038925	0.0614802	0.0325943	0.0602923	0.0595335
630	0.442381	0.111024	0.136569	0.0966476	0.250009	0.248139	0.229695	0.102944	0.17577	0.122079	0.166455	0.102718	0.117196	0.121528	0.23077	0.121029	0.0714454	0.0979841	0.0904573	0.105903	0.590994	0.115331	0.336534	0.121105	0.148604	0.119769	0.154031	0.118637	0.358002	0.0825453	0.120743	0.115941	0.0898766	0.116497	0.0713369	0.119572	0.414476	0.120475	0.0798458	0.112734	0.575821	0.111443	0.584881	0.10813	0.342563	0.145296	0.287717	0.087553	0.326337
636	0.258255	0.0722237	0.0504668	0.0497202	0.166303	0.0741524	0.281447	0.0503244	0.0400941	0.0772863	0.0303108	0.0475462	0.0544001	0.0530718	0.0968494	0.0685671	0.0545902	0.0521854	0.0381312	0.0633129	0.0307005	0.0603626	0.0568264	0.0607371	0.0744222	0.0724657	0.320466	0.0522615	0.238067	0.0592642	0.0338555	0.0551167	0.0186666	0.0509387	0.0360869	0.0453887	0.039307	0.0740221	0.0610679	0.0544048	0.0435238	0.0497706	0.0417163	0.0192607	0.36834	0.0943596	0.0361775	0.0438721	0.0927632
747	0.364529	0.0796472	0.101274	0.0918064	0.0531636	0.0760989	0.114515	0.0605231	0.0430261	0.07036	0.0332052	0.072452	0.0959127	0.107096	0.0596955	0.06222	0.0342432	0.0975785	0.0796142	0.0981641	0.0780298	0.0837093	0.0299593	0.0743888	0.0498153	0.0721091	0.087827	0.0841439	0.150966	0.0529164	0.0723408	0.0895974	0.113007	0.0831125	0.0707025	0.0943702	0.0856434	0.0791076	0.0771288	0.0802244	0.639759	0.107995	0.122088	0.0577573	0.0656647	0.067887	0.208382	0.0785593	0.0563217
757	0.150266	0.0651201	0.0889234	0.0663982	0.0721851	0.0857768	0.0728049	0.07606	0.0553419	0.100801	0.0852912	0.092141	0.0765038	0.0897187	0.0684031	0.0788614	0.0711167	0.0814423	0.0787941	0.0802431	0.0782689	0.0842444	0.0820608	0.0947479	0.0618672	0.0874495	0.0809598	0.0758207	0.0830974	0.0776507	0.0798769	0.0746614	0.0707245	0.0945852	0.0725629	0.0951853	0.153673	0.0670311	0.0857761	0.0829923	0.065889	0.0703951	0.06979	0.0700996	0.079855	0.0915905	0.0788055	0.0710111	0.0816579
762	0.480125	0.108483	0.184307	0.126903	0.216398	0.163364	0.187615	0.131989	0.189866	0.132353	0.167885	0.118159	0.130792	0.125133	0.111151	0.140745	0.127249	0.115927	0.121371	0.126964	0.346044	0.148854	0.181478	0.141924	0.206444	0.135492	0.134073	0.123843	0.366384	0.0972687	0.141502	0.141915	0.084302	0.128907	0.195902	0.131021	0.280613	0.11759	0.189145	0.14374	0.541169	0.162288	0.401875	0.150932	0.380127	0.17048	0.114421	0.108278	0.188927
782	0.211465	0.0411728	0.0422293	0.0635451	0.0486329	0.0718523	0.0544641	0.0403585	0.0361729	0.0529978	0.045209	0.0731136	0.0588231	0.0598046	0.0537231	0.0660165	0.0342294	0.0505183	0.0552243	0.0495913	0.0432487	0.0494344	0.0440301	0.0432909	0.0375348	0.0818221	0.124699	0.0807717	0.0499028	0.0409257	0.111357	0.113098	0.0405862	0.0581201	0.0532495	0.0820818	0.0544902	0.0524635	0.0618148	0.0521749	0.0490275	0.0933058	0.0563035	0.0689141	0.0569144	0.0737928	0.051523	0.0658915	0.0711267
783	0.298342	0.067496	0.0576887	0.07932	0.101574	0.0936678	0.0845119	0.0646419	0.0700596	0.0760579	0.0471326	0.0708709	0.0655426	0.0875711	0.0759356	0.0889609	0.0393189	0.0696152	0.0638372	0.0736801	0.0526049	0.0742574	0.0483882	0.0837216	0.126363	0.106357	0.0817987	0.0659066	0.26385	0.0698749	0.0650817	0.0810109	0.226057	0.0949261	0.11997	0.0904461	0.18543	0.0682917	0.0569414	0.0588454	0.501649	0.0840847	0.195313	0.0666411	0.319633	0.112565	0.209453	0.0618385	0.189886
784	0.313468	0.0628768	0.102602	0.101759	0.0573208	0.0560738	0.0595442	0.0589063	0.0389953	0.0568353	0.0407707	0.0848925	0.0773737	0.0733779	0.0592735	0.067369	0.040567	0.0504278	0.0823957	0.0613225	0.0386093	0.0709135	0.117282	0.0650881	0.100297	0.132373	0.1104	0.0844285	0.546109	0.0447354	0.139393	0.15485	0.0540876	0.0807803	0.0709475	0.0847196	0.0635676	0.0517569	0.0651135	0.0596125	0.0512052	0.0894432	0.0532717	0.102115	0.0517714	0.0828736	0.0534444	0.0910598	0.0718329
785	0.17313	0.11452	0.123632	0.119267	0.18598	0.179786	0.239802	0.124429	0.144694	0.113473	0.142741	0.125367	0.119976	0.120767	0.159458	0.123892	0.132807	0.117206	0.121593	0.11952	0.139212	0.124025	0.155953	0.124336	0.127238	0.132035	0.135728	0.120143	0.363366	0.113937	0.139116	0.124995	0.153013	0.127642	0.113	0.127184	0.167886	0.119616	0.102832	0.120134	0.217346	0.143464	0.145633	0.121038	0.315268	0.131097	0.137355	0.116643	0.208787
787	0.406998	0.101555	0.124963	0.141179	0.201461	0.126949	0.080801	0.111105	0.0426216	0.10832	0.047134	0.139117	0.146606	0.110605	0.0596347	0.12038	0.036315	0.0948114	0.120462	0.111703	0.456317	0.128824	0.188638	0.137316	0.166499	0.161031	0.217249	0.125387	0.482712	0.0896296	0.136277	0.179949	0.0851414	0.126782	0.415118	0.135422	0.328924	0.119538	0.305625	0.123002	0.42151	0.147971	0.222493	0.11262	0.10366	0.138473	0.0773748	0.126417	0.225443
788	0.066939	0.0517808	0.0563425	0.0484595	0.056949	0.229091	0.0373788	0.0517973	0.046185	0.050946	0.0503342	0.0604374	0.0459715	0.0575987	0.0513913	0.0298062	0.0567751	0.0397314	0.0469013	0.0480042	0.0509385	0.0596562	0.0453447	0.0763297	0.0538198	0.0627591	0.0484373	0.041336	0.0666121	0.0422714	0.0618421	0.0535387	0.0480502	0.0619047	0.0510578	0.0599688	0.058409	0.0552838	0.0574061	0.0415022	0.0607248	0.0780876	0.0640312	0.0574932	0.0581534	0.0592396	0.0586106	0.0574545	0.0548522
791	0.30153	0.0925736	0.0772146	0.077552	0.100546	0.123516	0.214357	0.07931	0.0518749	0.0898904	0.047609	0.0780812	0.086042	0.0980112	0.0584894	0.0989739	0.0479746	0.072898	0.0702398	0.0767891	0.0592101	0.0957177	0.0559095	0.0684263	0.0450225	0.0765659	0.0600198	0.0732234	0.0685454	0.0677096	0.074525	0.0896073	0.0599277	0.0844269	0.0737106	0.0851452	0.0675333	0.0799039	0.0700325	0.0699877	0.362833	0.111125	0.0495438	0.0898324	0.0686971	0.0898082	0.055848	0.0624738	0.0594149
792	0.394379	0.0948903	0.0875919	0.097197	0.325657	0.156707	0.0749341	0.102204	0.072286	0.103297	0.0790243	0.0934557	0.126992	0.0919651	0.0690458	0.111096	0.0658553	0.0916704	0.0904714	0.10561	0.639076	0.0886632	0.105801	0.106673	0.0808523	0.108353	0.0830521	0.0984935	0.363591	0.0747412	0.111201	0.109009	0.0801913	0.116339	0.0891264	0.120581	0.239173	0.126842	0.311115	0.0904255	0.195768	0.126838	0.259418	0.0896091	0.069236	0.111783	0.0681794	0.0924729	0.189159
793	0.142704	0.0651094	0.201293	0.069498	0.17488	0.172738	0.0487714	0.0891452	0.0477132	0.0939406	0.035011	0.100101	0.0878222	0.0854219	0.0513062	0.0959814	0.0468378	0.0645733	0.071522	0.0988191	0.587137	0.117117	0.126969	0.103965	0.232169	0.12996	0.0805114	0.0862589	0.0564716	0.0601613	0.112875	0.133028	0.0538816	0.0864892	0.0610032	0.0988077	0.394103	0.0906525	0.0572649	0.0736235	0.486813	0.121612	0.457305	0.0780375	0.300891	0.163845	0.0498038	0.0820231	0.238683
794	0.0839611	0.065559	0.0746938	0.0745847	0.12011	0.0794622	0.0593113	0.0625436	0.0602019	0.0673971	0.0627712	0.0760105	0.0740031	0.0823429	0.0754799	0.0661861	0.0665551	0.0719491	0.0646622	0.0690686	0.062701	0.0775064	0.0691975	0.0750021	0.0694564	0.0836034	0.0807553	0.0675587	0.0743405	0.0714948	0.077624	0.113588	0.0592797	0.0780469	0.0683374	0.0820907	0.0807113	0.078717	0.0765577	0.0745248	0.0655719	0.075904	0.0661601	0.0560818	0.0796574	0.0998687	0.0714895	0.076497	0.0782988
796	0.46169	0.207431	0.116521	0.183905	0.281209	0.227343	0.0985238	0.178166	0.171801	0.195305	0.0794054	0.154583	0.15746	0.195725	0.102602	0.198988	0.0956475	0.17976	0.167433	0.189123	0.571507	0.202649	0.0745759	0.196037	0.0725678	0.171832	0.232229	0.180259	0.104283	0.148777	0.105681	0.159202	0.117196	0.213525	0.152734	0.18407	0.142586	0.198075	0.126806	0.148243	0.0959885	0.198421	0.143706	0.192113	0.229982	0.218455	0.0851575	0.157736	0.20185
800	0.693786	0.138467	0.273312	0.144868	0.398371	0.230686	0.139505	0.149835	0.165287	0.148202	0.364697	0.139191	0.145737	0.150794	0.101659	0.178281	0.043595	0.127446	0.127165	0.134039	0.627611	0.169917	0.163983	0.157077	0.199766	0.175181	0.123022	0.147981	0.613535	0.11872	0.296567	0.210687	0.142918	0.173646	0.282858	0.186105	0.0571234	0.152743	0.16576	0.138127	0.634434	0.141797	0.558642	0.155084	0.266858	0.180672	0.189198	0.133058	0.421127
802	0.0589339	0.0183832	0.107887	0.0318859	0.0163679	0.057477	0.116455	0.0207601	0.011278	0.0273795	0.0121353	0.0275708	0.0474693	0.0116985	0.0852266	0.0447945	0.0166948	0.0171799	0.0258041	0.0287175	0.00884225	0.0192464	0.0641759	0.0166306	0.0144998	0.0349053	0.0147293	0.0169634	0.0108081	0.0218401	0.00842998	0.0266368	0.00527747	0.0221153	0.00823403	0.0226466	0.0989931	0.0221944	0.0156792	0.0167334	0.009089	0.0219938	0.0103503	0.0193904	0.136794	0.0708008	0.00473433	0.0149805	0.0664943
803	0.0989666	0.0387262	0.0479082	0.0520584	0.1299	0.198866	0.0333704	0.0454467	0.0376734	0.0444606	0.0375924	0.0588292	0.131955	0.0328162	0.0405594	0.0430972	0.0348301	0.0308858	0.0415866	0.0484775	0.517108	0.0692363	0.0754089	0.0475863	0.1017	0.090528	0.0573023	0.0530476	0.50159	0.0388819	0.0788712	0.103405	0.0726033	0.0392714	0.0347312	0.0743035	0.384946	0.0352643	0.0637231	0.0505018	0.540724	0.0658679	0.0551884	0.0424802	0.0382743	0.0737132	0.0402608	0.0547348	0.0502589
807	0.142037	0.0712186	0.112092	0.0744087	0.0747394	0.101169	0.131786	0.0627768	0.0433716	0.0785159	0.0557858	0.0773125	0.0776148	0.0890174	0.0744314	0.0659871	0.078123	0.0619008	0.0679117	0.0644023	0.0515025	0.0693196	0.0812266	0.0680999	0.0895102	0.0751872	0.0836006	0.0608922	0.0734002	0.0641836	0.0859186	0.0808241	0.129144	0.0719861	0.0572618	0.0756104	0.0722347	0.0613507	0.103152	0.0761515	0.0564883	0.109893	0.069217	0.0754131	0.164643	0.0727515	0.0998779	0.0767272	0.0731115
810	0.285232	0.0569502	0.137955	0.0617011	0.0681192	0.105214	0.32117	0.0682617	0.0450123	0.0638813	0.0542343	0.068235	0.0653548	0.0560851	0.0647542	0.078975	0.0360864	0.0576378	0.0558251	0.0582583	0.0527882	0.0619042	0.147656	0.06235	0.0681347	0.135556	0.0821037	0.0728444	0.19252	0.0651376	0.126703	0.117464	0.0890308	0.088792	0.0637989	0.0898988	0.36707	0.0874302	0.0632216	0.0722577	0.0359793	0.0853079	0.047411	0.0727723	0.185419	0.0834836	0.0601767	0.0779106	0.0874333
813	0.27599	0.10007	0.0947225	0.141023	0.182335	0.15548	0.0646228	0.118008	0.0497715	0.109425	0.0655209	0.158335	0.145631	0.170172	0.0763917	0.107708	0.0550994	0.147216	0.125834	0.151851	0.530851	0.154688	0.0658694	0.109913	0.117191	0.132736	0.103042	0.118355	0.468024	0.130731	0.109873	0.143703	0.0587702	0.144359	0.0612895	0.112371	0.220467	0.10193	0.165051	0.12334	0.490067	0.119796	0.19993	0.0993885	0.0811119	0.149258	0.0656324	0.135217	0.0627364
814	0.0446489	0.0126601	0.0228549	0.00118121	0.0318187	0.0685402	0.0205532	0.0233801	0.0301303	0.0264895	0.0297404	0.023735	0.0167828	0.0018091	0.0210323	0.0247764	0.0223884	0.0166575	0.00955249	0.0218258	0.00734898	0.0345096	0.0186652	0.0220583	0.0220847	0.0257636	0.0263209	0.0192443	0.0244689	0.0251707	0.017827	0.0221045	0.027719	0.0159252	0.0168716	0.0162837	0.029227	0.0194462	0.0222772	0.0203394	0.020749	0.043315	0.0196208	0.026662	0.0185098	0.022425	0.0370256	0.00957751	0.0137491
815	0.016147	0.0360501	0.029169	0.0441597	0.0408259	0.0670778	0.0439163	0.0388646	0.0619944	0.0283437	0.0386967	0.040201	0.0494158	0.0261253	0.0331428	0.0381007	0.0333452	0.0336631	0.0336142	0.0465806	0.0246061	0.0425107	0.0427569	0.0348142	0.0435179	0.0486865	0.0433772	0.0389524	0.0367985	0.0291303	0.0448853	0.033349	0.0340073	0.0420546	0.0425117	0.0501488	0.0433543	0.0373596	0.052347	0.0359027	0.0406469	0.0425527	0.0386088	0.0237828	0.0492287	0.0481142	0.0328484	0.0381168	0.04751
825	0.0576064	0.0432897	0.046385	0.0444134	0.0462998	0.173098	0.0426214	0.0458696	0.0404598	0.0512027	0.0483903	0.0457174	0.0467547	0.0549655	0.0519247	0.0448049	0.0472226	0.0480768	0.0386034	0.049313	0.0420724	0.0547473	0.0550963	0.0415065	0.055315	0.0571967	0.0478335	0.0390416	0.0493588	0.048543	0.047517	0.0520438	0.042767	0.0587201	0.0457054	0.0519124	0.0495902	0.0425076	0.0547894	0.0502601	0.0480695	0.0584255	0.049237	0.0473832	0.0535885	0.0544533	0.044956	0.0461976	0.0456405
829	0.473671	0.0951503	0.066341	0.129446	0.0912783	0.160651	0.0910308	0.0910661	0.0716581	0.0943646	0.0502642	0.152802	0.115373	0.119181	0.0565376	0.13982	0.0495408	0.0905569	0.0847885	0.081059	0.604138	0.0945167	0.0680613	0.152644	0.329079	0.195894	0.0990996	0.109171	0.755468	0.0929591	0.13736	0.187346	0.0631279	0.0811275	0.0756373	0.141779	0.390224	0.105114	0.0624094	0.0832043	0.741785	0.157532	0.0601584	0.11054	0.18007	0.139136	0.0690632	0.116375	0.252057
830	0.258812	0.122924	0.189326	0.138333	0.174512	0.113945	0.180311	0.143295	0.170818	0.13783	0.177089	0.129357	0.147445	0.197636	0.132297	0.141946	0.117086	0.125833	0.132824	0.172546	0.144784	0.147256	0.133933	0.117608	0.125814	0.0866112	0.153719	0.144116	0.198866	0.169529	0.135044	0.127859	0.193024	0.174283	0.151462	0.154955	0.129008	0.162968	0.14578	0.1661	0.517611	0.166262	0.15164	0.163917	0.165929	0.157552	0.171917	0.141206	0.136687
833	0.077947	0.075491	0.0686975	0.0824486	0.0946399	0.0681467	0.0541336	0.0962504	0.0948478	0.108913	0.0648617	0.09754	0.102123	0.0765809	0.109393	0.0783688	0.0983466	0.0772446	0.0553535	0.113816	0.0473525	0.0905967	0.0455133	0.0683489	0.0821983	0.116163	0.0954067	0.0770549	0.0853764	0.0586011	0.0920365	0.132581	0.0866937	0.091356	0.0733573	0.0852843	0.104943	0.0628931	0.0793082	0.100681	0.0927167	0.0834462	0.0819658	0.0582643	0.121247	0.0950393	0.0643908	0.0585264	0.0933033
836	0.0273259	0.0261856	0.014421	0.0137886	0.0237126	0.0402015	0.0434924	0.0210666	0.0424831	0.0259252	0.19889	0.0231658	0.0321866	0.0322095	0.0262618	0.0196521	0.0245259	0.0252496	0.0175405	0.0295541	0.229146	0.0479581	0.0338368	0.0253334	0.0313147	0.0435683	0.033288	0.0204165	0.0174608	0.0154709	0.0306047	0.0430329	0.0188914	0.0255498	0.0139273	0.0302046	0.0397711	0.0160124	0.0324141	0.0212749	0.175728	0.0469437	0.0214336	0.0147834	0.0588308	0.0405673	0.0117407	0.022404	0.123026
839	0.217444	0.118834	0.0610641	0.0962636	0.303789	0.312501	0.422313	0.0759725	0.0456718	0.112032	0.0281314	0.0920925	0.0816566	0.0987887	0.232059	0.10512	0.0529903	0.0757455	0.0503748	0.095141	0.33308	0.0925403	0.279385	0.092018	0.301312	0.0813513	0.316198	0.097593	0.0307569	0.0792342	0.0400774	0.0561548	0.148508	0.107965	0.0396661	0.0889825	0.272045	0.113201	0.0490709	0.0995262	0.618955	0.0831213	0.756394	0.0807602	0.461296	0.134383	0.263329	0.0503583	0.0686806
840	0.306061	0.196325	0.169426	0.177119	0.16338	0.154102	0.124883	0.142373	0.246094	0.143093	0.1089	0.124577	0.128378	0.239381	0.125561	0.154414	0.14381	0.150885	0.147783	0.154259	0.132556	0.134635	0.218963	0.141234	0.0999111	0.124599	0.125024	0.129086	0.142394	0.158232	0.158827	0.127712	0.118838	0.227478	0.111542	0.106994	0.188845	0.117538	0.180207	0.131942	0.14504	0.117428	0.126158	0.120141	0.250993	0.131647	0.131347	0.0949981	0.118613
893	0.117385	0.0781542	0.0536094	0.0663019	0.0596715	0.0916506	0.181334	0.063325	0.0442746	0.0578018	0.0523956	0.0693979	0.067538	0.0700772	0.0559663	0.0593103	0.0489032	0.0562057	0.075042	0.0677412	0.0516571	0.0685754	0.137047	0.0738266	0.133665	0.068926	0.0769391	0.0605895	0.0574418	0.064336	0.0767797	0.0786756	0.158725	0.0846609	0.0526201	0.0726127	0.0654797	0.0905997	0.0584767	0.0653401	0.0533046	0.0839697	0.0557204	0.0678199	0.20635	0.0779866	0.0787707	0.0687399	0.0654734
894	0.206809	0.117022	0.110211	0.118015	0.217326	0.169217	0.0625607	0.119414	0.107062	0.120844	0.105142	0.109656	0.122754	0.128207	0.0586827	0.135722	0.0494674	0.117786	0.112242	0.133937	0.584724	0.139732	0.0736542	0.13178	0.0651395	0.130467	0.0955047	0.121999	0.536173	0.111966	0.144837	0.116455	0.113789	0.13289	0.0987036	0.123271	0.145902	0.129361	0.117124	0.126581	0.357537	0.168472	0.194599	0.117799	0.0666391	0.15599	0.0615151	0.107173	0.104141
899	0.803689	0.184308	0.156641	0.17526	0.489668	0.268947	0.401242	0.166446	0.418282	0.199412	0.101827	0.18244	0.15443	0.176595	0.435849	0.23171	0.216422	0.144827	0.226259	0.18477	0.589297	0.178192	0.416521	0.214079	0.378379	0.167331	0.559279	0.192143	0.632512	0.138064	0.171681	0.130426	0.569826	0.203937	0.23525	0.176541	0.172997	0.177373	0.473148	0.187924	0.737483	0.248305	0.398404	0.238488	0.658281	0.212578	0.58766	0.167759	0.508335
900	0.150035	0.125015	0.325172	0.11371	0.370448	0.173113	0.246701	0.109572	0.17079	0.123794	0.221817	0.126911	0.145834	0.13186	0.230342	0.140594	0.0625439	0.116392	0.0897854	0.132586	0.296033	0.0851781	0.313941	0.166997	0.235276	0.13015	0.250863	0.110279	0.635304	0.107794	0.1228	0.0509481	0.245436	0.148965	0.330402	0.085414	0.381802	0.15236	0.393044	0.158448	0.515066	0.104421	0.462832	0.0612107	0.518126	0.180981	0.299776	0.0475883	0.307577
902	0.104806	0.0398311	0.04947	0.0531722	0.163324	0.196192	0.382347	0.0486749	0.0447413	0.046903	0.0435877	0.0627808	0.0613866	0.0526409	0.265424	0.0510372	0.0470308	0.0437162	0.0538683	0.0546776	0.149496	0.0682587	0.0408255	0.053051	0.0951294	0.0999652	0.0922618	0.0599573	0.0634328	0.0518128	0.0793527	0.102777	0.053968	0.0597799	0.0463433	0.0834898	0.0538137	0.068528	0.0549187	0.0876008	0.493613	0.0946122	0.262347	0.0559498	0.205205	0.0608033	0.0691451	0.0632849	0.111794
903	0.124038	0.0754356	0.074771	0.092079	0.0692716	0.0989311	0.0739496	0.0788681	0.0507591	0.0758494	0.0706551	0.0972298	0.0814536	0.0867436	0.0724691	0.0829189	0.0603509	0.0834117	0.0796871	0.0739172	0.0614622	0.0869836	0.0818861	0.0781245	0.0796472	0.122601	0.09127	0.0908026	0.0752802	0.0717877	0.128159	0.143257	0.0778468	0.0983846	0.0738733	0.101028	0.0859292	0.0846201	0.0923074	0.084151	0.0594931	0.109793	0.0706759	0.0990949	0.0731373	0.0973352	0.0671082	0.0849192	0.0964926
904	0.0886928	0.116781	0.0681199	0.077538	0.0497541	0.0562104	0.0542485	0.0524736	0.0474756	0.0470912	0.0582295	0.0546689	0.0547428	0.0596093	0.0462849	0.055834	0.0531737	0.0593675	0.0507563	0.0602855	0.0557987	0.0401973	0.0618243	0.0511122	0.0527474	0.065899	0.0541255	0.0509139	0.0604653	0.030365	0.0511939	0.0546572	0.0420729	0.0587593	0.0636388	0.056272	0.0569397	0.0457909	0.0527392	0.0665267	0.0484929	0.0635807	0.0435137	0.0591823	0.060236	0.0688652	0.065616	0.056154	0.0448292
906	0.0483613	0.0422119	0.0455604	0.0614771	0.0480236	0.264869	0.0445488	0.0456338	0.0442936	0.0606844	0.0436591	0.0506614	0.0516898	0.0425551	0.0512827	0.0531568	0.0507344	0.0554997	0.042563	0.0586984	0.0427285	0.0505812	0.0529751	0.0487326	0.0515613	0.0567237	0.055235	0.052716	0.0498743	0.0483163	0.0526661	0.059056	0.0475301	0.0503885	0.0451347	0.0491338	0.0574856	0.0493776	0.0625278	0.0567799	0.0481178	0.0611218	0.0479581	0.0426771	0.0543952	0.0631502	0.0433962	0.0436102	0.0522173
908	0.330224	0.104362	0.218393	0.122226	0.137431	0.283978	0.0998161	0.123523	0.0846681	0.12723	0.162339	0.112803	0.143139	0.129682	0.0645586	0.129317	0.0787364	0.121184	0.107994	0.131286	0.454661	0.160326	0.0860818	0.120715	0.103838	0.155514	0.12172	0.133683	0.516673	0.0971747	0.206576	0.162423	0.0758382	0.14454	0.150831	0.155397	0.279374	0.109149	0.173921	0.127518	0.381108	0.232123	0.130551	0.137301	0.11607	0.153187	0.081032	0.12425	0.138804
910	0.21177	0.0726788	0.0983552	0.0842697	0.0923787	0.121708	0.211242	0.0703084	0.0743799	0.0818353	0.0782263	0.0864892	0.0769303	0.0738525	0.0799139	0.0794042	0.0518781	0.0654497	0.0661379	0.0737312	0.139729	0.0874754	0.112248	0.0772638	0.095693	0.0945879	0.114525	0.0790293	0.232761	0.0600875	0.114552	0.0963546	0.1004	0.0841072	0.057434	0.0962505	0.0988276	0.0774784	0.117799	0.0755366	0.259106	0.0895333	0.211267	0.0742655	0.317177	0.0969627	0.145701	0.0749492	0.106989
911	0.142841	0.114236	0.135001	0.123253	0.107228	0.153742	0.272977	0.120566	0.113955	0.150126	0.0511696	0.13417	0.0919005	0.110498	0.139089	0.139206	0.140023	0.0885676	0.130169	0.118999	0.105449	0.123252	0.0897503	0.13317	0.111773	0.0873571	0.095945	0.135663	0.124614	0.128511	0.0768286	0.086574	0.127576	0.170982	0.0441701	0.106168	0.140242	0.100858	0.0827848	0.112445	0.0929932	0.166691	0.0524861	0.0999318	0.140533	0.151887	0.0898234	0.100544	0.0816279
912	0.0985432	0.0259535	0.0288162	0.0276344	0.0307908	0.0578005	0.027148	0.032501	0.0268163	0.0332733	0.0229582	0.032854	0.0320815	0.0223624	0.0350915	0.0238394	0.0329372	0.0242436	0.0201476	0.0354227	0.0271878	0.0375549	0.0285608	0.0294265	0.0345992	0.0381161	0.0277924	0.0255059	0.0293707	0.025566	0.027493	0.0364755	0.0236172	0.0295989	0.0258794	0.0421393	0.0372009	0.0251771	0.0402979	0.0408192	0.0310237	0.035346	0.0346782	0.0283631	0.0407851	0.0394437	0.0255291	0.0308766	0.025294
913	0.13755	0.0411411	0.0326796	0.0477749	0.0693002	0.217019	0.0242107	0.0375613	0.0343712	0.0382513	0.0272016	0.0369399	0.0363892	0.0266395	0.0285673	0.0309375	0.0293867	0.0329829	0.0354442	0.037877	0.306453	0.0362292	0.0398022	0.0406415	0.033263	0.0614206	0.057578	0.0337267	0.397075	0.0311584	0.0573125	0.066729	0.0316264	0.0411484	0.0315083	0.0667293	0.0252728	0.0268512	0.0411483	0.0435943	0.281163	0.0701181	0.0328905	0.0307587	0.0366639	0.042299	0.0317854	0.0367265	0.0367475
918	0.673527	0.119773	0.0901509	0.141213	0.304204	0.181704	0.233512	0.148588	0.113267	0.150999	0.105105	0.156618	0.146286	0.137695	0.120951	0.150738	0.049292	0.125846	0.141484	0.142093	0.611379	0.175874	0.207481	0.154511	0.22867	0.201135	0.163815	0.16404	0.102707	0.102251	0.226907	0.216559	0.248463	0.157155	0.0632808	0.177533	0.33847	0.132752	0.112611	0.143178	0.442621	0.184107	0.282444	0.203157	0.346603	0.185766	0.176169	0.161053	0.211721
919	0.0519445	0.0576	0.0653872	0.0792793	0.062604	0.0944742	0.0548801	0.0805021	0.0315266	0.0704121	0.0528839	0.0874462	0.0928366	0.0588106	0.0633815	0.0782409	0.0515189	0.0618642	0.0696007	0.0706448	0.0398863	0.103873	0.06223	0.080022	0.0714691	0.151505	0.154647	0.0812441	0.0644335	0.0704638	0.137917	0.178885	0.0565606	0.0778802	0.0566825	0.123794	0.088009	0.0560704	0.0693176	0.0781079	0.0559831	0.144192	0.0606692	0.0938633	0.132162	0.0912749	0.0454206	0.115349	0.0882207
920	0.618734	0.179283	0.192994	0.177592	0.231639	0.258593	0.451219	0.169886	0.0821367	0.204353	0.308704	0.159346	0.164649	0.236766	0.139738	0.198659	0.160848	0.166333	0.215765	0.18336	0.309696	0.174223	0.379165	0.210321	0.0891644	0.157284	0.125839	0.174843	0.304606	0.154869	0.243518	0.144677	0.240398	0.213684	0.0892698	0.154756	0.123907	0.205714	0.102734	0.174718	0.405862	0.210764	0.302498	0.142595	0.540852	0.250653	0.220213	0.143571	0.287601
921	0.0469752	0.0974099	0.0513352	0.108585	0.16999	0.122923	0.139914	0.10096	0.107926	0.103264	0.0575968	0.12529	0.0918689	0.11118	0.194745	0.111066	0.0670164	0.106323	0.0861297	0.110118	0.340749	0.102361	0.0653738	0.143812	0.138372	0.136956	0.124454	0.128739	0.0503371	0.0880786	0.142787	0.0933595	0.183779	0.124999	0.063914	0.10375	0.0615799	0.1135	0.0582175	0.120115	0.514223	0.120629	0.230172	0.0955505	0.187191	0.148222	0.0617674	0.0891596	0.0639528
923	0.174349	0.0956945	0.0975442	0.117986	0.133616	0.165485	0.0833931	0.10252	0.0627938	0.122887	0.0778162	0.129198	0.10575	0.112535	0.0766817	0.11055	0.0915244	0.0960223	0.115406	0.117797	0.29827	0.117519	0.106416	0.123004	0.0762903	0.132671	0.109327	0.117688	0.133028	0.0979509	0.137666	0.129521	0.0683623	0.122032	0.0967782	0.123854	0.120096	0.114562	0.100835	0.109536	0.300414	0.115024	0.112659	0.109604	0.076289	0.138541	0.0764277	0.102226	0.104849
924	0.121741	0.0686615	0.15425	0.0807281	0.179003	0.132509	0.0756857	0.0721583	0.0541978	0.081177	0.0672871	0.0949648	0.0870312	0.0807406	0.112738	0.0797786	0.0555724	0.0696529	0.0731704	0.0741416	0.191227	0.0900201	0.0746361	0.0831305	0.0691003	0.104918	0.113604	0.0869181	0.0633975	0.0763343	0.0948365	0.106929	0.0898193	0.0827304	0.067891	0.0965021	0.0777616	0.0982771	0.0835624	0.0798332	0.541196	0.106852	0.0683178	0.0918959	0.262598	0.0943373	0.067645	0.0846975	0.0848792
925	0.367675	0.0679896	0.15699	0.0795021	0.0788192	0.18582	0.0656711	0.0651104	0.0517054	0.078337	0.0857314	0.0867683	0.0904051	0.0787227	0.132303	0.0685542	0.055702	0.0749672	0.07876	0.0701438	0.380471	0.080972	0.128656	0.0712218	0.0760831	0.107207	0.0951472	0.0801962	0.107573	0.0704689	0.118663	0.121083	0.0880991	0.0769504	0.0589327	0.0891405	0.0698092	0.0631529	0.0727241	0.0741381	0.333117	0.136791	0.052498	0.0732975	0.0750551	0.107232	0.0549804	0.0973082	0.104906
932	0.265907	0.143163	0.162646	0.144936	0.221347	0.31216	0.211633	0.16587	0.143601	0.180538	0.0936682	0.186915	0.151151	0.174097	0.284589	0.187674	0.0629792	0.149853	0.186242	0.192144	0.624928	0.170809	0.311688	0.20777	0.223801	0.17722	0.143246	0.188027	0.423089	0.132647	0.267704	0.157674	0.155522	0.204564	0.0964073	0.161094	0.522264	0.193487	0.106725	0.196594	0.508331	0.211776	0.529989	0.154295	0.21818	0.220363	0.261226	0.144426	0.260669
933	0.328415	0.119511	0.0719485	0.12169	0.339869	0.16491	0.323546	0.108437	0.0811726	0.133443	0.0663505	0.1188	0.108162	0.121469	0.446383	0.146068	0.0744385	0.0907036	0.0884892	0.0990202	0.272647	0.116389	0.438179	0.11494	0.0930695	0.140259	0.178909	0.112371	0.105937	0.100246	0.120212	0.116223	0.137831	0.133166	0.0554024	0.115787	0.0958015	0.105366	0.0690361	0.0919103	0.553953	0.121132	0.0666545	0.14521	0.312819	0.132981	0.257436	0.0921985	0.244237
934	0.0736349	0.0699807	0.07443	0.0572815	0.0675094	0.0804191	0.0604778	0.0568467	0.0848727	0.063396	0.0638492	0.0681882	0.0663673	0.0635408	0.0781236	0.0587119	0.0625371	0.0538433	0.0523352	0.0692145	0.0577276	0.0774505	0.0645609	0.0692938	0.0841635	0.075326	0.0603244	0.0653564	0.0703157	0.0689716	0.0662938	0.0762477	0.0522398	0.0689175	0.0632942	0.0756593	0.0666108	0.05866	0.0655202	0.0580033	0.0728528	0.0729137	0.0673828	0.0647611	0.0812954	0.0736113	0.0593365	0.0524929	0.0537843
937	0.0627051	0.0539257	0.0637811	0.0626062	0.0628589	0.0780785	0.055907	0.0605128	0.0532708	0.0645375	0.0616671	0.0679112	0.0623009	0.0702707	0.0603291	0.0585937	0.054415	0.0538457	0.0548952	0.0689061	0.0479379	0.0698804	0.0626147	0.0552802	0.07638	0.0880067	0.0767285	0.0722094	0.0613887	0.0578321	0.0876948	0.0935458	0.0619157	0.0642137	0.0664259	0.0815252	0.0573204	0.0534369	0.0666855	0.0701697	0.0551904	0.0815187	0.055813	0.0619489	0.0672006	0.0749419	0.0541126	0.0675206	0.0722675
940	0.317444	0.0950006	0.247704	0.111275	0.15323	0.143558	0.25909	0.123238	0.170246	0.117035	0.0949078	0.118705	0.125997	0.106597	0.215167	0.10563	0.120142	0.107277	0.11397	0.11486	0.204947	0.114985	0.254067	0.099831	0.209483	0.113035	0.216903	0.112955	0.243735	0.104612	0.124516	0.109819	0.0740607	0.104491	0.12012	0.113224	0.252346	0.0975463	0.115398	0.104438	0.424288	0.116425	0.112722	0.103351	0.371376	0.140075	0.183263	0.108131	0.214175
941	0.374099	0.06748	0.0446982	0.08832	0.262275	0.393088	0.493248	0.0825598	0.133541	0.0851524	0.0461225	0.111587	0.0943652	0.0818742	0.049262	0.0903941	0.0380318	0.0728379	0.0988237	0.0860452	0.499024	0.0878284	0.258932	0.0882349	0.0831738	0.135265	0.492372	0.100799	0.166976	0.0833632	0.262694	0.152072	0.0703211	0.0878594	0.21552	0.12623	0.0690352	0.0746074	0.089937	0.100372	0.686311	0.124016	0.0474981	0.0873023	0.525947	0.132119	0.30105	0.0833987	0.216443
943	0.437317	0.222584	0.205139	0.176727	0.229128	0.158194	0.10107	0.141126	0.0938439	0.162491	0.12755	0.152102	0.198338	0.206851	0.0966589	0.131118	0.119653	0.159807	0.167297	0.171878	0.15692	0.181577	0.109146	0.154986	0.10805	0.178923	0.162537	0.150488	0.190203	0.193033	0.18462	0.172057	0.135472	0.228005	0.215434	0.14619	0.154711	0.185794	0.190681	0.160846	0.0971446	0.201093	0.0862512	0.149054	0.240218	0.203422	0.098972	0.154349	0.139831
944	0.425228	0.101363	0.0637828	0.135278	0.376123	0.330923	0.0911707	0.105577	0.0890488	0.130951	0.0663708	0.127985	0.113658	0.140897	0.0714606	0.130304	0.226149	0.111979	0.107027	0.119704	0.0699563	0.132132	0.0669646	0.124613	0.0734134	0.15279	0.109674	0.148497	0.077767	0.110914	0.0890784	0.142361	0.106741	0.139116	0.0704777	0.135603	0.0719094	0.121032	0.0847204	0.109402	0.43501	0.143712	0.499685	0.126451	0.109971	0.173821	0.174257	0.0950595	0.0826072
945	0.309632	0.0861579	0.0688043	0.0931172	0.139794	0.166924	0.0560306	0.108216	0.149895	0.116307	0.0648603	0.13894	0.0883714	0.0965377	0.0688149	0.123608	0.0523484	0.103145	0.0972046	0.122439	0.601843	0.130097	0.133252	0.117481	0.0628096	0.111872	0.0794881	0.11183	0.211202	0.0956742	0.0882616	0.106591	0.0843357	0.111704	0.22264	0.121691	0.199648	0.100612	0.113956	0.0975442	0.129136	0.142176	0.0988605	0.134785	0.0644681	0.12734	0.127246	0.102989	0.115269
946	0.0980107	0.0637737	0.0764503	0.065229	0.0727435	0.0756301	0.0676746	0.076103	0.0870117	0.0830121	0.0662792	0.07355	0.0799021	0.0723457	0.0783328	0.0715539	0.0712562	0.0741546	0.0467034	0.0863316	0.0574636	0.0825997	0.119446	0.0839578	0.063239	0.083807	0.0644967	0.0769734	0.066358	0.0645229	0.0741348	0.0798929	0.0535043	0.0673257	0.0610092	0.0600322	0.0765716	0.0741106	0.0810911	0.0901968	0.10278	0.0687546	0.0801923	0.0790849	0.110417	0.0848731	0.0644186	0.0691376	0.0793983
947	0.0392724	0.0295469	0.0365226	0.0327296	0.066256	0.0407832	0.0410104	0.0361147	0.0185523	0.0439143	0.0272643	0.0385877	0.0503945	0.0331045	0.0386893	0.0352091	0.119548	0.042565	0.0267576	0.0538154	0.403584	0.0579274	0.0511003	0.0434997	0.047502	0.0657764	0.0597559	0.0415634	0.032951	0.0354214	0.0415716	0.0504958	0.0294869	0.0413895	0.0300353	0.0510981	0.148742	0.0342923	0.0380379	0.0403359	0.747237	0.0563174	0.0522741	0.0272823	0.140188	0.0682121	0.0910587	0.0391234	0.202393
948	0.111621	0.0833806	0.0657594	0.084983	0.17123	0.234985	0.0918468	0.0929786	0.0679861	0.0987327	0.0572501	0.100447	0.0909479	0.0837007	0.141264	0.0959948	0.0619066	0.0881393	0.0645941	0.101813	0.533115	0.095498	0.137967	0.105009	0.169215	0.137731	0.106416	0.094491	0.389427	0.0631627	0.170548	0.127196	0.059345	0.0996328	0.0595038	0.124968	0.0671565	0.0872521	0.0606016	0.0984417	0.382462	0.151284	0.539136	0.078016	0.141502	0.130945	0.0887972	0.0738154	0.249612
952	0.0452753	0.0743076	0.0423567	0.0646891	0.170566	0.13069	0.0397112	0.0635089	0.0317549	0.0807954	0.0916721	0.063861	0.0662523	0.0696557	0.0354516	0.0811272	0.108029	0.0658684	0.0615491	0.0810113	0.0338787	0.0749304	0.0514539	0.0808001	0.0498586	0.0822626	0.0549658	0.0758484	0.041526	0.0584694	0.079375	0.0676763	0.0406845	0.0785896	0.0408701	0.069865	0.0399229	0.0688865	0.0467818	0.0689481	0.0353211	0.0915191	0.0379438	0.0589668	0.0442001	0.100921	0.150341	0.0580076	0.0538612
956	0.373426	0.118688	0.198621	0.144868	0.118939	0.250608	0.245951	0.157296	0.0797617	0.16712	0.227274	0.183329	0.17742	0.180178	0.211403	0.179205	0.0929537	0.148677	0.172009	0.155916	0.473474	0.182668	0.202315	0.15535	0.286066	0.220961	0.391189	0.179132	0.150517	0.170153	0.165443	0.195655	0.158966	0.171598	0.123774	0.189044	0.142165	0.139112	0.152033	0.173455	0.360353	0.186909	0.107092	0.188218	0.25065	0.197453	0.275659	0.159084	0.3313
960	0.0300186	0.0335037	0.0328853	0.0317426	0.0248826	0.0516332	0.0283515	0.0303318	0.0297809	0.0309824	0.017129	0.0354999	0.0350442	0.0334719	0.0399208	0.0321497	0.0299476	0.0336191	0.021893	0.0406757	0.028191	0.0389949	0.0863873	0.0400678	0.0350473	0.0460679	0.0441502	0.0395515	0.0320915	0.0335034	0.023605	0.0351302	0.01601	0.0328327	0.0360375	0.0389986	0.249527	0.0327811	0.0433599	0.0309445	0.0322839	0.033099	0.0369846	0.0337811	0.0359916	0.0483931	0.0282823	0.0255803	0.0251186
962	0.887261	0.155623	0.0637187	0.101062	0.104938	0.148721	0.407176	0.110311	0.514545	0.127035	0.0286349	0.0923824	0.0762874	0.110551	0.840068	0.159945	0.0413122	0.128546	0.166287	0.0932815	0.460564	0.107126	0.411592	0.165435	0.275707	0.0943307	0.426979	0.102682	0.0505713	0.0722906	0.0552748	0.0643993	0.0463823	0.144639	0.0345015	0.0853781	0.341065	0.155141	0.0930879	0.0829314	0.693659	0.0962625	0.462356	0.104423	0.632451	0.136582	0.0372014	0.0870131	0.0425362
966	0.391375	0.225724	0.350816	0.17603	0.223958	0.277841	0.152605	0.232095	0.0686839	0.212587	0.260032	0.215008	0.203777	0.236177	0.0884162	0.236087	0.0757155	0.204093	0.183957	0.213773	0.385886	0.223148	0.250451	0.224014	0.11326	0.209102	0.113734	0.202758	0.34572	0.192059	0.219703	0.202964	0.090176	0.224714	0.307122	0.206012	0.344037	0.179655	0.324394	0.335052	0.284428	0.229549	0.229168	0.226477	0.071594	0.248362	0.103454	0.216367	0.177181
969	0.065446	0.0708054	0.0938971	0.12018	0.086723	0.132531	0.0735654	0.0815678	0.0535718	0.0796379	0.0729723	0.09431	0.079732	0.073141	0.111025	0.0743772	0.0926583	0.0838445	0.0634918	0.0842437	0.0707874	0.104119	0.0830802	0.0845002	0.0927317	0.0967493	0.0864157	0.0862356	0.0741432	0.0771372	0.0724741	0.0898218	0.0780244	0.0905663	0.0658909	0.0939243	0.100683	0.0722601	0.100977	0.0931653	0.0880224	0.1044	0.0806179	0.0761818	0.0898324	0.108244	0.0710257	0.080517	0.0805624
972	0.141863	0.0447538	0.0450259	0.0520835	0.041324	0.163057	0.0390236	0.0464353	0.0435331	0.0537106	0.0289385	0.0482489	0.050153	0.0597316	0.0572923	0.0466091	0.0497262	0.0534643	0.0483841	0.0578168	0.0387751	0.0654844	0.0474867	0.0445939	0.0457652	0.0589624	0.0475807	0.0455974	0.0545345	0.0494903	0.0519904	0.048951	0.0413571	0.0541036	0.0480856	0.0696258	0.0619768	0.0449866	0.0588948	0.0515725	0.0561746	0.0552265	0.0516403	0.0428264	0.0679837	0.0694126	0.0519345	0.0469551	0.0528818
974	0.110108	0.069914	0.0762405	0.0921983	0.0555922	0.0789576	0.0447295	0.0396508	0.0602015	0.0578272	0.0468407	0.0897529	0.0721788	0.0735076	0.0722087	0.0946015	0.0925889	0.0590969	0.0531583	0.0634993	0.0635201	0.0780101	0.0629877	0.0668898	0.0394168	0.0868995	0.0883683	0.0919439	0.0441257	0.0801904	0.128064	0.11871	0.0496446	0.0904947	0.0504908	0.0880929	0.0927635	0.0651367	0.0604606	0.0425622	0.048109	0.0613647	0.0570271	0.0803726	0.0365458	0.116171	0.0589609	0.0888192	0.0690243
980	0.156083	0.235129	0.0471928	0.19926	0.211228	0.19914	0.238149	0.228699	0.224444	0.208934	0.18946	0.219017	0.175965	0.184159	0.0791829	0.152194	0.144899	0.183798	0.192475	0.179612	0.185788	0.181684	0.177869	0.16509	0.152183	0.190946	0.142395	0.200795	0.125018	0.189018	0.153024	0.22201	0.265133	0.212759	0.155683	0.240888	0.139338	0.212149	0.152827	0.197027	0.371077	0.202844	0.149593	0.185922	0.185832	0.207838	0.138234	0.185147	0.237802
985	0.575466	0.132237	0.239279	0.153115	0.405728	0.2073	0.317627	0.147868	0.282731	0.165709	0.451123	0.167869	0.144408	0.137123	0.221923	0.171818	0.0477638	0.162833	0.138648	0.151815	0.573836	0.161822	0.197383	0.158936	0.138821	0.168086	0.205944	0.171348	0.596135	0.113574	0.329719	0.149374	0.144046	0.144934	0.456816	0.154926	0.389309	0.16706	0.287856	0.161146	0.634827	0.215201	0.510126	0.143334	0.502219	0.188583	0.385911	0.147948	0.413576
986	0.15155	0.173837	0.199152	0.186546	0.0934648	0.191882	0.293491	0.190712	0.0958037	0.195809	0.259643	0.157772	0.180383	0.186317	0.0938401	0.196096	0.0616994	0.166497	0.201534	0.212602	0.549681	0.170321	0.387913	0.205055	0.258019	0.193982	0.159189	0.191726	0.231384	0.168039	0.229926	0.148531	0.121791	0.190359	0.169649	0.173138	0.277514	0.173767	0.196713	0.178051	0.491733	0.160559	0.61623	0.221468	0.383919	0.208139	0.310579	0.170035	0.360425
988	0.0536494	0.126044	0.0808627	0.122997	0.260327	0.145686	0.118665	0.117793	0.0360404	0.129845	0.0476343	0.117712	0.129267	0.135439	0.115945	0.120156	0.078749	0.115762	0.114482	0.126059	0.0428736	0.109856	0.0621178	0.123761	0.125722	0.111111	0.092314	0.129662	0.0728938	0.115131	0.0802336	0.114708	0.0598532	0.122624	0.0542202	0.113164	0.15668	0.0990316	0.0654581	0.109752	0.048187	0.137016	0.0531111	0.114381	0.144555	0.134161	0.0565074	0.106608	0.0945417
989	0.284942	0.0285137	0.081578	0.0372308	0.04443	0.204459	0.150663	0.0552992	0.0341993	0.0654302	0.0180417	0.0520723	0.0684489	0.0300369	0.0592666	0.045049	0.186083	0.0335936	0.024571	0.067248	0.415963	0.060281	0.144546	0.0450159	0.170557	0.0675113	0.0444105	0.0470108	0.0358685	0.0421324	0.0381353	0.0643798	0.0275621	0.0386955	0.0260767	0.0657844	0.381859	0.0465968	0.0357651	0.0603815	0.271314	0.0458733	0.0352406	0.0407201	0.152776	0.0867484	0.0914585	0.038775	0.107484
991	0.5	0	0	0.0253121	0.121537	0.129376	0.322819	0.0202438	0	0.049104	0.00562008	0.0190403	0.0385301	0	0.541627	0.00202511	0.112389	0	0	0.030223	0.299613	0.0206022	0	0.000185667	0.124027	0.0417483	0.0445215	0	0.0665863	0	0.0135032	0.0297016	0	0	0	0.000790306	0.0223609	0.0142342	0	0.0241547	0.254213	0.0487099	0.046366	0	0.398158	0.0551783	0.025879	0	0.0824974
993	0.201311	0.202223	0.243281	0.160853	0.21474	0.339341	0.427336	0.185303	0.426579	0.218344	0.0791847	0.159451	0.159587	0.15402	0.161224	0.204662	0.208558	0.167277	0.125167	0.197345	0.618902	0.248688	0.505049	0.186409	0.390891	0.173578	0.326334	0.249376	0.101535	0.136791	0.271172	0.114417	0.262338	0.179567	0.0827517	0.182355	0.617999	0.201955	0.32617	0.18666	0.797656	0.277534	0.810195	0.166376	0.552425	0.229918	0.187349	0.13176	0.45514
995	0.264636	0.0349289	0.0360882	0.0422675	0.0405897	0.0333236	0.0382072	0.0326661	0.0336125	0.0336834	0.0292652	0.0439802	0.0368928	0.0307378	0.0415613	0.033258	0.0331811	0.0320839	0.033627	0.0417811	0.056397	0.0488028	0.0335925	0.0302794	0.0331432	0.0522527	0.0485643	0.0310336	0.0337831	0.0458314	0.0489932	0.0601027	0.0235911	0.0305784	0.0316124	0.0540842	0.0604399	0.0322133	0.0450823	0.0397135	0.0474903	0.0611881	0.0532683	0.0440118	0.090846	0.0466252	0.0269812	0.0355918	0.0424826
997	0.304201	0.0851196	0.0989108	0.0921842	0.162091	0.104648	0.0694574	0.101524	0.0732683	0.0951784	0.0751314	0.114405	0.102516	0.102241	0.0834969	0.116432	0.0839638	0.0817873	0.0941087	0.112715	0.532637	0.118708	0.102599	0.100997	0.0870492	0.120604	0.0935564	0.10606	0.159208	0.0839971	0.13374	0.120775	0.073572	0.0994948	0.0776948	0.119711	0.360053	0.0947302	0.116234	0.106221	0.256277	0.11896	0.207748	0.107366	0.0754335	0.122098	0.0649146	0.102577	0.0979127
1007	0.937773	0.170514	0.0499701	0.125986	0.195535	0.22215	0.0838588	0.122381	0.0663228	0.147878	0.0810407	0.12908	0.16164	0.193688	0.0523969	0.157313	0.0651545	0.137088	0.154911	0.140068	0.689792	0.184708	0.291064	0.194646	0.280548	0.194211	0.154702	0.160071	0.635421	0.155327	0.165247	0.178322	0.0503551	0.161983	0.0723006	0.224216	0.199801	0.127897	0.290351	0.156178	0.201024	0.226595	0.0807723	0.211981	0.0747481	0.160582	0.0666357	0.138259	0.186752
1009	0.381573	0.152562	0.142961	0.176641	0.269717	0.222179	0.218509	0.159451	0.123763	0.180695	0.141933	0.157511	0.172106	0.155706	0.258723	0.172434	0.30208	0.158561	0.142332	0.179376	0.128559	0.176043	0.197611	0.176891	0.26664	0.205271	0.17585	0.170736	0.176367	0.158865	0.122321	0.176759	0.156506	0.159645	0.190488	0.185193	0.134473	0.163553	0.164182	0.156165	0.615123	0.198249	0.234427	0.154951	0.273224	0.211608	0.231892	0.149988	0.226079
1015	0.209261	0.178176	0.241292	0.191045	0.219346	0.27215	0.161211	0.18176	0.148094	0.193523	0.156191	0.179444	0.19602	0.199681	0.0849325	0.200371	0.13221	0.183282	0.159593	0.182826	0.559633	0.17967	0.229157	0.204355	0.111735	0.149874	0.13096	0.165025	0.458981	0.164427	0.105036	0.14894	0.095295	0.205031	0.154886	0.175499	0.174569	0.199684	0.193532	0.191704	0.500054	0.186435	0.287741	0.191411	0.130292	0.207207	0.248174	0.173145	0.137473
1016	0.323514	0.129019	0.270132	0.122907	0.206368	0.165516	0.218737	0.152003	0.0520156	0.178216	0.137751	0.139337	0.18944	0.153134	0.0799896	0.177808	0.0707502	0.144962	0.149159	0.115241	0.470278	0.170454	0.133672	0.169445	0.118004	0.166134	0.200453	0.173632	0.154955	0.139736	0.161233	0.176431	0.160338	0.163389	0.128062	0.206231	0.249451	0.0962178	0.148459	0.140417	0.502471	0.163064	0.0805265	0.187938	0.0960366	0.174176	0.155431	0.135549	0.251183
1017	0.147602	0.0753819	0.053805	0.0638157	0.127392	0.126513	0.475008	0.0640179	0.0425902	0.0868439	0.0680056	0.0897014	0.111697	0.0832327	0.104907	0.0857123	0.0585347	0.0670109	0.0765061	0.0756041	0.18126	0.0756777	0.240789	0.0757768	0.273593	0.110806	0.244778	0.0909501	0.395936	0.0621401	0.150218	0.116203	0.169995	0.0815263	0.0700853	0.0995296	0.065342	0.0765746	0.0690359	0.0814375	0.58995	0.126069	0.353276	0.0852144	0.327986	0.0950024	0.0648645	0.0755037	0.102024
1025	0.0570787	0.0554941	0.0431444	0.040636	0.0344285	0.0820398	0.0353659	0.0596487	0.0451018	0.0566092	0.0511616	0.0412657	0.0417043	0.0423482	0.0418956	0.0608551	0.0390936	0.0504405	0.0980216	0.0565609	0.0375945	0.0484561	0.0552927	0.0627436	0.0431702	0.0692719	0.0597715	0.0667265	0.0478094	0.0400009	0.0583661	0.0723511	0.0476637	0.0652828	0.0483997	0.0470987	0.0511538	0.0546323	0.0518584	0.0409509	0.0491589	0.0611609	0.0386031	0.0768992	0.0530824	0.0667074	0.0363026	0.0507124	0.0505212
1027	0.0562401	0.0541751	0.0510518	0.0548206	0.0590381	0.0868534	0.0573619	0.058409	0.0607133	0.0625552	0.0640117	0.059711	0.0645908	0.0651345	0.0633198	0.0640922	0.0556596	0.0587691	0.0617031	0.0626209	0.0615342	0.0682038	0.0624	0.0606986	0.0635419	0.0704004	0.0624419	0.0628162	0.0584567	0.0576467	0.0675179	0.0591031	0.0651172	0.0638837	0.077246	0.0650425	0.0565937	0.0747043	0.0702896	0.0596826	0.0565531	0.0822434	0.0595567	0.0623058	0.0697463	0.0713187	0.0638595	0.0605969	0.0657571
1028	0.321526	0.0774304	0.227937	0.094323	0.0759495	0.120478	0.211651	0.12292	0.101524	0.116155	0.139194	0.10421	0.0965179	0.097382	0.0971614	0.129639	0.0985637	0.0920877	0.107373	0.117231	0.559216	0.116876	0.26199	0.116902	0.245826	0.106898	0.185397	0.104694	0.228715	0.0783437	0.0824362	0.0867754	0.121043	0.109181	0.0879474	0.0994233	0.207155	0.0844139	0.118284	0.105087	0.42279	0.107132	0.1533	0.113681	0.328335	0.141277	0.0887809	0.0945218	0.148178
1037	0.410316	0.00649314	0.00468948	0.0338855	0.0241795	0.102549	0.003856	0.0123853	0.00814971	0.012776	0.00809442	0.0233857	0.0386387	0.00679758	0.00840492	0.00757576	0.0034904	0.00212057	0.0105935	0.0100298	0.00274595	0.0144936	0.00730384	0.0105319	0.0078413	0.0486594	0.0488128	0.00780419	0.00638959	0.00458456	0.0208498	0.0515375	0.00389645	0.0103587	0.00486439	0.0237994	0.00421941	5.43124e-05	0.00440451	0.0152522	0.100577	0.0288756	0.00799396	0.0183716	0.00196806	0.020042	0	0.0142314	0.0226343
1039	0.162213	0.0797719	0.0539302	0.087438	0.101715	0.200447	0.080698	0.0863621	0.0403377	0.101452	0.0617433	0.0986987	0.0812713	0.0903758	0.0500786	0.106609	0.0722586	0.0777142	0.0763845	0.0958369	0.348317	0.0987297	0.0901032	0.10588	0.0928527	0.108428	0.104933	0.0922217	0.111668	0.0717405	0.115141	0.0966234	0.0753254	0.0992761	0.0438462	0.0988588	0.0887037	0.0853248	0.0538318	0.0888501	0.263318	0.106804	0.134797	0.0890044	0.164635	0.132626	0.132923	0.0784359	0.136534
1043	0.411675	0.127725	0.0823567	0.0987156	0.311351	0.149773	0.499523	0.0922455	0.440834	0.115555	0.380436	0.123335	0.106941	0.0935595	0.202203	0.123641	0.0334706	0.0976017	0.0950428	0.126722	0.480971	0.0893918	0.52001	0.170919	0.373121	0.162581	0.193075	0.15518	0.293426	0.069135	0.290015	0.0939811	0.418606	0.144428	0.319274	0.113051	0.375039	0.151156	0.0410636	0.110456	0.706332	0.0912171	0.68819	0.127832	0.443026	0.18322	0.497054	0.0476259	0.281043
1046	0.158857	0.0399444	0.0333659	0.0495316	0.103346	0.150065	0.190734	0.0308761	0.233641	0.040146	0.0301981	0.0458207	0.0435497	0.0391881	0.119218	0.0392973	0.0569609	0.023684	0.0500367	0.0425625	0.0930705	0.0538724	0.0829036	0.0357752	0.0559965	0.0475646	0.0553747	0.0405664	0.0307264	0.0391379	0.03101	0.0387594	0.0984219	0.0480885	0.0252814	0.0477297	0.0478124	0.0361031	0.0364132	0.0335165	0.340926	0.0500329	0.0348497	0.0313835	0.257133	0.0460451	0.197848	0.036183	0.0314612
1047	0.380574	0.124826	0.101201	0.122588	0.243356	0.310141	0.108364	0.114101	0.245394	0.152461	0.0678693	0.109548	0.117242	0.115704	0.199936	0.156952	0.0818592	0.118395	0.10433	0.129833	0.437652	0.132032	0.210856	0.134191	0.140941	0.130695	0.101445	0.129251	0.325902	0.102273	0.0985168	0.106669	0.083288	0.131993	0.11015	0.132531	0.13733	0.141169	0.114346	0.124761	0.5941	0.159284	0.125019	0.143003	0.228234	0.169891	0.20322	0.102047	0.25572
1049	0.3704	0.0960286	0.0864746	0.0905678	0.0804166	0.260128	0.085948	0.0953205	0.127258	0.105264	0.0779261	0.107118	0.103194	0.103295	0.0649378	0.0879181	0.0531064	0.0929225	0.102097	0.0907607	0.0682649	0.0895966	0.0792061	0.0903555	0.0683066	0.126459	0.131185	0.112968	0.0732966	0.0858761	0.115375	0.12361	0.063144	0.0925207	0.0723361	0.113995	0.102775	0.0864104	0.0924633	0.110085	0.0666567	0.158881	0.067144	0.0980084	0.0710382	0.107486	0.103358	0.0952764	0.0879858
1056	0.394222	0.0762842	0.168142	0.104297	0.148562	0.114723	0.29229	0.0992125	0.107252	0.118285	0.120419	0.131674	0.0960651	0.105346	0.107266	0.119736	0.0594427	0.0897456	0.100564	0.102531	0.452812	0.129895	0.119465	0.121178	0.0793433	0.163633	0.139241	0.119057	0.505142	0.0876864	0.185354	0.174998	0.0960279	0.118635	0.075924	0.119426	0.070848	0.111602	0.0959723	0.104968	0.535675	0.1388	0.0988984	0.105531	0.133237	0.152672	0.153654	0.10557	0.184835
1059	0.227833	0.0944249	0.104222	0.092521	0.129012	0.12092	0.0893143	0.0894023	0.0532928	0.0899572	0.0863982	0.118209	0.0903015	0.096851	0.149571	0.106607	0.0619665	0.0964483	0.0828074	0.0945018	0.394438	0.101543	0.097275	0.106884	0.171952	0.102337	0.108533	0.106677	0.125129	0.0778743	0.125406	0.112758	0.0978848	0.114887	0.125096	0.0915809	0.0905447	0.0902707	0.139934	0.0759408	0.228727	0.117207	0.0639819	0.083554	0.0757778	0.131401	0.13645	0.0916123	0.145404
1063	0.397406	0.0382039	0.0941544	0.0618467	0.0558472	0.110678	0.188178	0.0572566	0.0403774	0.0688034	0.0446152	0.0691502	0.0705515	0.062387	0.0603771	0.0641511	0.0536593	0.0554646	0.053044	0.0714227	0.0498986	0.0856628	0.0531263	0.0645043	0.0836121	0.0942882	0.0686396	0.0679357	0.31506	0.0611409	0.0716534	0.0874965	0.0511969	0.06918	0.103844	0.0775495	0.0540351	0.062671	0.0923636	0.0759085	0.0603125	0.0874975	0.0520027	0.0640967	0.127384	0.0791051	0.0505759	0.0664879	0.0837369
1068	0.274703	0.0634404	0.081945	0.0757683	0.0802402	0.117826	0.0707371	0.0695947	0.0680831	0.0695843	0.0668194	0.0823865	0.0768492	0.0847082	0.0805519	0.0712705	0.0726775	0.0688592	0.0716117	0.0735425	0.0684727	0.083009	0.0839788	0.0729998	0.0851975	0.113815	0.0930208	0.0874923	0.0868339	0.0756264	0.0971409	0.109371	0.0698614	0.0802788	0.0758745	0.0888731	0.0842563	0.0780033	0.0818243	0.0778601	0.0703737	0.115585	0.0725247	0.0762808	0.087428	0.0923141	0.0731032	0.0804361	0.0848679
1070	0.131611	0.066072	0.0335538	0.0672853	0.0922726	0.136246	0.132173	0.0512175	0.036132	0.0716611	0.019561	0.0559857	0.067953	0.0408985	0.1771	0.0374638	0.105324	0.0605161	0.0286141	0.0666421	0.112854	0.0652343	0.250615	0.0733734	0.109204	0.0784979	0.0609711	0.0689082	0.035264	0.0533522	0.0344571	0.0399466	0.108199	0.04955	0.0309172	0.0500921	0.0572712	0.0803055	0.0496354	0.0741532	0.0631318	0.0809557	0.0847977	0.0461156	0.318257	0.0975038	0.0393472	0.0351384	0.0403004
1071	0.40947	0.146933	0.188117	0.144904	0.145079	0.173877	0.167723	0.14591	0.0564134	0.160096	0.166585	0.156311	0.151279	0.15927	0.122895	0.143414	0.121496	0.145436	0.148689	0.147444	0.2163	0.145183	0.194333	0.138969	0.130564	0.152534	0.127491	0.150484	0.173027	0.137097	0.146537	0.153356	0.0835918	0.144282	0.172235	0.150971	0.188251	0.126069	0.183758	0.15673	0.103661	0.167197	0.178278	0.160801	0.162716	0.16836	0.161092	0.144659	0.181999
1072	0.0773906	0.132871	0.103288	0.126703	0.196134	0.260242	0.27939	0.125318	0.0496828	0.171252	0.102721	0.146321	0.122647	0.132613	0.285344	0.174252	0.171841	0.120176	0.151316	0.138806	0.141179	0.128843	0.254418	0.172931	0.318447	0.154739	0.137078	0.123441	0.0582776	0.124561	0.079192	0.0989906	0.170241	0.167589	0.0466877	0.128672	0.0606228	0.135874	0.0610754	0.130753	0.0456392	0.137231	0.131416	0.127452	0.437888	0.192305	0.145326	0.0908568	0.171023
1074	0.206101	0.103981	0.10305	0.129612	0.0918531	0.271402	0.0943789	0.100247	0.0802754	0.110027	0.0877622	0.109863	0.118948	0.123928	0.0774672	0.0969846	0.0593	0.104282	0.101146	0.103505	0.118692	0.111838	0.0930102	0.114498	0.0746523	0.136979	0.137178	0.1222	0.10432	0.103867	0.13407	0.148601	0.0782355	0.11874	0.0848973	0.129189	0.0968132	0.0937763	0.0935871	0.108042	0.0723443	0.138436	0.0686774	0.109394	0.0920527	0.113875	0.0792025	0.120184	0.120921
1075	0.0731415	0.0870781	0.102058	0.103128	0.140407	0.15502	0.131787	0.0966273	0.184177	0.109351	0.179642	0.0829137	0.0886114	0.100761	0.309219	0.116867	0.202334	0.0930352	0.0861842	0.0985576	0.541164	0.0816891	0.114689	0.111928	0.113353	0.101954	0.083409	0.0823717	0.0735281	0.0824328	0.118264	0.0825984	0.0940782	0.120209	0.0546193	0.0869587	0.193362	0.121148	0.0953086	0.0986293	0.464095	0.0985178	0.0778748	0.0755205	0.461434	0.138292	0.138939	0.0730167	0.0855845
1078	0.234133	0.0760132	0.0867214	0.0910517	0.129903	0.192514	0.124247	0.0883019	0.0433276	0.0854016	0.0719974	0.0924698	0.0867544	0.0885918	0.0568355	0.1002	0.108992	0.0661871	0.0707762	0.0879642	0.418174	0.10675	0.103218	0.0834603	0.1246	0.108636	0.0818865	0.0904855	0.265215	0.0649487	0.128207	0.111712	0.0543253	0.091833	0.0541489	0.0998581	0.244197	0.0805347	0.0606634	0.101352	0.167984	0.0843095	0.114313	0.0912328	0.130953	0.119045	0.127509	0.0890331	0.118371
1081	0.573552	0.0867027	0.12061	0.101314	0.187362	0.141371	0.0475553	0.0686971	0.042654	0.100867	0.0457197	0.0929824	0.115104	0.0809924	0.0576421	0.0880038	0.0386022	0.0937118	0.0615965	0.0847502	0.0369989	0.0905226	0.0893989	0.0954215	0.104298	0.115447	0.0733321	0.0776288	0.0643778	0.0823258	0.204987	0.0962088	0.0395187	0.102978	0.0409091	0.0903184	0.087781	0.0884807	0.208128	0.0823791	0.308091	0.107126	0.0485654	0.0742543	0.0423244	0.12415	0.0455192	0.0679145	0.0762165
1084	0	0.0200467	0	0.0547412	0.0536169	0.0280035	0	0.0321874	0	0.0460834	0	0.0617284	0.016101	0	0.785537	0.0303246	0.00948353	0.0158124	0.00239027	0.0411112	0.396861	0.0289762	0.00211082	0.0283412	0.0403287	0.0895615	0.023712	0.0459694	0	0.00394033	0	0.0753642	0.134056	0.0151462	0	0.0546862	0.00732969	0.0271262	0	0.0412638	0.755392	0.0738596	0.471533	0.00751601	0.0477973	0.0841007	0.014798	0.0149511	0.0283467
1086	0.401364	0.0756774	0.172607	0.0891361	0.111197	0.105901	0.0738524	0.087329	0.0550268	0.099926	0.079105	0.116309	0.100817	0.0762573	0.0616634	0.0870983	0.0467409	0.0815918	0.0729367	0.100446	0.24871	0.110252	0.102017	0.0842942	0.163876	0.133715	0.105657	0.108511	0.215532	0.0732164	0.14701	0.140278	0.0586775	0.0800181	0.109374	0.124132	0.129436	0.077985	0.149388	0.0987939	0.148103	0.128733	0.0541326	0.0894058	0.0987601	0.115896	0.080805	0.0939233	0.111655
1087	0.275701	0.101792	0.220567	0.119027	0.211647	0.167478	0.0954108	0.105675	0.0914334	0.128289	0.144787	0.105205	0.116418	0.123854	0.0701782	0.12557	0.0575342	0.111918	0.105868	0.118752	0.189827	0.135982	0.131868	0.136666	0.0867151	0.126298	0.0995021	0.118904	0.233114	0.106028	0.173795	0.12369	0.125347	0.124569	0.161519	0.124426	0.224882	0.12523	0.176626	0.129476	0.463711	0.210674	0.327687	0.127963	0.109905	0.139316	0.100127	0.116045	0.169183
1090	0.245093	0.153064	0.152169	0.124962	0.088999	0.188701	0.0833139	0.129124	0.0808222	0.133872	0.0924153	0.183929	0.142769	0.145586	0.0678759	0.136089	0.0577853	0.130519	0.106198	0.130634	0.624771	0.143156	0.169494	0.146285	0.236225	0.140716	0.0806386	0.129134	0.373714	0.115989	0.119734	0.130267	0.0759914	0.151368	0.0846021	0.13398	0.202514	0.142318	0.0682558	0.125728	0.188842	0.169785	0.0649712	0.120183	0.110268	0.166175	0.224441	0.10556	0.130281
1091	0.343561	0.123718	0.105269	0.120574	0.120807	0.227957	0.0919808	0.126934	0.0636556	0.139745	0.0708152	0.131921	0.141643	0.13884	0.0659537	0.143339	0.0510579	0.123248	0.114725	0.127168	0.45935	0.155084	0.087001	0.146271	0.106226	0.163527	0.131348	0.147424	0.355915	0.115994	0.174901	0.146529	0.0863375	0.144993	0.108538	0.154362	0.279998	0.139064	0.154753	0.143492	0.24739	0.178307	0.142097	0.14278	0.0935784	0.173389	0.0698604	0.125439	0.126816
1099	0.765747	0.0716029	0.468954	0.106436	0.425696	0.130558	0.097921	0.0986818	0.102126	0.111627	0.273983	0.112421	0.102303	0.114814	0.143565	0.123237	0.153853	0.0903784	0.0706327	0.107251	0.642176	0.122262	0.318763	0.10933	0.119581	0.131013	0.182429	0.0906787	0.74149	0.0761879	0.141077	0.0951851	0.181533	0.125329	0.0516907	0.0922784	0.432429	0.0904369	0.25868	0.0841521	0.5367	0.133527	0.512428	0.113753	0.128842	0.143152	0.0414474	0.0672227	0.287135
1100	0.380474	0.170682	0.166709	0.176096	0.134077	0.268413	0.214967	0.157892	0.218829	0.177005	0.137773	0.184083	0.174831	0.190839	0.150483	0.181274	0.115796	0.159175	0.15631	0.167112	0.134212	0.164197	0.268308	0.196171	0.149627	0.174259	0.136466	0.165166	0.148067	0.160078	0.117594	0.149168	0.142181	0.193579	0.152001	0.146753	0.141887	0.168661	0.147936	0.14164	0.573487	0.18041	0.135224	0.170916	0.247285	0.203905	0.142633	0.145426	0.165898
1101	0.226189	0.104347	0.187334	0.107417	0.232102	0.166993	0.236454	0.11465	0.12066	0.117121	0.0704604	0.139633	0.0959165	0.10695	0.151892	0.126688	0.0989529	0.100378	0.112844	0.0992462	0.0417371	0.121535	0.194278	0.114554	0.161314	0.11808	0.0909046	0.106168	0.0805732	0.0921547	0.0958003	0.116139	0.0673526	0.112446	0.0467739	0.110549	0.0620826	0.113127	0.104332	0.099093	0.403906	0.153357	0.0563786	0.107598	0.152512	0.137724	0.156049	0.0971296	0.142286
1104	0.0596286	0.0480482	0.0504155	0.0530354	0.0475972	0.0738118	0.0438063	0.0437976	0.0537984	0.0523355	0.0582265	0.0520098	0.0482948	0.0622591	0.0581022	0.0507367	0.0472859	0.0472906	0.051317	0.0559367	0.0485316	0.0513699	0.0484061	0.0559025	0.042826	0.060904	0.0578408	0.0456465	0.0468143	0.044299	0.0510442	0.057585	0.0434277	0.0552652	0.0558405	0.0576084	0.0494124	0.0515086	0.0507162	0.0467464	0.0477746	0.0487417	0.0584901	0.0492368	0.0447876	0.0581395	0.0434544	0.0563255	0.0522104
1105	0.0629198	0.145592	0.071639	0.142288	0.193708	0.242916	0.070872	0.116554	0.215957	0.131558	0.0769616	0.153062	0.123628	0.146361	0.0432138	0.107507	0.0408696	0.118198	0.112792	0.134346	0.624588	0.0916889	0.0763155	0.140107	0.183954	0.136708	0.104082	0.130167	0.625292	0.145785	0.266627	0.132775	0.189186	0.148345	0.05004	0.108813	0.0791856	0.133385	0.0675147	0.111831	0.503535	0.129473	0.44349	0.12824	0.055194	0.171489	0.05118	0.112113	0.135701
1108	0.318741	0.0296479	0.029372	0.0498663	0.0881764	0.1624	0.0997675	0.0331156	0.00676544	0.0401831	0.00432607	0.0721197	0.0451567	0.0180668	0.0190469	0.028218	0.0188216	0.0291118	0.00929259	0.0425299	0.0115878	0.0600469	0.0148117	0.0318254	0.0297944	0.0490522	0.018847	0.0391616	0.0181426	0.0199827	0.0271123	0.0532609	0.00170289	0.0187596	0.0159242	0.0410688	0.0304439	0.0217412	0.0547678	0.0389172	0.019836	0.0625662	0.0206404	0.0147604	0.0572516	0.0461498	0.0129777	0.013426	0.0231979
1109	0.015027	0.00552287	0.012379	0.0351791	0.0123032	0.0138162	0.0121993	0.0142633	0	0.0143669	0.0108368	0.0169168	0.018915	0.00777465	0.0129364	0.00750363	0.0251826	0.00587031	0.0185595	0.0180426	0.0075143	0.0120298	0.00997762	0.0121102	0.0675782	0.0218786	0.00634033	0.0091707	0.00838262	0.00226469	0.00628757	0.0291256	0.0124954	0.016524	0.011595	0.00607271	0.0152202	0.0189338	0.0186979	0.0216728	0.336154	0.025921	0.0158471	0.00410107	0.0175171	0.020115	0.00717688	0.0149827	0.00609577
1110	0.179323	0.0724698	0.107069	0.0465755	0.0801237	0.734362	0.0660695	0.0525321	0.0640181	0.0654407	0.0595816	0.0661307	0.0790426	0.0631519	0.0608069	0.0692327	0.0718161	0.0715583	0.058086	0.0401543	0.0607089	0.0619084	0.075722	0.0633015	0.0902179	0.0691781	0.0761716	0.0642279	0.0605522	0.0469142	0.0731032	0.0718013	0.05185	0.0766398	0.0767607	0.0887155	0.0692882	0.0562403	0.0543735	0.0742991	0.0754084	0.073894	0.0741907	0.0556176	0.08789	0.0751787	0.0376701	0.0577138	0.0614773
1111	0.0377533	0.0339918	0.00354021	0.0369324	0.556685	0.0711442	0.682844	0.0429542	0.0746025	0.0782062	0.00557853	0.0644694	0.052535	0.029681	0.0557971	0.0631386	0.0415969	0.0318464	0.0168551	0.0554974	0.711548	0.0712251	0.0543705	0.058302	0.0517499	0.145869	0.203105	0.0556995	0.0205656	0.0468706	0.0302234	0.0673735	0.0106513	0.0432592	0.0192308	0.0969823	0.0521614	0.0616026	0.0335144	0.0549639	0.838326	0.0560788	0.586176	0.0237212	0.179178	0.145849	0.570143	0.0250272	0.426007
1112	0.168524	0.0605447	0.0725589	0.0787668	0.235077	0.108359	0.044206	0.0775122	0.0335066	0.0877374	0.0602792	0.065313	0.0708833	0.0560239	0.0569771	0.0828483	0.0327161	0.051444	0.069693	0.0775565	0.419069	0.0890053	0.105189	0.0943284	0.142366	0.0879926	0.0477023	0.0726642	0.107764	0.0520361	0.153619	0.0688564	0.0395679	0.0796794	0.0683778	0.0741956	0.342496	0.0753617	0.109976	0.0736698	0.33529	0.0961732	0.228881	0.0735311	0.144057	0.098686	0.0347502	0.0633319	0.124505
1116	0.368097	0.122718	0.16115	0.12086	0.137215	0.316677	0.0855067	0.135563	0.0469262	0.153902	0.11025	0.121601	0.133694	0.115761	0.133827	0.141174	0.0782716	0.122618	0.121043	0.12712	0.246624	0.130835	0.220235	0.143608	0.121976	0.17111	0.134285	0.158895	0.229458	0.12088	0.146456	0.151349	0.0717812	0.133249	0.0702926	0.148478	0.183631	0.128215	0.131995	0.120086	0.0741526	0.225492	0.147425	0.158996	0.136217	0.159722	0.0698776	0.140436	0.161417
1117	0.476915	0.121908	0.130812	0.112414	0.145489	0.178106	0.221747	0.120629	0.101281	0.131899	0.119532	0.113769	0.112067	0.121953	0.257729	0.143055	0.170979	0.107378	0.10688	0.116889	0.314968	0.125718	0.1782	0.122787	0.164918	0.128498	0.14722	0.115398	0.129302	0.0929006	0.169991	0.113796	0.13246	0.138222	0.113609	0.126561	0.204493	0.121554	0.141749	0.125939	0.340074	0.126794	0.207551	0.107624	0.274767	0.143297	0.239013	0.112976	0.205255
1119	0.384699	0.0897912	0.0686337	0.0883801	0.137733	0.144713	0.0355454	0.0884028	0.146576	0.109626	0.0470923	0.0898383	0.0944757	0.0745987	0.175667	0.0988079	0.0405263	0.0789658	0.0822635	0.144806	0.391916	0.115394	0.254757	0.0762677	0.209947	0.118947	0.0859269	0.100521	0.0847146	0.0833606	0.179822	0.118241	0.0637764	0.098374	0.0435307	0.104901	0.0921567	0.0765575	0.0495636	0.0900306	0.0977837	0.111801	0.287517	0.0673374	0.0843892	0.141354	0.0524026	0.062739	0.238203
1121	0.20738	0.143526	0.0987947	0.158212	0.252426	0.227411	0.387178	0.109447	0.0622045	0.141017	0.104165	0.136602	0.136236	0.135805	0.153903	0.141231	0.0672726	0.133685	0.140698	0.114074	0.456774	0.154906	0.214089	0.152258	0.216255	0.15362	0.139939	0.134187	0.147528	0.100877	0.175363	0.156203	0.0797483	0.169817	0.0909468	0.135294	0.230548	0.145678	0.134987	0.143352	0.332731	0.157377	0.141942	0.133219	0.120182	0.170134	0.190999	0.123666	0.130897
1122	0.662561	0.129686	0.0747752	0.0980717	0.11877	0.112786	0.288193	0.0855311	0.0778113	0.173915	0.0756981	0.104754	0.118513	0.121633	0.156761	0.110421	0.0822504	0.125589	0.0898522	0.117982	0.0719977	0.105471	0.247446	0.134796	0.097879	0.132008	0.1367	0.200787	0.0772569	0.108118	0.113921	0.156726	0.0848623	0.147791	0.074552	0.10565	0.0637782	0.105865	0.0847087	0.112874	0.064888	0.246114	0.0721222	0.21218	0.118286	0.145888	0.0681363	0.1607	0.0943299
1124	0.270802	0.0837487	0.216563	0.0750868	0.0696552	0.126265	0.205063	0.0945756	0.0656487	0.107023	0.0591003	0.0987305	0.091616	0.0864685	0.108543	0.0847243	0.069089	0.0800489	0.0754545	0.103154	0.0714116	0.0875898	0.248151	0.101375	0.0717321	0.110394	0.0883599	0.0966651	0.0721436	0.0633895	0.172756	0.0920575	0.0664962	0.0982655	0.0581935	0.111526	0.104643	0.0973701	0.239453	0.0954682	0.102	0.105171	0.0969818	0.075059	0.0807333	0.118065	0.0605829	0.0677927	0.177434
1126	0.0246782	0.0181249	0.0220902	0.0350318	0.0270494	0.204287	0.0217936	0.0256996	0.0203884	0.026284	0.0315536	0.0316032	0.032571	0.0213184	0.0238138	0.0269094	0.0244435	0.0236365	0.0239984	0.0372507	0.0252331	0.0399707	0.024769	0.0278489	0.0318075	0.056979	0.0303464	0.029438	0.026217	0.0274034	0.0294176	0.0464083	0.0119609	0.0303641	0.0266455	0.0353554	0.0296294	0.0247895	0.0407129	0.0361878	0.0273218	0.304826	0.0264682	0.0287845	0.0303232	0.032612	0.02458	0.0288591	0.0316736
1128	0.26101	0.03298	0.0581818	0.0451996	0.0559046	0.13808	0.14519	0.0450886	0.0480171	0.0537475	0.0460829	0.0502614	0.0572135	0.045789	0.0446799	0.0438531	0.0431449	0.0465369	0.0365286	0.056526	0.0851409	0.05047	0.0862922	0.0423478	0.0559915	0.0584412	0.057162	0.0429913	0.0299018	0.0388779	0.0398853	0.0541351	0.0471594	0.0447238	0.0410431	0.0493628	0.0706333	0.0431123	0.0475399	0.0402575	0.0434543	0.0537361	0.0442416	0.0407417	0.0979549	0.0617779	0.0454434	0.0447405	0.0431036
1135	0.369711	0.0479267	0.0913386	0.0640943	0.0668211	0.112271	0.0406692	0.0589445	0.0668857	0.0651992	0.0390269	0.097346	0.0617302	0.0554997	0.0458675	0.0832946	0.0632549	0.0531481	0.0491195	0.0581808	0.650243	0.0868091	0.0537041	0.0781032	0.058449	0.101886	0.0968042	0.0850584	0.0581819	0.0535878	0.0838277	0.0932264	0.0385943	0.0684048	0.480427	0.0745243	0.0520347	0.0670233	0.0476362	0.06128	0.431912	0.0964792	0.175663	0.052766	0.0663606	0.101243	0.044435	0.0912406	0.100094
1136	0.385357	0.0506807	0.0253067	0.0722778	0.172613	0.212516	0.126291	0.0730152	0.0292663	0.0910109	0.0222664	0.066995	0.0650295	0.0561128	0.0537901	0.0848377	0.033451	0.0588061	0.0359619	0.0768507	0.443099	0.0975485	0.0419216	0.0841756	0.0618138	0.101636	0.0934507	0.0687004	0.0314141	0.0609644	0.0789372	0.069694	0.02128	0.0738992	0.022643	0.0867014	0.0413509	0.0750721	0.0371969	0.0690182	0.296263	0.0834774	0.0409211	0.0514895	0.120906	0.115679	0.136955	0.068064	0.0416817
1139	0.230156	0.175591	0.177934	0.173512	0.195399	0.23687	0.370201	0.198606	0.176365	0.190022	0.106287	0.172321	0.156913	0.183927	0.136443	0.217151	0.0828059	0.168032	0.169606	0.185266	0.488116	0.225579	0.166856	0.193866	0.159822	0.186617	0.15125	0.197656	0.198201	0.146002	0.234355	0.180012	0.192828	0.191036	0.0571494	0.192784	0.0821028	0.188634	0.0748267	0.179904	0.513284	0.216507	0.309508	0.208692	0.159497	0.20245	0.25547	0.177566	0.188943
1140	0.0857498	0.0557897	0.0605958	0.0472408	0.0568083	0.0451205	0.0469968	0.0397418	0.0978311	0.057673	0.0645145	0.048116	0.0578739	0.0562339	0.0447087	0.0469915	0.0512896	0.0398453	0.0415776	0.0574064	0.0297063	0.0652221	0.053869	0.0559835	0.0563736	0.0512657	0.0373723	0.045698	0.0378301	0.0387891	0.0364355	0.0592042	0.055145	0.06268	0.0428983	0.0598621	0.0522833	0.0392831	0.0552859	0.0587743	0.0438956	0.024514	0.0522023	0.0567525	0.0515051	0.0460569	0.0459677	0.0507921	0.0447048
1141	0.249531	0.0180245	0.0250045	0.0313836	0.0446573	0.308274	0.0590914	0.0274907	0.0111844	0.0313962	0.0215242	0.0496703	0.0505116	0.0216526	0.0526649	0.043154	0.0281679	0.0338147	0.0161242	0.0380294	0.0239667	0.0504794	0.0393686	0.0413152	0.0607897	0.0899316	0.053413	0.0388497	0.040615	0.0345801	0.0702441	0.0807653	0.0165688	0.0307379	0.0367196	0.0637559	0.0217139	0.0379739	0.0419802	0.0469829	0.160025	0.0547762	0.0260815	0.0273642	0.0592385	0.0561607	0.0561191	0.0456703	0.123174
1143	0.0596191	0.0481199	0.0236486	0.0605714	0.0365993	0.0940113	0.120664	0.0539801	0.0172776	0.0614202	0.0253047	0.0570536	0.0525577	0.0693759	0.0704236	0.0623827	0.033668	0.0500618	0.0427072	0.0689828	0.0201276	0.0603609	0.0861107	0.0564951	0.0514353	0.0568882	0.0909896	0.0532466	0.0294074	0.0482029	0.0414706	0.059068	0.0433059	0.0752235	0.0247985	0.0575969	0.0347895	0.0500326	0.0372974	0.0559906	0.031431	0.0942392	0.0351671	0.0506807	0.137505	0.0707216	0.0502192	0.0423368	0.0399128
1144	0.406275	0.0708482	0.0405474	0.0787202	0.164024	0.16757	0.43161	0.0904278	0.0388544	0.114689	0.026697	0.0964231	0.0839486	0.0918183	0.298999	0.116933	0.0616311	0.0673437	0.0648885	0.0789684	0.269996	0.0978591	0.408825	0.0947348	0.286354	0.13443	0.20042	0.100805	0.0815019	0.0837937	0.0977235	0.0839768	0.0465973	0.0823042	0.0314861	0.0986817	0.0527062	0.0933595	0.033784	0.122715	0.289181	0.122283	0.0364296	0.102984	0.647716	0.152074	0.099884	0.0742218	0.187013
1145	0.488465	0.170945	0.191414	0.171359	0.344585	0.169932	0.353135	0.173723	0.237995	0.182138	0.217873	0.168311	0.163605	0.19058	0.199115	0.191416	0.081993	0.151106	0.16915	0.178977	0.52138	0.170021	0.339947	0.184261	0.24101	0.211486	0.19478	0.182523	0.47254	0.146703	0.255557	0.207375	0.163142	0.194932	0.0794982	0.188558	0.373411	0.192927	0.173914	0.16875	0.163728	0.17006	0.11269	0.195511	0.352313	0.221668	0.191328	0.169191	0.272334
1147	0.260795	0.156199	0.242408	0.163928	0.264975	0.226731	0.296066	0.158641	0.142042	0.16079	0.129819	0.14893	0.151449	0.151929	0.279942	0.162876	0.132703	0.145163	0.133067	0.159861	0.232096	0.165644	0.363276	0.159822	0.272782	0.178957	0.253018	0.162024	0.24712	0.152004	0.216244	0.151347	0.156382	0.153402	0.1431	0.150566	0.209975	0.143624	0.166096	0.143152	0.417553	0.144816	0.325839	0.155386	0.400127	0.1947	0.151016	0.145579	0.108113
1149	0.0640197	0.0696297	0.0669219	0.0532961	0.0547742	0.0936414	0.0565301	0.0558924	0.058609	0.0511393	0.0621098	0.0482189	0.0602967	0.074871	0.0618686	0.0520906	0.0725636	0.0510697	0.054819	0.0577758	0.0536541	0.0583509	0.107532	0.0549528	0.0557091	0.0578219	0.0736147	0.0650398	0.0628209	0.0591238	0.0649046	0.0601892	0.0576185	0.0688734	0.0612968	0.0622348	0.0648888	0.0541129	0.0615919	0.0475705	0.0479183	0.0551277	0.0593242	0.0674445	0.0531432	0.0703629	0.0619934	0.0512427	0.0730579
1155	0.598228	0.0936856	0.317177	0.0898999	0.259804	0.150763	0.103474	0.124223	0.0701606	0.126379	0.368175	0.142329	0.128206	0.102348	0.0941167	0.147014	0.0394049	0.111388	0.0863324	0.131193	0.529844	0.114046	0.0790404	0.16193	0.409207	0.145816	0.111718	0.141936	0.649782	0.0733875	0.261295	0.123099	0.0358321	0.125554	0.436319	0.135754	0.51284	0.123064	0.48147	0.133206	0.682728	0.127253	0.448051	0.112018	0.671501	0.180699	0.173268	0.104351	0.355079
1156	0.0171848	0.0228405	0.031607	0.0343674	0.0307518	0.0340242	0.0208609	0.0240659	0.0257128	0.0299295	0.0227748	0.0262601	0.0283062	0.0235167	0.0311924	0.017675	0.0314079	0.0204423	0.0146963	0.0297564	0.0219537	0.0294438	0.0191247	0.0205853	0.026674	0.0346651	0.0192129	0.0232491	0.024306	0.021968	0.0191633	0.0246637	0.0173592	0.0193234	0.0207552	0.0308525	0.021724	0.0148424	0.0343708	0.0286907	0.0215951	0.0326805	0.0315074	0.0188259	0.0277644	0.0369334	0.0241769	0.0171636	0.0265392
1157	0.0790893	0.0474843	0.0498055	0.052615	0.0490985	0.154769	0.0426905	0.0496595	0.0576447	0.0505981	0.0462003	0.0622858	0.0532024	0.0491994	0.0586037	0.0485153	0.0495965	0.0503088	0.0486091	0.0580249	0.0434634	0.0534838	0.064442	0.0484504	0.0604506	0.0640971	0.0564989	0.0552633	0.0499007	0.0455962	0.0593617	0.0643607	0.0495124	0.0503875	0.047013	0.0725814	0.05958	0.0519172	0.0528934	0.055981	0.206905	0.0935028	0.0527175	0.0627426	0.0516926	0.0685737	0.0417018	0.0540355	0.0518075
1187	0.00187308	0.00260955	0	0.015752	0.00889772	0.105134	0	0.00658258	0.0104803	0.0164012	0.00339068	0.0125265	0.0115961	0	0.0186499	0.00739879	0.00943485	0.00441263	0.00140752	0.0209202	0.00257645	0.00737261	0.00642714	0.000176094	0.0133799	0.0218377	0.011149	0.0180303	0.0116163	0.0101283	0.00572168	0.0181278	0.00326762	0.00127369	0.00649702	0.0265065	0.00981595	0.000968711	0.00796749	0.00777128	0.0102277	0.0117376	0.0163684	0.00178451	0.0106687	0.016661	0.00840164	0.014119	0.00110957
1188	0.203423	0.0573286	0.147005	0.0717321	0.269596	0.11029	0.171688	0.0761018	0.017862	0.0869824	0.200302	0.0619237	0.0824085	0.123904	0.0461645	0.066994	0.181262	0.0848952	0.080441	0.0960685	0.135078	0.0917152	0.103853	0.0987598	0.0841949	0.0989656	0.0915858	0.0640545	0.120174	0.0741837	0.0394895	0.0849342	0.184695	0.0800032	0.0630218	0.0739604	0.0590589	0.0691146	0.0679025	0.146412	0.19527	0.0943727	0.0422536	0.069004	0.0689543	0.0896074	0.301686	0.0701256	0.0488366
1192	0.0749448	0.069811	0.0650249	0.0398299	0.0507193	0.0779639	0.0464093	0.0588775	0.0500476	0.0507997	0.0535575	0.054597	0.0490526	0.0551708	0.0637233	0.0516927	0.0489108	0.0526057	0.0552045	0.0575105	0.0480285	0.0504	0.0576015	0.054024	0.0548805	0.0654643	0.0508126	0.0486536	0.0516858	0.0504107	0.0527551	0.0617881	0.0475971	0.0572475	0.0597389	0.0590404	0.056181	0.0576609	0.0565306	0.055573	0.0566961	0.0651507	0.0559869	0.0502706	0.0562617	0.0603567	0.0533052	0.0546491	0.0463476
1195	0.423121	0.153616	0.224273	0.176529	0.198702	0.195056	0.239362	0.177633	0.0855222	0.163509	0.241993	0.208239	0.153664	0.146389	0.158096	0.17629	0.175425	0.179867	0.125716	0.139807	0.530303	0.174433	0.39683	0.155035	0.225027	0.169583	0.11544	0.173896	0.336306	0.129607	0.224773	0.18505	0.0612249	0.168443	0.235356	0.172928	0.341738	0.163119	0.311019	0.156806	0.65304	0.209653	0.35626	0.181227	0.391987	0.174281	0.0988529	0.157025	0.142138
1197	0.124135	0.0669322	0.063206	0.069667	0.163164	0.0924762	0.048877	0.0680621	0.0230041	0.107457	0.0522826	0.0951563	0.0836628	0.0674236	0.0401291	0.0845871	0.0446328	0.0585034	0.0765945	0.0851595	0.620705	0.0732928	0.0697389	0.0928992	0.118524	0.0917198	0.080443	0.0832358	0.525371	0.0611613	0.188454	0.111453	0.0378124	0.0931552	0.0626767	0.0930876	0.110148	0.0865156	0.0518634	0.0619299	0.615628	0.370281	0.414883	0.0735589	0.0765586	0.101295	0.0429794	0.0747677	0.0776369
1204	0.397669	0.110435	0.0807727	0.0909481	0.143639	0.18054	0.156809	0.105237	0.0878159	0.120045	0.0683177	0.094266	0.102133	0.123342	0.292112	0.125721	0.0765341	0.0862413	0.0887716	0.0899656	0.490704	0.0979451	0.264141	0.118111	0.183966	0.0903712	0.194987	0.113469	0.172776	0.0930029	0.0716064	0.0846598	0.0724097	0.135248	0.0703656	0.104842	0.0625199	0.125697	0.0670405	0.118675	0.536049	0.0936445	0.619795	0.0902598	0.498802	0.132329	0.218754	0.0857826	0.0716709
1213	0.119682	0.0484462	0.0649504	0.0519769	0.0847607	0.117605	0.0365187	0.0725601	0.0443453	0.0645035	0.02648	0.0637524	0.0680718	0.0492685	0.0504266	0.0562092	0.0460937	0.0460839	0.0430239	0.0695445	0.333578	0.0867572	0.0885005	0.0658188	0.120954	0.0789206	0.0657509	0.0647887	0.512374	0.0497622	0.092078	0.0890495	0.0451355	0.0611054	0.0393875	0.0738595	0.239408	0.0443799	0.0588971	0.0540087	0.285001	0.180233	0.217528	0.0800492	0.133523	0.0784219	0.0423394	0.0547357	0.15559
1214	0.148617	0.0863024	0.0299713	0.0932445	0.129853	0.171574	0.16093	0.0726625	0.0240795	0.0877608	0.0330241	0.0867594	0.0912244	0.0748578	0.0715634	0.0941451	0.046518	0.0699582	0.056276	0.0943388	0.639464	0.0778323	0.0783964	0.0987587	0.177154	0.0903428	0.0827591	0.095865	0.472337	0.0664467	0.152584	0.070535	0.0445935	0.0927001	0.0336767	0.0751413	0.0655893	0.0847518	0.114931	0.0770858	0.632464	0.0856715	0.235926	0.049774	0.185751	0.113839	0.166273	0.0737939	0.1524
1216	0.643703	0.109229	0.422597	0.108703	0.387069	0.209068	0.206284	0.108911	0.0868652	0.13754	0.145856	0.114475	0.128963	0.12347	0.530052	0.155975	0.0835117	0.110729	0.107381	0.114309	0.59847	0.133709	0.377086	0.148084	0.257968	0.132352	0.304171	0.123403	0.243441	0.0817372	0.293968	0.0919513	0.309189	0.140069	0.0340827	0.123162	0.422222	0.128306	0.230249	0.117097	0.737162	0.141384	0.45611	0.129539	0.568613	0.179309	0.438796	0.0784005	0.34749
1219	0.036962	0.141483	0.0733109	0.0851887	0.0442033	0.139607	0.0369747	0.0674092	0.0306514	0.0851798	0.0258789	0.101512	0.0844091	0.0401666	0.0583552	0.135147	0.0513135	0.0687084	0.0404869	0.0527378	0.0286425	0.072216	0.123426	0.0723136	0.0925561	0.161503	0.0792788	0.0843178	0.0624595	0.105394	0.0585025	0.0881103	0.0246651	0.0828402	0.0413948	0.0796767	0.0637518	0.0623951	0.0655254	0.132793	0.0519222	0.10818	0.259183	0.0576626	0.375892	0.191317	0.0465342	0.0825983	0.0534387
1220	0.606206	0.12837	0.119414	0.145318	0.0940578	0.230894	0.226824	0.136083	0.104686	0.157946	0.101902	0.170521	0.130898	0.143886	0.116055	0.161829	0.0765871	0.119848	0.116462	0.132551	0.317294	0.17689	0.171422	0.146388	0.243617	0.156513	0.148151	0.137965	0.28772	0.110912	0.128126	0.157526	0.140036	0.160632	0.107148	0.152794	0.101876	0.134308	0.140069	0.121826	0.503833	0.163351	0.166448	0.143042	0.134334	0.171671	0.123103	0.141584	0.212976
1222	0.0324217	0.0586892	0.033935	0.0357718	0.0360346	0.1827	0.0306504	0.0351107	0.0494066	0.0397885	0.0502941	0.0444204	0.0384873	0.0456816	0.0353709	0.0384916	0.0322431	0.0274144	0.0193142	0.0412298	0.0332936	0.0352741	0.0419383	0.0669807	0.0338861	0.0398952	0.0390276	0.0381537	0.0350328	0.0315597	0.0385051	0.0436813	0.0420422	0.0546307	0.0493529	0.0449813	0.266981	0.0597039	0.04343	0.103125	0.0395629	0.0522472	0.0350711	0.0429349	0.0419047	0.037077	0.0339413	0.0329478	0.0482663
1223	0.0933254	0.0925042	0.14357	0.116567	0.0865608	0.17588	0.122508	0.0924057	0.08792	0.105478	0.0810328	0.115737	0.122361	0.13023	0.144818	0.0937646	0.0820876	0.0868683	0.114267	0.0890333	0.0792545	0.108288	0.165561	0.108337	0.121265	0.133822	0.121571	0.0981934	0.0966319	0.0854554	0.125266	0.147527	0.0924997	0.119029	0.103346	0.118405	0.105226	0.0875539	0.0843141	0.112792	0.0718657	0.127292	0.0768804	0.114001	0.18924	0.120638	0.0999862	0.122359	0.12197
1230	0.786281	0.155658	0.164054	0.168752	0.187711	0.218816	0.264288	0.163832	0.119731	0.179156	0.189358	0.1418	0.130628	0.144018	0.41055	0.192408	0.154549	0.149808	0.11988	0.151105	0.636858	0.193247	0.756924	0.143924	0.388204	0.179036	0.160532	0.168117	0.748251	0.136275	0.190522	0.169989	0.195958	0.165629	0.109367	0.16064	0.168513	0.147033	0.107689	0.153517	0.600203	0.165126	0.118724	0.157737	0.71352	0.22267	0.169984	0.158476	0.225813
1231	0.0800856	0.148963	0.0925554	0.108243	0.171516	0.258038	0.600363	0.0835218	0.0455978	0.112738	0.0667574	0.127812	0.15184	0.192213	0.408033	0.123087	0.0339523	0.139748	0.137781	0.103089	0.0407244	0.0678012	0.208301	0.176889	0.1652	0.151444	0.181295	0.132817	0.132954	0.116109	0.230554	0.143106	0.127189	0.143919	0.0822771	0.102012	0.0411153	0.145621	0.452577	0.150334	0.780771	0.0644603	0.114321	0.0760722	0.514538	0.166487	0.321187	0.116376	0.123893
1233	0.0767293	0.116389	0.0743277	0.125542	0.281648	0.140695	0.157318	0.0947925	0.0593284	0.108665	0.0647656	0.142935	0.109133	0.109134	0.0990413	0.111918	0.0741789	0.103064	0.109062	0.0973214	0.0568816	0.10004	0.198722	0.124426	0.264661	0.146285	0.166851	0.134607	0.137133	0.0901689	0.149106	0.199427	0.0715224	0.129982	0.0649191	0.13781	0.0653019	0.121983	0.0737826	0.0857096	0.543437	0.142921	0.325726	0.127904	0.200505	0.145627	0.208186	0.118212	0.0913149
1234	0.157572	0.119262	0.100225	0.0994979	0.0954036	0.133614	0.495353	0.107383	0.0756374	0.131415	0.0951455	0.117422	0.104528	0.129138	0.102669	0.130799	0.0918109	0.109521	0.0936688	0.110355	0.231127	0.129633	0.248327	0.124046	0.158403	0.1153	0.105091	0.09519	0.0865894	0.110345	0.114341	0.116323	0.0958819	0.135577	0.103186	0.136485	0.0991176	0.171561	0.0897152	0.110034	0.737543	0.164677	0.115878	0.11905	0.389855	0.134747	0.142905	0.11016	0.106087
1235	0.464877	0.136833	0.313546	0.132321	0.404684	0.198802	0.444315	0.130907	0.242923	0.163408	0.187448	0.138082	0.154416	0.122611	0.693253	0.181649	0.246774	0.135676	0.148457	0.149925	0.596596	0.157853	0.42845	0.158459	0.478095	0.158548	0.392864	0.144062	0.521073	0.107439	0.15254	0.112006	0.312792	0.145717	0.047991	0.134866	0.514796	0.154877	0.0749876	0.148102	0.66441	0.195792	0.353186	0.129637	0.497673	0.200872	0.333057	0.0985769	0.359519
1236	0.195867	0.0649992	0.0561313	0.0743057	0.0936307	0.118702	0.082464	0.0699897	0.0402329	0.0726562	0.0452028	0.0792079	0.0749875	0.0789373	0.132794	0.08334	0.0586508	0.0654036	0.0740839	0.0735223	0.203773	0.0945399	0.0777761	0.083981	0.0511329	0.105814	0.0826531	0.0814138	0.250073	0.0648988	0.115624	0.112591	0.0755885	0.0752362	0.0457798	0.0969575	0.0468197	0.0735264	0.0692346	0.0917537	0.284833	0.087646	0.178348	0.0809165	0.156136	0.1053	0.0832208	0.0822484	0.0709975
1237	0.178451	0.168467	0.285092	0.159298	0.373012	0.230342	0.220294	0.134606	0.16837	0.164133	0.329457	0.182696	0.193245	0.199658	0.159846	0.203066	0.126094	0.135542	0.191433	0.192195	0.474622	0.165625	0.2649	0.201196	0.165389	0.192107	0.206724	0.201921	0.648772	0.159568	0.326812	0.174955	0.144052	0.172137	0.21045	0.197439	0.449299	0.191446	0.0935657	0.215157	0.503001	0.240715	0.398832	0.165992	0.3276	0.228852	0.198203	0.15021	0.264384
1238	0.270582	0.0962476	0.176259	0.109972	0.186967	0.186224	0.123332	0.0829906	0.124366	0.0957826	0.0904657	0.114593	0.115402	0.0872017	0.114411	0.0958936	0.041395	0.0712319	0.0833727	0.087399	0.542099	0.101198	0.0818386	0.0960826	0.148961	0.13171	0.104914	0.101912	0.460675	0.0661828	0.161958	0.148056	0.156212	0.0883043	0.371492	0.115398	0.321878	0.0869855	0.174002	0.0788863	0.435379	0.213607	0.394885	0.119247	0.158847	0.118787	0.131079	0.0810033	0.0969772
1239	0.0390653	0.0339295	0.0503473	0.0541757	0.0537454	0.0884431	0.0435308	0.0580579	0.0528543	0.0632514	0.0397055	0.0696943	0.0689683	0.052265	0.0557476	0.059884	0.0412389	0.0521628	0.0458277	0.0763565	0.0361805	0.0748895	0.0463566	0.0644464	0.0616072	0.122557	0.0968202	0.0702414	0.0652204	0.056333	0.0931771	0.132054	0.0381037	0.0608994	0.0552005	0.091322	0.052184	0.0504051	0.0659737	0.0536488	0.042213	0.0932071	0.050275	0.0642075	0.0547444	0.0917285	0.0442124	0.0746611	0.0742733
1240	0.240861	0.0810951	0.0832443	0.0997601	0.127134	0.312028	0.11645	0.0866084	0.0775674	0.0967481	0.0891626	0.116799	0.0973278	0.101766	0.0853507	0.0958054	0.0838619	0.0845406	0.101257	0.0884404	0.116306	0.108976	0.117404	0.10421	0.145129	0.137461	0.184848	0.103575	0.347013	0.0816908	0.163792	0.197687	0.123709	0.0972005	0.120016	0.145569	0.092152	0.0875842	0.115177	0.101937	0.161593	0.155583	0.0883449	0.102777	0.122169	0.111025	0.0960217	0.129867	0.110316
1243	0.269847	0.190274	0.232922	0.177113	0.268459	0.250793	0.250771	0.188132	0.237436	0.188306	0.0475864	0.20225	0.162952	0.189313	0.221796	0.204879	0.09363	0.180512	0.135215	0.144079	0.0884549	0.203661	0.14252	0.183727	0.257766	0.162165	0.192086	0.19092	0.0531869	0.177253	0.0874532	0.154482	0.150194	0.197532	0.0661018	0.177527	0.0865043	0.170447	0.134517	0.167816	0.0639273	0.16289	0.0583941	0.207938	0.269571	0.206651	0.180862	0.17812	0.119726
1246	0.391642	0.0579481	0.120393	0.074249	0.248899	0.22263	0.0513523	0.0819764	0.0253874	0.0815379	0.0533326	0.119932	0.128909	0.07818	0.125722	0.10391	0.0297175	0.0789234	0.0611692	0.0965951	0.63294	0.110205	0.206735	0.113151	0.0673367	0.114992	0.154499	0.0927387	0.383455	0.0566853	0.194691	0.109047	0.0696209	0.0894501	0.0322126	0.120052	0.323675	0.0822682	0.0536598	0.1249	0.707712	0.16383	0.242036	0.0936847	0.143302	0.115199	0.11462	0.0777056	0.152075
1247	0.341653	0.108334	0.0885413	0.182304	0.134628	0.169238	0.0585108	0.111751	0.0458706	0.100051	0.0848584	0.0999398	0.131788	0.115931	0.0502583	0.108689	0.0570099	0.0870185	0.104496	0.107525	0.663585	0.109404	0.0838283	0.123245	0.0589258	0.10812	0.120096	0.108494	0.645946	0.0819534	0.151337	0.136702	0.105638	0.120863	0.0610017	0.120921	0.61327	0.0937305	0.364573	0.144217	0.640639	0.0938365	0.326007	0.143362	0.0513108	0.130167	0.0547399	0.0977009	0.168112
1248	0.464014	0.125342	0.103554	0.118538	0.238044	0.200032	0.0768925	0.133483	0.141834	0.140697	0.0791892	0.120631	0.116901	0.147649	0.100142	0.153062	0.0658143	0.114172	0.104846	0.135336	0.569638	0.149969	0.212974	0.153486	0.0965027	0.134907	0.110844	0.125673	0.0973539	0.106434	0.178048	0.099761	0.117662	0.147067	0.113789	0.13976	0.263566	0.157795	0.159974	0.117347	0.534216	0.134151	0.381584	0.133127	0.0827447	0.158496	0.170779	0.109311	0.237526
1249	0.457931	0.218851	0.311714	0.231478	0.308437	0.218659	0.265274	0.18943	0.291638	0.203511	0.233047	0.202885	0.224312	0.237444	0.307667	0.220073	0.239788	0.193478	0.217692	0.222391	0.30777	0.176131	0.483038	0.226262	0.321187	0.214822	0.293276	0.219943	0.313171	0.20068	0.231993	0.224154	0.222467	0.225122	0.219865	0.196793	0.318161	0.217464	0.27353	0.238232	0.358576	0.202798	0.289515	0.187917	0.19338	0.266357	0.124436	0.165538	0.256297
1250	0.136826	0.0451386	0.0484298	0.0558493	0.0595964	0.0673552	0.0508614	0.0513258	0.0552602	0.0546663	0.0496964	0.0570034	0.0590786	0.0542547	0.057549	0.0531512	0.0540786	0.0483029	0.04027	0.0576698	0.0467994	0.0687437	0.0554552	0.0601604	0.0569916	0.0634542	0.058751	0.0540209	0.0584399	0.0586666	0.0563124	0.0509422	0.0521003	0.0574054	0.0548544	0.0705686	0.0636579	0.0524926	0.0613134	0.0528709	0.0490872	0.0629097	0.0590387	0.0505409	0.0612837	0.0613035	0.0498517	0.0547195	0.0544926
1251	0.0493777	0.124428	0.0442854	0.100639	0.367833	0.195567	0.54086	0.0928413	0.136166	0.123267	0.0310691	0.106108	0.0926757	0.0964556	0.329743	0.125458	0.0373416	0.099538	0.104663	0.106595	0.347396	0.0877002	0.0399929	0.133548	0.169057	0.112544	0.521909	0.106015	0.0387716	0.0911894	0.21942	0.0525701	0.0374506	0.114694	0.0346353	0.0823324	0.0911991	0.119553	0.0621245	0.0956698	0.720991	0.181756	0.41584	0.0615595	0.630562	0.157908	0.0379291	0.0512279	0.190157
1253	0.772525	0.0889741	0.139982	0.109182	0.199152	0.15013	0.602402	0.120265	0.0346408	0.109251	0.0715546	0.126694	0.0885053	0.0979906	0.282513	0.152142	0.0634144	0.0971491	0.0638845	0.0665226	0.572438	0.145191	0.287274	0.125819	0.140972	0.131781	0.567432	0.139855	0.160525	0.0985505	0.121165	0.116058	0.185037	0.120246	0.0939815	0.109596	0.0676515	0.109321	0.186906	0.114262	0.340789	0.138191	0.150538	0.0998773	0.253808	0.141235	0.184872	0.0976817	0.412165
1254	0.181618	0.050832	0.148038	0.0648833	0.286458	0.0886309	0.0992981	0.0650714	0.117084	0.0620942	0.0296711	0.0611851	0.0619057	0.0545062	0.0519624	0.0636116	0.0344901	0.0584806	0.0511093	0.0636182	0.129972	0.0690008	0.045054	0.0660777	0.0737995	0.0787571	0.0962498	0.0676738	0.268565	0.0451315	0.039688	0.0623602	0.0284476	0.0598944	0.0863361	0.0572953	0.0902053	0.0659787	0.046457	0.0562624	0.583103	0.0673009	0.342166	0.0413331	0.0506733	0.0932934	0.0278737	0.038879	0.0655845
1257	0.0793235	0.13783	0.0469954	0.133568	0.297521	0.234919	0.291621	0.108583	0.0647256	0.148284	0.0684491	0.101782	0.117255	0.144077	0.567189	0.153065	0.0541816	0.116614	0.11193	0.131212	0.0689538	0.147224	0.0744648	0.157364	0.0663393	0.149556	0.0969706	0.117745	0.0573521	0.0911192	0.109835	0.136785	0.0619561	0.148615	0.0667989	0.174353	0.0658136	0.156318	0.0743078	0.134192	0.741686	0.178786	0.740582	0.131014	0.478342	0.199436	0.0466842	0.133047	0.0907726
1259	0.135517	0.0944583	0.0909475	0.0912176	0.103044	0.113907	0.144423	0.0816996	0.127334	0.0993554	0.0817726	0.0992932	0.0958213	0.109955	0.14543	0.0920922	0.0660763	0.0830692	0.0914184	0.0859204	0.279376	0.102364	0.135245	0.0975957	0.170773	0.127786	0.123879	0.104443	0.0901075	0.0838176	0.109076	0.118086	0.102476	0.107844	0.112856	0.109607	0.117352	0.10229	0.0833166	0.0926604	0.215885	0.151214	0.0734111	0.112602	0.159035	0.101645	0.121861	0.0884384	0.227369
1261	0.263519	0.0574531	0.091474	0.060715	0.0599254	0.0649194	0.0758982	0.0753506	0.0416192	0.0788269	0.0703754	0.0739575	0.0661226	0.0655442	0.0485106	0.0679903	0.0485478	0.060417	0.0682016	0.0639119	0.0536019	0.0688554	0.0557756	0.064889	0.0529595	0.104805	0.0967924	0.0673881	0.0642837	0.0597802	0.0779901	0.0915755	0.0598145	0.0810117	0.0671507	0.0853831	0.0800047	0.0686068	0.0652694	0.064455	0.0533726	0.100558	0.0523961	0.0737094	0.0540309	0.0751952	0.0499905	0.0796639	0.0837926
1262	0.41775	0.105163	0.261703	0.0881029	0.239298	0.13267	0.0751162	0.116841	0.101863	0.101613	0.339989	0.0984573	0.110667	0.105144	0.129792	0.127387	0.174113	0.0943576	0.0770992	0.103956	0.370222	0.12104	0.192515	0.119771	0.175513	0.118132	0.071814	0.127622	0.330448	0.0898748	0.207285	0.104336	0.0670079	0.136746	0.346847	0.104142	0.203458	0.0980636	0.24413	0.116196	0.548693	0.105796	0.2825	0.102498	0.147258	0.144086	0.0940644	0.0944856	0.133896
1263	0.644078	0.103493	0.184155	0.118335	0.12419	0.167703	0.0691207	0.141265	0.0300813	0.154075	0.117503	0.137701	0.150661	0.144229	0.0917599	0.162065	0.0541194	0.147844	0.10056	0.140855	0.556267	0.219546	0.209295	0.149216	0.123395	0.199296	0.145941	0.170495	0.319915	0.116689	0.135307	0.163303	0.0548693	0.155126	0.151779	0.175656	0.360045	0.174879	0.342072	0.184443	0.15804	0.141447	0.236207	0.148568	0.0957948	0.173454	0.0742376	0.146861	0.107328
1264	0.36099	0.127056	0.134273	0.124582	0.118295	0.196903	0.292333	0.116931	0.123182	0.125786	0.115387	0.119296	0.112641	0.140586	0.120999	0.119123	0.13281	0.109737	0.122293	0.119092	0.108541	0.117583	0.118264	0.113745	0.109556	0.121157	0.211101	0.106549	0.119528	0.116747	0.124576	0.126207	0.0940078	0.139968	0.119512	0.11675	0.121382	0.112167	0.123389	0.116843	0.135966	0.181914	0.100148	0.131648	0.362201	0.130858	0.0934419	0.12112	0.165758
1265	0.00528465	0.00717164	0.0380109	0.0488064	0.121805	0.0484322	0.0221992	0.0314924	0.0261371	0.0593307	0.00833738	0.0502138	0.0602602	0.0203198	0.141829	0.028174	0.0264796	0.0251884	0.0229223	0.0411351	0.00806769	0.044294	0.0277283	0.0473955	0.181687	0.0769922	0.0390828	0.0470548	0.0209444	0.0540415	0.021859	0.0617767	0.0275776	0.0416384	0.0157961	0.0458892	0.0215757	0.0432973	0.0357325	0.0633737	0.435356	0.0324676	0.0345846	0.0196519	0.272752	0.0762779	0.0160418	0.0203491	0.0530603
1268	0.316874	0.0502938	0.0244294	0.0379571	0.0372668	0.228961	0.0564982	0.0333134	0.0245303	0.0431016	0.02194	0.0344337	0.0441134	0.040228	0.376502	0.0487082	0.0270932	0.0312183	0.0339972	0.0415703	0.352961	0.0516199	0.0621169	0.0446401	0.165072	0.0546863	0.127214	0.0423899	0.0286024	0.0288435	0.0485525	0.0453726	0.0396668	0.0435996	0.0410835	0.0412867	0.0322863	0.0466283	0.0414238	0.0349389	0.644184	0.0496415	0.0376899	0.027985	0.203057	0.065955	0.0289973	0.0316525	0.0487478
1271	0.492468	0.170982	0.330579	0.154249	0.394705	0.195057	0.339475	0.175265	0.213896	0.184964	0.321034	0.252839	0.143409	0.177309	0.24252	0.219918	0.119535	0.159902	0.185372	0.187453	0.597948	0.211773	0.200545	0.196096	0.186475	0.196925	0.141283	0.159378	0.43352	0.130331	0.251789	0.182025	0.334894	0.179462	0.138909	0.186735	0.25946	0.199098	0.291354	0.172687	0.647621	0.206836	0.353622	0.207139	0.582129	0.230021	0.397711	0.168254	0.332843
1274	0.305432	0.0446666	0.133395	0.0542381	0.0507571	0.177194	0.166514	0.0490818	0.0708878	0.0616105	0.0258182	0.0637569	0.0604593	0.067682	0.145197	0.064509	0.0295146	0.0309458	0.0178294	0.050043	0.0245976	0.0462304	0.145186	0.0504159	0.143795	0.0592467	0.0370622	0.0328444	0.340917	0.0424326	0.0256444	0.0379425	0.0301619	0.0721566	0.166071	0.0502785	0.116607	0.0494076	0.224406	0.0596723	0.428073	0.0610463	0.0913752	0.0400683	0.228675	0.109172	0.0221489	0.0288135	0.0251786
1275	0.380134	0.0472493	0.021716	0.0397802	0.0381191	0.0625867	0.380217	0.0382259	0.0116194	0.0657445	0.0159217	0.0410166	0.0611625	0.0487496	0.0238021	0.0555676	0.0249798	0.0471817	0.0287932	0.0472601	0.559314	0.0476796	0.216823	0.0593857	0.0233853	0.0573068	0.0282277	0.051847	0.0228213	0.0391819	0.0352767	0.0430616	0.0188155	0.0574651	0.0253269	0.0440397	0.0223097	0.0616207	0.0259836	0.0365233	0.721186	0.0416746	0.0283118	0.0399117	0.424332	0.0820075	0.20428	0.0388607	0.143426
1279	0.571306	0.0640444	0.048697	0.0723915	0.409063	0.114854	0.0443149	0.0640451	0.0424086	0.0830306	0.103927	0.0847837	0.0688221	0.0773012	0.0600386	0.0893244	0.03876	0.0552637	0.0667326	0.0707314	0.390817	0.0949675	0.0790674	0.0870522	0.0906291	0.0900962	0.0895162	0.079299	0.0520513	0.0526797	0.0849344	0.0955997	0.121625	0.0806032	0.0434166	0.0899142	0.0394208	0.0848626	0.0445775	0.0685757	0.55615	0.0981557	0.532519	0.0667509	0.227356	0.1216	0.269442	0.0782152	0.0870356
1280	0.301669	0.0637528	0.0609609	0.0673548	0.126397	0.0644345	0.0852841	0.0530054	0.0575896	0.0566475	0.0510502	0.0732641	0.0694647	0.0733147	0.0587658	0.0664866	0.0537672	0.0511086	0.0597636	0.0640967	0.0556877	0.0665473	0.0712368	0.0508862	0.0793762	0.0801361	0.0836203	0.0630493	0.0626993	0.0591176	0.0873282	0.116856	0.0717525	0.0694728	0.0716741	0.0880599	0.0537435	0.0573662	0.0638076	0.0572077	0.351358	0.240666	0.061087	0.0735427	0.0802617	0.0793671	0.0581922	0.0653392	0.0678314
1281	0.0534092	0.113089	0.0659274	0.13369	0.548472	0.219311	0.662947	0.102257	0.54239	0.159118	0.0698501	0.0929656	0.094597	0.138524	0.801864	0.125676	0.0603469	0.0783203	0.232945	0.111732	0.695396	0.0972957	0.0970754	0.114254	0.184608	0.153908	0.21712	0.0847543	0.0487294	0.0743055	0.0816093	0.0862112	0.571105	0.159172	0.0539576	0.0756161	0.0425725	0.174824	0.0570263	0.137371	0.77586	0.0806663	0.571904	0.076381	0.789721	0.203074	0.268031	0.0678359	0.190613
1282	0.494943	0.153854	0.181247	0.14038	0.161544	0.160778	0.162305	0.14866	0.150674	0.161771	0.198193	0.152991	0.136849	0.157336	0.0673716	0.147539	0.0610159	0.143839	0.139772	0.159199	0.546427	0.147578	0.212613	0.152043	0.122818	0.154488	0.11792	0.145159	0.293795	0.127881	0.225269	0.149538	0.0781267	0.153627	0.148473	0.13483	0.212529	0.14859	0.170915	0.176082	0.688906	0.179071	0.11691	0.135372	0.110384	0.167368	0.155756	0.125693	0.255362
1284	0.0278169	0.0331016	0.0325273	0.0338978	0.0346444	0.0303512	0.0424816	0.0283096	0.0325872	0.0408363	0.0304319	0.0299957	0.0350144	0.0283372	0.0354193	0.0300452	0.0255353	0.0336673	0.0243894	0.0388341	0.0234756	0.0370051	0.0362362	0.0322749	0.0674453	0.0355933	0.0444765	0.0286223	0.0333245	0.0313722	0.0355595	0.0470561	0.0331356	0.0314031	0.033975	0.0382117	0.0383724	0.031101	0.0380078	0.0302521	0.0366098	0.0384398	0.0298857	0.0283046	0.0326366	0.0354808	0.0354591	0.031068	0.0353859
1285	0.159586	0.0872369	0.0767062	0.0896738	0.0901793	0.252885	0.0713046	0.0840536	0.0561361	0.102258	0.047743	0.0985209	0.0803687	0.089793	0.0805076	0.0819111	0.0762065	0.078329	0.0767258	0.0888534	0.0568527	0.0878568	0.0807397	0.10049	0.0994747	0.103427	0.0776382	0.0603133	0.0759502	0.0827965	0.0747314	0.0939947	0.1051	0.110309	0.0660761	0.0887242	0.0874173	0.0863144	0.0717707	0.0889498	0.067907	0.1018	0.071605	0.0861522	0.102082	0.113666	0.0564612	0.0755224	0.0678742
1288	0	0.0456749	0.316208	0.0931436	0.60328	0.186454	0.699305	0.0676318	0.00437445	0.144474	0	0.0499049	0.0585987	0.0109625	0.311525	0.186387	0.583637	0.0458917	0.0401015	0.085536	0.627122	0.121477	0.504746	0.221558	0.68287	0.193662	0.428956	0.179318	0.576987	0.0277213	0.166717	0.0654608	0.0965825	0.0575092	0	0.0999219	0.588743	0.0898281	0.0302346	0.14152	0.806341	0.0278739	0.849569	0.000943693	0.764659	0.263236	0.158995	0.0489297	0.404776
1291	0.470957	0.107895	0.135327	0.121597	0.146931	0.163712	0.0590498	0.132043	0.0660708	0.152813	0.0549468	0.137003	0.128493	0.156701	0.0407546	0.138184	0.0362637	0.121031	0.146401	0.151183	0.319534	0.115446	0.074343	0.153529	0.0639951	0.155998	0.115626	0.123306	0.0800999	0.10797	0.113239	0.141792	0.0724461	0.146688	0.0559466	0.140494	0.317814	0.144328	0.0816828	0.170152	0.400945	0.134435	0.364592	0.114521	0.15554	0.185586	0.0454628	0.106938	0.179709
1292	0.0447675	0.0401701	0.0399494	0.0463135	0.0454852	0.0983457	0.0396385	0.0562198	0.0586291	0.0429501	0.04647	0.0582089	0.0518575	0.0368147	0.0403421	0.0434235	0.0475203	0.0382613	0.0533845	0.0502801	0.0306096	0.0512106	0.0409237	0.0394179	0.0510072	0.0676505	0.0516718	0.0451164	0.0450031	0.0435497	0.0496736	0.0735945	0.0391213	0.0503337	0.033658	0.0548175	0.0551965	0.0485597	0.0512381	0.0468758	0.0483036	0.115785	0.0477713	0.0617788	0.0412876	0.05893	0.0427737	0.0537658	0.0543123
1293	0.226106	0.153735	0.120786	0.140162	0.162606	0.143207	0.101052	0.126947	0.075921	0.155352	0.158415	0.12647	0.132436	0.171845	0.0683647	0.125677	0.0564285	0.127365	0.131227	0.132399	0.384509	0.135421	0.122317	0.143053	0.0680026	0.122196	0.111826	0.120315	0.114825	0.127557	0.136316	0.128991	0.0997698	0.156561	0.112262	0.135689	0.11906	0.148895	0.11034	0.145242	0.637498	0.119902	0.0791608	0.143924	0.078279	0.138485	0.18648	0.115578	0.135641
1298	0.320987	0.160832	0.0934041	0.180318	0.341956	0.254357	0.209848	0.163701	0.280352	0.195569	0.186185	0.156939	0.161047	0.185052	0.308924	0.168056	0.107251	0.173779	0.164626	0.176255	0.237555	0.179804	0.274233	0.169659	0.405425	0.150263	0.1782	0.152746	0.0856845	0.153914	0.163571	0.173023	0.308502	0.174317	0.0929114	0.16634	0.234548	0.187704	0.271336	0.145627	0.0940757	0.186253	0.258689	0.169691	0.280339	0.183058	0.105157	0.174104	0.188813
1300	0.254379	0.116653	0.0386428	0.122578	0.420506	0.196691	0.168408	0.145308	0.154769	0.148353	0.0268975	0.168618	0.116556	0.127009	0.270336	0.162435	0.0482908	0.138674	0.0965083	0.146056	0.466428	0.17587	0.387547	0.149459	0.12296	0.188759	0.23892	0.154534	0.0514456	0.0997678	0.123798	0.171803	0.204411	0.147369	0.0309206	0.155074	0.118944	0.171312	0.0499226	0.144605	0.463082	0.17102	0.187605	0.131837	0.28429	0.216847	0.264422	0.121708	0.25279
1304	0	0	0.0119861	0	0.00553033	0.00537464	0	0	0.00303235	0	0	0	0.00657895	0	0.00840118	0	0.014416	0	0	0.0217635	0	0.00837026	0.0157158	0.00414174	0.00229208	0.0103893	0	0	0.00809717	0	0	0.0159798	0.0097042	0.0065058	0	0.00592055	0.00816089	0.00655145	0.00168654	0.00311731	0.00633363	0	0.00639784	0	0.00979624	0.00793532	0	0.00806858	0
1306	0.503196	0.110001	0.0954382	0.104892	0.257309	0.143221	0.0839886	0.100062	0.0914438	0.133918	0.0972761	0.128506	0.118544	0.117636	0.0718012	0.115822	0.0720156	0.0925482	0.0998195	0.100227	0.119251	0.1271	0.0804596	0.112712	0.091884	0.164187	0.157731	0.135453	0.126358	0.121483	0.148947	0.164886	0.0872588	0.122368	0.0973435	0.161069	0.09915	0.123406	0.116268	0.118465	0.348498	0.157929	0.083423	0.123731	0.0795553	0.138663	0.0787636	0.121242	0.12424
1307	0.451561	0.100892	0.0332753	0.0782067	0.331532	0.1619	0.0771732	0.115106	0.0377826	0.117714	0.046076	0.0897846	0.0842746	0.109943	0.0342942	0.172314	0.0316234	0.11707	0.0715347	0.107803	0.492871	0.10596	0.173984	0.136345	0.0800664	0.191121	0.134645	0.140896	0.041131	0.0740008	0.243304	0.195287	0.0329554	0.128768	0.0567818	0.149238	0.0284369	0.110053	0.0389627	0.132429	0.583179	0.113503	0.401687	0.109903	0.0440075	0.154006	0.140698	0.100883	0.0398406
1308	0.206096	0.0915536	0.12496	0.0924137	0.134682	0.083981	0.0555814	0.0577416	0.041552	0.0655984	0.0583862	0.057852	0.0757034	0.100099	0.0623951	0.0815323	0.0651576	0.0458743	0.0538957	0.0564084	0.0533381	0.0953984	0.120954	0.0746276	0.0837474	0.0730791	0.0997137	0.0829637	0.0899639	0.062976	0.0724767	0.0836624	0.0529855	0.105139	0.0610449	0.072302	0.0552528	0.0787067	0.0677025	0.0814096	0.353529	0.0697894	0.0652065	0.0893651	0.100223	0.0762573	0.0393316	0.0667715	0.0604087
1310	0.488461	0.0883727	0.368554	0.0896828	0.299022	0.103287	0.101504	0.0888422	0.143078	0.0966374	0.30402	0.0912259	0.091664	0.0814782	0.158869	0.0976309	0.133401	0.0852566	0.0638415	0.0974286	0.577664	0.0947064	0.162593	0.110006	0.190765	0.104711	0.0525276	0.0955681	0.518551	0.0657172	0.147767	0.0831514	0.0392815	0.0943966	0.374281	0.100842	0.211315	0.113005	0.297654	0.0832597	0.676344	0.144609	0.557122	0.064181	0.440932	0.145347	0.128401	0.0622802	0.237645
1312	0.392767	0.197471	0.118406	0.185489	0.473292	0.255588	0.452958	0.165958	0.176744	0.177273	0.533176	0.179683	0.148854	0.199729	0.0870915	0.209306	0.0504601	0.165365	0.209282	0.190143	0.433513	0.170758	0.375259	0.203657	0.619737	0.22183	0.393829	0.211271	0.204087	0.147037	0.21779	0.250713	0.340208	0.222578	0.239305	0.147161	0.221425	0.212688	0.281243	0.134815	0.743874	0.239547	0.217998	0.181332	0.405742	0.237501	0.174455	0.173037	0.153609
1313	0.273106	0.103488	0.0387876	0.106518	0.389137	0.198418	0.270568	0.123453	0.23513	0.127026	0.230268	0.111716	0.109465	0.11878	0.432694	0.142044	0.114075	0.102647	0.12942	0.111807	0.55311	0.0982692	0.34727	0.143838	0.406619	0.152327	0.411058	0.126583	0.626428	0.0848244	0.242165	0.11516	0.105708	0.117425	0.217733	0.126089	0.0453871	0.121849	0.0535181	0.113405	0.652259	0.167116	0.258161	0.132038	0.724071	0.160057	0.208721	0.0951473	0.306082
1319	0.379886	0.196438	0.220057	0.160103	0.13349	0.188648	0.20235	0.177435	0.0888812	0.172045	0.195905	0.167142	0.162029	0.229033	0.121033	0.150018	0.100772	0.164798	0.143977	0.151716	0.19982	0.178229	0.280119	0.152659	0.174037	0.175729	0.186962	0.164456	0.226694	0.161884	0.208321	0.170109	0.166241	0.195132	0.231118	0.175953	0.270415	0.151678	0.208108	0.166604	0.376036	0.195379	0.192308	0.172487	0.191652	0.174374	0.24156	0.150391	0.254334
1321	0.142477	0.0865736	0.135196	0.090997	0.0826712	0.261358	0.0499466	0.0819927	0.0439941	0.0872765	0.12302	0.106708	0.158326	0.107681	0.0558911	0.089179	0.0418939	0.0920048	0.0602969	0.0830529	0.568427	0.0888497	0.0550791	0.102633	0.0597189	0.12784	0.0881559	0.106237	0.65464	0.0790526	0.140038	0.115432	0.0511648	0.103186	0.227082	0.110201	0.518047	0.090953	0.102637	0.0960129	0.209013	0.113701	0.135518	0.125634	0.0489403	0.120551	0.0511631	0.078534	0.142893
1326	0.306706	0.104324	0.0755798	0.0981981	0.125078	0.16075	0.101614	0.0932373	0.063103	0.0987375	0.0598078	0.099402	0.0983861	0.103143	0.0645254	0.0966833	0.0669547	0.0984784	0.0959882	0.111775	0.442396	0.0940104	0.0964507	0.0999865	0.0848091	0.0929763	0.381788	0.0921904	0.0563898	0.087177	0.0923754	0.089159	0.0723214	0.100284	0.0705193	0.0855954	0.0865042	0.0926746	0.0708781	0.107131	0.509146	0.104678	0.0499553	0.0907275	0.111526	0.113518	0.0996995	0.0814104	0.113772
1333	0.104601	0.0901907	0.101747	0.126022	0.102456	0.190376	0.106707	0.120748	0.0993087	0.151257	0.122082	0.131495	0.143509	0.124363	0.0950901	0.136526	0.0875626	0.112454	0.125163	0.120294	0.104294	0.129811	0.155725	0.112333	0.102022	0.166222	0.203634	0.138917	0.125071	0.0995695	0.176163	0.20498	0.10565	0.130973	0.0941163	0.188348	0.114564	0.116785	0.138036	0.123061	0.113823	0.155275	0.109754	0.12705	0.110358	0.130711	0.1128	0.154916	0.154628
1338	0.436333	0.0783472	0.137311	0.0832685	0.074103	0.248576	0.0712381	0.0866516	0.0397112	0.0918616	0.064903	0.125991	0.0929161	0.084118	0.0632819	0.103036	0.0468939	0.0810541	0.097542	0.0985778	0.409762	0.0958553	0.0796848	0.097521	0.0807657	0.12172	0.0822715	0.0884255	0.341102	0.0774649	0.121912	0.114384	0.0713783	0.0943792	0.121218	0.110499	0.134721	0.0805303	0.0947246	0.0976214	0.218616	0.107566	0.231281	0.112572	0.0499203	0.112136	0.0701992	0.0833763	0.135119
1342	0.23006	0.0960046	0.107627	0.111191	0.0992459	0.116006	0.0685157	0.0990801	0.131385	0.107789	0.10474	0.101671	0.118464	0.126849	0.0600409	0.102323	0.0482484	0.0969978	0.106413	0.110452	0.527361	0.129747	0.112246	0.105301	0.0985816	0.125431	0.117038	0.126545	0.355469	0.0936908	0.130836	0.132561	0.0639414	0.109912	0.103532	0.115748	0.471441	0.0830683	0.108977	0.106139	0.582157	0.135216	0.33732	0.125502	0.0841623	0.114503	0.102501	0.0994089	0.135634
1351	0.0382683	0.0369971	0.0470135	0.0431127	0.0487697	0.0733194	0.0358528	0.0475577	0.0316606	0.0513882	0.128345	0.0512262	0.0521889	0.0520617	0.0396466	0.0438703	0.0333431	0.0387829	0.0560187	0.0556476	0.137687	0.0754335	0.102661	0.0620404	0.232907	0.0543451	0.0500978	0.0569781	0.0423936	0.0452002	0.0543452	0.0612035	0.0347008	0.0598316	0.030687	0.0649693	0.180407	0.058574	0.044912	0.0573602	0.197525	0.140271	0.0412634	0.0835872	0.254064	0.0753688	0.0615245	0.0457294	0.180251
1359	0.0943555	0.116576	0.073661	0.100476	0.0847935	0.101127	0.0743532	0.0824185	0.0469027	0.10775	0.0517208	0.0983075	0.0974889	0.112544	0.085978	0.103817	0.0508359	0.091489	0.108512	0.0967303	0.125858	0.0949478	0.0916323	0.111823	0.0738668	0.114919	0.100843	0.0918734	0.0787642	0.0715288	0.111813	0.108435	0.0577556	0.0942143	0.0613972	0.0946197	0.086493	0.0996211	0.0805865	0.0931426	0.382419	0.0809609	0.075736	0.0871535	0.245149	0.131572	0.0579541	0.0801738	0.0875537
1372	0.208794	0.082356	0.106937	0.115486	0.172397	0.121901	0.249092	0.118623	0.335441	0.108373	0.0551748	0.12263	0.132444	0.125125	0.0630304	0.132597	0.0596962	0.099372	0.151123	0.150706	0.529953	0.106367	0.240612	0.130454	0.052031	0.176531	0.122003	0.138166	0.183882	0.0990736	0.147285	0.191315	0.154746	0.126078	0.0625227	0.146546	0.209479	0.125048	0.0782436	0.100369	0.403776	0.0949156	0.562035	0.135412	0.188855	0.172699	0.120463	0.134229	0.232549
1377	0.778683	0.0670674	0.0153233	0.0806912	0.180846	0.173342	0.379133	0.0936581	0.489494	0.0936216	0.445728	0.106593	0.11549	0.0323332	0.0875553	0.0998521	0.300425	0.0694709	0.0302158	0.0589363	0.488419	0.0937048	0.245414	0.0980452	0.155779	0.155358	0.392136	0.108496	0.779256	0.0546414	0.24833	0.171861	0.0260071	0.0759666	0.0376539	0.134281	0.0737473	0.104312	0.0506418	0.0747676	0.772061	0.14337	0.757539	0.116284	0.577478	0.132745	0.025785	0.0653282	0.0891767
1379	0.368699	0.0798291	0.0932366	0.101484	0.106937	0.187656	0.119513	0.110787	0.0950761	0.096607	0.0718351	0.108488	0.110851	0.0986099	0.103659	0.0979	0.0954322	0.0930692	0.0941779	0.118635	0.0904698	0.126648	0.0940582	0.102075	0.113138	0.129776	0.14392	0.122246	0.108228	0.106728	0.118494	0.125867	0.0946247	0.101497	0.0827591	0.114189	0.1107	0.0945185	0.104245	0.104581	0.101105	0.133343	0.111439	0.0936624	0.132197	0.117934	0.1773	0.111308	0.115622
1384	0.486152	0.0944988	0.121888	0.103489	0.14573	0.113668	0.167293	0.0943516	0.0437119	0.100103	0.129854	0.114697	0.103489	0.101768	0.168073	0.106437	0.0662512	0.0929983	0.0953289	0.106071	0.116182	0.0997791	0.0838147	0.0957927	0.126489	0.0958946	0.0977946	0.103299	0.259585	0.0792051	0.0920024	0.0839707	0.138442	0.110387	0.125593	0.0987992	0.159818	0.0843673	0.156144	0.157373	0.535426	0.0954229	0.15865	0.0789617	0.366333	0.137235	0.2327	0.0842289	0.368977
1386	0.765633	0.0999341	0.593796	0.097742	0.116204	0.107466	0.0929739	0.0797118	0.157141	0.0883389	0.0790995	0.102838	0.0945583	0.0960963	0.126664	0.088232	0.0795045	0.0890336	0.0860304	0.0836491	0.12896	0.09148	0.315109	0.092952	0.0800156	0.100566	0.267092	0.0878497	0.141629	0.0789561	0.126921	0.113393	0.0948944	0.0914277	0.110495	0.0975724	0.425171	0.0743533	0.159772	0.0911386	0.100738	0.135322	0.105442	0.0926761	0.338292	0.0964481	0.0751254	0.104708	0.135172
1392	0.126231	0.0630259	0.0855692	0.061638	0.0652609	0.142159	0.09132	0.0602948	0.0532374	0.0651705	0.0820642	0.0595095	0.0633263	0.0647415	0.076743	0.0731742	0.0383414	0.054082	0.0578815	0.0700888	0.207761	0.0754579	0.0992194	0.0664242	0.156162	0.0815434	0.0551613	0.0712545	0.0402507	0.0546749	0.0671889	0.070252	0.0643264	0.0660628	0.0314238	0.0780799	0.0418109	0.0695517	0.053417	0.0741235	0.396596	0.16647	0.0392535	0.0722365	0.169679	0.0840344	0.078482	0.0585135	0.175892
1395	0.393872	0.0449536	0.300209	0.0575514	0.0542975	0.148737	0.0246329	0.0524351	0.0316357	0.0623816	0.0618394	0.0698689	0.0511921	0.0408826	0.0579988	0.0589576	0.0298687	0.0407524	0.0424929	0.0496518	0.551882	0.0731405	0.341737	0.0584998	0.0623031	0.100301	0.0942813	0.0660365	0.0292832	0.0353562	0.173677	0.101365	0.0320068	0.0527739	0.0243883	0.0646203	0.0335886	0.0529014	0.0353945	0.0550473	0.489008	0.100819	0.0414326	0.0513295	0.20933	0.0956011	0.191018	0.0577473	0.186716
1398	0.184737	0.100238	0.112065	0.11164	0.108846	0.143655	0.103537	0.100239	0.0814847	0.103856	0.112598	0.118644	0.111097	0.112931	0.0924428	0.0904815	0.0700142	0.101888	0.129444	0.116117	0.0996831	0.116602	0.128704	0.11198	0.0872252	0.129201	0.141701	0.112709	0.111404	0.0949598	0.144829	0.148124	0.10222	0.111297	0.10164	0.124915	0.104739	0.108787	0.0957552	0.109232	0.0737751	0.115469	0.0856913	0.1101	0.106294	0.111777	0.0924201	0.11893	0.127692
1401	0.06443	0.0750709	0.0614323	0.0726401	0.06697	0.104352	0.0591117	0.0673854	0.0848581	0.0796178	0.0500079	0.0721057	0.0721748	0.0825094	0.0531812	0.0739059	0.0568027	0.0628128	0.0605953	0.0717725	0.0433291	0.0690232	0.0687141	0.0810399	0.0715691	0.0822119	0.079419	0.0683287	0.0599908	0.077897	0.0466776	0.073403	0.0623128	0.0886623	0.0528062	0.0826282	0.11066	0.0828474	0.0780492	0.0750358	0.0586982	0.0924623	0.0527545	0.0780112	0.0605786	0.0837109	0.0512649	0.0624551	0.0564166
1405	0.110822	0.15631	0.13395	0.171978	0.231698	0.402116	0.171215	0.135989	0.159219	0.170714	0.194847	0.156161	0.165848	0.172572	0.265885	0.148781	0.0704558	0.135552	0.152287	0.15278	0.665711	0.134109	0.129151	0.1845	0.240496	0.217321	0.195994	0.172933	0.148073	0.130336	0.237658	0.212195	0.0851825	0.167192	0.102963	0.181056	0.53106	0.170542	0.142144	0.152642	0.192686	0.241908	0.35188	0.148137	0.446863	0.218354	0.313292	0.157297	0.319268
1406	0.0813044	0.0765145	0.0730577	0.0693613	0.0629485	0.0414971	0.0652107	0.0617238	0.0490105	0.0568227	0.0699087	0.0548377	0.072354	0.0815172	0.0616369	0.0646072	0.0466616	0.0525486	0.0694431	0.0642742	0.0539709	0.0649553	0.0820809	0.0660812	0.0522171	0.0819108	0.0757151	0.0574224	0.0758336	0.0674637	0.0811284	0.0828502	0.0647867	0.0773644	0.0616727	0.0709067	0.0826783	0.062778	0.0665117	0.0577208	0.0723433	0.06549	0.0713758	0.0673982	0.0580563	0.0676331	0.0566137	0.0646987	0.0643142
1409	0.63772	0.12414	0.257288	0.152091	0.140518	0.167491	0.529743	0.147515	0.109573	0.148107	0.161751	0.166552	0.145741	0.170617	0.168116	0.146474	0.103667	0.120778	0.123618	0.135919	0.667363	0.16224	0.156314	0.162671	0.120916	0.144822	0.12838	0.150725	0.325818	0.129944	0.13684	0.144822	0.10414	0.178845	0.279041	0.15451	0.565639	0.158133	0.231189	0.143351	0.587878	0.157037	0.668646	0.157661	0.260279	0.16449	0.173267	0.163397	0.193629
1411	0.419078	0.150992	0.143092	0.138458	0.0888087	0.205055	0.084416	0.130849	0.0629139	0.1477	0.0896306	0.128235	0.138306	0.14352	0.0738373	0.149766	0.0667132	0.133758	0.127389	0.128043	0.593562	0.171652	0.105526	0.151052	0.121474	0.177362	0.14049	0.130441	0.227268	0.112221	0.196426	0.174297	0.07824	0.156478	0.0878656	0.16029	0.425168	0.123137	0.12059	0.166098	0.278146	0.174628	0.0882683	0.186778	0.0807062	0.168155	0.0761753	0.14022	0.117515
1417	0.0533596	0.0319344	0.0366881	0.0508147	0.0360555	0.0694615	0.0399795	0.0388473	0.0307651	0.0455257	0.0396272	0.0389288	0.0524824	0.0525604	0.0504007	0.0368225	0.0547374	0.0383709	0.0386815	0.0584444	0.0460655	0.0410807	0.0348197	0.039498	0.0362498	0.0505533	0.0354297	0.0399343	0.0365909	0.0372665	0.0524079	0.0485788	0.0459386	0.0536862	0.0475306	0.0531038	0.0478749	0.0501576	0.0483664	0.049257	0.0470593	0.0502015	0.0454184	0.0462644	0.0572521	0.0531753	0.0425536	0.0458216	0.0381733
1419	0.0758531	0.0675448	0.0586253	0.0708784	0.0727925	0.0974573	0.0807514	0.0686734	0.0592938	0.0785775	0.0713147	0.0808861	0.0781264	0.0899944	0.0781156	0.0724684	0.0665208	0.075867	0.0703167	0.0733116	0.0725761	0.0812135	0.0776599	0.0765323	0.071462	0.0982523	0.100174	0.0746037	0.0751302	0.0664639	0.117541	0.11202	0.0711885	0.0956262	0.0831986	0.088664	0.071443	0.077204	0.0879052	0.0748498	0.0631856	0.105942	0.0607662	0.0897919	0.0736504	0.0933847	0.0686198	0.0902286	0.10159
1421	0.284759	0.146459	0.12779	0.126938	0.245057	0.279649	0.207946	0.162382	0.278739	0.157474	0.147782	0.16843	0.139133	0.166481	0.357777	0.164313	0.16012	0.162797	0.179108	0.196551	0.229832	0.189796	0.281871	0.208333	0.191179	0.182936	0.259984	0.202902	0.11149	0.12933	0.153917	0.160411	0.138697	0.166198	0.0751128	0.164625	0.121318	0.147451	0.120516	0.181948	0.325073	0.171659	0.14142	0.165953	0.511962	0.224944	0.383242	0.153072	0.247887
1424	0.519572	0.170595	0.0850839	0.183914	0.236959	0.207462	0.192966	0.139185	0.0705213	0.176676	0.0663568	0.184278	0.285728	0.32926	0.0749917	0.156538	0.0770794	0.151476	0.109771	0.179774	0.551492	0.152	0.22803	0.182166	0.127591	0.194786	0.268536	0.153007	0.690071	0.142788	0.147951	0.139162	0.0894877	0.199514	0.136987	0.163535	0.346261	0.151008	0.130219	0.159877	0.422844	0.35113	0.669685	0.129716	0.110604	0.186532	0.12753	0.112609	0.21964
1425	0.290545	0.105079	0.226037	0.0952315	0.1767	0.248463	0.108828	0.149114	0.0560702	0.160039	0.132549	0.135089	0.142845	0.119212	0.0564929	0.152049	0.064274	0.111545	0.105799	0.116888	0.0921069	0.121593	0.105827	0.134971	0.0575085	0.172642	0.13187	0.131317	0.118946	0.117761	0.130806	0.123831	0.0745272	0.137713	0.0770683	0.139674	0.131712	0.114562	0.0972975	0.152244	0.280606	0.141707	0.1669	0.153697	0.0651634	0.158412	0.142029	0.139086	0.185955
1428	0	0.0100417	0.0131974	0.079058	0.0324445	0.0303815	0.0317407	0.0427441	0.01002	0.0423029	0.022068	0.0815983	0.0561458	0.0101826	0.023065	0.0421197	0.0118577	0.061602	0.0387534	0.0449827	0.0209687	0.0349674	0.0478292	0.0303746	0.036933	0.225579	0.153672	0.113971	0.0469398	0.0395646	0.153441	0.234249	0.0523752	0.0632514	0.0297068	0.104554	0.0337409	0.0287092	0.0423103	0.0834577	0.0275435	0.110602	0.0267324	0.0868802	0.0400034	0.0681411	0.0271996	0.0906273	0.0800954
1432	0.148861	0.110862	0.0717877	0.111975	0.103623	0.23362	0.0725781	0.0911406	0.0612292	0.115145	0.0755605	0.0999031	0.0984992	0.125019	0.0844282	0.105774	0.0649253	0.0958329	0.0737983	0.115667	0.133146	0.107383	0.117919	0.11592	0.0964104	0.101785	0.0764302	0.0876295	0.070783	0.0879924	0.0588784	0.0774624	0.0943106	0.118568	0.0682836	0.095931	0.0775513	0.113176	0.0705836	0.0785084	0.0766515	0.113288	0.0661125	0.0924036	0.113942	0.140949	0.131373	0.0733694	0.096137
1435	0.415199	0.0899166	0.244197	0.0862633	0.331846	0.137237	0.0352847	0.113586	0.274089	0.109718	0.293638	0.13592	0.129134	0.0774734	0.0286771	0.101347	0.0136674	0.092301	0.0715598	0.131388	0.420188	0.102919	0.376181	0.140037	0.0893423	0.139462	0.0723455	0.112382	0.610771	0.0922696	0.0685895	0.106943	0.0312372	0.0918369	0.179722	0.126113	0.494332	0.103139	0.197373	0.103012	0.570891	0.1285	0.576317	0.0814598	0.038386	0.161017	0.138304	0.0718905	0.102781
1437	0.0355768	0.0202247	0.0175932	0.0407796	0.0282582	0.0885264	0.0300737	0.0283713	0.0342004	0.023745	0.0380593	0.0231687	0.0436224	0.0567928	0.0487214	0.0217595	0.0320206	0.0315604	0.0129405	0.040126	0.0224822	0.032123	0.0319008	0.0244774	0.0371458	0.0293942	0.032322	0.029004	0.0318869	0.0195756	0.0212828	0.0402526	0.0151209	0.0414366	0.0288592	0.0334224	0.0153989	0.0221147	0.0390895	0.0322464	0.0343016	0.0526903	0.0281954	0.0244089	0.0287919	0.0367804	0.0231223	0.023573	0.0295997
1438	0.629205	0.0804795	0.097441	0.0768727	0.0804507	0.126424	0.0772228	0.0833627	0.0656501	0.114516	0.0678019	0.098261	0.106331	0.0983579	0.0764559	0.0851914	0.0565785	0.0822476	0.0791461	0.0861829	0.152818	0.101637	0.169755	0.0759253	0.0776831	0.123481	0.118816	0.0830015	0.0973638	0.0880001	0.117231	0.130177	0.0588493	0.0955311	0.0812389	0.11828	0.164706	0.0732974	0.0944422	0.0968505	0.0521425	0.144159	0.0610339	0.0865391	0.0895689	0.0982249	0.0730541	0.101823	0.105046
1439	0.286268	0.0939065	0.0446024	0.135095	0.115763	0.115138	0.357853	0.0869194	0.0475611	0.0970398	0.0453147	0.0759544	0.11156	0.136655	0.432038	0.123432	0.338736	0.0867293	0.129663	0.101552	0.257387	0.0992573	0.0672063	0.0931449	0.155585	0.139518	0.0760077	0.108991	0.0577966	0.0778804	0.0772283	0.0976066	0.0561455	0.137651	0.048966	0.0982708	0.0473667	0.1267	0.0722861	0.107799	0.626476	0.0872419	0.301305	0.112548	0.339655	0.141209	0.255804	0.0934164	0.110501
1440	0.040378	0.0287852	0.0291446	0.0280118	0.0381356	0.0616266	0.0315505	0.0390094	0.0266573	0.0446834	0.0323524	0.0419983	0.0401082	0.0368654	0.0459107	0.0337046	0.0440597	0.0343461	0.0328055	0.0424684	0.0337436	0.0476657	0.0392682	0.0446387	0.0592011	0.0638897	0.0414798	0.0503435	0.0444465	0.0416741	0.0296195	0.048878	0.0392829	0.0348256	0.0355678	0.0514215	0.0783154	0.0394724	0.0479986	0.0445304	0.040857	0.0620282	0.0411153	0.0414208	0.0497746	0.0559062	0.0366175	0.0383457	0.0325894
1443	0.694741	0.209981	0.44842	0.20177	0.500317	0.272178	0.44255	0.237728	0.0463223	0.269307	0.0946552	0.338573	0.222465	0.204938	0.0467659	0.329105	0.148434	0.21325	0.194713	0.279414	0.573273	0.252968	0.287404	0.289775	0.403399	0.336859	0.503137	0.322561	0.554823	0.210679	0.286603	0.205249	0.386754	0.291376	0.53813	0.256073	0.0703816	0.293232	0.54821	0.263742	0.712133	0.272991	0.289311	0.347308	0.431328	0.307624	0.223688	0.222659	0.332829
1444	0.417646	0.13055	0.0753477	0.104313	0.186207	0.16734	0.331854	0.135022	0.202706	0.141687	0.0823532	0.128714	0.118761	0.133574	0.238922	0.21055	0.0570044	0.110275	0.131352	0.143827	0.416872	0.181405	0.425803	0.168027	0.350519	0.178442	0.204694	0.1497	0.401996	0.0986291	0.249964	0.127057	0.329487	0.183635	0.208463	0.163322	0.256584	0.129062	0.265567	0.127834	0.561103	0.158034	0.192302	0.129708	0.460004	0.180132	0.212504	0.0948381	0.278595
1448	0.308627	0.0866296	0.0879527	0.0819764	0.08005	0.144816	0.159212	0.120489	0.0998154	0.122319	0.111943	0.100733	0.121332	0.103788	0.137884	0.126505	0.0711415	0.107481	0.0820974	0.113044	0.667563	0.127697	0.157806	0.130348	0.126129	0.140597	0.196035	0.120664	0.577118	0.110611	0.0834037	0.0907632	0.100064	0.127591	0.10725	0.118452	0.550136	0.11419	0.0900273	0.106191	0.344041	0.143528	0.0646876	0.114436	0.108183	0.160914	0.115129	0.086071	0.189382
1450	0.0330409	0.0699371	0.03339	0.0739046	0.0923629	0.0898823	0.102859	0.0545497	0.123041	0.0888703	0.181179	0.0798647	0.0775831	0.0749545	0.115615	0.0832034	0.0731133	0.0690181	0.0663601	0.0926646	0.155462	0.0635475	0.065853	0.0976361	0.0685632	0.113585	0.0574142	0.0769896	0.519834	0.0701213	0.170717	0.0791154	0.0395049	0.083233	0.0427211	0.0693433	0.130404	0.0853811	0.0486166	0.0722021	0.531744	0.147868	0.410493	0.0482349	0.286324	0.145288	0.108568	0.0530739	0.069769
1451	0.534664	0.180052	0.183924	0.164492	0.182289	0.200142	0.31052	0.160319	0.109524	0.18551	0.214381	0.191329	0.157875	0.197392	0.198676	0.191618	0.135327	0.145332	0.133412	0.182976	0.418039	0.135326	0.528319	0.193683	0.455146	0.182684	0.161634	0.156381	0.14966	0.14138	0.135674	0.151789	0.116779	0.215549	0.119392	0.158291	0.12963	0.171343	0.155329	0.17831	0.326209	0.159287	0.0792388	0.147868	0.375631	0.226327	0.160941	0.140186	0.322275
1453	0.0777658	0.0537617	0.0493862	0.0805887	0.0535428	0.345729	0.0531442	0.0540278	0.0698535	0.0557782	0.0534207	0.0661575	0.0646076	0.0716551	0.0543667	0.0490747	0.0557345	0.051899	0.0461285	0.0611831	0.0513224	0.0535979	0.0533541	0.0535938	0.0588762	0.0643284	0.0513033	0.0369754	0.0485572	0.0436228	0.0523948	0.0625669	0.0612899	0.0603229	0.0555352	0.0675261	0.0513533	0.0403343	0.0557604	0.0682011	0.061482	0.100384	0.0541213	0.0581617	0.0533042	0.056169	0.0477123	0.0466328	0.0527217
1454	0.0360342	0.0343712	0.0438887	0.0438141	0.0418121	0.0831718	0.0591668	0.0406314	0.0353222	0.0467968	0.0312793	0.0527092	0.0542938	0.0443793	0.0566681	0.0474263	0.0829986	0.0407189	0.0427862	0.0516912	0.0370762	0.0555129	0.0467036	0.0463214	0.0547781	0.0918869	0.0873824	0.0595796	0.0435285	0.0443373	0.0571108	0.0771878	0.0392851	0.0497129	0.0629514	0.0695185	0.0611065	0.0380192	0.0516408	0.0512381	0.0453489	0.0628492	0.041963	0.0468197	0.225236	0.0657906	0.0336642	0.0511411	0.0552117
1458	0.258114	0.103132	0.193698	0.107459	0.186534	0.171597	0.235233	0.119709	0.135987	0.133725	0.117643	0.12089	0.128046	0.11275	0.120006	0.13582	0.0892187	0.102747	0.103827	0.125382	0.553026	0.154805	0.231895	0.137724	0.149995	0.159852	0.158365	0.128951	0.357784	0.0954619	0.188086	0.144439	0.151989	0.12451	0.0548991	0.137303	0.238973	0.118034	0.0916592	0.121647	0.270308	0.14745	0.37156	0.144368	0.199906	0.171911	0.193255	0.115902	0.231541
1462	0.402817	0.131388	0.0805054	0.132151	0.160985	0.157595	0.166786	0.136529	0.147658	0.156709	0.0925472	0.149028	0.129845	0.134217	0.153065	0.169359	0.0624714	0.126582	0.133642	0.134989	0.28334	0.152868	0.207637	0.150876	0.170802	0.158321	0.0979637	0.136328	0.235149	0.115934	0.162981	0.167329	0.0706591	0.149573	0.177078	0.148465	0.168297	0.144087	0.179387	0.145796	0.123329	0.183176	0.231052	0.159743	0.123927	0.170016	0.0833735	0.13804	0.141578
1463	0.344226	0.0847891	0.0612044	0.106847	0.254124	0.142014	0.213002	0.104774	0.10054	0.115344	0.0400802	0.124295	0.0860584	0.0787641	0.236196	0.111985	0.0496505	0.0852447	0.126067	0.114883	0.653696	0.122257	0.226456	0.109914	0.187277	0.150705	0.305583	0.124158	0.0546912	0.0755433	0.189135	0.125787	0.208023	0.108344	0.0498888	0.118079	0.198406	0.111728	0.0515666	0.116654	0.273413	0.168883	0.192197	0.105979	0.511843	0.152965	0.114635	0.10806	0.225055
1466	0.849568	0.088652	0.0569318	0.111233	0.141279	0.103256	0.225628	0.125556	0.0558669	0.118257	0.0710487	0.114829	0.0869229	0.0946578	0.0880202	0.135338	0.0484184	0.0802731	0.10203	0.101313	0.471843	0.121693	0.159997	0.117935	0.178797	0.140845	0.17802	0.130354	0.0853762	0.0858127	0.185169	0.13444	0.0825657	0.115245	0.0803081	0.102957	0.0550269	0.107078	0.0614101	0.115754	0.766378	0.0968056	0.0604157	0.132589	0.631716	0.144531	0.16073	0.103146	0.225694
1468	0.149262	0.0470916	0.148096	0.0469181	0.0336585	0.0746078	0.0296166	0.0773896	0.0189561	0.076485	0.0378047	0.0934613	0.0653477	0.0587809	0.0293945	0.0684233	0.025409	0.0449363	0.0609752	0.0495463	0.334458	0.0497225	0.0547882	0.0737002	0.129253	0.0736145	0.199861	0.0535783	0.0539303	0.0530644	0.150728	0.0589905	0.0480077	0.0639484	0.0176365	0.0753609	0.0581852	0.05078	0.0922438	0.0633374	0.0286251	0.0529874	0.15354	0.0554199	0.141106	0.0869531	0.0394023	0.0414736	0.0938579
1470	0.543339	0.201718	0.158004	0.178819	0.239982	0.173007	0.234261	0.190659	0.189906	0.19519	0.22394	0.15341	0.161085	0.174721	0.223569	0.182472	0.248213	0.175658	0.160435	0.191069	0.489454	0.194474	0.298251	0.183725	0.176721	0.15161	0.159901	0.171604	0.176467	0.177003	0.198749	0.145819	0.169914	0.187827	0.330167	0.168077	0.329579	0.200175	0.31199	0.19061	0.250686	0.176136	0.222975	0.173439	0.187619	0.19072	0.230273	0.184975	0.215343
1471	0.452227	0.210345	0.25416	0.178609	0.247481	0.283701	0.251768	0.143268	0.112602	0.171059	0.190891	0.157475	0.158619	0.19038	0.0923503	0.165539	0.254687	0.161639	0.159349	0.169968	0.416523	0.156135	0.201924	0.176141	0.324692	0.175775	0.161318	0.155137	0.323548	0.136943	0.213292	0.149744	0.12477	0.183543	0.298473	0.148839	0.21476	0.148583	0.203636	0.146905	0.355015	0.258388	0.267146	0.176771	0.18473	0.195979	0.110312	0.132912	0.250747
1472	0.261811	0.0434876	0.0854486	0.0535783	0.201809	0.105046	0.0957681	0.0690744	0.0380574	0.058019	0.127476	0.069755	0.0497425	0.04658	0.0498776	0.0503602	0.032354	0.0429708	0.0358501	0.0499228	0.271959	0.0672	0.0482774	0.0545331	0.0857038	0.0736826	0.179027	0.0457274	0.183647	0.0425659	0.155855	0.0709008	0.0509685	0.0533173	0.0318814	0.0632749	0.112318	0.0482727	0.0524904	0.0529955	0.0847603	0.0632436	0.0355831	0.0522296	0.18255	0.0652977	0.076606	0.048563	0.143414
1475	0.228221	0.0477689	0.124281	0.0431946	0.030603	0.0821014	0.247899	0.0431468	0.0276264	0.0715203	0.0253098	0.0559315	0.0474512	0.0436946	0.0327794	0.0616974	0.028147	0.0504665	0.0480778	0.051815	0.111948	0.0737983	0.270468	0.0594614	0.0705793	0.0668934	0.0389352	0.0502997	0.0233336	0.0441612	0.037296	0.047846	0.0701727	0.0782177	0.0243177	0.042305	0.0305475	0.0400997	0.043044	0.0552335	0.285899	0.116216	0.0234036	0.0336057	0.451786	0.0908191	0.0330522	0.0337026	0.183781
1476	0.113909	0.0538776	0.0446571	0.0524215	0.0728549	0.224234	0.043879	0.0489924	0.135589	0.0566538	0.180337	0.0827066	0.0580296	0.0421183	0.0277812	0.0605399	0.0665735	0.0657423	0.0469571	0.0378197	0.0422322	0.0589794	0.0756076	0.0420133	0.0382676	0.0577721	0.0822171	0.0521866	0.0919713	0.042091	0.0456193	0.0580978	0.0402683	0.0535815	0.0301713	0.0539255	0.0500173	0.0524587	0.0763572	0.0466167	0.33439	0.0602833	0.0472106	0.0633028	0.0645637	0.0592045	0.028396	0.0527346	0.0551839
1477	0.31716	0.0583433	0.045007	0.0704644	0.0889179	0.160614	0.195337	0.0863788	0.14932	0.0884701	0.0209545	0.108522	0.0863752	0.0559574	0.177794	0.109316	0.0322726	0.0799299	0.0609132	0.09495	0.723805	0.0852346	0.299695	0.102183	0.164673	0.100556	0.127638	0.0837631	0.0256994	0.0661271	0.369168	0.038626	0.125044	0.0945585	0.0293697	0.0804341	0.466678	0.0966181	0.0423096	0.0701607	0.642311	0.104891	0.502301	0.0651778	0.312949	0.145292	0.0394838	0.0488563	0.238197
1478	0.0463549	0.0347133	0.0451618	0.0340013	0.0385004	0.0612608	0.036272	0.0391426	0.0398359	0.0415064	0.0394016	0.0458561	0.0387498	0.0441156	0.0459349	0.046144	0.045328	0.0498482	0.038295	0.0483224	0.0440186	0.0513979	0.0393531	0.0417881	0.0453426	0.0616772	0.0500455	0.0468811	0.0490639	0.0451472	0.0688194	0.241662	0.0401082	0.0446015	0.0394445	0.0517266	0.0468939	0.0426644	0.0507638	0.0468755	0.0421474	0.0601173	0.0462606	0.044538	0.0509262	0.0576908	0.0390924	0.0381154	0.0443954
1486	0.521052	0.148274	0.133402	0.1563	0.240972	0.25647	0.104563	0.150968	0.193284	0.15871	0.211234	0.147999	0.147656	0.182846	0.147169	0.172977	0.142524	0.150497	0.137451	0.148499	0.196923	0.194919	0.336968	0.174999	0.235237	0.162281	0.203651	0.149229	0.103533	0.122012	0.224776	0.157956	0.0864891	0.168775	0.125707	0.151324	0.107184	0.140224	0.122025	0.169025	0.302039	0.192768	0.253554	0.196356	0.24669	0.185234	0.149751	0.138449	0.276743
1488	0.489992	0.101929	0.143958	0.127143	0.0923021	0.137645	0.0695999	0.11026	0.0787756	0.132455	0.107602	0.131369	0.163284	0.108203	0.0633836	0.11351	0.0631879	0.124492	0.107629	0.130616	0.640867	0.144544	0.0783944	0.116583	0.0696316	0.154822	0.120749	0.12303	0.495433	0.0962487	0.0951315	0.13952	0.0711436	0.117254	0.143816	0.129913	0.251007	0.102148	0.192084	0.10167	0.172498	0.128832	0.135758	0.122846	0.0643618	0.146476	0.056655	0.123998	0.117969
1490	0.188106	0.0473571	0.149298	0.0489363	0.124924	0.0775233	0.025083	0.0546604	0.08105	0.0757652	0.319739	0.0510841	0.0500928	0.0583801	0.0410901	0.0581115	0.0606211	0.0512608	0.102863	0.0673708	0.424992	0.0897056	0.118441	0.066518	0.169535	0.0762249	0.0668917	0.0562378	0.359939	0.0572689	0.19592	0.0600474	0.0262724	0.0578822	0.157034	0.055043	0.207041	0.0564278	0.18445	0.0426604	0.305474	0.0514971	0.237151	0.0912951	0.0973819	0.0878403	0.170857	0.044955	0.0999482
1491	0.404481	0.118334	0.167086	0.109298	0.232331	0.16261	0.174475	0.113277	0.11406	0.135702	0.106475	0.0988937	0.130009	0.116622	0.164004	0.123301	0.109425	0.117065	0.10757	0.122606	0.446568	0.128418	0.188402	0.120757	0.164947	0.150003	0.157524	0.132719	0.132455	0.0946311	0.158414	0.134656	0.120845	0.131831	0.0881516	0.146938	0.184806	0.115929	0.0969936	0.128248	0.169621	0.185195	0.127662	0.101836	0.163033	0.163901	0.104169	0.112311	0.22664
1495	0.315724	0.156292	0.272417	0.14756	0.108385	0.291245	0.358081	0.159006	0.0707892	0.185824	0.157965	0.171325	0.140762	0.184809	0.282028	0.181314	0.147617	0.16069	0.135915	0.161575	0.538582	0.191262	0.199587	0.156554	0.179129	0.173931	0.159508	0.159989	0.178137	0.12897	0.164517	0.128581	0.173002	0.192044	0.0940676	0.171412	0.250431	0.176302	0.139411	0.15931	0.150372	0.383007	0.260648	0.143489	0.238015	0.230726	0.160607	0.139563	0.203804
1500	0.473381	0.102707	0.0488166	0.0828807	0.194015	0.112284	0.276697	0.0586065	0.0376464	0.0854732	0.15529	0.109536	0.1065	0.0554222	0.315699	0.0805747	0.0573448	0.0626442	0.060509	0.0762534	0.492466	0.0928732	0.123082	0.082908	0.122351	0.11547	0.113906	0.0754345	0.0851026	0.0562848	0.187464	0.119604	0.0956526	0.0621615	0.0507262	0.0963025	0.341962	0.0773093	0.0505421	0.070029	0.320089	0.0947403	0.410023	0.0524701	0.124204	0.143306	0.272999	0.0720177	0.226059
1501	0.403127	0.109507	0.202546	0.119837	0.192451	0.186423	0.294465	0.123744	0.154984	0.11314	0.120386	0.120716	0.107487	0.124527	0.205239	0.118285	0.0679924	0.0941783	0.0942914	0.114998	0.588889	0.133214	0.336705	0.10831	0.195658	0.12155	0.362171	0.120888	0.268587	0.0842285	0.0745194	0.120622	0.102331	0.129509	0.130203	0.118582	0.21959	0.115393	0.116422	0.104925	0.66662	0.122363	0.23614	0.164308	0.518278	0.14354	0.39084	0.102558	0.220719
1502	0.264059	0.173888	0.0757434	0.174469	0.145616	0.231799	0.133452	0.169186	0.161862	0.168756	0.0636946	0.165921	0.161233	0.17143	0.184281	0.174807	0.137656	0.166583	0.144168	0.159506	0.0606941	0.182971	0.0686417	0.170233	0.125982	0.158984	0.215178	0.18219	0.07431	0.171716	0.106493	0.162786	0.110504	0.170634	0.0663182	0.1749	0.154408	0.176226	0.145297	0.167105	0.177635	0.175167	0.062801	0.182045	0.24394	0.183204	0.080819	0.168624	0.128216
1505	0.363487	0.0713171	0.0431093	0.0729242	0.0856565	0.0804292	0.0692667	0.0595358	0.149896	0.0720098	0.0415004	0.06687	0.0579275	0.0644439	0.128883	0.0639888	0.0453843	0.0474341	0.0500899	0.0660124	0.0936764	0.0797268	0.0379003	0.0770406	0.0389005	0.0896977	0.112953	0.0556844	0.0440646	0.0471639	0.0520908	0.0825662	0.0817202	0.0745275	0.0374658	0.0749641	0.0438536	0.0742132	0.0391207	0.0557	0.041065	0.081531	0.0384237	0.0667799	0.23315	0.0804149	0.109484	0.0579663	0.113995
1507	0.258963	0.0826269	0.116419	0.0910319	0.138284	0.118281	0.0938213	0.10297	0.0802377	0.104844	0.102377	0.1173	0.100808	0.106431	0.0979938	0.113387	0.0929079	0.094473	0.0873479	0.107666	0.144923	0.122531	0.102157	0.105228	0.107676	0.116094	0.109632	0.106697	0.118231	0.0897813	0.137139	0.114568	0.0888295	0.106425	0.0764221	0.110157	0.0951858	0.102879	0.0970947	0.102968	0.455716	0.11594	0.0896278	0.111138	0.157133	0.113466	0.0943989	0.09968	0.113559
1508	0.648896	0.128691	0.0900094	0.139819	0.0935958	0.283049	0.0743948	0.106679	0.118035	0.149137	0.0771189	0.144516	0.134505	0.154702	0.0718434	0.144633	0.0645585	0.175321	0.188143	0.186303	0.146556	0.13447	0.132499	0.149579	0.0684319	0.127841	0.114953	0.154565	0.0986565	0.126893	0.117364	0.141099	0.0829255	0.172864	0.0794103	0.147069	0.12611	0.158033	0.100581	0.152035	0.0581577	0.0877225	0.0653945	0.139804	0.11839	0.141607	0.156515	0.159312	0.112882
1510	0.15798	0.0504461	0.054498	0.0611596	0.0738035	0.124519	0.0757881	0.079614	0.0565964	0.0957936	0.0555398	0.082317	0.079384	0.0890477	0.0436395	0.0968688	0.0583434	0.0753074	0.060549	0.0696769	0.325265	0.0930705	0.0566098	0.0815598	0.0649216	0.0726746	0.0492633	0.0701018	0.206965	0.070175	0.0894936	0.088408	0.0579124	0.0797659	0.0505788	0.086286	0.06966	0.0699662	0.0606673	0.0679638	0.16505	0.0654566	0.0604569	0.0898225	0.058056	0.097833	0.0593085	0.0906012	0.092797
1511	0.29918	0.1722	0.13674	0.201164	0.116936	0.309156	0.141135	0.172117	0.118613	0.172298	0.115636	0.184981	0.190349	0.220325	0.109404	0.195781	0.141235	0.18094	0.182201	0.184039	0.475822	0.156029	0.154093	0.199586	0.114228	0.241965	0.192332	0.176871	0.141142	0.192942	0.238249	0.222301	0.119556	0.221092	0.140404	0.183576	0.187519	0.205697	0.149098	0.208529	0.244553	0.203618	0.0892881	0.185441	0.149285	0.217074	0.114635	0.191002	0.219863
1512	0.0456818	0.0767621	0.0467731	0.0701734	0.102045	0.129575	0.093948	0.059346	0.148487	0.0784066	0.0524777	0.0756596	0.0731384	0.0670389	0.0578854	0.0804141	0.0507249	0.0583457	0.074974	0.0750013	0.0452434	0.0717035	0.155877	0.0802546	0.0803231	0.100807	0.119755	0.081418	0.0553246	0.0654196	0.0765505	0.0964096	0.0436201	0.0749261	0.0533476	0.0905976	0.0640753	0.100348	0.048691	0.0686127	0.337981	0.0922084	0.061226	0.0447575	0.0937251	0.113222	0.045881	0.0693053	0.0573481
1515	0.100061	0.122929	0.0630329	0.104418	0.190185	0.228593	0.197779	0.0981562	0.0974576	0.125227	0.0585918	0.0955726	0.112065	0.138098	0.231489	0.122885	0.0734469	0.104208	0.103536	0.119086	0.232128	0.0993528	0.126099	0.12678	0.189029	0.111823	0.0815031	0.112319	0.0562983	0.0933136	0.0852161	0.094178	0.126036	0.1317	0.0623399	0.100095	0.0589712	0.138357	0.0647553	0.112133	0.0521813	0.135848	0.0582414	0.0945698	0.213574	0.144594	0.145047	0.0872449	0.141886
1517	0.584444	0.0666202	0.0538653	0.0717647	0.424539	0.187675	0.371451	0.0865482	0.0531065	0.173445	0.429081	0.268121	0.0795864	0.082936	0.457643	0.137758	0.353485	0.0908598	0.0975107	0.0824056	0.0445246	0.0711701	0.335394	0.102231	0.625991	0.213728	0.109995	0.150025	0.415255	0.0728655	0.292357	0.14815	0.38766	0.126058	0.045981	0.152727	0.0397973	0.158343	0.0466351	0.121261	0.661312	0.269404	0.0371307	0.186809	0.752074	0.1916	0.223054	0.131174	0.386599
1518	0.450621	0.0515559	0.0436108	0.0598277	0.209582	0.29513	0.304384	0.0547547	0.044502	0.0570255	0.0366821	0.0533271	0.0604324	0.0639934	0.0573055	0.0543752	0.0420034	0.0467502	0.0520357	0.0647383	0.0492003	0.0646676	0.304107	0.0533497	0.0533902	0.071284	0.0793447	0.0578427	0.0588218	0.0507965	0.0567014	0.0664662	0.0715112	0.0607583	0.045966	0.0657801	0.0778123	0.0663071	0.0526671	0.0480918	0.583979	0.0879412	0.0942668	0.0481303	0.27497	0.0751016	0.0522567	0.0523269	0.0634059
1520	0.258775	0.11619	0.0988445	0.101685	0.144072	0.131953	0.0635601	0.109524	0.188343	0.118194	0.0735502	0.0926509	0.102529	0.134887	0.0684356	0.0875922	0.0734366	0.105416	0.113806	0.118882	0.0686865	0.103128	0.0801185	0.131379	0.0745833	0.0899563	0.0944289	0.0997515	0.0962611	0.100416	0.0773286	0.0905424	0.0789608	0.137461	0.0796208	0.101106	0.0728831	0.132869	0.0872025	0.0868591	0.0723045	0.106623	0.0635295	0.100808	0.1625	0.113839	0.0671088	0.116566	0.0794403
1521	0.283656	0.11654	0.141436	0.107477	0.107563	0.176416	0.119915	0.110954	0.076697	0.119142	0.0957171	0.120728	0.124886	0.128315	0.0822513	0.116398	0.0602738	0.108665	0.127924	0.106706	0.0959955	0.126043	0.0893017	0.120185	0.103669	0.129711	0.142798	0.118501	0.0852787	0.0906275	0.129237	0.139045	0.0987761	0.127181	0.111345	0.127768	0.130889	0.10205	0.108441	0.107142	0.0862569	0.143939	0.0907832	0.122029	0.16419	0.116369	0.112773	0.12696	0.151067
1522	0.456685	0.0818715	0.0376424	0.0877609	0.222433	0.106836	0.122749	0.0786879	0.0477519	0.100695	0.0298092	0.0936853	0.0667569	0.0685394	0.0813864	0.0856301	0.0381746	0.0660019	0.0478475	0.0624044	0.6163	0.0809504	0.0953856	0.0875084	0.290854	0.0927273	0.108343	0.0717115	0.0357209	0.0625008	0.0494636	0.0592905	0.0995273	0.0854171	0.0249652	0.0993737	0.0364323	0.0876136	0.0327319	0.0752242	0.722304	0.0880405	0.451827	0.0642761	0.379831	0.138498	0.124134	0.0472044	0.0979127
1523	0.510556	0.0494886	0.0554593	0.0437662	0.047076	0.0481456	0.0488831	0.0447613	0.0453083	0.0362355	0.0605662	0.0501169	0.0614406	0.0608613	0.0464937	0.0391791	0.0518682	0.047936	0.0428865	0.0480126	0.0587915	0.0412793	0.0540864	0.0500034	0.0408809	0.0605754	0.0718658	0.056336	0.0611819	0.0560398	0.0662944	0.0598688	0.046684	0.0492287	0.0494246	0.0627459	0.0436706	0.0436662	0.0642976	0.0454974	0.0367764	0.0355222	0.0434359	0.0784731	0.0565585	0.0621533	0.0500978	0.0568091	0.0695853
1525	0.2217	0.158233	0.209959	0.1325	0.129721	0.191946	0.20631	0.148577	0.14695	0.158011	0.114768	0.174293	0.131816	0.149656	0.163579	0.161951	0.0929322	0.134329	0.137814	0.157665	0.401441	0.118672	0.159151	0.15533	0.175056	0.13338	0.130778	0.140769	0.256695	0.125028	0.218835	0.153421	0.206494	0.144292	0.225446	0.138252	0.0915271	0.115031	0.229085	0.127879	0.469316	0.167217	0.198259	0.11876	0.438791	0.147553	0.102291	0.154642	0.199903
1526	0.148016	0.0893047	0.0918877	0.111954	0.155909	0.273013	0.0554487	0.0977496	0.0602292	0.112269	0.0588235	0.102711	0.0884049	0.104911	0.0778736	0.102305	0.0653912	0.0906537	0.0915163	0.0880732	0.59826	0.0984662	0.0886499	0.100826	0.124829	0.104171	0.0848954	0.106615	0.111615	0.071649	0.197759	0.125052	0.0872675	0.107764	0.0686957	0.112004	0.0735932	0.0947775	0.0749457	0.10113	0.640958	0.14849	0.0810722	0.119169	0.065047	0.0985159	0.0630481	0.093893	0.0927196
1528	0.259768	0.0658631	0.127128	0.0783356	0.300768	0.160603	0.179073	0.0926772	0.0821513	0.0983062	0.177296	0.0927343	0.0788794	0.0894937	0.173109	0.104119	0.100108	0.0787247	0.0809032	0.0952476	0.515449	0.10472	0.222094	0.102624	0.147219	0.0954151	0.194047	0.08421	0.093382	0.0616332	0.122538	0.0762902	0.0715114	0.0973286	0.0499228	0.104798	0.0855636	0.0897875	0.0544196	0.0829736	0.551663	0.166115	0.176188	0.108359	0.219114	0.121671	0.123077	0.0737036	0.241005
1533	0.194535	0.0585005	0.0523169	0.088386	0.0503019	0.080357	0.0569098	0.0667949	0.0437041	0.0687128	0.0631532	0.0952251	0.0801687	0.0649912	0.054238	0.0777217	0.0443796	0.0686048	0.0692148	0.0575902	0.0756345	0.0769013	0.0532196	0.0687728	0.0646011	0.13376	0.125577	0.0747434	0.0529258	0.0546813	0.120174	0.150851	0.0532966	0.0737679	0.0671979	0.109229	0.0729671	0.0637621	0.0714918	0.0664013	0.0383769	0.105758	0.0545701	0.07951	0.0500272	0.0792189	0.0551046	0.0858268	0.0891421
1534	0.211671	0.186595	0.176895	0.176385	0.198332	0.204957	0.196045	0.146078	0.244789	0.157304	0.0563038	0.144633	0.165074	0.182137	0.230983	0.147496	0.229696	0.173048	0.160307	0.173418	0.184132	0.115291	0.211173	0.167734	0.200447	0.158781	0.189855	0.164721	0.111021	0.180176	0.0993249	0.0903223	0.215674	0.180694	0.190759	0.125686	0.0852507	0.194184	0.191181	0.190658	0.212119	0.132596	0.18102	0.160546	0.22115	0.18102	0.178484	0.0745182	0.18312
1539	0.437927	0.10052	0.0608761	0.101491	0.187106	0.26715	0.188969	0.099787	0.0640601	0.112531	0.119205	0.126292	0.117018	0.107626	0.122987	0.115733	0.0445316	0.0946418	0.0905331	0.102015	0.434646	0.109209	0.105087	0.122596	0.120715	0.142392	0.210366	0.118012	0.597044	0.0831835	0.133496	0.151654	0.134419	0.128674	0.350107	0.131524	0.0607232	0.115493	0.122246	0.103896	0.439258	0.128634	0.127591	0.0930009	0.323495	0.138875	0.0543094	0.0952631	0.166681
1541	0.550974	0.112776	0.0438551	0.116408	0.312056	0.263364	0.0656156	0.110392	0.0766617	0.130012	0.0808081	0.102682	0.0968612	0.0973581	0.0502333	0.112811	0.0441205	0.108286	0.102852	0.0996323	0.387963	0.132756	0.0789318	0.121372	0.131171	0.1133	0.0957389	0.113225	0.519231	0.0847777	0.154396	0.11139	0.0590463	0.121606	0.237347	0.141602	0.0637192	0.133997	0.0518771	0.128317	0.370895	0.128985	0.0887357	0.103124	0.169598	0.150081	0.0589655	0.0926223	0.112891
1542	0.137845	0.00388581	0.0803578	0.0232826	0.0163162	0.0505359	0.0290532	0.0124796	0.0135004	0.021258	0.0110848	0.0233554	0.0283003	0.00258763	0.0287678	0.0172962	0.0222973	0.017111	0.00791899	0.0253419	0.00955343	0.0434661	0.0933662	0.0133293	0.0223274	0.0394788	0.0309559	0.0235511	0.0123152	0.0163439	0.0274063	0.0547243	0.0110566	0.0147028	0.00974459	0.028419	0.061727	0.0178723	0.0200313	0.0224971	0.0220223	0.0355296	0.0132799	0.0244219	0.0198704	0.0268882	0.014501	0.0165924	0.0207371
1547	0.144425	0.109858	0.125775	0.107317	0.150361	0.157637	0.123734	0.103453	0.0506588	0.0942815	0.0762489	0.10887	0.124689	0.150283	0.0958385	0.138232	0.160046	0.0926658	0.141302	0.143903	0.0832448	0.10026	0.120522	0.15479	0.0952413	0.157333	0.188044	0.103627	0.193279	0.106713	0.153464	0.167885	0.159131	0.109547	0.104725	0.17242	0.085493	0.100711	0.0701876	0.108066	0.0593587	0.124637	0.148768	0.211494	0.232814	0.165679	0.100732	0.113656	0.153
1550	0.274073	0.148624	0.184818	0.139379	0.315249	0.179627	0.0999231	0.139203	0.10921	0.14599	0.152902	0.154809	0.140842	0.155077	0.0661373	0.146593	0.062299	0.139601	0.153092	0.14343	0.523468	0.164728	0.176491	0.146414	0.132863	0.181499	0.150496	0.137793	0.565596	0.1156	0.259919	0.177138	0.0994529	0.158721	0.156083	0.166593	0.346695	0.1382	0.135135	0.121845	0.514792	0.181532	0.214182	0.146243	0.114725	0.175504	0.0909794	0.139525	0.223
1551	0.633246	0.0254093	0.0763154	0.0481972	0.0266234	0.0337669	0.519752	0.0309602	0.0398981	0.0264149	0.022478	0.0615385	0.0341289	0.0392425	0.0377847	0.0340301	0.0418082	0.0152057	0.0588604	0.0359531	0.0243064	0.0381412	0.555996	0.0213529	0.0738514	0.0535931	0.244767	0.0407583	0.0449895	0.0332792	0.0615482	0.0568451	0.0270625	0.0367116	0.0312787	0.0481718	0.0945221	0.0251511	0.0488804	0.0708134	0.0470429	0.033711	0.0315854	0.0332052	0.114135	0.0354501	0.0303856	0.0300526	0.0350751
1553	0.399257	0.221247	0.457411	0.176579	0.349889	0.261908	0.459038	0.180742	0.496948	0.206626	0.236009	0.17488	0.195066	0.226828	0.420431	0.205456	0.141315	0.208973	0.207791	0.239888	0.440395	0.14583	0.260032	0.231978	0.184794	0.184707	0.41679	0.186775	0.535966	0.179537	0.121114	0.118925	0.258018	0.238916	0.284876	0.147149	0.476573	0.222538	0.137227	0.221235	0.481777	0.182472	0.077605	0.14121	0.39639	0.273849	0.325125	0.137714	0.420101
1554	0.238138	0.093646	0.165004	0.146886	0.13426	0.178577	0.0695969	0.0809002	0.138241	0.117854	0.125782	0.108638	0.11621	0.123124	0.0793024	0.0933702	0.0505287	0.0994118	0.133831	0.118441	0.593193	0.111512	0.174082	0.110701	0.224973	0.1606	0.165873	0.115851	0.704654	0.0856028	0.249717	0.193373	0.12594	0.143	0.314083	0.145367	0.409976	0.109746	0.292378	0.149764	0.38945	0.133585	0.0808701	0.176171	0.0700215	0.124156	0.0924244	0.132036	0.131937
1557	0.0314902	0.032359	0.0307696	0.03665	0.034325	0.0727264	0.0412711	0.0344672	0.0409494	0.0354723	0.0258233	0.0388014	0.040129	0.04205	0.0495647	0.0388065	0.0433234	0.0371835	0.0288479	0.0397376	0.029034	0.032314	0.0267702	0.0409102	0.038041	0.0514299	0.0397837	0.0376931	0.0367343	0.0341353	0.0479076	0.0413924	0.0328837	0.0346251	0.0364248	0.0354057	0.0459378	0.0385232	0.0484428	0.0407336	0.0348178	0.0495894	0.0410669	0.0308523	0.0424869	0.0490977	0.0367807	0.0443922	0.0369795
1560	0.216774	0.0693977	0.0731906	0.0687432	0.0781419	0.0774869	0.0731063	0.0795062	0.0475819	0.0755339	0.0572122	0.0810858	0.0815924	0.070965	0.0613231	0.0785444	0.0538727	0.0748744	0.0853641	0.073581	0.0860308	0.103927	0.111988	0.0706531	0.0573655	0.0880613	0.0907047	0.0901294	0.0578269	0.0628871	0.103852	0.116454	0.063396	0.0814499	0.0656852	0.0980196	0.0696226	0.0655099	0.0720229	0.0923642	0.0521441	0.0775152	0.134602	0.0797164	0.0879736	0.0887121	0.0680918	0.0942172	0.0965231
1561	0.119128	0.0428166	0.0827271	0.0474432	0.12494	0.196375	0.272387	0.0694689	0.0313447	0.0838048	0.0801734	0.078592	0.0764509	0.0563354	0.28677	0.0746703	0.0460691	0.0615128	0.0443432	0.0689614	0.090768	0.0851786	0.0513137	0.068988	0.127012	0.0897227	0.0510518	0.0634597	0.123591	0.0480737	0.120978	0.0809488	0.0582795	0.0790753	0.0935074	0.0749416	0.141131	0.0617972	0.12368	0.0763797	0.724972	0.0959096	0.108445	0.0496353	0.57989	0.12766	0.207469	0.0523271	0.0960889
1562	0.245945	0.0665158	0.0583616	0.0708422	0.0554608	0.110584	0.0778678	0.0789512	0.0744977	0.08218	0.0298041	0.0835406	0.0737519	0.071543	0.138766	0.0879542	0.0463674	0.052616	0.0418017	0.0770452	0.0818325	0.0936388	0.258194	0.080372	0.164409	0.0822705	0.0599233	0.0810332	0.04544	0.0581731	0.100549	0.0831183	0.0423607	0.0691726	0.0389353	0.0759599	0.0617339	0.0709565	0.0528921	0.0727339	0.0517809	0.0880686	0.0619765	0.0590653	0.448354	0.0965064	0.0529906	0.051209	0.08613
1564	0.534432	0.176315	0.10546	0.209583	0.112177	0.254708	0.202014	0.173058	0.125912	0.195057	0.124183	0.202376	0.190161	0.19511	0.222533	0.182714	0.183643	0.194028	0.144602	0.169451	0.10675	0.209998	0.151963	0.174476	0.221597	0.169748	0.229781	0.192062	0.162703	0.182045	0.186677	0.195891	0.113743	0.175195	0.101023	0.190235	0.133008	0.170516	0.105706	0.171794	0.109241	0.194247	0.0878264	0.205722	0.217158	0.175869	0.0973809	0.19014	0.134407
1566	0.175394	0.177632	0.0564167	0.145193	0.0822723	0.243017	0.0885053	0.119082	0.0627426	0.130604	0.0194866	0.0930696	0.112506	0.147742	0.0504082	0.116294	0.043551	0.129467	0.137487	0.167138	0.165772	0.0961412	0.257543	0.168117	0.0827426	0.107202	0.151346	0.124625	0.0335289	0.0780034	0.037207	0.0656898	0.0323904	0.123166	0.0393783	0.0931679	0.0827932	0.108524	0.0616807	0.107146	0.0297926	0.0984252	0.0316752	0.114544	0.0999864	0.130383	0.0391965	0.0719599	0.110225
1567	0.034154	0.0171282	0.0210394	0.0205625	0.0302105	0.0212892	0.0212351	0.0113212	0.0397378	0.022881	0.0215988	0.0192602	0.0198905	0.0355141	0.0289462	0.0150095	0.0239327	0.0185465	0.0143966	0.0274437	0.0160752	0.0452503	0.0247527	0.0182798	0.0218955	0.0246035	0.0247841	0.0184034	0.0261473	0.0224034	0.022903	0.0212069	0.0167807	0.0288386	0.0227506	0.0229758	0.0293852	0.0170667	0.0245989	0.0221339	0.0213983	0.0210567	0.0302851	0.0192618	0.0228899	0.0271936	0.0231437	0.0177903	0.0591656
1570	0.0405357	0.0550073	0.0316274	0.0551796	0.0279934	0.0742628	0.0197542	0.039608	0.0513845	0.0304549	0.0288381	0.0449485	0.0366186	0.0466677	0.0394968	0.0199204	0.0384314	0.0440309	0.0344025	0.0391435	0.0167513	0.044472	0.036297	0.0289898	0.0350705	0.0490779	0.0362489	0.0395488	0.0333549	0.0387751	0.0310623	0.0512331	0.0276152	0.0314409	0.0363668	0.049308	0.0772223	0.0206397	0.0432676	0.059996	0.0521903	0.0411532	0.0399853	0.0303712	0.0398954	0.0333593	0.0301363	0.0390919	0.0334655
1572	0.253471	0.110804	0.152099	0.102956	0.169509	0.207589	0.0805913	0.099187	0.0790315	0.10504	0.0806614	0.0949225	0.135224	0.119621	0.139924	0.117261	0.150496	0.104547	0.103029	0.122431	0.269135	0.104409	0.0873792	0.131829	0.131698	0.106095	0.105294	0.0967402	0.348261	0.0887036	0.112914	0.124554	0.149626	0.118218	0.0776646	0.098828	0.256465	0.111012	0.155357	0.112868	0.1901	0.115968	0.17981	0.112385	0.159605	0.132228	0.0999333	0.110828	0.14723
1573	0.0528749	0.189277	0.0621977	0.201926	0.163187	0.144827	0.194349	0.180019	0.222741	0.129032	0.167275	0.166173	0.158941	0.188732	0.0517066	0.16745	0.0481469	0.191341	0.199946	0.207326	0.0431694	0.12563	0.205238	0.200464	0.0709196	0.139618	0.112577	0.136551	0.055205	0.188258	0.0900829	0.084481	0.120313	0.207593	0.236069	0.142582	0.258689	0.203857	0.0920689	0.180863	0.0717495	0.159429	0.199498	0.150488	0.144723	0.199938	0.0974089	0.103929	0.0565659
1575	0.0700537	0.0843845	0.0586867	0.0657035	0.0652379	0.0448302	0.0484687	0.0476053	0.0571603	0.059487	0.0533063	0.0549151	0.0681558	0.0532798	0.0471915	0.0321314	0.045809	0.0484647	0.0634806	0.0594289	0.0571493	0.0554326	0.059404	0.0610678	0.0619575	0.0555482	0.068378	0.0543356	0.0605045	0.0518919	0.0537203	0.0608144	0.0609265	0.0486146	0.0590362	0.0595983	0.0565445	0.0490643	0.0651791	0.0720114	0.105181	0.0412672	0.0566824	0.0690393	0.0612407	0.0601065	0.0528335	0.0410806	0.0664173
1577	0.295033	0.0638658	0.0529243	0.0620415	0.0570117	0.0799911	0.0487856	0.0643209	0.0354189	0.0564804	0.0538843	0.0723615	0.0676236	0.0633213	0.056701	0.0603996	0.0561638	0.0494169	0.0601033	0.0609154	0.0430349	0.0676749	0.37614	0.0621378	0.0745199	0.101201	0.110863	0.0826671	0.0506763	0.0573211	0.0739038	0.0967815	0.0473696	0.0713452	0.0532632	0.0870945	0.0545862	0.053642	0.0630662	0.0646031	0.0443554	0.0834666	0.0530801	0.0579471	0.0598971	0.0782132	0.0500923	0.0679122	0.0640967
1579	0.660433	0.055232	0.0419914	0.0338984	0.0382287	0.043742	0.0384829	0.0183168	0.0188052	0.0464359	0.035764	0.0283857	0.0518605	0.0177351	0.433042	0.0981711	0.0365916	0.0251873	0.0424963	0.0594069	0.0266632	0.0368343	0.0299326	0.0370808	0.044161	0.0396176	0.0291655	0.0334993	0.0526008	0.0242571	0.0428314	0.0404124	0.0231093	0.0306694	0.102178	0.0458808	0.112915	0.0446282	0.0359054	0.0364848	0.0445866	0.0220347	0.0369609	0.0538931	0.0266797	0.0421256	0.0285073	0.0304164	0.0556965
1581	0.265223	0.143737	0.100037	0.159709	0.184516	0.193158	0.204992	0.132572	0.121894	0.154377	0.0926872	0.167879	0.146861	0.165462	0.131251	0.1531	0.146513	0.129791	0.123005	0.137517	0.584689	0.158062	0.166134	0.166764	0.147524	0.147898	0.140557	0.14013	0.0817994	0.133083	0.178782	0.145488	0.155438	0.143503	0.103212	0.139799	0.119611	0.148497	0.0822933	0.162859	0.0834888	0.150345	0.206664	0.14216	0.412868	0.179208	0.0981651	0.13349	0.213818
1582	0.0384238	0.0371448	0.0304762	0.0499976	0.036576	0.0847216	0.0315536	0.0313482	0.0463705	0.0301521	0.0309664	0.0388441	0.0392429	0.0332082	0.0302623	0.0331547	0.036818	0.0297443	0.0363261	0.0362998	0.0316537	0.032841	0.0389422	0.0336268	0.0274671	0.0611826	0.0373086	0.0371649	0.0361038	0.0248192	0.0370703	0.0356127	0.0295643	0.0370609	0.0291121	0.0429908	0.0484036	0.0428051	0.0383827	0.0357229	0.0399669	0.0458846	0.0298201	0.044671	0.0395265	0.0424896	0.0314029	0.0334575	0.0353852
1587	0.0441838	0.0534986	0.0480756	0.0496058	0.0591198	0.0577999	0.0384854	0.0467868	0.0694635	0.0562973	0.0390514	0.0503907	0.0573351	0.0695535	0.0459352	0.0297489	0.0471855	0.0395709	0.056031	0.0428238	0.0279057	0.0578322	0.0409386	0.0479952	0.04607	0.106216	0.0743069	0.0689097	0.0629427	0.0514668	0.0842046	0.111803	0.0571234	0.0568265	0.0373493	0.0649871	0.094601	0.0418911	0.0515796	0.0501315	0.0329165	0.0600555	0.0469272	0.0559986	0.0429573	0.063133	0.0346726	0.0749585	0.0575174
1598	0.0808752	0.019374	0.0248533	0.021549	0.0228538	0.0248876	0.0206387	0.0190851	0.0317323	0.0177843	0.0205111	0.0212481	0.0242033	0.018687	0.025963	0.0191513	0.0269894	0.0189545	0.0198847	0.028185	0.0204217	0.0259181	0.0175753	0.0173153	0.0196877	0.0302838	0.0253427	0.0246249	0.0181288	0.020136	0.0266895	0.0347649	0.0217726	0.0198999	0.0224999	0.0316891	0.0222672	0.0189064	0.0297883	0.0212034	0.0168514	0.0301345	0.0236298	0.021445	0.0217493	0.0368321	0.0172613	0.0183981	0.0236706
1603	0.248504	0.0845502	0.132694	0.235829	0.147567	0.218118	0.474867	0.168832	0.252602	0.177822	0.163478	0.172231	0.170444	0.248614	0.398232	0.22394	0.347338	0.194776	0.196579	0.165992	0.209447	0.180297	0.16401	0.246237	0.155018	0.150438	0.144004	0.176837	0.170365	0.149975	0.177003	0.173101	0.0998694	0.233636	0.188751	0.147285	0.101731	0.234934	0.106295	0.165743	0.128081	0.203254	0.17993	0.244972	0.407557	0.187351	0.100841	0.10016	0.143801
1604	0.236151	0.0887717	0.124986	0.069533	0.0580317	0.125377	0.0462219	0.0805643	0.056605	0.0855765	0.0475292	0.0769468	0.0780412	0.0789315	0.0366364	0.0850616	0.0307135	0.0803235	0.0837026	0.0759177	0.475401	0.0924732	0.141206	0.0808108	0.118348	0.118904	0.0813011	0.0766041	0.079688	0.0668059	0.140381	0.109153	0.0486437	0.0912782	0.0398599	0.101261	0.242172	0.0808249	0.0528731	0.0885436	0.113615	0.135234	0.0501012	0.0909782	0.0634141	0.10104	0.0378367	0.0785602	0.096397
1605	0.247217	0.108313	0.0988666	0.0930528	0.0668096	0.0957469	0.0756029	0.0935561	0.0463201	0.0786324	0.077031	0.0781407	0.0971148	0.110986	0.0800335	0.0821158	0.0426713	0.074506	0.0790673	0.0764066	0.0568453	0.0538539	0.0677146	0.0768956	0.0727547	0.0867504	0.0836893	0.0647029	0.058562	0.0940573	0.0807511	0.0821519	0.060037	0.0894337	0.0619871	0.0868362	0.0558483	0.0703872	0.0746594	0.0747833	0.0556888	0.115662	0.0525653	0.0751581	0.0653949	0.0838777	0.0539318	0.0903982	0.105127
1608	0.339945	0.07256	0.0847041	0.0891442	0.179479	0.132145	0.0611555	0.0863172	0.0741553	0.0975145	0.0905422	0.0992323	0.0885245	0.0947688	0.112141	0.0977912	0.0599207	0.0745689	0.0838935	0.102161	0.288114	0.103757	0.145545	0.113189	0.145174	0.0965864	0.10133	0.093146	0.25586	0.0915016	0.0811656	0.0741312	0.0875117	0.117955	0.0740551	0.0911156	0.0670853	0.0961612	0.109126	0.0693066	0.0732313	0.0879906	0.126359	0.0931947	0.213616	0.125432	0.157898	0.0782245	0.210767
1612	0.235398	0.143925	0.206783	0.183614	0.0901737	0.236227	0.154229	0.138485	0.0879638	0.163495	0.14303	0.166947	0.144855	0.169681	0.267761	0.157514	0.21114	0.132289	0.142451	0.144222	0.131335	0.148401	0.0928896	0.191013	0.235955	0.176313	0.0947719	0.144638	0.125631	0.144013	0.107735	0.110092	0.147729	0.176242	0.0922429	0.138916	0.141835	0.171824	0.100804	0.1635	0.150206	0.389043	0.197908	0.155675	0.215428	0.187334	0.163697	0.128225	0.155443
1613	0.224174	0.0860227	0.0750175	0.0915367	0.0981096	0.210931	0.10869	0.0870612	0.0837458	0.0969872	0.0615473	0.0984612	0.0866745	0.0919268	0.125835	0.0989843	0.0513723	0.0875208	0.089668	0.095651	0.119417	0.0996357	0.130049	0.0977414	0.0803575	0.093941	0.0878898	0.0972592	0.267011	0.0853239	0.0980838	0.0950463	0.0625646	0.0998517	0.0623197	0.105457	0.0852731	0.0977373	0.0799787	0.0852273	0.164155	0.116018	0.0575181	0.0933682	0.139239	0.115945	0.1091	0.0939684	0.116642
1620	0.157248	0.0913744	0.083757	0.108254	0.120463	0.130613	0.114274	0.0862741	0.116258	0.109168	0.0616152	0.113292	0.100372	0.110133	0.115872	0.111702	0.0576824	0.0916915	0.0927468	0.11146	0.129075	0.0935117	0.125116	0.113541	0.119382	0.133963	0.115265	0.116991	0.117423	0.125688	0.0746958	0.0940614	0.0988921	0.137064	0.0535196	0.0883538	0.109935	0.117971	0.0918467	0.0976474	0.0738923	0.102169	0.0820393	0.102626	0.113608	0.134512	0.0763517	0.0911494	0.0827231
1625	0.389051	0.190153	0.368082	0.17512	0.277771	0.182139	0.15668	0.183374	0.0619871	0.236652	0.265089	0.217037	0.235091	0.221735	0.0839393	0.202702	0.0690729	0.179774	0.193579	0.198541	0.541845	0.188335	0.13794	0.200838	0.13777	0.200982	0.171977	0.216851	0.521649	0.175318	0.281365	0.210359	0.133377	0.217852	0.17432	0.221147	0.474564	0.190019	0.195375	0.192807	0.252554	0.19028	0.161713	0.22361	0.364924	0.222681	0.0929519	0.180494	0.238824
1627	0.497919	0.143801	0.353559	0.138318	0.320779	0.128682	0.267306	0.0986083	0.299315	0.133148	0.256121	0.127039	0.210049	0.12613	0.0590541	0.139309	0.0520897	0.0993128	0.142106	0.130056	0.50398	0.0904322	0.271596	0.165492	0.0785216	0.165641	0.248475	0.126719	0.601244	0.100502	0.325335	0.187839	0.265435	0.133235	0.316076	0.133555	0.469253	0.160668	0.393349	0.165655	0.488714	0.164208	0.344904	0.116083	0.327341	0.183083	0.265379	0.0691128	0.248735
1630	0.0287244	0.0408938	0.0275958	0.0366949	0.0329144	0.0503256	0.0220137	0.0315869	0.0418642	0.0302293	0.0271821	0.0235932	0.0294919	0.024937	0.0311445	0.0299694	0.0300996	0.0227118	0.0267401	0.038563	0.0294992	0.0384536	0.0274296	0.0285244	0.0393	0.0379353	0.0329351	0.0274853	0.0303672	0.0318434	0.0235275	0.0328248	0.0332717	0.0263825	0.0301005	0.0355401	0.0325091	0.0294174	0.0363905	0.0279875	0.029738	0.0289761	0.0331695	0.0243883	0.0323725	0.0376886	0.0285648	0.0259042	0.0281312
1641	0.134703	0.073878	0.0421067	0.0704634	0.0926836	0.163425	0.0495073	0.0690116	0.124111	0.121486	0.0555214	0.0838095	0.0792508	0.0766523	0.0544833	0.0589888	0.0471261	0.0733637	0.0590273	0.0783965	0.100987	0.0709542	0.156063	0.0800309	0.0654798	0.0992378	0.134328	0.0863202	0.0497139	0.0653019	0.0743791	0.0906056	0.0566543	0.080337	0.0499584	0.0985897	0.0564032	0.0791854	0.0653854	0.078041	0.0656648	0.138647	0.0486963	0.066393	0.0585127	0.0866803	0.104151	0.071265	0.117067
1643	0.0761759	0.0855623	0.071237	0.0754068	0.0616279	0.111224	0.0895467	0.0482919	0.038245	0.0566612	0.0798862	0.0460948	0.0541447	0.0837684	0.0657822	0.0383696	0.064955	0.0505173	0.0646859	0.0549128	0.0585079	0.0754556	0.0545935	0.0756927	0.0614521	0.0691634	0.0589059	0.0517911	0.0506533	0.0522651	0.0628981	0.0551154	0.0557182	0.07988	0.0587135	0.0562072	0.0456047	0.0456561	0.0664245	0.0460779	0.0298105	0.0714148	0.0564391	0.0327166	0.0651121	0.0752955	0.0648722	0.0522793	0.0645108
1647	0.619624	0.0812362	0.136329	0.0763249	0.13612	0.119832	0.042	0.0717082	0.0426002	0.0691587	0.108235	0.109313	0.0953078	0.0667681	0.0412339	0.064466	0.047989	0.0690764	0.0563333	0.0671437	0.600902	0.101568	0.0702419	0.0681205	0.0622243	0.0960013	0.0813441	0.0793996	0.326151	0.0519867	0.0949465	0.117761	0.0502689	0.0732962	0.171085	0.108549	0.398131	0.0499015	0.212962	0.0618083	0.236799	0.143132	0.106554	0.0840582	0.0491931	0.104641	0.0432269	0.0790704	0.0763342
1649	0.0682874	0.0728778	0.0600209	0.0734318	0.119534	0.226037	0.047408	0.0872768	0.0491225	0.0985852	0.0582596	0.099663	0.122466	0.0943329	0.0596681	0.0854914	0.0675136	0.088955	0.0735103	0.102094	0.585415	0.107226	0.0673733	0.108999	0.0762671	0.144357	0.105668	0.0787033	0.676222	0.0760429	0.181799	0.139527	0.0525481	0.103031	0.0869226	0.139284	0.455991	0.0823551	0.0800706	0.186971	0.459089	0.135831	0.0910009	0.083229	0.0711919	0.143309	0.0588525	0.091492	0.126597
1650	0.217222	0.134376	0.296599	0.142605	0.127556	0.363923	0.0917462	0.15793	0.0703222	0.197712	0.0947241	0.142451	0.167846	0.209212	0.0806079	0.162739	0.0501247	0.187774	0.165181	0.195674	0.508371	0.165653	0.140778	0.219385	0.115519	0.198696	0.141334	0.173263	0.420733	0.141244	0.175262	0.193134	0.112431	0.203179	0.19749	0.152817	0.118982	0.198939	0.222857	0.177752	0.438848	0.388925	0.13727	0.194786	0.139461	0.192601	0.079722	0.160272	0.16526
1651	0.418875	0.101871	0.120059	0.100128	0.248942	0.137492	0.171789	0.106067	0.218073	0.111864	0.120583	0.0922669	0.100697	0.098485	0.11142	0.120884	0.125067	0.0862206	0.0809967	0.102252	0.599523	0.112519	0.106364	0.108209	0.141693	0.136867	0.201625	0.109766	0.131622	0.075704	0.207857	0.106492	0.0701275	0.104945	0.0760186	0.109431	0.0737902	0.106622	0.100862	0.128409	0.663409	0.109087	0.430192	0.110736	0.507786	0.159323	0.107545	0.0802603	0.308544
1657	0.0946007	0.143026	0.0980081	0.117398	0.28008	0.166825	0.188745	0.105159	0.109553	0.127145	0.0496464	0.106392	0.12017	0.152969	0.255441	0.135641	0.0800098	0.134706	0.110505	0.128104	0.167473	0.0892812	0.282969	0.136566	0.0701413	0.117711	0.115136	0.131483	0.0573867	0.102765	0.0573776	0.0538631	0.176801	0.139829	0.0623468	0.0840662	0.0765124	0.154108	0.0603303	0.111626	0.221387	0.0856225	0.194133	0.0709959	0.318557	0.15298	0.163548	0.0624925	0.0643515
1663	0.526387	0.0650751	0.122906	0.0744476	0.0604073	0.169778	0.0649642	0.0742404	0.0569101	0.0842263	0.113337	0.0872029	0.0774291	0.0786977	0.0566168	0.0817778	0.0478814	0.0716994	0.0808662	0.0748714	0.179313	0.0872781	0.0631433	0.0692731	0.0723543	0.129053	0.130145	0.0873394	0.216976	0.067727	0.135077	0.140721	0.058527	0.0953208	0.0676116	0.111511	0.0619681	0.0629935	0.137949	0.071962	0.0492267	0.0845551	0.0499976	0.0802701	0.0982659	0.0907073	0.0614985	0.0935217	0.125884
1666	0.148393	0.0279515	0.0158367	0.0195972	0.235198	0.0473126	0.00136743	0.0503572	0	0.0685193	0	0.108703	0.139893	0.0123896	0.00989454	0.0419183	0.00349563	0.0166745	0.0191014	0.0400401	0.52612	0.0467637	0.293231	0.0156421	0.0143674	0.0947927	0.0686545	0.0309598	0.114699	0.0119611	0.179269	0.111927	0.0162221	0.0170609	0.0183832	0.0812304	0.522731	0.0191969	0.00753332	0.029891	0.697241	0.0714812	0.722958	0.0267158	0.015222	0.0682499	0.0334171	0.00659215	0.40322
1671	0.518395	0.0706093	0.0839036	0.0684629	0.117733	0.1344	0.13642	0.0682575	0.0548846	0.0911801	0.0607483	0.0943214	0.0833331	0.0797358	0.0555001	0.0715484	0.0486462	0.0775846	0.0648293	0.0940777	0.66898	0.080374	0.11793	0.0871647	0.156633	0.139491	0.0981513	0.0787898	0.525363	0.0709646	0.177807	0.176476	0.0804339	0.0946916	0.0760894	0.114894	0.18261	0.0668075	0.0667903	0.0873115	0.560579	0.0983591	0.20538	0.0821914	0.133134	0.110641	0.0606311	0.0929429	0.094085
1675	0.588008	0.118148	0.500189	0.139647	0.234542	0.14823	0.126003	0.11708	0.153419	0.130792	0.354303	0.110283	0.158786	0.111141	0.364249	0.154349	0.131643	0.101566	0.124657	0.126844	0.664362	0.138123	0.656898	0.143654	0.265037	0.162247	0.343899	0.123131	0.461335	0.0852857	0.301495	0.132432	0.170885	0.137029	0.0954663	0.156657	0.577014	0.121535	0.310518	0.142833	0.75363	0.207948	0.614205	0.0892701	0.518179	0.183056	0.412448	0.0918525	0.510933
1679	0.0160056	0.0209884	0.023997	0.0329905	0.0175021	0.0328303	0.0310817	0.0204131	0.0184537	0.0314534	0.0143183	0.024994	0.0277711	0.0249101	0.0363866	0.0182233	0.0303803	0.0215211	0.0289641	0.0275062	0.020694	0.032306	0.0684502	0.071996	0.0390311	0.0654456	0.0339482	0.0254629	0.0399411	0.0232147	0.0430897	0.0365926	0.0142099	0.0308672	0.0148999	0.0256994	0.14917	0.0248847	0.0370705	0.0225627	0.0303732	0.0339443	0.0255461	0.0234099	0.0523187	0.0329655	0.015619	0.0389746	0.0356147
1681	0.116168	0.0673275	0.0682693	0.0779181	0.0830708	0.102879	0.047063	0.0816943	0.0405633	0.100463	0.0509144	0.0895796	0.111936	0.0791405	0.0470303	0.0809223	0.0374161	0.0647987	0.0855481	0.0777954	0.482901	0.0897503	0.0704587	0.0845452	0.0780854	0.115674	0.091261	0.090503	0.214133	0.0674391	0.125375	0.123101	0.0558063	0.0940347	0.108792	0.113709	0.397981	0.0771447	0.128326	0.0721026	0.298725	0.102104	0.157072	0.0902208	0.0460853	0.0956089	0.0504946	0.0823194	0.0852906
1684	0.101154	0.047188	0.109685	0.0440577	0.115506	0.165971	0.0827499	0.0397272	0.0989447	0.0425839	0.102386	0.0438736	0.0493628	0.0456353	0.132653	0.0522864	0.0331384	0.0409245	0.0377612	0.054313	0.470935	0.0376563	0.0887246	0.0603397	0.072798	0.0565515	0.100629	0.0451944	0.126192	0.0330796	0.175843	0.0335333	0.0356435	0.0451462	0.107791	0.0355139	0.119669	0.0660404	0.0929689	0.0400489	0.138744	0.0706912	0.127261	0.05022	0.145375	0.0557722	0.0833688	0.0362685	0.100313
1687	0.453789	0.122558	0.276164	0.116382	0.206999	0.211967	0.198787	0.123014	0.220272	0.157877	0.187426	0.161884	0.156385	0.141344	0.129624	0.118572	0.0459854	0.129506	0.11453	0.109135	0.554564	0.126814	0.165497	0.129522	0.186842	0.163541	0.204305	0.186228	0.353857	0.124344	0.228267	0.169448	0.1024	0.115729	0.223274	0.17352	0.242738	0.126954	0.273853	0.140656	0.450252	0.180897	0.263499	0.150984	0.26142	0.182695	0.207564	0.118011	0.177533
1688	0.332172	0.07339	0.038691	0.0634311	0.138276	0.0408073	0.0363499	0.0501742	0.0289366	0.0619951	0.022165	0.0527643	0.0588053	0.0545999	0.0943149	0.0469625	0.0356374	0.044452	0.0591045	0.0576025	0.155246	0.0575026	0.0355913	0.0567174	0.188837	0.0653513	0.0864483	0.0494618	0.321297	0.0442915	0.203773	0.0843898	0.032821	0.0576946	0.285602	0.0800512	0.0455703	0.0527056	0.0617421	0.0432753	0.580063	0.0627909	0.0407884	0.0665818	0.0755264	0.06019	0.0277668	0.048608	0.0642857
1690	0.372195	0.0935015	0.0802978	0.114431	0.128357	0.130122	0.0343476	0.0834674	0.0609827	0.090412	0.051995	0.110717	0.102551	0.0770879	0.0372278	0.099804	0.0313941	0.055041	0.0751515	0.0878178	0.53474	0.096157	0.0959053	0.0874259	0.0630984	0.0988838	0.101151	0.089834	0.564991	0.0573645	0.149716	0.119312	0.0584183	0.11168	0.409674	0.110718	0.422306	0.101486	0.213919	0.112557	0.581515	0.0844231	0.0540233	0.155873	0.0519333	0.105104	0.0465609	0.0985703	0.0898415
1697	0.130726	0.0533525	0.0533263	0.0477212	0.0466439	0.0817779	0.0483326	0.0320861	0.058191	0.0391657	0.0409511	0.0322748	0.0486178	0.050346	0.0467063	0.0370704	0.0507446	0.0439996	0.0450796	0.053762	0.0374871	0.0456582	0.0476647	0.0493762	0.0535523	0.0491426	0.0521429	0.0444701	0.0500362	0.0530984	0.0538494	0.0603246	0.0565469	0.0572508	0.0405228	0.052481	0.0456963	0.0407099	0.0600606	0.0436002	0.0528624	0.0694434	0.050148	0.0348844	0.0496462	0.0554353	0.0459162	0.0350217	0.0377626
1700	0.519668	0.106222	0.263127	0.103705	0.526145	0.112396	0.110643	0.123534	0.351135	0.120052	0.155368	0.134561	0.0940471	0.101296	0.0681883	0.131442	0.0344245	0.095418	0.0956208	0.113894	0.494277	0.164071	0.347067	0.122842	0.219206	0.179419	0.121568	0.135893	0.139716	0.0796717	0.250407	0.141062	0.34455	0.117743	0.0415999	0.14153	0.03936	0.119089	0.0910688	0.0894762	0.7381	0.124151	0.254992	0.105394	0.186204	0.185057	0.065225	0.114723	0.18382
1701	0.271458	0.141531	0.164296	0.132654	0.191532	0.195879	0.455244	0.131031	0.223559	0.136359	0.0601188	0.137124	0.119629	0.149033	0.316878	0.151254	0.149878	0.13896	0.134273	0.131938	0.231111	0.11819	0.144872	0.129108	0.187943	0.129682	0.291257	0.149115	0.128384	0.136314	0.127163	0.141998	0.210838	0.143584	0.162315	0.133685	0.121415	0.148758	0.113887	0.130411	0.508486	0.154465	0.366521	0.127541	0.32346	0.148047	0.497812	0.128652	0.172498
1703	0.172801	0.10275	0.138011	0.112344	0.111111	0.105976	0.106021	0.095044	0.116789	0.109817	0.0529023	0.140273	0.130215	0.148079	0.0425935	0.0699725	0.0411564	0.0985719	0.0904664	0.0944079	0.0798103	0.111466	0.135324	0.110512	0.0902091	0.108235	0.133825	0.100328	0.108493	0.0970143	0.11524	0.118973	0.0861425	0.120758	0.14062	0.129465	0.141164	0.102489	0.148634	0.14771	0.107254	0.295234	0.066125	0.139085	0.0644115	0.0742059	0.145858	0.136313	0.0978893
1711	0.0454996	0.0356259	0.0491011	0.0533688	0.0455905	0.0779009	0.0464365	0.0473265	0.0435734	0.0528883	0.0453	0.0438773	0.0458957	0.0503258	0.0493156	0.045276	0.0467185	0.0462896	0.0434352	0.0507515	0.0506699	0.050621	0.0581587	0.0479388	0.0415858	0.053113	0.0423747	0.0423822	0.0447807	0.0430177	0.0490076	0.0570672	0.0480165	0.0479062	0.0425342	0.0596234	0.0631634	0.0459786	0.0552376	0.0521755	0.0441732	0.0698637	0.050279	0.0454016	0.0556222	0.0587893	0.0446687	0.0469991	0.0536859
1720	0.0726317	0.0821233	0.0891204	0.0648062	0.0588032	0.124321	0.0681704	0.0583625	0.0781317	0.0470845	0.0680308	0.0560494	0.0700967	0.0662683	0.0981791	0.0643693	0.0770526	0.0650345	0.0567548	0.0629524	0.0719366	0.0619159	0.0976826	0.0599531	0.0656449	0.0634795	0.0702731	0.0527338	0.0717637	0.0611881	0.0635354	0.0688847	0.0615477	0.0686136	0.0609442	0.0639594	0.0605994	0.0593497	0.0755532	0.0675941	0.0629412	0.074705	0.0587989	0.0640951	0.138993	0.0644017	0.0634171	0.0587864	0.0546222
[truncated: 51 more columns]

## Sheet: BRCA BIV
BIVALENT_Domain	TCGA-A7-A0D9-T	TCGA-A7-A0D9-NT	TCGA-A7-A13E-T	TCGA-A7-A13E-NT	TCGA-A7-A13F-T	TCGA-A7-A13F-NT	TCGA-A7-A13G-T	TCGA-A7-A13G-NT	TCGA-AC-A23H-T	TCGA-AC-A23H-NT	TCGA-AC-A2FB-T	TCGA-AC-A2FB-NT	TCGA-AC-A2FF-T	TCGA-AC-A2FF-NT	TCGA-AC-A2FG-T	TCGA-AC-A2FG-NT	TCGA-AC-A2FM-T	TCGA-AC-A2FM-NT	TCGA-BH-A0AU-T	TCGA-BH-A0AU-NT	TCGA-BH-A0AZ-T	TCGA-BH-A0AZ-NT	TCGA-BH-A0B3-T	TCGA-BH-A0B3-NT	TCGA-BH-A0B8-T	TCGA-BH-A0B8-NT	TCGA-BH-A0BA-T	TCGA-BH-A0BA-NT	TCGA-BH-A0BC-T	TCGA-BH-A0BC-NT	TCGA-BH-A0BF-T	TCGA-BH-A0BF-NT	TCGA-BH-A0BJ-T	TCGA-BH-A0BJ-NT	TCGA-BH-A0BM-T	TCGA-BH-A0BM-NT	TCGA-BH-A0BS-T	TCGA-BH-A0BS-NT	TCGA-BH-A0BT-T	TCGA-BH-A0BT-NT	TCGA-BH-A0BZ-T	TCGA-BH-A0BZ-NT	TCGA-BH-A0C0-T	TCGA-BH-A0C0-NT	TCGA-BH-A0C3-T	TCGA-BH-A0C3-NT	TCGA-BH-A0DG-T	TCGA-BH-A0DG-NT	TCGA-BH-A0DH-T
179	0.0675195	0.0424127	0.0419976	0.0379566	0.0334572	0.0447593	0.0360415	0.0469159	0.136828	0.134894	0.0594606	0.0587154	0.0623585	0.0529333	0.0417283	0.0440453	0.0580711	0.0634758	0.0567962	0.055741	0.0551949	0.05436	0.0501978	0.0422574	0.0566607	0.0483177	0.0715398	0.0433931	0.0784309	0.0700967	0.0454208	0.0481442	0.0547414	0.0371911	0.0469173	0.0555547	0.0420918	0.0515572	0.0678612	0.0426066	0.0448793	0.0696205	0.0508989	0.0379501	0.0588601	0.0578198	0.0516532	0.0556543	0.0359545
222	0.163399	0.0571625	0.0584163	0.0783321	0.229877	0.133317	0.181783	0.0581893	0.183617	0.0758292	0.233078	0.0987512	0.153203	0.12728	0.0791534	0.0869706	0.207071	0.0903111	0.174448	0.0942768	0.135493	0.0868321	0.128572	0.117343	0.234293	0.0692792	0.213448	0.162905	0.200713	0.069696	0.258831	0.105774	0.0869233	0.0855213	0.0617379	0.100733	0.0974264	0.115212	0.112102	0.0814908	0.239362	0.0776527	0.249104	0.11521	0.173602	0.106769	0.187458	0.0709954	0.282328
229	0.0787104	0.0510744	0.0953016	0.0621358	0.0801006	0.0636382	0.0826468	0.0370997	0.12128	0.109318	0.0838728	0.0641454	0.0603054	0.0782019	0.0778879	0.0883577	0.0727718	0.0616076	0.0774837	0.0866976	0.0872244	0.0815791	0.0833	0.0704915	0.0788161	0.0380505	0.0727191	0.0663889	0.0749949	0.0717969	0.0886378	0.0792779	0.0743319	0.0596939	0.0731614	0.0717349	0.081464	0.0817454	0.122385	0.0792578	0.0937895	0.0727847	0.0646437	0.0668057	0.0744416	0.110984	0.0736024	0.0904201	0.0865658
230	0.00684733	0.0134013	0.00999477	0.00665447	0.274824	0.0144671	0.0313642	0.00934111	0.00727345	0.011883	0.0618333	0.019558	0.0301188	0.04292	0.020409	0.025711	0.00961187	0.0173574	0.0137091	0.0219091	0.027471	0.0163884	0.0202866	0.009619	0.0171365	0.0145903	0.0134635	0.0180126	0.0129318	0.0109149	0.0423119	0.021677	0.0168025	0.0107943	0.00780987	0.0166603	0.00895464	0.0289919	0.0247096	0.0156127	0.0284381	0.0205798	0.0280075	0.0191283	0.0123937	0.0322345	0.0170828	0.0243156	0.019743
232	0.0333918	0.0364707	0.0403089	0.0375898	0.0431325	0.0403699	0.0812751	0.0437705	0.0868762	0.0763421	0.0576532	0.0486312	0.043748	0.0616847	0.0511855	0.0570259	0.0475192	0.0478614	0.0348698	0.0530683	0.0493781	0.0422107	0.0327096	0.0300496	0.0474239	0.0450638	0.033415	0.0287749	0.0385416	0.0342847	0.0508874	0.0546766	0.0464763	0.0335981	0.0287142	0.0450346	0.0482323	0.0619308	0.0585912	0.0417634	0.0494278	0.0531138	0.0402979	0.0361342	0.039229	0.0696515	0.043225	0.0504891	0.0391342
264	0.0279596	0.0399639	0.0482804	0.0427778	0.0495951	0.0348605	0.0320438	0.025114	0.078707	0.0871576	0.0398815	0.034584	0.0282343	0.0364698	0.0385631	0.0416239	0.0513061	0.0331264	0.0306792	0.0440194	0.0436648	0.0384197	0.0349691	0.0434309	0.0490032	0.0490456	0.0424392	0.0415303	0.0317662	0.0460166	0.0384069	0.0463732	0.05029	0.0352386	0.0484789	0.0442972	0.0331905	0.0457954	0.0421235	0.0370551	0.0322615	0.0323813	0.0286006	0.0257899	0.0483297	0.0384254	0.048359	0.0440614	0.0530549
292	0.0614998	0.0311757	0.0392688	0.0298224	0.0448473	0.031508	0.0278805	0.0422853	0.121518	0.150698	0.0447981	0.0457047	0.0490804	0.0620704	0.0728548	0.0453732	0.0509814	0.0562163	0.0598335	0.0754453	0.0387384	0.0451347	0.0501929	0.033049	0.059582	0.0401544	0.0575528	0.0360316	0.0642243	0.0359759	0.0364577	0.0411412	0.0552931	0.0349483	0.0508257	0.0487526	0.0489044	0.0378802	0.0472942	0.0426567	0.0594861	0.0443909	0.0314429	0.0316709	0.069158	0.0418394	0.0427028	0.0485592	0.0392235
315	0.146712	0.0572682	0.0326439	0.0804569	0.284373	0.0781137	0.0630968	0.0586879	0.687615	0.105677	0.100873	0.0844056	0.117786	0.0790307	0.0659795	0.0722825	0.360346	0.0661389	0.0947666	0.0474407	0.0668892	0.0628419	0.0596384	0.0711637	0.194889	0.0656864	0.165116	0.0661738	0.05652	0.0580101	0.0904318	0.0812692	0.134627	0.0493783	0.185085	0.0637004	0.0555835	0.0613906	0.0668109	0.0759331	0.121809	0.0713364	0.120804	0.0570811	0.153422	0.0720415	0.114722	0.0666068	0.404018
319	0.231748	0.0733188	0.1475	0.102118	0.5372	0.0888393	0.0924179	0.0813032	0.701667	0.202332	0.231008	0.124367	0.168401	0.122815	0.342012	0.127249	0.616908	0.101795	0.173092	0.109545	0.218	0.0964615	0.115135	0.106922	0.659296	0.107373	0.228189	0.102774	0.172523	0.0956526	0.47544	0.108298	0.130142	0.0930305	0.268829	0.124859	0.237633	0.10135	0.109195	0.0974107	0.513315	0.104003	0.154208	0.111977	0.0968311	0.0990915	0.147222	0.119798	0.570237
323	0.259096	0.0337014	0.481637	0.049094	0.543426	0.0601757	0.0795599	0.0370488	0.640245	0.12554	0.235446	0.0769117	0.0692706	0.085102	0.0544052	0.0903704	0.336063	0.0640895	0.131821	0.0738033	0.0600277	0.062111	0.0734794	0.0581814	0.44769	0.0478	0.0598009	0.0560822	0.082213	0.0487863	0.140317	0.0717685	0.0648001	0.0422101	0.114723	0.0575334	0.0937147	0.0628147	0.17784	0.0755285	0.0805304	0.0581759	0.224452	0.0638438	0.105201	0.0523025	0.154573	0.0663124	0.191544
325	0.0545364	0.0593286	0.066148	0.0555227	0.0608021	0.0653171	0.0594987	0.0792634	0.124888	0.131323	0.155723	0.0964771	0.118407	0.108797	0.0707154	0.101425	0.0672442	0.0676828	0.0750547	0.0671483	0.0812846	0.0623468	0.119715	0.0685538	0.0760366	0.107452	0.101208	0.0845656	0.0775959	0.0608691	0.109349	0.0779622	0.0751573	0.0966865	0.0538311	0.0728994	0.0678684	0.0973561	0.0757793	0.0679346	0.0997389	0.0610122	0.170952	0.0744847	0.0795647	0.078376	0.0798628	0.0809286	0.127175
326	0.21041	0.111208	0.0614357	0.104848	0.473375	0.149159	0.0663437	0.07549	0.729457	0.275292	0.243762	0.164327	0.138507	0.181642	0.273205	0.1943	0.53614	0.176142	0.204182	0.145946	0.445448	0.172199	0.105497	0.150669	0.290012	0.0944349	0.328562	0.20159	0.222802	0.183197	0.172976	0.169615	0.175255	0.13914	0.22321	0.187058	0.116899	0.186787	0.0697476	0.184704	0.580096	0.149673	0.320492	0.21719	0.279501	0.182134	0.40195	0.158118	0.576808
328	0.0979776	0.0893835	0.0960502	0.103201	0.229312	0.0930102	0.113314	0.0940829	0.132617	0.175967	0.104172	0.111784	0.118298	0.0995799	0.114668	0.112489	0.270851	0.119354	0.169747	0.107398	0.162741	0.0991251	0.0752976	0.106464	0.165777	0.103804	0.236796	0.124027	0.117661	0.123137	0.0767568	0.0987053	0.118218	0.102068	0.158762	0.122097	0.192534	0.118196	0.235654	0.0988442	0.0943379	0.102735	0.0674289	0.104349	0.122616	0.102071	0.14594	0.120374	0.209271
330	0.0673026	0.0664415	0.163071	0.0726325	0.149517	0.0804307	0.0843214	0.0672811	0.276776	0.122301	0.104501	0.092838	0.106337	0.0884326	0.0789486	0.0872401	0.0886401	0.0768001	0.117812	0.0756741	0.080904	0.0707111	0.12813	0.0706204	0.0536466	0.0757207	0.112703	0.0717233	0.0699493	0.0818658	0.0958775	0.0740229	0.0922972	0.0706619	0.0705293	0.0766782	0.0683984	0.0843472	0.134525	0.0751586	0.117195	0.0769798	0.129828	0.0755171	0.115295	0.0882564	0.0815424	0.0871126	0.068842
331	0.0947482	0.0746849	0.0794699	0.0833796	0.12192	0.0690423	0.0603971	0.0559056	0.152155	0.164271	0.0652766	0.074041	0.0769432	0.0704665	0.0723875	0.0743768	0.059825	0.0646452	0.078154	0.0667824	0.0836676	0.0701531	0.103899	0.0886933	0.0892174	0.113074	0.0908845	0.0944368	0.0985629	0.106796	0.0752265	0.074295	0.0837448	0.0965502	0.0692219	0.106946	0.0622661	0.0755476	0.0710063	0.0560156	0.0751642	0.0604224	0.0818445	0.0751074	0.0677217	0.078331	0.078503	0.0748393	0.100174
338	0.0843748	0.0533506	0.187146	0.0636853	0.274257	0.0839828	0.0636442	0.0458093	0.0955151	0.117694	0.0890558	0.0807741	0.0818813	0.105812	0.0627454	0.0933485	0.207339	0.082213	0.0854258	0.105539	0.101791	0.0701265	0.0742924	0.0751282	0.13299	0.065343	0.0804445	0.106354	0.0707483	0.0779355	0.0987168	0.090228	0.0906378	0.105593	0.0844854	0.109752	0.0516284	0.108481	0.103418	0.0899389	0.12714	0.0695456	0.0604186	0.10301	0.0833259	0.102018	0.0803431	0.10676	0.176776
345	0.0546618	0.0647198	0.0794095	0.0533329	0.0520998	0.0718856	0.0504467	0.0480325	0.147425	0.149542	0.0623062	0.0724719	0.0764051	0.0783162	0.0555274	0.0710772	0.0509788	0.052809	0.0611122	0.0969136	0.0720593	0.0524667	0.0589188	0.0715947	0.117779	0.10625	0.0625082	0.0785713	0.0634471	0.0788485	0.0581778	0.0632856	0.0737933	0.0665961	0.0568655	0.0663465	0.0501412	0.0796954	0.0502217	0.0534137	0.0579776	0.06263	0.0628042	0.0536211	0.0565275	0.0552278	0.058212	0.0769062	0.0585095
346	0.0391113	0.0439944	0.0502693	0.052818	0.0915947	0.0645401	0.0463723	0.0448798	0.0709651	0.109768	0.0449817	0.0696205	0.046322	0.0802899	0.0554798	0.0660906	0.140786	0.0695394	0.053967	0.0686633	0.0531282	0.0605721	0.0773988	0.0537907	0.0703112	0.0550444	0.0497672	0.0619829	0.0527406	0.0677786	0.0470433	0.0639279	0.0667303	0.0503067	0.0508764	0.0507922	0.0472291	0.0672647	0.0527427	0.0499293	0.04295	0.0623619	0.0486059	0.0687673	0.131631	0.0679967	0.0592426	0.0673245	0.0510487
351	0.0502786	0.0476243	0.0475479	0.0439024	0.0384891	0.0564497	0.0483929	0.0418245	0.13226	0.148331	0.0937977	0.0726261	0.0975076	0.0760238	0.0606698	0.0642181	0.0523552	0.0637379	0.0611783	0.055653	0.0402695	0.0472148	0.0665209	0.0477637	0.049097	0.0367772	0.0554837	0.0555325	0.0740937	0.0518452	0.0742924	0.0498425	0.0636745	0.0572401	0.0528134	0.0726363	0.0513613	0.0590645	0.0524816	0.037989	0.0675026	0.0503755	0.0865692	0.0471298	0.0865474	0.0545953	0.0699525	0.0601226	0.0514202
356	0.12353	0.138574	0.0658178	0.138842	0.169948	0.126671	0.112812	0.137405	0.220848	0.175156	0.152388	0.142633	0.146348	0.142505	0.138657	0.142405	0.202085	0.112965	0.177887	0.122736	0.10927	0.109067	0.138616	0.125771	0.230233	0.1485	0.095853	0.129126	0.105239	0.122163	0.128864	0.129503	0.117563	0.112212	0.0957402	0.11613	0.129084	0.137405	0.0905543	0.112	0.192974	0.134999	0.153452	0.124693	0.127611	0.124571	0.119731	0.122603	0.326118
357	0.0297326	0.0316841	0.18467	0.0349271	0.148977	0.0385725	0.0356309	0.0277445	0.58358	0.0530376	0.0960177	0.0612606	0.0394945	0.0478629	0.0241426	0.0594648	0.136218	0.0366369	0.0665712	0.0495892	0.0364855	0.038883	0.0700485	0.046565	0.0357325	0.0578789	0.0417506	0.070409	0.025867	0.0357791	0.044684	0.0447192	0.0308335	0.0325016	0.0492151	0.0451191	0.0170357	0.0464107	0.047504	0.0415701	0.228246	0.0583114	0.172316	0.0346148	0.0516434	0.0642575	0.059876	0.0470239	0.225177
359	0.213266	0.0495369	0.244498	0.0578443	0.232702	0.0688141	0.0989234	0.0414713	0.299423	0.0874967	0.130848	0.0707475	0.0877654	0.0910233	0.180004	0.0899863	0.308204	0.0619819	0.126899	0.0822403	0.146643	0.0666102	0.12229	0.0547745	0.22869	0.0497414	0.103053	0.0623514	0.1851	0.0605429	0.164772	0.0742639	0.130015	0.0630586	0.107247	0.0582314	0.0805252	0.0787428	0.151649	0.0577694	0.17733	0.0630523	0.277546	0.0597422	0.0533903	0.0999604	0.142511	0.0773085	0.295243
360	0.337531	0.0751403	0.799701	0.101411	0.48173	0.0902935	0.27583	0.0595059	0.548195	0.127061	0.246331	0.102462	0.196528	0.132154	0.196555	0.143352	0.686548	0.117233	0.140678	0.116782	0.191415	0.0962384	0.219395	0.115635	0.365527	0.0625388	0.203525	0.1398	0.265886	0.0871069	0.348493	0.119845	0.316902	0.0804274	0.242722	0.0868311	0.267377	0.143745	0.356451	0.104986	0.156174	0.149842	0.496801	0.122289	0.0927573	0.120809	0.389185	0.113325	0.507704
364	0.0447922	0.0875882	0.197035	0.0659451	0.0515366	0.0825447	0.0514316	0.0627709	0.100022	0.0840227	0.0669821	0.0559828	0.092509	0.106815	0.0622438	0.0692394	0.098039	0.0776948	0.07263	0.0777081	0.0617156	0.0764021	0.0677692	0.0648787	0.0428453	0.0666832	0.0345794	0.0693538	0.0632158	0.0669086	0.0828004	0.0656956	0.076066	0.0573121	0.0553477	0.074995	0.0463342	0.0613641	0.0662142	0.0544436	0.12821	0.0500611	0.0762598	0.0728057	0.0680039	0.0691694	0.076002	0.092171	0.0929088
372	0.0837958	0.0420385	0.0499174	0.036239	0.0300225	0.011171	0.0679267	0.0311353	0.154825	0.160893	0.0443933	0.0637264	0.0295338	0.0428993	0.0572012	0.0556111	0.0391826	0.0503239	0.0360128	0.037831	0.0400551	0.048943	0.0493607	0.0432898	0.0654435	0.016777	0.0463691	0.0182144	0.0582989	0.0630814	0.0410225	0.0594631	0.0653925	0.0310522	0.0388578	0.0342571	0.0429412	0.0532917	0.0440761	0.0253793	0.0475101	0.0279032	0.0294824	0.0429447	0.0232032	0.0259842	0.0606378	0.0491346	0.052609
374	0.0286969	0.0153913	0.0172471	0.0203818	0.017339	0.019412	0.0131118	0.0141122	0.0672936	0.0515897	0.0161745	0.0122274	0.0105592	0.0217176	0.0167301	0.0160181	0.0110642	0.0173031	0.0203315	0.0167058	0.0158993	0.0168364	0.0102375	0.0172757	0.0193702	0.0279129	0.0104566	0.0199352	0.0205559	0.0219422	0.0158162	0.0158537	0.0168716	0.0111279	0.0181659	0.0250759	0.0163488	0.0221654	0.0101442	0.0184667	0.0176155	0.0142138	0.0189266	0.0161559	0.0184959	0.0130469	0.019573	0.0243071	0.0136892
378	0.15715	0.0669679	0.171768	0.0986819	0.23396	0.103289	0.140722	0.0611036	0.250821	0.237344	0.106668	0.110628	0.111246	0.116528	0.112831	0.135865	0.149894	0.119571	0.0853545	0.116893	0.0842001	0.106423	0.0735386	0.122449	0.242909	0.0812313	0.194023	0.121186	0.150237	0.12599	0.177611	0.105452	0.140776	0.10044	0.0874866	0.135683	0.23047	0.123182	0.101205	0.100913	0.106014	0.0985839	0.115094	0.130655	0.149467	0.113186	0.116997	0.112871	0.519452
383	0.0189484	0.0333376	0.025228	0.0333669	0.0241535	0.0340397	0.0480956	0.0241205	0.0864444	0.0866702	0.085892	0.040592	0.0504502	0.0566118	0.0316346	0.0459721	0.0249108	0.0344661	0.0403129	0.0323892	0.0335037	0.023985	0.0364662	0.0393373	0.0217425	0.0408686	0.033934	0.0347107	0.0401219	0.0290612	0.0658537	0.0418422	0.0556113	0.0277396	0.0333397	0.0332109	0.0254519	0.0402552	0.0390586	0.0265662	0.0514256	0.03995	0.0485195	0.0317748	0.0382594	0.0428647	0.0396298	0.0373635	0.0524766
384	0.02366	0.0244395	0.025491	0.0261241	0.30115	0.0175931	0.0253698	0.0104103	0.0735189	0.0478583	0.0282046	0.0180016	0.0157072	0.0324446	0.0417831	0.0257159	0.0374462	0.0204851	0.0249383	0.0238771	0.0601075	0.0253593	0.0336601	0.0249631	0.151512	0.0304849	0.134865	0.0517268	0.0250429	0.0230603	0.274796	0.0377462	0.0458408	0.0405072	0.0507488	0.0338437	0.0201674	0.0340475	0.114321	0.0271243	0.146183	0.0253634	0.0919865	0.0261949	0.0300261	0.03907	0.0221248	0.0463309	0.244665
386	0.0820563	0.0684417	0.122172	0.078813	0.563152	0.0977359	0.197473	0.0738785	0.407162	0.189062	0.158487	0.102676	0.174637	0.0970565	0.0982595	0.130321	0.635424	0.13923	0.14913	0.157535	0.114174	0.0987127	0.10462	0.117657	0.549829	0.0760448	0.296884	0.138133	0.173698	0.105623	0.212126	0.115409	0.112882	0.0786054	0.140572	0.120299	0.0797271	0.106405	0.123259	0.0948301	0.310137	0.141077	0.306692	0.0940698	0.138271	0.0994383	0.286024	0.106716	0.349788
390	0.0135841	0.0204161	0.0217005	0.0191804	0.125155	0.0226663	0.0353003	0.0196065	0.154688	0.0242871	0.0288213	0.0207032	0.0173367	0.0289176	0.0255659	0.0296563	0.166807	0.020161	0.0205972	0.0218384	0.0270824	0.0206443	0.0190811	0.0157908	0.0667142	0.0224698	0.122065	0.0163897	0.0180611	0.0207188	0.0281738	0.0267673	0.0373161	0.0161472	0.0812548	0.0194486	0.0197681	0.0265172	0.173833	0.0200932	0.0246212	0.0275942	0.0189485	0.0150597	0.0213461	0.0339897	0.0223924	0.0259686	0.0170347
478	0.0323536	0.0305379	0.0351668	0.0376043	0.110775	0.0480441	0.0287723	0.0432356	0.0830797	0.109181	0.115098	0.0645024	0.0703834	0.0587151	0.0405455	0.0576906	0.0424328	0.0573158	0.048678	0.040166	0.0500564	0.0447092	0.0384799	0.044303	0.0379734	0.0494007	0.0362137	0.049191	0.0500082	0.03397	0.100736	0.0528123	0.0390008	0.0453907	0.0253888	0.0442242	0.030081	0.0534094	0.0475269	0.0346849	0.0681918	0.0529803	0.0455406	0.031608	0.048334	0.0458738	0.0647417	0.053301	0.11778
479	0.0698802	0.0518622	0.209852	0.0639974	0.308516	0.0660284	0.0634421	0.0389188	0.373034	0.111527	0.194134	0.0774292	0.151384	0.0825947	0.179613	0.0830994	0.561811	0.0759211	0.168644	0.0709461	0.107802	0.0604481	0.0813921	0.0657072	0.200809	0.0577149	0.201354	0.069402	0.19808	0.052283	0.189252	0.0674415	0.163151	0.0539848	0.144411	0.0604761	0.157012	0.0793721	0.25414	0.0630191	0.260987	0.0730713	0.346752	0.0597148	0.0782457	0.0762178	0.110219	0.079571	0.314618
484	0.322191	0.0693155	0.117428	0.105768	0.229871	0.084959	0.158689	0.0652449	0.487374	0.227965	0.159353	0.103089	0.123614	0.112555	0.171906	0.0969293	0.305991	0.147423	0.265825	0.125485	0.243666	0.106083	0.102362	0.111702	0.189324	0.0859669	0.270016	0.122726	0.264543	0.112758	0.226817	0.132906	0.155892	0.103569	0.148395	0.121312	0.200409	0.129326	0.246148	0.141551	0.265151	0.111456	0.211376	0.126776	0.135619	0.118364	0.175556	0.110083	0.292387
486	0.0184788	0.0311953	0.028776	0.0302784	0.0318773	0.0394625	0.0323529	0.019114	0.03999	0.0401603	0.0752397	0.0347502	0.0501901	0.0516205	0.0371533	0.0362941	0.0286119	0.0300938	0.0410639	0.0379968	0.0445524	0.0327367	0.0783167	0.0406647	0.0343313	0.0337884	0.0361572	0.0637741	0.029941	0.0289283	0.0598011	0.0596332	0.0384902	0.0368422	0.038807	0.0312799	0.0258375	0.0418152	0.048626	0.0240745	0.0990244	0.0301784	0.0631793	0.0428086	0.0372711	0.05405	0.0553856	0.0536656	0.0407977
488	0.0560198	0.0657843	0.0552182	0.0788073	0.322038	0.0921063	0.0770981	0.0715073	0.499846	0.16936	0.158793	0.140345	0.106342	0.135576	0.0978602	0.10893	0.217915	0.0937096	0.0766165	0.138038	0.089985	0.116934	0.107247	0.0980764	0.0835166	0.0692605	0.0811069	0.125418	0.0870272	0.109037	0.110947	0.112888	0.0828916	0.0858684	0.0822541	0.11884	0.0653795	0.117915	0.0840561	0.105136	0.131151	0.0908575	0.236563	0.133325	0.0672573	0.108136	0.0921454	0.0985203	0.162301
490	0.168528	0.0621246	0.644199	0.113352	0.562724	0.109538	0.429159	0.0617663	0.486246	0.180379	0.377353	0.139463	0.234335	0.150432	0.416421	0.147674	0.631483	0.115523	0.468143	0.133885	0.35909	0.119351	0.141307	0.120049	0.597312	0.0722776	0.262028	0.135498	0.3018	0.0980572	0.347047	0.128467	0.245277	0.0860129	0.284813	0.125341	0.204904	0.140225	0.477103	0.171264	0.445437	0.145031	0.45361	0.152536	0.114942	0.131316	0.459921	0.127242	0.50133
491	0.0356852	0.0308029	0.049018	0.0428959	0.0427629	0.0483864	0.0529727	0.0304694	0.22501	0.121574	0.0560498	0.0539196	0.0416442	0.0627699	0.0487277	0.0396255	0.12382	0.0568814	0.0461584	0.0560836	0.042554	0.0490535	0.0505705	0.0580412	0.0633477	0.0376363	0.0490625	0.0487757	0.0366681	0.0371264	0.0464541	0.0563709	0.0526297	0.0363687	0.0535612	0.0738803	0.036048	0.0515252	0.0437664	0.0432636	0.0436457	0.0513682	0.0307642	0.0598265	0.0418248	0.045184	0.0391738	0.0579893	0.0525871
492	0.168145	0.0663249	0.0626311	0.0817464	0.489176	0.0913308	0.0779799	0.0841875	0.119931	0.171094	0.101304	0.119744	0.110329	0.127569	0.171265	0.12931	0.34118	0.132618	0.0898448	0.139998	0.0995902	0.125523	0.0876872	0.111332	0.441334	0.0889835	0.0856008	0.131681	0.146629	0.119098	0.0875106	0.145462	0.0932703	0.11798	0.0772421	0.1318	0.0688237	0.160236	0.107521	0.12488	0.0744936	0.0887207	0.0771691	0.151394	0.126505	0.131857	0.159586	0.104469	0.233819
495	0.050885	0.0771411	0.0554756	0.0758649	0.0586401	0.0819637	0.0595689	0.0547185	0.123699	0.149452	0.10265	0.089601	0.0923453	0.105515	0.0740728	0.0896551	0.0657992	0.0714802	0.0747288	0.0785997	0.0741639	0.0693819	0.0885704	0.0665269	0.0579462	0.0764248	0.0750611	0.0837649	0.0807933	0.0630929	0.0791828	0.0965361	0.0829977	0.0546347	0.0623657	0.066626	0.0559061	0.0790714	0.112667	0.0627012	0.0634623	0.0831013	0.0719145	0.0682445	0.0761893	0.0759858	0.0758394	0.0796355	0.0728311
498	0.0148431	0.0216517	0.0322123	0.0214258	0.0257702	0.0213822	0.0394308	0.0119551	0.0548017	0.0550306	0.0320405	0.0274333	0.0146817	0.0300393	0.02772	0.0289938	0.0302079	0.0211996	0.0251249	0.0290115	0.0304998	0.0227432	0.0216156	0.019105	0.022396	0.0215727	0.0168707	0.0235801	0.0220806	0.0293558	0.029221	0.0329706	0.023948	0.0134121	0.0242536	0.029568	0.0202978	0.0337266	0.0489822	0.0236738	0.036292	0.0302893	0.0222573	0.0215086	0.0242469	0.0466366	0.0287718	0.0321805	0.0367484
501	0.145506	0.0876015	0.143322	0.114476	0.379668	0.151999	0.191918	0.088333	0.719389	0.322461	0.162568	0.186418	0.167097	0.172957	0.169216	0.146913	0.608133	0.155966	0.146495	0.163833	0.147443	0.161211	0.188203	0.169899	0.373641	0.098734	0.164364	0.181641	0.137714	0.17893	0.147468	0.166963	0.20541	0.176069	0.126125	0.185725	0.110204	0.172374	0.124039	0.161315	0.481896	0.127925	0.26359	0.168539	0.188	0.168805	0.19886	0.184132	0.391424
505	0.120827	0.0465622	0.0365883	0.0485205	0.247418	0.0497795	0.0652475	0.0529846	0.566313	0.11543	0.143408	0.069746	0.0666849	0.0591362	0.173216	0.0649011	0.335145	0.0537545	0.109662	0.0560071	0.179665	0.0563674	0.0452837	0.0447065	0.396407	0.0440894	0.202679	0.0485577	0.139782	0.041639	0.10123	0.0483564	0.0720213	0.0493565	0.144159	0.0480904	0.059121	0.0557134	0.100937	0.0599937	0.22277	0.0632881	0.172771	0.0507658	0.0732164	0.0485102	0.253867	0.0666974	0.428623
507	0.114735	0.0627894	0.0776948	0.0626855	0.274511	0.0746731	0.153535	0.0569365	0.116483	0.153761	0.143513	0.089344	0.0910765	0.10393	0.14294	0.0913094	0.173952	0.0939616	0.0710583	0.0892262	0.11647	0.0872183	0.0778818	0.0927816	0.499731	0.0594851	0.116593	0.0870147	0.160599	0.079584	0.123006	0.085881	0.108782	0.062136	0.0647757	0.100198	0.128416	0.0927863	0.10333	0.0735313	0.17814	0.084884	0.0996617	0.092088	0.0737275	0.0933722	0.0671415	0.0868075	0.534043
509	0.0456491	0.0483493	0.0503368	0.0504679	0.0390709	0.0495528	0.0492016	0.041663	0.114787	0.105722	0.0639122	0.0581201	0.0404136	0.0608373	0.0561493	0.0651362	0.0536617	0.0539895	0.0477901	0.0515368	0.0564097	0.0417209	0.0547564	0.0585575	0.0458212	0.0502391	0.0486346	0.0508183	0.0492234	0.0472871	0.0554275	0.0508365	0.0551908	0.0470849	0.0449834	0.0577176	0.0460738	0.0560251	0.0564155	0.0405899	0.0480244	0.0590097	0.0576439	0.0546369	0.0405355	0.0556256	0.0505237	0.0484285	0.0614925
511	0.0345621	0.0442584	0.0469393	0.0336348	0.0416563	0.0504857	0.0284045	0.0416921	0.0892025	0.0941744	0.0499772	0.0559545	0.0386228	0.0490213	0.0523628	0.0563169	0.044096	0.0386951	0.0443719	0.0465152	0.0536259	0.0428763	0.0358492	0.0298099	0.046465	0.0488855	0.0425008	0.0316882	0.0344258	0.0415724	0.047601	0.0490196	0.0431464	0.0319025	0.0378421	0.039607	0.046487	0.048859	0.0501069	0.048111	0.0294297	0.0383848	0.0475192	0.0341643	0.0414027	0.0370625	0.0558704	0.0448198	0.0343446
512	0.0845664	0.0172729	0.0990276	0.0266077	0.651137	0.022688	0.0697255	0.0153381	0.544621	0.0176902	0.0261788	0.0287982	0.033817	0.0439436	0.0664753	0.0566611	0.20742	0.0338697	0.024375	0.0338504	0.0318071	0.0333178	0.0515829	0.0526187	0.246988	0.0202596	0.166777	0.0189209	0.0622982	0.0268341	0.0241675	0.0421326	0.0243066	0.0295251	0.0240092	0.0292801	0.177505	0.0238785	0.0188708	0.0291779	0.355681	0.0406785	0.092569	0.0302797	0.0316872	0.0348532	0.102867	0.0334026	0.640459
513	0.273442	0.0662025	0.173688	0.0717578	0.608215	0.116745	0.123075	0.0689287	0.683261	0.141559	0.14369	0.132615	0.0978127	0.115984	0.161588	0.154507	0.0637873	0.135204	0.138359	0.133764	0.230395	0.117796	0.122981	0.102091	0.156947	0.0899902	0.174584	0.10096	0.28871	0.124487	0.118219	0.136865	0.0926601	0.10705	0.114656	0.171502	0.138398	0.124375	0.101709	0.102788	0.537722	0.103327	0.117852	0.137047	0.256943	0.150959	0.0963655	0.120995	0.467585
514	0.211785	0.0710519	0.0691275	0.0784482	0.332407	0.0972072	0.0817124	0.0555235	0.474796	0.134442	0.185593	0.103338	0.123517	0.10244	0.0877331	0.102968	0.445543	0.103257	0.121248	0.101615	0.103114	0.097106	0.0885833	0.0953021	0.32877	0.0767894	0.193279	0.103497	0.151244	0.100378	0.11528	0.0909784	0.110782	0.0984244	0.0775117	0.0983301	0.104442	0.108549	0.0918374	0.100493	0.142043	0.0818124	0.150234	0.12026	0.0950872	0.108272	0.131211	0.110168	0.431216
515	0.244494	0.0501569	0.0418456	0.0744831	0.314237	0.0730908	0.0588096	0.0555607	0.662107	0.103559	0.154171	0.0857171	0.0874643	0.0804889	0.105714	0.0884275	0.414568	0.0717661	0.122178	0.0666658	0.117342	0.058245	0.0900361	0.0467863	0.160465	0.0709305	0.186064	0.0536796	0.151775	0.0608474	0.0865085	0.0737014	0.135225	0.0462332	0.12597	0.0709878	0.0768948	0.0755551	0.0913063	0.0636844	0.572464	0.0803325	0.0755099	0.0444742	0.131448	0.0851537	0.174188	0.0880858	0.439351
516	0.0567201	0.0511626	0.049537	0.0521209	0.0490088	0.0506652	0.0352021	0.0467077	0.0911279	0.130242	0.0690888	0.083901	0.0492217	0.0704734	0.0499475	0.0579622	0.0453941	0.0659442	0.0567821	0.070435	0.0644356	0.0715091	0.051824	0.0525537	0.0426937	0.0508083	0.06658	0.0675991	0.0681284	0.0596096	0.0601833	0.0727651	0.0577703	0.0503401	0.0420695	0.076268	0.0562052	0.072196	0.0629061	0.0577742	0.0421291	0.0485626	0.0761628	0.0565372	0.0513724	0.0741332	0.0662019	0.0856238	0.0563901
518	0.231183	0.081471	0.231867	0.077932	0.349709	0.0844754	0.0898897	0.0811408	0.654588	0.200146	0.183413	0.121954	0.203661	0.123479	0.123155	0.118925	0.401016	0.10089	0.144946	0.0883238	0.176027	0.0909615	0.11418	0.0988694	0.416916	0.078248	0.166675	0.108351	0.112139	0.0874816	0.224266	0.0778893	0.159246	0.0727134	0.120023	0.0980191	0.150558	0.106993	0.169283	0.0817446	0.347509	0.116884	0.292123	0.0977125	0.16096	0.0995298	0.201634	0.117559	0.37635
521	0.036366	0.0411504	0.0659033	0.047071	0.174878	0.0498444	0.0609948	0.0441585	0.389585	0.120322	0.105222	0.0596646	0.0671781	0.07333	0.0584442	0.0628155	0.231937	0.050527	0.0527547	0.048513	0.0588928	0.0435348	0.0446577	0.0505354	0.0385512	0.0397434	0.0598307	0.0611004	0.0469308	0.0335381	0.0861661	0.0496235	0.0472274	0.0366507	0.043531	0.0407654	0.0386257	0.0573222	0.0453321	0.0465686	0.238465	0.0503403	0.0754703	0.0552391	0.050392	0.0600242	0.0681793	0.0544267	0.13826
522	0.117976	0.0289943	0.0294754	0.0701159	0.200313	0.0705886	0.0890814	0.0326579	0.051998	0.124867	0.0701541	0.0914419	0.0772635	0.0991064	0.0891206	0.0860306	0.157684	0.108841	0.116692	0.109947	0.0861877	0.104446	0.0416232	0.0872542	0.0334291	0.0493863	0.0455744	0.0902843	0.0494506	0.0918546	0.0483889	0.109037	0.113016	0.100895	0.0602286	0.10868	0.0417164	0.108016	0.052771	0.0995256	0.116552	0.0748101	0.0316157	0.101205	0.128764	0.105871	0.0728363	0.0910048	0.161556
523	0.105837	0.0719936	0.144035	0.0748761	0.0894423	0.071844	0.0694567	0.0778533	0.192663	0.154521	0.106421	0.0845519	0.0764739	0.0774081	0.0993417	0.0839922	0.157199	0.0666608	0.101939	0.0748437	0.0804101	0.0648293	0.0953118	0.0743008	0.116052	0.0885593	0.0904743	0.0716219	0.101783	0.0731262	0.087863	0.0699726	0.0872438	0.0643083	0.0819187	0.0707749	0.0690656	0.0828156	0.132774	0.0655488	0.107039	0.0753827	0.101269	0.0680037	0.0925409	0.0748999	0.0931528	0.0737415	0.101368
525	0.0690285	0.0503251	0.224104	0.0442304	0.439779	0.0472776	0.116622	0.0256691	0.632105	0.0885233	0.140394	0.0533964	0.108648	0.0728751	0.225602	0.0629584	0.669734	0.0379964	0.166024	0.0643054	0.10878	0.0492595	0.0741318	0.0562246	0.0371815	0.0403123	0.229269	0.0854281	0.0460371	0.040702	0.106132	0.0474299	0.0796003	0.0519125	0.368769	0.0421677	0.0625511	0.0524247	0.0574288	0.0479982	0.398165	0.0608752	0.114029	0.0553148	0.0669925	0.0610275	0.355063	0.052041	0.228649
526	0.0496053	0.0745946	0.400292	0.0631036	0.276894	0.0863185	0.0751955	0.0718595	0.547672	0.109563	0.200719	0.0790025	0.0962478	0.091952	0.0747954	0.0823215	0.456839	0.0689561	0.125879	0.0698073	0.0706984	0.0613064	0.0846155	0.066564	0.0528763	0.05962	0.058488	0.0642054	0.113414	0.0693967	0.078541	0.0700862	0.0667096	0.0611102	0.0478126	0.0630032	0.0464686	0.0692575	0.0687408	0.0653042	0.377776	0.0745365	0.0953851	0.0630051	0.12084	0.0839766	0.0755595	0.0752512	0.286898
528	0.0400367	0.0423883	0.056545	0.0527296	0.0454475	0.0694263	0.0619509	0.0527215	0.0716581	0.078641	0.0636215	0.0672917	0.0473858	0.076895	0.0549983	0.0823152	0.0513298	0.0603526	0.0502913	0.0708607	0.056344	0.063991	0.0610129	0.064474	0.0449714	0.0576082	0.0508382	0.0533066	0.0506583	0.0584868	0.0554062	0.0608275	0.050287	0.076078	0.0430299	0.0484936	0.0479689	0.0692346	0.0538557	0.0514762	0.0522615	0.060797	0.044598	0.0585523	0.0481194	0.0710674	0.0550409	0.0712016	0.0435221
530	0.0319692	0.0414723	0.0361989	0.0331487	0.213853	0.0435019	0.220841	0.030741	0.134298	0.0791317	0.0867668	0.050901	0.0625898	0.0568285	0.0547652	0.0473465	0.274536	0.0423557	0.0617203	0.0417145	0.0516769	0.0405023	0.0610963	0.0376399	0.0959305	0.0424233	0.0965927	0.0484489	0.0541545	0.0506093	0.117261	0.0490419	0.0489678	0.03652	0.0440042	0.0402041	0.0526142	0.0419577	0.0697643	0.0338783	0.0874561	0.0359735	0.136553	0.0411432	0.0877426	0.0605597	0.0570138	0.0438336	0.39017
531	0.045859	0.044486	0.0317329	0.0406477	0.134915	0.0343994	0.0418772	0.0391039	0.147571	0.198026	0.045647	0.0519106	0.0503114	0.0531524	0.0514143	0.0507441	0.0409736	0.0473471	0.0358176	0.0408072	0.0417488	0.0375988	0.0549243	0.0244045	0.0377976	0.0415789	0.0657963	0.0256059	0.0700995	0.0587882	0.0467607	0.0370747	0.0601447	0.0470052	0.0335711	0.0427239	0.0360062	0.0433363	0.0360457	0.0374356	0.0355582	0.0379639	0.0200533	0.0369256	0.0336273	0.0411561	0.0467761	0.0641507	0.0371936
535	0	0.0172302	0.0175119	0	0.0548723	0.00355631	0.0142134	0	0	0	0.0124846	0	0	0.0222222	0.0149204	0.0102976	0.229511	0.00579863	0.00408497	0	0.00477917	0.0112994	0.00587084	0	0.287715	0	0.00189036	0.016317	0	0.0298478	0.0245212	0.00560287	0.0137159	0	0.00367165	0	0.0138053	0.00339861	0.00637959	0.00670163	0.00915644	0.00786296	0	0	0.00899011	0.0052356	0.0163873	0.0229102	0.171561
541	0.045318	0.0805396	0.0443637	0.0337526	0.0528931	0.0811578	0.0608625	0.0375845	0.28034	0.0828106	0.0914181	0.0856299	0.0587967	0.0975729	0.073695	0.140025	0.25007	0.0546947	0.0448086	0.0837121	0.0702483	0.040197	0.139156	0.0512731	0.0531463	0.0579878	0.0453276	0.0641767	0.0431467	0.0749517	0.0706401	0.126087	0.0381374	0.0794306	0.0833947	0.0489788	0.0650291	0.0854047	0.0649871	0.0484598	0.181767	0.0789246	0.0532657	0.131736	0.0487686	0.127576	0.0480328	0.0675655	0.0490496
545	0.287771	0.0634348	0.0655808	0.0744861	0.531642	0.0965961	0.0918922	0.0870325	0.614567	0.188628	0.266449	0.11695	0.210759	0.124778	0.204489	0.132559	0.427881	0.117298	0.0951615	0.100854	0.338334	0.099985	0.120126	0.0992074	0.474274	0.0845773	0.270842	0.111319	0.190731	0.0876156	0.362034	0.102091	0.133635	0.0727405	0.113594	0.112241	0.151928	0.108994	0.089091	0.0928013	0.426742	0.114437	0.218698	0.102988	0.131498	0.101679	0.402406	0.102289	0.52736
548	0.0496613	0.0528439	0.0359109	0.0422462	0.0749862	0.0519712	0.0384879	0.0321889	0.143073	0.078714	0.106095	0.0576681	0.0708079	0.0517402	0.0507215	0.0522157	0.090434	0.0565949	0.072192	0.056319	0.050268	0.0466428	0.0764617	0.0372129	0.186944	0.0480889	0.0720795	0.0497837	0.0452503	0.0464275	0.069704	0.0670307	0.0550133	0.031943	0.0414244	0.0466831	0.0446	0.0539951	0.0608576	0.0431734	0.111592	0.0457294	0.0914358	0.0360262	0.0560867	0.0578862	0.0906096	0.0692062	0.180508
549	0.139677	0.0396296	0.313273	0.0421519	0.274388	0.0730566	0.0673437	0.0488972	0.514956	0.124965	0.0690506	0.059072	0.0650075	0.0756138	0.126783	0.0767921	0.201399	0.0661565	0.10797	0.0737875	0.0653311	0.0601656	0.0737001	0.0507963	0.219172	0.0491582	0.0618563	0.0570909	0.106994	0.0649109	0.149341	0.0900752	0.173167	0.0316963	0.0608412	0.0673838	0.118371	0.0728987	0.104077	0.0923487	0.280291	0.0668516	0.246908	0.0569476	0.0743234	0.074242	0.0532804	0.0998505	0.377667
551	0.0577252	0.0597715	0.0574678	0.0596848	0.0853335	0.0746433	0.0669476	0.0582497	0.0874694	0.0868568	0.103001	0.0805275	0.0919568	0.0850677	0.0757332	0.0843894	0.221405	0.0731004	0.0762784	0.0724576	0.0788338	0.0645788	0.0716886	0.0621565	0.0855232	0.0771702	0.0645797	0.0659539	0.0723027	0.0604532	0.0914771	0.0771975	0.0716438	0.0641387	0.0620518	0.0737204	0.061354	0.0767819	0.0697423	0.0585768	0.124523	0.0777758	0.0740818	0.0618503	0.310924	0.0774196	0.0627892	0.0701157	0.204837
555	0.207154	0.0916985	0.140461	0.106094	0.552365	0.112651	0.148158	0.0671137	0.646419	0.168001	0.276196	0.135765	0.16447	0.150661	0.155351	0.134616	0.662059	0.151158	0.195203	0.154752	0.324739	0.143513	0.145374	0.121405	0.255139	0.0898234	0.227823	0.152191	0.115823	0.138899	0.21696	0.136157	0.12852	0.124028	0.116797	0.135385	0.221078	0.151465	0.136113	0.13975	0.464511	0.116864	0.349807	0.156419	0.139531	0.139332	0.327232	0.136557	0.46689
556	0.186551	0.0820791	0.241011	0.0932858	0.44352	0.120521	0.204551	0.084373	0.486601	0.177896	0.150527	0.125953	0.145428	0.132828	0.248243	0.143777	0.436274	0.131226	0.200617	0.126776	0.188958	0.11937	0.128773	0.129396	0.359027	0.109852	0.185947	0.142603	0.115215	0.134218	0.151129	0.14181	0.139979	0.139783	0.166298	0.134229	0.180016	0.140312	0.177072	0.146169	0.235549	0.124851	0.18894	0.149028	0.208626	0.152542	0.181429	0.133464	0.257597
557	0.0422194	0.0482432	0.0420642	0.0387122	0.071889	0.053415	0.0529766	0.0452452	0.168084	0.150662	0.0971458	0.0822205	0.0716121	0.0665571	0.0604908	0.0592989	0.0534578	0.059212	0.0587104	0.0550723	0.0474857	0.041566	0.0484442	0.0486847	0.0495796	0.0439744	0.0516616	0.0626929	0.0502934	0.0443294	0.0678662	0.0451626	0.0610976	0.0449382	0.0402711	0.0573845	0.0416456	0.0578789	0.0574487	0.0448672	0.0681575	0.0623443	0.0766627	0.048636	0.0558392	0.0549456	0.0549755	0.0456766	0.0568955
559	0.02999	0.0452522	0.0221536	0.0453251	0.141309	0.0482577	0.0601358	0.0520421	0.352826	0.0868416	0.0619994	0.0579787	0.0637269	0.0460127	0.0436735	0.0561459	0.0955676	0.0643642	0.0540045	0.0393572	0.0358653	0.0405964	0.0409916	0.0581522	0.23287	0.0562622	0.0554854	0.0441294	0.0338175	0.0425248	0.0434773	0.0438661	0.0422771	0.045602	0.0885055	0.050965	0.0438219	0.046612	0.0404839	0.053082	0.252856	0.0651472	0.12063	0.0471391	0.0863723	0.0461494	0.0676671	0.0464944	0.256595
561	0.174911	0.0596269	0.0548545	0.0633688	0.55219	0.0814024	0.072954	0.061662	0.691721	0.171181	0.262383	0.0962254	0.259722	0.109057	0.318211	0.0951941	0.591791	0.0897459	0.103765	0.0862003	0.337436	0.0748367	0.0856116	0.0873021	0.472994	0.0801377	0.37645	0.135015	0.253495	0.0745521	0.415367	0.0907528	0.131899	0.0710717	0.174264	0.0886968	0.276244	0.101194	0.628756	0.113126	0.486423	0.0908251	0.342958	0.113825	0.145192	0.0928923	0.319666	0.0930413	0.677804
563	0.459295	0.0458851	0.243313	0.0649095	0.289566	0.0963282	0.294979	0.0439381	0.534642	0.12815	0.201039	0.108273	0.174148	0.127275	0.277883	0.175869	0.621759	0.141878	0.191046	0.132175	0.147422	0.116468	0.115805	0.104621	0.283862	0.0683943	0.400342	0.115244	0.164925	0.127406	0.207787	0.105577	0.241028	0.0983672	0.245299	0.136843	0.217774	0.127287	0.294036	0.159193	0.231748	0.0978227	0.357956	0.171326	0.134734	0.115009	0.26941	0.108551	0.382943
564	0.0950317	0.179686	0.320801	0.301553	0.193722	0.234615	0.131402	0.309777	0.538219	0.224296	0.1919	0.216915	0.211611	0.207556	0.146269	0.199445	0.217515	0.139369	0.0990322	0.132496	0.198845	0.136136	0.0823034	0.188268	0.117517	0.296153	0.1009	0.160773	0.109477	0.135198	0.0925273	0.161918	0.152633	0.169193	0.0941873	0.124969	0.13621	0.184584	0.0850293	0.166871	0.0791426	0.193556	0.111947	0.185236	0.200686	0.150113	0.123025	0.160319	0.147882
565	0.0712531	0.0529432	0.0378725	0.0481637	0.363108	0.0655051	0.0671958	0.0460341	0.630464	0.106091	0.133433	0.0816921	0.163149	0.0789945	0.150452	0.0862199	0.59313	0.0710603	0.163174	0.0709915	0.208038	0.0545854	0.146449	0.0583739	0.235135	0.0553449	0.298659	0.0551807	0.0628494	0.0727504	0.32049	0.0599523	0.0720992	0.0548974	0.0656282	0.0602902	0.11658	0.0623925	0.279199	0.103304	0.447433	0.0621729	0.28033	0.0536501	0.246513	0.0741187	0.347367	0.0881654	0.509768
569	0.0195437	0.0189168	0.176583	0.0371617	0.0245905	0.0590808	0.0251195	0.0228781	0.60485	0.100249	0.0507436	0.0608596	0.0401296	0.0811698	0.0427039	0.0708006	0.0220982	0.0608611	0.0419334	0.0590485	0.0421646	0.0600103	0.0995493	0.0553868	0.0226243	0.0379553	0.0349719	0.072505	0.0268629	0.0672771	0.0500323	0.0618136	0.0390822	0.0522144	0.0447205	0.0610401	0.109045	0.0690873	0.025101	0.0451766	0.0989395	0.063281	0.0432029	0.0712698	0.068752	0.0655744	0.0727484	0.0591252	0.0263419
570	0.0302585	0.0428265	0.0327487	0.0420245	0.146407	0.0424541	0.0361682	0.0326434	0.0613518	0.0654413	0.0649958	0.04437	0.043726	0.0511191	0.0471109	0.0526353	0.067071	0.0364673	0.0488509	0.0402064	0.0512992	0.0388185	0.0347842	0.0324436	0.0370895	0.0376055	0.031879	0.0402645	0.0319685	0.0397277	0.0424088	0.0515858	0.0334509	0.0335951	0.0430789	0.0404867	0.0458557	0.0399296	0.0474818	0.0326298	0.0362937	0.0418914	0.0399501	0.0302168	0.0441012	0.0372324	0.0451823	0.0457357	0.0316168
572	0.0848786	0.0633631	0.06756	0.0566759	0.060551	0.0572986	0.064555	0.0507995	0.202344	0.170933	0.109568	0.0818164	0.108054	0.0754997	0.0777048	0.0853209	0.146156	0.0657969	0.0942189	0.0810564	0.0813606	0.0643702	0.0891177	0.0759539	0.0676913	0.0713974	0.0869126	0.0752622	0.0850809	0.0688085	0.0871918	0.0803138	0.0726831	0.0678657	0.0699552	0.0804695	0.0747246	0.0842843	0.0814419	0.0584937	0.0812034	0.0716666	0.0904343	0.0675008	0.0911574	0.0714621	0.07995	0.0876562	0.0778099
573	0.0273328	0.0230522	0.0306724	0.0307178	0.0430468	0.0311499	0.0331406	0.0267434	0.875813	0.136199	0.0444096	0.0401182	0.0491996	0.0428012	0.0367799	0.0479415	0.0625919	0.0435837	0.0356997	0.0390265	0.0309544	0.0316956	0.0437256	0.0392402	0.0309073	0.0352221	0.0483344	0.0265842	0.0377597	0.033248	0.0335072	0.030492	0.0376829	0.0234156	0.0343588	0.0280246	0.0232351	0.0364205	0.0302159	0.0243955	0.0850053	0.0303899	0.0359645	0.0160972	0.0342431	0.0323147	0.0252972	0.0303552	0.0364421
577	0.0357602	0.0529786	0.0350391	0.0435118	0.0595127	0.047569	0.0489271	0.0311025	0.0624659	0.0263384	0.0680155	0.0443181	0.0522844	0.0551961	0.043308	0.0524621	0.0801857	0.0460387	0.0538347	0.0476921	0.0543791	0.0400093	0.0443286	0.0373619	0.0795189	0.044739	0.0383032	0.0396424	0.0493448	0.039198	0.0734757	0.0523633	0.0459317	0.0310549	0.0349682	0.0429762	0.0393126	0.0515384	0.0680414	0.0492261	0.0749155	0.054016	0.0949202	0.0403635	0.0453728	0.0541324	0.0568898	0.0562422	0.0429081
582	0.249279	0.0670685	0.0700522	0.0841225	0.175191	0.0937011	0.0706491	0.067784	0.169043	0.144993	0.129938	0.0842405	0.126641	0.115554	0.0667155	0.0936819	0.178964	0.0803412	0.10741	0.103628	0.0907885	0.0794409	0.0917955	0.0826959	0.490349	0.0962381	0.0809541	0.0808544	0.0959638	0.0794001	0.0950645	0.094552	0.0934225	0.0715929	0.0778161	0.111101	0.0654841	0.0973067	0.100067	0.072217	0.0953238	0.0973959	0.111322	0.0816313	0.124066	0.103009	0.101227	0.0941365	0.111334
584	0.112812	0.0678843	0.0571091	0.0582021	0.13878	0.0570416	0.064049	0.0575776	0.346578	0.137291	0.100313	0.0747079	0.0814546	0.0715946	0.0764342	0.0748858	0.284943	0.0638003	0.065674	0.0582283	0.0606393	0.055843	0.0588569	0.0520505	0.0825811	0.0535855	0.0717871	0.0549212	0.0675269	0.0533266	0.0647704	0.0554595	0.0603696	0.0584242	0.0421448	0.0583479	0.0596368	0.0616429	0.0536377	0.0576747	0.258906	0.0614127	0.0579418	0.0570241	0.111251	0.0617175	0.0731436	0.0628459	0.248262
586	0.27642	0.0329871	0.280555	0.0614543	0.250839	0.0445393	0.055245	0.0338609	0.575632	0.121979	0.263066	0.0735441	0.166467	0.0934578	0.261351	0.0913513	0.670136	0.0761106	0.219907	0.0994383	0.265789	0.0638116	0.121146	0.0771476	0.581714	0.0389623	0.192336	0.131065	0.204334	0.116412	0.337822	0.0507586	0.115265	0.0760371	0.143222	0.0903716	0.094168	0.112467	0.268127	0.078436	0.571688	0.0639894	0.38758	0.0781705	0.167332	0.055561	0.159856	0.0578571	0.516042
589	0.0221786	0.0167731	0.0297206	0.0423382	0.0217596	0.0283245	0.0368479	0.0270541	0.0542896	0.05229	0.0399146	0.0277382	0.0309567	0.0340667	0.0343075	0.0406583	0.0392136	0.0344397	0.0276059	0.0376673	0.036963	0.0316388	0.0294274	0.0206827	0.0222286	0.0267264	0.0216792	0.0202723	0.0176587	0.0253197	0.033002	0.0320726	0.0240168	0.025255	0.0290018	0.0295423	0.0339164	0.04364	0.066397	0.023156	0.0248764	0.0436755	0.0266944	0.0194089	0.0249711	0.0395566	0.0348904	0.0436021	0.0251484
590	0.231885	0.108006	0.227126	0.0864951	0.343777	0.098642	0.248842	0.0544194	0.707989	0.144275	0.217043	0.101146	0.130042	0.102191	0.194641	0.128793	0.713524	0.126973	0.150742	0.111284	0.212942	0.104532	0.21015	0.101502	0.53898	0.1038	0.567774	0.127206	0.206882	0.116592	0.461699	0.09549	0.207286	0.10788	0.302515	0.0926627	0.233069	0.0886554	0.359942	0.18526	0.672435	0.104413	0.296672	0.138525	0.130852	0.103864	0.438074	0.106358	0.502736
591	0.0335373	0.0439739	0.0319315	0.0395576	0.0426354	0.0553055	0.0562364	0.0388501	0.0800757	0.0957679	0.0677242	0.0532877	0.0698582	0.0574746	0.0479856	0.0541247	0.125755	0.0436147	0.0715916	0.0558977	0.0497434	0.0513641	0.051798	0.0554424	0.0354052	0.0526071	0.0810642	0.0546319	0.0521999	0.0515747	0.0779402	0.0522848	0.0636645	0.0395648	0.042655	0.0461959	0.0412406	0.0621417	0.0668172	0.0594178	0.0556415	0.0540327	0.0696297	0.0464355	0.0670228	0.0795462	0.0557046	0.0699128	0.0490678
592	0.344463	0.0548281	0.0623109	0.0599653	0.201478	0.0773234	0.0695394	0.0681223	0.523137	0.189897	0.183434	0.0981922	0.13427	0.103137	0.171261	0.0798658	0.374328	0.0691629	0.22215	0.0794778	0.0687946	0.0690959	0.109598	0.0664263	0.221414	0.0767625	0.0776294	0.0695129	0.25383	0.074893	0.217457	0.0886709	0.0849973	0.0607521	0.0663894	0.0802021	0.0755234	0.0795746	0.0709736	0.0805025	0.275825	0.0811165	0.0908017	0.075969	0.13952	0.0752145	0.160125	0.0831756	0.297749
597	0.0265004	0.02117	0.0307394	0.0174026	0.0181974	0.0232264	0.0275233	0.0269006	0.0638471	0.0583473	0.0317584	0.0206183	0.0159267	0.0263994	0.0343013	0.0315786	0.0259275	0.0270654	0.0227089	0.0251847	0.0184785	0.0178752	0.0129679	0.0150083	0.0291781	0.0224941	0.000471921	0.0238664	0.0288251	0.0175745	0.0223585	0.0214518	0.032552	0.0137213	0.0240251	0.0215485	0.020707	0.0289263	0.0310867	0.0276027	0.0223193	0.0132964	0.0320682	0.0259735	0.0217504	0.0259598	0.0264934	0.0201563	0.0233065
598	0.117261	0.0431084	0.195715	0.0613964	0.18405	0.0596087	0.098847	0.0605571	0.323305	0.131133	0.101241	0.0814465	0.0776608	0.0760015	0.0813242	0.0689132	0.0894061	0.0603144	0.0757309	0.063645	0.134954	0.0537856	0.114536	0.0582218	0.130967	0.0670343	0.0982872	0.0514904	0.114414	0.0537684	0.12614	0.0592883	0.0687838	0.0561607	0.0545781	0.0589688	0.0489879	0.0938381	0.0748169	0.0667949	0.304003	0.0662464	0.162375	0.0563211	0.122051	0.0669834	0.0969674	0.0656795	0.255572
599	0.041964	0.0498272	0.0460505	0.053506	0.201542	0.0516213	0.0439738	0.0476244	0.441057	0.0646142	0.0835383	0.0624706	0.0509696	0.0554661	0.0684756	0.0641025	0.162944	0.0650393	0.0508835	0.0565498	0.0632198	0.0473208	0.0516818	0.0495582	0.177662	0.0489042	0.0412206	0.0455663	0.0557618	0.0450142	0.0822363	0.0520946	0.0520345	0.0465912	0.0373786	0.0555964	0.0546905	0.0653137	0.0599854	0.0488711	0.0896828	0.0665995	0.134497	0.0489529	0.0536817	0.0601761	0.0645965	0.0623881	0.0788385
601	0.0641879	0.0511458	0.145356	0.0846795	0.0738572	0.0699472	0.0877773	0.0708099	0.338301	0.14348	0.118372	0.0814574	0.0999077	0.0913214	0.0897947	0.0951196	0.0848918	0.0847654	0.0742296	0.089626	0.136187	0.0676941	0.0723069	0.0503424	0.0660282	0.0708673	0.0838707	0.0698682	0.0629364	0.0613223	0.116806	0.0844823	0.057885	0.0500488	0.0737704	0.0645981	0.0675826	0.0848283	0.100437	0.0708678	0.168733	0.0836062	0.112344	0.0583886	0.126324	0.0909483	0.0867156	0.0951542	0.419658
603	0.0846489	0.0776296	0.287753	0.110402	0.169937	0.134184	0.284847	0.0525007	0.668818	0.273844	0.273165	0.187171	0.170101	0.165319	0.295884	0.185146	0.455415	0.1967	0.159448	0.195489	0.230213	0.171038	0.187478	0.132073	0.482737	0.0812222	0.252529	0.204803	0.253405	0.169603	0.19878	0.19551	0.139551	0.196399	0.226295	0.196839	0.134161	0.16657	0.136446	0.197644	0.513182	0.141662	0.318106	0.208154	0.142973	0.192042	0.351092	0.159575	0.432845
605	0.0462825	0.0427822	0.0318338	0.0577767	0.414255	0.0435885	0.0337817	0.0488871	0.506913	0.108949	0.079737	0.0627867	0.0586538	0.0611086	0.0437747	0.0539535	0.244697	0.0308951	0.0726593	0.0548248	0.0674629	0.0565165	0.0317687	0.0701215	0.170914	0.0845738	0.0636678	0.0593877	0.0465637	0.0477161	0.130919	0.0808838	0.0656314	0.0753909	0.0662386	0.055501	0.0430097	0.0647752	0.0915809	0.0324406	0.427276	0.0520524	0.177944	0.0310125	0.0746012	0.0646204	0.153934	0.0677235	0.353154
606	0.0485594	0.0427352	0.0499349	0.0553238	0.378418	0.0494504	0.0881996	0.0597175	0.626459	0.117659	0.0784936	0.0865284	0.0683852	0.0814097	0.0815739	0.0797701	0.0862738	0.0543777	0.0584423	0.0659215	0.0741692	0.0478854	0.0435198	0.0380438	0.211096	0.0501951	0.0531164	0.0394371	0.0927232	0.0630034	0.24175	0.0621058	0.0598702	0.0399147	0.0423188	0.0456611	0.149833	0.0649068	0.0806995	0.0502079	0.26731	0.0652881	0.282904	0.0396411	0.0519396	0.0839715	0.182572	0.0629788	0.360971
608	0.237073	0.10828	0.316478	0.119493	0.358272	0.154564	0.163241	0.201426	0.477333	0.11099	0.115645	0.119725	0.150828	0.122289	0.274373	0.133551	0.489261	0.0983989	0.148419	0.116089	0.183043	0.0928734	0.120239	0.106338	0.37359	0.168929	0.257624	0.115829	0.168091	0.126144	0.164995	0.121164	0.128529	0.126202	0.0707409	0.0978976	0.341024	0.116212	0.175775	0.104193	0.391954	0.158694	0.142721	0.108477	0.153828	0.128083	0.203092	0.135822	0.415501
609	0.10389	0.0997343	0.0777803	0.123417	0.323348	0.131874	0.115051	0.128525	0.754708	0.265509	0.205777	0.161788	0.179224	0.145345	0.183828	0.154827	0.238777	0.142871	0.119641	0.130451	0.127556	0.12345	0.150916	0.118985	0.344524	0.143529	0.164815	0.131481	0.138749	0.121462	0.177422	0.11476	0.156516	0.111098	0.138327	0.130374	0.154177	0.14311	0.151391	0.120693	0.164058	0.134085	0.227747	0.14672	0.129094	0.123949	0.162647	0.129793	0.31836
610	0.0894231	0.0477897	0.159938	0.0586186	0.232152	0.0635404	0.111566	0.0480637	0.548198	0.131246	0.128521	0.0718204	0.111511	0.07809	0.14963	0.0859959	0.301201	0.0802509	0.136261	0.0774788	0.187915	0.0647629	0.0632985	0.0698605	0.460248	0.0545061	0.276767	0.0855791	0.170767	0.0561073	0.237007	0.0586683	0.100943	0.0574214	0.10472	0.0707967	0.0933326	0.0698761	0.127691	0.0627543	0.322045	0.070535	0.183126	0.0734918	0.105339	0.068674	0.155934	0.0688037	0.353969
615	0.105936	0.0445583	0.050657	0.0596781	0.207205	0.219004	0.069744	0.047562	0.118729	0.211747	0.117788	0.328277	0.0900998	0.1453	0.121384	0.122832	0.50522	0.217424	0.0631947	0.360339	0.133832	0.344677	0.601348	0.0975069	0.0969135	0.0834592	0.0875979	0.362585	0.0722886	0.177315	0.0533749	0.171475	0.108521	0.15026	0.104117	0.397936	0.0669298	0.14762	0.0655938	0.136686	0.0831309	0.15632	0.0394175	0.115377	0.0622101	0.130487	0.519382	0.0989113	0.184832
616	0.0584708	0.0404536	0.0364042	0.0419017	0.186097	0.0520169	0.0564563	0.0400856	0.475709	0.106214	0.126726	0.067434	0.106148	0.0444663	0.0733663	0.0754404	0.21298	0.0532152	0.106815	0.0505663	0.127567	0.052271	0.0514013	0.0508004	0.190031	0.0381717	0.0666376	0.0616904	0.0939757	0.0418132	0.161076	0.0351093	0.0508804	0.042364	0.15837	0.0578883	0.124966	0.0460748	0.19158	0.0614451	0.212263	0.0706618	0.108497	0.0468358	0.0533288	0.0636943	0.185191	0.0646983	0.219632
620	0.064127	0.0705216	0.0659075	0.0928911	0.243643	0.0958477	0.119663	0.114567	0.156863	0.15706	0.210354	0.1599	0.169702	0.174136	0.179121	0.163723	0.0944063	0.114519	0.0963475	0.111093	0.125361	0.0760372	0.113712	0.0787634	0.0945853	0.102175	0.081084	0.0939874	0.0861139	0.0692736	0.1688	0.120013	0.0945755	0.0836735	0.0823399	0.0936928	0.0920713	0.123057	0.113557	0.0828422	0.13172	0.121299	0.134546	0.0991458	0.125568	0.117625	0.102957	0.113884	0.557395
621	0.343019	0.0453394	0.397116	0.0677092	0.552533	0.0648581	0.102539	0.0558899	0.632176	0.146249	0.299919	0.0719512	0.159191	0.0982379	0.2385	0.0915301	0.669449	0.074787	0.216851	0.0615395	0.216225	0.0601356	0.0803767	0.0742672	0.44609	0.0674311	0.201197	0.0622865	0.136104	0.0588174	0.300374	0.0584909	0.152451	0.0455227	0.0793655	0.0660227	0.255463	0.0749934	0.107754	0.09633	0.161502	0.0879662	0.397454	0.0737483	0.0647126	0.0658668	0.435185	0.0593108	0.408839
622	0.0814018	0.0771174	0.0819695	0.0781078	0.0625081	0.10155	0.0992445	0.0663791	0.155771	0.156244	0.117202	0.0844898	0.114975	0.0806757	0.142872	0.088921	0.101704	0.0990284	0.0785478	0.110552	0.0991809	0.0822064	0.0722251	0.0919401	0.0856481	0.0855486	0.0848126	0.0848253	0.0708082	0.0824803	0.0957661	0.0792492	0.0847482	0.0783451	0.0765975	0.0955096	0.0861653	0.0990389	0.102042	0.0631974	0.0943391	0.0882091	0.0946786	0.0747935	0.0782516	0.0920155	0.0933289	0.103533	0.136651
626	0.144628	0.0558541	0.0533615	0.0622814	0.257223	0.0532583	0.0971152	0.0570523	0.594726	0.143823	0.131212	0.0783523	0.0828366	0.0712623	0.122107	0.0761462	0.306304	0.0728235	0.0868501	0.0596187	0.109257	0.0580924	0.0630859	0.055084	0.262395	0.0625394	0.201494	0.0582185	0.10979	0.058135	0.178549	0.0647669	0.109263	0.0503254	0.0707039	0.0609418	0.099239	0.0641492	0.0802856	0.06171	0.354383	0.0742693	0.340426	0.0619465	0.0709257	0.0621177	0.10987	0.0703638	0.297215
629	0.0691952	0.0931253	0.0615734	0.082339	0.0613566	0.0905713	0.0464832	0.0981473	0.0853636	0.134362	0.0622319	0.103402	0.0725606	0.0794494	0.0836237	0.0976975	0.0654904	0.0484999	0.0855947	0.0591785	0.0567575	0.0642854	0.0299943	0.090143	0.171093	0.123913	0.0707482	0.0770052	0.0479127	0.0812308	0.0703626	0.0878507	0.0679255	0.0994324	0.0733995	0.0847552	0.0479612	0.0762364	0.0626349	0.0946595	0.051768	0.0695757	0.0556644	0.0771425	0.0890779	0.102212	0.0714789	0.0871409	0.0494031
630	0.157383	0.0565778	0.23074	0.0871099	0.275604	0.107848	0.304326	0.0627696	0.677812	0.214743	0.158017	0.120166	0.122973	0.157467	0.253144	0.19036	0.349421	0.16355	0.250754	0.171656	0.177104	0.114915	0.119481	0.142055	0.47542	0.0679576	0.366128	0.195287	0.194101	0.128306	0.253099	0.171825	0.130333	0.123139	0.281308	0.120043	0.123496	0.163419	0.203715	0.132815	0.372797	0.112072	0.151221	0.182638	0.112991	0.169018	0.207192	0.113305	0.316559
636	0.0381363	0.0439036	0.0474658	0.034205	0.118756	0.0479968	0.0419297	0.0328444	0.241247	0.156216	0.0562657	0.0551746	0.107675	0.0737834	0.124799	0.0610763	0.0537304	0.0609872	0.0513022	0.0624378	0.053319	0.0607218	0.065999	0.0460195	0.113913	0.0580517	0.146456	0.0530535	0.0727845	0.0562912	0.0835638	0.0491808	0.0466521	0.0481243	0.064408	0.0984044	0.0343589	0.0740112	0.197185	0.0579691	0.182193	0.0466919	0.126379	0.0567204	0.0469607	0.0600792	0.113689	0.0650876	0.217918
747	0.247773	0.0341664	0.0759941	0.0633153	0.719645	0.0799294	0.086323	0.0331826	0.570614	0.138717	0.230631	0.0879079	0.135001	0.10137	0.197585	0.0862864	0.788631	0.0850789	0.191713	0.102333	0.233955	0.107941	0.0656513	0.120138	0.76589	0.0641843	0.186092	0.0842249	0.163003	0.0747903	0.370912	0.0967666	0.119393	0.093345	0.0730451	0.0945018	0.145146	0.0973631	0.111552	0.116564	0.565517	0.0942909	0.121347	0.0975044	0.140865	0.101033	0.212281	0.102446	0.46059
757	0.0969508	0.143332	0.0881679	0.0985255	0.175877	0.121894	0.100907	0.148944	0.172962	0.194088	0.11115	0.136322	0.103062	0.099807	0.0979527	0.118481	0.0843691	0.146219	0.0802424	0.1357	0.123979	0.119075	0.0911451	0.101607	0.093812	0.111441	0.120249	0.121161	0.0926816	0.151779	0.10723	0.125844	0.0936172	0.117491	0.0868406	0.125442	0.0861471	0.143033	0.101599	0.130726	0.0901572	0.134326	0.0959697	0.120341	0.137856	0.152983	0.109276	0.128668	0.0997369
762	0.170641	0.0613701	0.350194	0.0822027	0.355523	0.108953	0.154316	0.0709706	0.412429	0.190223	0.192959	0.136712	0.148117	0.13807	0.177422	0.157973	0.348351	0.129093	0.201362	0.161285	0.152059	0.14121	0.140844	0.131514	0.356884	0.0842947	0.323575	0.149894	0.136483	0.138911	0.222162	0.134152	0.198071	0.103206	0.149383	0.121339	0.153811	0.153838	0.249286	0.122376	0.343177	0.12715	0.168858	0.157716	0.15519	0.144872	0.17661	0.129469	0.350831
782	0.0413842	0.0420601	0.0685456	0.0660824	0.0866327	0.0565929	0.0619222	0.058141	0.346717	0.122898	0.117867	0.0625687	0.0760001	0.0719914	0.0569152	0.065727	0.060053	0.0561238	0.0696649	0.0554139	0.0565599	0.0466628	0.0775498	0.0560562	0.0968549	0.0539902	0.0645155	0.0748942	0.0768455	0.0438827	0.110758	0.0562944	0.0731935	0.0494764	0.037517	0.0483885	0.040751	0.058614	0.0568044	0.0459773	0.19293	0.0621707	0.105783	0.0606163	0.0680019	0.0739787	0.0724014	0.0617766	0.25988
783	0.0538901	0.0498146	0.0894779	0.0596838	0.285183	0.0568869	0.0530378	0.0419183	0.692692	0.104848	0.189023	0.0721986	0.10455	0.0653648	0.0855187	0.0654946	0.193603	0.0652361	0.125279	0.0510815	0.148554	0.0471407	0.0589052	0.0504637	0.338065	0.0502693	0.173358	0.0456932	0.196358	0.0530483	0.303932	0.0454516	0.0631131	0.0478915	0.124924	0.0600998	0.0709255	0.0640222	0.153323	0.0632493	0.363689	0.071553	0.522383	0.0547502	0.162887	0.0542169	0.172379	0.0666047	0.491796
784	0.112144	0.0830055	0.0534723	0.0727156	0.0896152	0.0874079	0.0769412	0.0824975	0.69574	0.191654	0.268469	0.096159	0.175919	0.109492	0.0718924	0.100479	0.160345	0.0719488	0.266317	0.0858706	0.146831	0.0570532	0.0963195	0.0640399	0.286431	0.0904136	0.139825	0.057193	0.223763	0.0652672	0.308761	0.0715875	0.0863355	0.0536852	0.0648229	0.05964	0.155171	0.0945861	0.110638	0.0759912	0.156978	0.118347	0.498919	0.0563096	0.140578	0.0839128	0.0982762	0.0863864	0.319043
785	0.139003	0.0967746	0.0998769	0.101886	0.333482	0.109746	0.13162	0.0998497	0.649473	0.144428	0.143803	0.115488	0.111317	0.113622	0.128086	0.128257	0.195325	0.11188	0.164796	0.121301	0.142919	0.108649	0.117642	0.104282	0.229933	0.101753	0.148362	0.106096	0.14321	0.107383	0.148446	0.114276	0.145387	0.102508	0.128624	0.106831	0.128267	0.108949	0.144216	0.110426	0.191715	0.122854	0.269171	0.11273	0.158548	0.115289	0.131923	0.111772	0.276838
787	0.18182	0.0915018	0.620839	0.102819	0.413033	0.102247	0.0700722	0.0877017	0.393062	0.156143	0.153163	0.109283	0.192346	0.127989	0.195698	0.129596	0.476905	0.12649	0.127062	0.107768	0.0928483	0.098375	0.12291	0.112715	0.268557	0.0829361	0.109115	0.127038	0.082287	0.0882614	0.2768	0.115059	0.104629	0.109316	0.211428	0.119068	0.242537	0.115526	0.0822851	0.11416	0.110894	0.116297	0.308946	0.133034	0.109262	0.123859	0.0918628	0.0923596	0.406095
788	0.082788	0.072833	0.0843586	0.0663742	0.0866473	0.0812165	0.0562993	0.0714321	0.187504	0.14762	0.0801619	0.0700449	0.0847163	0.0806429	0.100895	0.0891241	0.212606	0.0663473	0.0773493	0.0931754	0.114259	0.0691047	0.075361	0.0633741	0.0929238	0.089929	0.0669701	0.0806089	0.0764521	0.0958597	0.078092	0.0829272	0.100596	0.0584862	0.103232	0.0704843	0.0886061	0.0907034	0.12465	0.0874075	0.0812909	0.0830216	0.122549	0.0630384	0.0751787	0.0853055	0.0911853	0.0727643	0.173791
791	0.0513409	0.0719896	0.0761735	0.0680625	0.16613	0.0795926	0.0798246	0.0792187	0.15949	0.18381	0.10424	0.108141	0.1395	0.104502	0.0831722	0.099348	0.189421	0.101613	0.0997107	0.0988875	0.0812756	0.0878771	0.067468	0.0631723	0.1215	0.0836435	0.118871	0.0696708	0.126661	0.0907694	0.0554626	0.0922842	0.0776222	0.0828568	0.0941362	0.0970781	0.129967	0.105837	0.0609096	0.0861515	0.0994522	0.0990657	0.0751505	0.0825653	0.153513	0.103407	0.0653227	0.0828976	0.325266
792	0.0698095	0.0930113	0.246526	0.0838919	0.0725499	0.0685061	0.075646	0.0861528	0.53251	0.230224	0.111103	0.0887506	0.123894	0.0760655	0.126187	0.0791192	0.596302	0.0808418	0.106783	0.108314	0.0878566	0.0632972	0.0752079	0.0602622	0.129979	0.0717665	0.165553	0.103935	0.0899242	0.0773289	0.143056	0.0700165	0.120747	0.0635478	0.0570985	0.0629541	0.0656258	0.0696468	0.0647898	0.0829776	0.196308	0.0710167	0.370847	0.0640163	0.0980026	0.0610189	0.161392	0.105913	0.18286
793	0.10969	0.0404663	0.163332	0.0597213	0.437235	0.0560576	0.0458922	0.0533109	0.642462	0.0995701	0.0998179	0.0920187	0.0975956	0.0891699	0.201524	0.0958185	0.577227	0.0629332	0.0776072	0.0726001	0.0756663	0.0624279	0.0757264	0.0654296	0.494231	0.067525	0.0787679	0.071521	0.05518	0.0454256	0.231623	0.0601621	0.0592146	0.0430491	0.0466714	0.0511912	0.089325	0.0766479	0.0927068	0.0584445	0.601587	0.0723202	0.357233	0.0525173	0.0804512	0.0752319	0.0723899	0.0860685	0.507358
794	0.0880762	0.0684226	0.0701136	0.0666106	0.357402	0.0730634	0.0836897	0.0633774	0.670346	0.0975291	0.275934	0.0678318	0.0784911	0.0783518	0.151594	0.0752885	0.627625	0.0697622	0.115369	0.084293	0.230993	0.0758928	0.0688296	0.0605295	0.142623	0.0645622	0.136562	0.0642979	0.106833	0.0695379	0.104337	0.07707	0.080016	0.0591379	0.0712522	0.0731178	0.0729931	0.0892121	0.0968129	0.0779968	0.644275	0.0882826	0.5239	0.0591553	0.227711	0.0779284	0.299391	0.0834105	0.517557
796	0.221285	0.067822	0.148761	0.110409	0.229558	0.107437	0.339741	0.0732493	0.646724	0.262111	0.127125	0.145338	0.126768	0.149124	0.263256	0.168334	0.0844693	0.189998	0.143922	0.175282	0.155799	0.157431	0.0734606	0.144728	0.716789	0.0990161	0.217466	0.142466	0.144492	0.12368	0.142182	0.168631	0.177815	0.114161	0.149809	0.186082	0.193632	0.169788	0.290649	0.161579	0.11472	0.1198	0.162079	0.165551	0.127106	0.143726	0.164709	0.128522	0.368775
800	0.453785	0.0531671	0.395479	0.084421	0.363403	0.128327	0.25946	0.0506292	0.718275	0.173182	0.251045	0.136208	0.217937	0.155885	0.185235	0.177496	0.531281	0.166516	0.159637	0.185139	0.115645	0.138445	0.164019	0.150892	0.40057	0.0612215	0.283476	0.152787	0.143766	0.144722	0.314318	0.115298	0.198031	0.138538	0.167701	0.148459	0.160881	0.182475	0.216371	0.16256	0.59087	0.116585	0.585051	0.16323	0.191122	0.172341	0.207396	0.140191	0.682934
802	0.0575124	0.0107969	0.00910228	0.0138	0.0160609	0.0109806	0.00604611	0.00543995	0.0617263	0.00467041	0.028729	0.0102462	0.0088863	0.014861	0.0170598	0.0201202	0.0721891	0.0186373	0.0194885	0.0158538	0.0143959	0.014148	0.018572	0.00621417	0.0179805	0.0105304	0.0325163	0.00968265	0.0136452	0.0116219	0.0320353	0.0137479	0.0197381	0.00722235	0.0156722	0.0102683	0.0122995	0.018029	0.0212052	0.0109763	0.0814481	0.0123334	0.0180652	0.00918641	0.0359995	0.0201398	0.0158678	0.0158075	0.0569021
803	0.209984	0.0328953	0.734383	0.167015	0.195807	0.0432012	0.0363449	0.0298336	0.322921	0.0811687	0.0992623	0.0473402	0.0738767	0.0602768	0.182335	0.0852304	0.096544	0.0445993	0.138801	0.0631852	0.0903788	0.0372312	0.0448385	0.0411066	0.132911	0.0335218	0.0528509	0.0650267	0.21704	0.0368146	0.0887978	0.0443213	0.0967858	0.0446888	0.126363	0.0410293	0.161885	0.0616542	0.0783776	0.0426409	0.555315	0.0697466	0.502114	0.0505094	0.0467626	0.0523853	0.0469491	0.0514609	0.368803
807	0.0320849	0.080626	0.0503663	0.0790734	0.0949667	0.0757291	0.0582852	0.0782604	0.11241	0.146037	0.0737517	0.088563	0.0689976	0.0727095	0.0652494	0.0787246	0.0415089	0.0537237	0.0492265	0.058386	0.059871	0.058483	0.0798635	0.0577869	0.0492424	0.092023	0.0524967	0.0605108	0.0596558	0.0653321	0.0565072	0.0602993	0.0600333	0.0565203	0.0384168	0.0533393	0.0462678	0.0669839	0.0381037	0.0553801	0.036957	0.0840205	0.0412083	0.049739	0.052512	0.0555586	0.0479055	0.0679621	0.0492012
810	0.283165	0.0565459	0.0382311	0.050208	0.303805	0.0557119	0.0461054	0.0600668	0.328148	0.165894	0.142612	0.0676506	0.0842378	0.0687832	0.0414763	0.0573775	0.0651756	0.0421395	0.0617288	0.0606671	0.0563724	0.0400244	0.0718256	0.0490165	0.0331881	0.0549544	0.062902	0.0587428	0.0709703	0.0532941	0.0873623	0.0642074	0.0712539	0.0411822	0.0569298	0.0454451	0.0578759	0.0589773	0.0581828	0.0479399	0.234906	0.0600522	0.0731854	0.063191	0.0984121	0.0732323	0.0745218	0.0668974	0.0967863
813	0.0487012	0.0684188	0.0613813	0.0753488	0.146838	0.0815432	0.0750583	0.0845968	0.541352	0.120296	0.143863	0.0858534	0.089316	0.0864525	0.100542	0.0700601	0.264019	0.0661275	0.0704707	0.0787823	0.117841	0.0719131	0.0678431	0.0559138	0.0708199	0.0735259	0.0768132	0.0685299	0.0652034	0.0602444	0.287013	0.0802954	0.0763624	0.0588439	0.054205	0.0702605	0.0637868	0.0864518	0.0661925	0.0687136	0.241685	0.0898124	0.331108	0.0562218	0.0828166	0.0823988	0.0801642	0.0776464	0.121683
814	0.100921	0.0152176	0.013312	0.0105217	0.0705562	0.0304382	0.0338296	0.00908324	0.801353	0.101253	0.0270998	0.0364357	0.0247563	0.0358005	0.0235368	0.026672	0.0218973	0.0410519	0.0382496	0.0319742	0.0333648	0.0346431	0.0175597	0.0569203	0.0435479	0.00945756	0.00695738	0.0983323	0.0246188	0.029633	0.0493859	0.0577597	0.0474429	0.0131836	0.0320006	0.0313316	0.0483604	0.0276999	0.0638631	0.03218	0.0951782	0.0240016	0.0249795	0.00642563	0.0409602	0.0268408	0.0300949	0.0513464	0.0779479
815	0.0389445	0.0322298	0.0344686	0.027838	0.0306973	0.0359781	0.0299797	0.0242648	0.0943787	0.088953	0.0464479	0.0571076	0.0312747	0.0667979	0.0407445	0.0491767	0.0360031	0.0341519	0.0462051	0.0434904	0.038288	0.0414382	0.0415389	0.0455046	0.0363486	0.0429608	0.0390529	0.0454754	0.0442809	0.0493181	0.0366818	0.0699253	0.0611067	0.031884	0.0385662	0.0339278	0.0356548	0.0407347	0.030486	0.0317377	0.0277798	0.0357021	0.0332083	0.0193174	0.0379781	0.0362976	0.0384739	0.040369	0.0369688
825	0.0334458	0.0505673	0.0444978	0.0365937	0.0443418	0.0496281	0.0488654	0.0353678	0.14287	0.129908	0.0629944	0.0565249	0.0461825	0.0507139	0.0526989	0.0511677	0.0494609	0.0523976	0.0457066	0.0493229	0.0469897	0.0413715	0.0404146	0.0383052	0.046319	0.0471828	0.0304251	0.0386816	0.0400119	0.0427526	0.0522698	0.0480968	0.0580181	0.0400281	0.0357442	0.0419926	0.0437765	0.0457746	0.0544242	0.0395765	0.0431001	0.0469015	0.0446449	0.0425019	0.040006	0.0475954	0.0387701	0.0543737	0.0546342
829	0.153247	0.0587753	0.0537713	0.0248376	0.073108	0.0504642	0.0659622	0.0601233	0.733626	0.204286	0.200118	0.076572	0.090817	0.0771359	0.116777	0.0731254	0.271167	0.0725	0.0557912	0.0573276	0.232478	0.0613005	0.108482	0.0958226	0.179898	0.0530802	0.0828292	0.0833741	0.0867259	0.0511541	0.1844	0.0547096	0.126613	0.0694053	0.0860203	0.0594156	0.278969	0.0674418	0.069152	0.0464069	0.449136	0.0496173	0.546015	0.0761994	0.0867255	0.0561265	0.0581956	0.045791	0.340723
830	0.177798	0.142493	0.129274	0.141898	0.166598	0.133651	0.148963	0.118702	0.191079	0.18682	0.107235	0.108695	0.111009	0.112741	0.18519	0.105947	0.109338	0.128679	0.191428	0.153175	0.158094	0.191875	0.171667	0.159019	0.182767	0.131642	0.154292	0.131808	0.164862	0.131361	0.141341	0.122629	0.174431	0.104713	0.124985	0.171768	0.158473	0.156028	0.123568	0.149015	0.154714	0.109791	0.127711	0.153631	0.177207	0.168814	0.154877	0.160934	0.172855
833	0.0425532	0.0301606	0.0588283	0.0614635	0.0646801	0.0486962	0.0857879	0.0727421	0.0745033	0.113263	0.125062	0.0929593	0.099971	0.128254	0.122215	0.125889	0.0596284	0.0634104	0.0656232	0.0549086	0.0837592	0.0601719	0.0465299	0.0276161	0.072426	0.038982	0.0185984	0.0328752	0.0336587	0.0322905	0.0838399	0.0678297	0.0237651	0.0252294	0.0328838	0.0377964	0.05153	0.0628521	0.0742765	0.0484403	0.0720165	0.070425	0.031211	0.0241372	0.0458625	0.0649291	0.0591454	0.0717144	0.0589681
836	0.0219715	0.0187743	0.071628	0.0223085	0.122704	0.0178662	0.0320224	0.0119371	0.373609	0.0446781	0.0260774	0.0139344	0.0272511	0.0346315	0.0286595	0.0359591	0.0304541	0.0219649	0.0249496	0.0294087	0.0286871	0.0227089	0.0239381	0.0222432	0.0245348	0.0278265	0.0212228	0.0233584	0.0153554	0.0261097	0.0371363	0.0334016	0.0310997	0.0190186	0.0136021	0.0273476	0.0210706	0.0363604	0.0495287	0.0268353	0.117	0.0183747	0.118671	0.0241439	0.0228458	0.0619316	0.0348833	0.0227434	0.0359872
839	0.0358198	0.0281448	0.0357936	0.043194	0.230278	0.0288622	0.0273479	0.0317656	0.0952961	0.100414	0.0380892	0.0378752	0.0816751	0.0394198	0.110842	0.0408739	0.243373	0.037895	0.0327625	0.0443139	0.0491315	0.0332092	0.0299914	0.0313645	0.338185	0.0392389	0.185468	0.0232322	0.0369512	0.038494	0.0396127	0.0277708	0.0357612	0.0312336	0.031679	0.0366877	0.207395	0.0410377	0.0517111	0.0330663	0.101759	0.0477737	0.0563271	0.0259469	0.053672	0.0438686	0.0864783	0.0377926	0.176229
840	0.0907427	0.135528	0.104818	0.121214	0.112604	0.113402	0.119409	0.0840108	0.558405	0.227137	0.115393	0.132535	0.0964478	0.110225	0.120677	0.0834835	0.128689	0.108995	0.204739	0.11225	0.11666	0.105389	0.104994	0.0959584	0.196999	0.12833	0.250117	0.0901946	0.137238	0.127834	0.111915	0.108794	0.111107	0.102615	0.0958651	0.0797108	0.101069	0.0905842	0.141681	0.10394	0.165181	0.136577	0.12747	0.111694	0.144612	0.0998606	0.1323	0.126109	0.110709
893	0.0474395	0.0531308	0.0405553	0.0563211	0.0702225	0.057769	0.0482944	0.0496282	0.0989908	0.111065	0.0815625	0.064653	0.0646155	0.0815146	0.0593337	0.0712663	0.0681223	0.0549866	0.0619453	0.0635876	0.0630816	0.0515336	0.0587196	0.0458399	0.136309	0.0526634	0.0590528	0.0516642	0.0653556	0.065097	0.0694426	0.0697555	0.0535403	0.0459127	0.0426452	0.0621302	0.0630829	0.0619244	0.0589784	0.0475329	0.0651722	0.0657521	0.063014	0.0499788	0.0746011	0.0655556	0.0695291	0.0634238	0.0828709
894	0.122391	0.097288	0.385615	0.107432	0.375315	0.101269	0.0777255	0.081886	0.137657	0.15261	0.1171	0.100068	0.0968167	0.103483	0.11185	0.106457	0.104931	0.105342	0.111062	0.107188	0.0990226	0.0963656	0.129571	0.089935	0.172943	0.0889583	0.107669	0.0960407	0.1395	0.101414	0.111083	0.102697	0.0940098	0.101108	0.103813	0.10583	0.10188	0.109403	0.126078	0.0900048	0.103837	0.0977293	0.105073	0.100935	0.104613	0.109822	0.106103	0.114668	0.34332
899	0.146172	0.0728042	0.098892	0.0841961	0.24634	0.100584	0.0837347	0.0843724	0.727792	0.186139	0.222854	0.121003	0.116182	0.108101	0.288352	0.124427	0.504798	0.10516	0.113476	0.106036	0.133461	0.100965	0.124649	0.0951286	0.565578	0.0808121	0.450816	0.0732406	0.237697	0.0926409	0.194989	0.0928898	0.1066	0.0727189	0.0874916	0.0943856	0.268895	0.115388	0.151055	0.100915	0.30228	0.118403	0.400831	0.102293	0.467685	0.103494	0.143225	0.109003	0.602842
900	0.0382498	0.0411812	0.0316813	0.0356646	0.330859	0.0362613	0.201849	0.0198445	0.292485	0.0575226	0.0581176	0.0371731	0.0400339	0.0346933	0.115713	0.0486121	0.373373	0.0414183	0.0539799	0.0465521	0.0406791	0.0392201	0.0356787	0.0186426	0.374347	0.0382246	0.116119	0.0237115	0.0308015	0.0345949	0.0830517	0.0446063	0.0537566	0.0229229	0.115839	0.0445382	0.204974	0.0418224	0.0518069	0.037033	0.335281	0.0445976	0.134522	0.0292874	0.0555901	0.0467035	0.196641	0.0439645	0.0233008
902	0.0425031	0.0510313	0.0434468	0.0482846	0.0464031	0.0578693	0.0528125	0.0397234	0.114262	0.150708	0.272085	0.266138	0.0799006	0.0863458	0.0552371	0.0658321	0.0425925	0.067455	0.0582395	0.0713034	0.0627647	0.0578727	0.0592311	0.0568594	0.0514268	0.0543801	0.05769	0.089148	0.0492759	0.0623963	0.0975133	0.0658953	0.0623252	0.0555656	0.0495205	0.0676166	0.0525164	0.0793145	0.0616519	0.0678042	0.0731328	0.0538249	0.0615821	0.0569614	0.0492364	0.0697653	0.0594005	0.0645641	0.0755026
903	0.0585228	0.084061	0.174139	0.078028	0.068114	0.0717962	0.130692	0.0730225	0.18322	0.208213	0.141593	0.0937281	0.100413	0.0809531	0.0834036	0.081305	0.073757	0.0819855	0.095799	0.0800151	0.084659	0.0629154	0.0805821	0.07228	0.109812	0.0821018	0.0694362	0.0649143	0.129749	0.0717664	0.0953951	0.0720008	0.0915056	0.0704083	0.0922597	0.0791993	0.0737072	0.0758047	0.0764605	0.0659791	0.128571	0.0711719	0.10727	0.0602709	0.0838619	0.0713035	0.0917822	0.0888919	0.219106
904	0.0453721	0.0382188	0.049366	0.0349955	0.0360433	0.0444624	0.0847102	0.0563692	0.139165	0.161882	0.0629	0.0673487	0.0475393	0.0607611	0.0611846	0.0648324	0.0553082	0.0470035	0.0440628	0.0407771	0.0425956	0.0491673	0.0384148	0.0399937	0.0428784	0.0699964	0.0320812	0.0460404	0.0583594	0.0510467	0.0495931	0.0245097	0.0527563	0.0310466	0.0372256	0.0524886	0.0483569	0.0425337	0.0446671	0.0432437	0.0403837	0.0372828	0.0547911	0.0440156	0.0537309	0.0371162	0.0472046	0.0687515	0.0828011
906	0.0374224	0.042378	0.141598	0.044535	0.0586646	0.0434248	0.0584601	0.0388287	0.125952	0.113615	0.0686387	0.0649153	0.0501954	0.0618349	0.0570287	0.0558451	0.0552046	0.0493075	0.0430245	0.0477585	0.0481072	0.0408199	0.044738	0.0350521	0.0428721	0.043381	0.0375534	0.0434568	0.042519	0.0404822	0.0508097	0.0512533	0.0442268	0.0390529	0.0317118	0.0433774	0.0453345	0.0498315	0.0569135	0.0420918	0.0412758	0.0503692	0.0381913	0.0402868	0.0450269	0.0624768	0.0509556	0.0572083	0.0505085
908	0.0546686	0.0722278	0.606937	0.129892	0.239691	0.101178	0.138866	0.0715169	0.558127	0.156001	0.215287	0.094164	0.186316	0.131509	0.139962	0.131023	0.413284	0.112707	0.123489	0.12848	0.172951	0.0930822	0.227336	0.092936	0.189447	0.0785308	0.248888	0.11605	0.162547	0.101326	0.256019	0.0945767	0.151199	0.0932909	0.2006	0.10244	0.232593	0.106775	0.310983	0.0962955	0.45179	0.11222	0.321032	0.117659	0.0897867	0.0964547	0.295798	0.104391	0.405936
910	0.0931828	0.0519985	0.523915	0.108687	0.288032	0.0620877	0.0740625	0.0525483	0.608865	0.134357	0.118576	0.0686004	0.0914171	0.0818493	0.0985247	0.0804354	0.304915	0.0702826	0.110973	0.0688291	0.0972909	0.0615185	0.07705	0.055756	0.474819	0.0571426	0.130483	0.085824	0.0884814	0.0606005	0.098105	0.0650162	0.0804398	0.0607024	0.0914584	0.0674392	0.0950277	0.0741752	0.0842807	0.0651634	0.112325	0.0650607	0.131335	0.0756828	0.073525	0.0705416	0.123185	0.072462	0.42792
911	0.211527	0.0567497	0.064648	0.0590022	0.0439103	0.0724276	0.0659013	0.0476919	0.0999228	0.132676	0.0685522	0.070361	0.0740371	0.0748333	0.0927206	0.0709967	0.163047	0.0751559	0.12558	0.0882308	0.118563	0.0720088	0.0788356	0.0777799	0.230409	0.0691365	0.110132	0.0919343	0.0781335	0.0731287	0.070964	0.0746476	0.0882302	0.0700245	0.0783995	0.0862975	0.0606747	0.0823229	0.0696302	0.08179	0.0813422	0.0670285	0.0689911	0.075133	0.0893132	0.0821061	0.0750115	0.0847401	0.0548751
912	0.103233	0.0278976	0.134364	0.0355948	0.284483	0.037558	0.190018	0.0238419	0.47031	0.0888187	0.0675398	0.0471174	0.0446233	0.0536022	0.143859	0.0622696	0.0617739	0.0522152	0.0706291	0.052863	0.0588185	0.0421268	0.0412964	0.0366722	0.261178	0.0380269	0.0812428	0.0357814	0.1337	0.0457082	0.0931408	0.0501855	0.040335	0.0333001	0.0400115	0.0447928	0.0891713	0.0629223	0.118206	0.0463958	0.135525	0.0546988	0.219129	0.0417164	0.0537309	0.0655603	0.0584489	0.0595493	0.343652
913	0.0281359	0.0285333	0.0277501	0.0269869	0.101011	0.0334794	0.0476245	0.0312194	0.0912915	0.0817127	0.0729434	0.0412246	0.0483023	0.0705161	0.0510586	0.0496248	0.131793	0.0318265	0.0336047	0.0338859	0.0468499	0.0259619	0.0357644	0.0472354	0.0426437	0.031269	0.0242674	0.0502089	0.0321971	0.0312989	0.0803628	0.0318143	0.0354121	0.0304379	0.0256951	0.0379994	0.0302188	0.0444095	0.0310495	0.0257447	0.0362374	0.0308346	0.0369244	0.0341262	0.029304	0.0293821	0.0335821	0.034961	0.0395666
918	0.38903	0.0920987	0.354456	0.126483	0.482103	0.201364	0.281552	0.0988612	0.437327	0.231606	0.324102	0.166317	0.176795	0.162616	0.392257	0.217592	0.656643	0.17891	0.13139	0.137827	0.169227	0.126602	0.128166	0.105358	0.477589	0.136163	0.263466	0.116141	0.273061	0.140545	0.274045	0.156948	0.168118	0.155582	0.146339	0.149619	0.217332	0.153538	0.335674	0.138824	0.345968	0.148082	0.339238	0.208724	0.137287	0.157715	0.209167	0.132052	0.528209
919	0.277924	0.0747591	0.787336	0.115765	0.543887	0.0882048	0.201637	0.0700809	0.507387	0.111906	0.317809	0.091467	0.252528	0.105567	0.295162	0.100063	0.633204	0.0938956	0.116644	0.0918151	0.300436	0.076914	0.106718	0.116768	0.645126	0.0874182	0.283776	0.103853	0.324815	0.0753456	0.400683	0.0874791	0.182147	0.076923	0.342113	0.0812755	0.331994	0.09721	0.429774	0.109297	0.495469	0.13364	0.442847	0.11169	0.212034	0.0956466	0.36544	0.0991648	0.629672
920	0.269584	0.102235	0.0771051	0.115618	0.481275	0.0961883	0.138147	0.11914	0.542629	0.218162	0.253344	0.131724	0.178572	0.118868	0.245981	0.144723	0.452943	0.123497	0.209211	0.100909	0.320239	0.108451	0.0940725	0.0983922	0.476609	0.102617	0.108044	0.0886238	0.153082	0.0993225	0.328799	0.107649	0.273693	0.0819605	0.088302	0.0907602	0.256805	0.115612	0.094802	0.0994353	0.446664	0.141826	0.338143	0.0932847	0.109798	0.109391	0.338173	0.11624	0.467912
921	0.032311	0.0646778	0.0438735	0.0506491	0.0408239	0.0487172	0.0570445	0.0513017	0.101242	0.107187	0.117916	0.0670754	0.0765161	0.0749523	0.0495652	0.0675304	0.0479442	0.0522106	0.0575269	0.0468326	0.0591854	0.0489075	0.0718248	0.0470895	0.0352858	0.0478606	0.0444511	0.0503331	0.0635127	0.0478666	0.095658	0.0487091	0.063695	0.0470894	0.037099	0.0505901	0.0389584	0.0473836	0.0457907	0.0411771	0.075194	0.0527282	0.0636157	0.0458258	0.0538598	0.0499691	0.0553057	0.0576089	0.0502957
923	0.0701235	0.0910844	0.0849668	0.0786082	0.134655	0.0918188	0.0862091	0.0898607	0.341264	0.167356	0.109748	0.10295	0.111197	0.0970851	0.0864111	0.101714	0.166259	0.0913326	0.0988465	0.0798105	0.0984215	0.0913942	0.107181	0.0964052	0.110602	0.0965849	0.0926207	0.0926734	0.0800628	0.0959105	0.102745	0.0893645	0.0891236	0.0755096	0.0698667	0.0842073	0.0769981	0.098169	0.0797316	0.0741824	0.0930051	0.0890065	0.09847	0.0881374	0.0976389	0.0980007	0.082949	0.0905947	0.118965
924	0.107753	0.0790086	0.0779577	0.061401	0.112236	0.0715257	0.0895932	0.0647072	0.234202	0.129111	0.116808	0.0753295	0.111397	0.102079	0.0745023	0.0884123	0.131218	0.0733814	0.0891436	0.0731811	0.10686	0.0701213	0.0876996	0.0646504	0.0672136	0.0708766	0.0748509	0.081558	0.0747017	0.0672871	0.0978562	0.0822576	0.0777097	0.0591492	0.0808934	0.0580777	0.0607441	0.0943256	0.0894091	0.0748375	0.106273	0.0969424	0.146574	0.074509	0.085045	0.0784357	0.0870888	0.0765703	0.155936
925	0.157872	0.0680653	0.223775	0.070514	0.192592	0.0717953	0.0833323	0.0433727	0.469392	0.104649	0.177001	0.0756556	0.10355	0.086229	0.117065	0.0767754	0.314199	0.0711083	0.157228	0.0835756	0.103118	0.0626285	0.099239	0.0637091	0.307355	0.050123	0.175472	0.0832394	0.100811	0.0732106	0.170223	0.0673878	0.0739068	0.0614634	0.103447	0.0684269	0.0742522	0.0866767	0.0764632	0.07022	0.389002	0.076812	0.197083	0.067326	0.114753	0.092948	0.0994173	0.0785683	0.395104
932	0.0835826	0.0808239	0.262161	0.087152	0.365799	0.0885287	0.081848	0.0990984	0.595565	0.15271	0.239318	0.116583	0.211739	0.0910595	0.234792	0.159847	0.472919	0.129085	0.158684	0.0987823	0.139081	0.101666	0.0939324	0.101667	0.380521	0.0864451	0.246415	0.0993454	0.176635	0.0850081	0.430967	0.102589	0.0839037	0.106273	0.132832	0.110248	0.229887	0.105317	0.127971	0.10379	0.503115	0.116022	0.283155	0.101906	0.109072	0.100792	0.233899	0.117313	0.52476
933	0.137409	0.0620502	0.404646	0.111784	0.394783	0.109392	0.0714136	0.0880281	0.626335	0.168267	0.148301	0.138485	0.134009	0.120902	0.114884	0.101874	0.503751	0.101155	0.12089	0.0873653	0.126209	0.0895067	0.134928	0.118732	0.273993	0.111295	0.108925	0.106039	0.0967135	0.121573	0.329627	0.127943	0.100298	0.0819578	0.151209	0.152499	0.253318	0.106415	0.108226	0.126419	0.458727	0.109272	0.266369	0.1166	0.172693	0.111432	0.172589	0.115452	0.431014
934	0.071996	0.0634526	0.0688605	0.0641981	0.0891095	0.0679711	0.0689118	0.0529786	0.144725	0.127949	0.0689965	0.0703598	0.0637136	0.07567	0.0868284	0.0784253	0.0805832	0.0658947	0.0661755	0.0653189	0.082621	0.0645611	0.081182	0.0646652	0.0803465	0.0719551	0.0697098	0.0691131	0.0695157	0.0625021	0.0766023	0.0801658	0.0682215	0.0644867	0.0625348	0.0759078	0.0740334	0.0823613	0.0844509	0.0613887	0.0635949	0.0747978	0.067929	0.0607882	0.0683647	0.0824756	0.0721137	0.0884945	0.078304
937	0.0563663	0.0608765	0.0683458	0.0605315	0.0641354	0.0831289	0.0669025	0.063832	0.163517	0.16854	0.106628	0.0894287	0.0793437	0.0821005	0.0791258	0.0814515	0.0631954	0.0855285	0.0672023	0.0860107	0.0816873	0.0763725	0.0868111	0.0688736	0.0673555	0.0639699	0.0789124	0.0720421	0.0666551	0.0862423	0.0840143	0.0843348	0.082916	0.0674454	0.0556948	0.100899	0.0572645	0.0893098	0.0753184	0.0791217	0.0776152	0.0741811	0.065065	0.0656388	0.0772085	0.0995879	0.0692963	0.0845244	0.0884046
940	0.187513	0.0576143	0.256002	0.0872492	0.292409	0.0838104	0.156777	0.0672243	0.374523	0.13693	0.179394	0.0955192	0.123656	0.102405	0.142161	0.1131	0.333789	0.0841147	0.215769	0.0913214	0.179433	0.0737313	0.192402	0.0763768	0.267178	0.0707049	0.139355	0.0762561	0.14431	0.076599	0.223074	0.0780134	0.0893781	0.0777698	0.109577	0.0793268	0.121332	0.110038	0.265456	0.0836373	0.306762	0.0829478	0.189564	0.0822309	0.122836	0.0923875	0.255513	0.0964712	0.30564
941	0.0509861	0.0490158	0.0346721	0.0476988	0.633453	0.0510817	0.303647	0.0339884	0.633769	0.0976845	0.156267	0.0577008	0.120142	0.0975166	0.0896284	0.0706974	0.676003	0.0592581	0.26626	0.0569673	0.17943	0.0377821	0.0876229	0.055264	0.324376	0.0534984	0.184532	0.0703821	0.0705391	0.0432155	0.527033	0.0510396	0.0743129	0.0397768	0.0511483	0.0489368	0.0505971	0.0696329	0.0785742	0.0546708	0.573172	0.069214	0.351137	0.0658971	0.0670971	0.0570153	0.340222	0.0608341	0.430414
943	0.231127	0.175715	0.197695	0.17923	0.257399	0.193331	0.292095	0.147374	0.413005	0.250359	0.243422	0.181781	0.203849	0.190266	0.379389	0.178859	0.246865	0.199419	0.231025	0.202293	0.234656	0.190228	0.185516	0.208325	0.261615	0.166122	0.301233	0.188911	0.199583	0.210396	0.221255	0.190269	0.228718	0.214118	0.231534	0.214986	0.247667	0.208081	0.254769	0.206583	0.247547	0.219922	0.266396	0.190198	0.233325	0.20331	0.223213	0.22324	0.324445
944	0.0822275	0.0722657	0.0791264	0.0725497	0.318621	0.0653174	0.081868	0.0670968	0.661375	0.152821	0.172156	0.114437	0.118909	0.109137	0.193903	0.101361	0.435933	0.0832842	0.138551	0.0893299	0.287427	0.0620142	0.0804986	0.0750509	0.317137	0.0664345	0.131634	0.0733184	0.0750617	0.0754161	0.296508	0.0815032	0.100108	0.0637613	0.0551182	0.0830454	0.0706403	0.0952931	0.101489	0.0656757	0.328703	0.0854914	0.215502	0.077341	0.0850916	0.101776	0.0800005	0.089958	0.182187
945	0.165176	0.0816047	0.125467	0.102648	0.197949	0.120655	0.20996	0.0892852	0.589925	0.174041	0.205034	0.13495	0.158026	0.169752	0.205005	0.126581	0.336802	0.144175	0.260452	0.191072	0.198231	0.145758	0.124191	0.116586	0.252947	0.106021	0.295217	0.175934	0.160229	0.142837	0.214524	0.173449	0.159491	0.129718	0.174933	0.172154	0.0797853	0.141551	0.16671	0.121507	0.289983	0.120309	0.465992	0.132086	0.103804	0.149568	0.216017	0.130512	0.248116
946	0.0521151	0.0643382	0.0545816	0.0571452	0.0444795	0.0612277	0.0757616	0.0528894	0.168426	0.160515	0.0909765	0.0871539	0.0747918	0.0995791	0.0746839	0.0898292	0.109553	0.0729291	0.0596087	0.0644391	0.0668958	0.0562978	0.0601194	0.0455938	0.0577546	0.0572553	0.0442986	0.0411225	0.0579993	0.0523827	0.0635226	0.0480121	0.0450692	0.0525637	0.0620852	0.0604159	0.0532515	0.0630873	0.0587382	0.0585127	0.0550084	0.0634568	0.048049	0.0434125	0.0584071	0.0590406	0.0614427	0.0721955	0.0656184
947	0.215101	0.0405863	0.0380803	0.0345422	0.370281	0.0343214	0.0686991	0.0227444	0.581237	0.0680308	0.189098	0.0293403	0.0748009	0.045983	0.133454	0.0428011	0.596356	0.049495	0.140191	0.0443992	0.195985	0.0377733	0.040941	0.0392307	0.180232	0.0433168	0.0590166	0.0610655	0.194718	0.033161	0.226933	0.0566614	0.0751385	0.0361504	0.0592885	0.0402382	0.09234	0.0453872	0.168939	0.0521063	0.327463	0.0500917	0.311212	0.036781	0.0869598	0.0631433	0.182916	0.0467965	0.416477
948	0.0415292	0.0606106	0.304283	0.0636921	0.420373	0.0598823	0.0640293	0.0522324	0.545705	0.10049	0.160682	0.0760416	0.216111	0.107881	0.147577	0.0821065	0.579449	0.0592999	0.05314	0.0557006	0.270671	0.057609	0.0715747	0.0594459	0.241432	0.0442472	0.0959822	0.0926532	0.104455	0.0382369	0.162341	0.0685608	0.0680457	0.0436819	0.038584	0.07171	0.0491227	0.0829446	0.0747402	0.0518432	0.310655	0.0690345	0.25441	0.0932264	0.0631292	0.0766407	0.139214	0.0839677	0.479252
952	0.0353866	0.0329636	0.0397117	0.0387978	0.384222	0.038583	0.0402353	0.0413471	0.107148	0.110894	0.0834978	0.0468428	0.0524948	0.0465562	0.0751387	0.0487877	0.0623985	0.0471371	0.0654976	0.0429628	0.313342	0.0437096	0.0418417	0.0419043	0.156656	0.0406298	0.0392902	0.0406956	0.0439379	0.0490677	0.0644693	0.0435563	0.0444745	0.0347911	0.0423282	0.0477337	0.076245	0.0564833	0.0579216	0.0381029	0.0409936	0.0462474	0.1525	0.0370816	0.0392506	0.0492256	0.0462415	0.0480418	0.16248
956	0.336702	0.124498	0.243566	0.165187	0.346255	0.148968	0.332635	0.187866	0.587485	0.153606	0.178679	0.166059	0.139443	0.153682	0.201496	0.166018	0.428599	0.175407	0.30802	0.221793	0.286725	0.181119	0.138207	0.143116	0.279817	0.178454	0.143616	0.149969	0.275459	0.120851	0.211409	0.17324	0.186844	0.120425	0.228744	0.15274	0.27765	0.177219	0.137794	0.190402	0.29347	0.154598	0.182789	0.172453	0.285965	0.164017	0.165441	0.145265	0.462327
960	0.0301006	0.0275807	0.0314239	0.0316257	0.0259931	0.0332839	0.0279411	0.0239459	0.159124	0.0915335	0.0419508	0.0522372	0.0386916	0.0435187	0.0340429	0.0377575	0.0366888	0.0326233	0.0277363	0.0434067	0.0425606	0.0331754	0.0343759	0.0290443	0.0304021	0.044279	0.0321095	0.0195498	0.0285278	0.0263591	0.0321857	0.0369799	0.0342834	0.0241337	0.0193217	0.0290649	0.0332147	0.0411426	0.0407999	0.0337502	0.0332399	0.0363171	0.0285	0.0301896	0.0320885	0.047016	0.0303529	0.0468242	0.0314421
962	0.0885878	0.0449707	0.0338813	0.0485053	0.121128	0.0602976	0.037248	0.0456406	0.798508	0.232507	0.0598592	0.0787556	0.0340275	0.0739633	0.0679862	0.0621184	0.0562582	0.0741172	0.0581665	0.0621442	0.0510313	0.0722197	0.0749313	0.0862039	0.171032	0.0471904	0.0545019	0.0494999	0.0527827	0.0640291	0.0526732	0.0972379	0.191603	0.0530884	0.146069	0.100986	0.104939	0.0740034	0.0477154	0.108545	0.0295291	0.0593255	0.0347352	0.0629968	0.293228	0.0559844	0.204308	0.0511869	0.736543
966	0.296317	0.0999893	0.39258	0.114542	0.256456	0.212535	0.199161	0.118766	0.685526	0.229431	0.252662	0.142452	0.177071	0.188934	0.243803	0.234043	0.598703	0.135902	0.239433	0.206962	0.229017	0.167112	0.157685	0.181592	0.0581813	0.143595	0.319468	0.165781	0.207921	0.221465	0.170572	0.154871	0.21291	0.241775	0.290707	0.118789	0.157656	0.183515	0.222001	0.152763	0.330352	0.172705	0.194732	0.197123	0.250033	0.22031	0.246571	0.228737	0.390635
969	0.0942021	0.0729863	0.203612	0.0885816	0.151967	0.0979614	0.0929858	0.0777129	0.164282	0.124499	0.0992023	0.106778	0.104968	0.0973258	0.122252	0.119421	0.23054	0.0872736	0.0994969	0.0958015	0.126496	0.0879808	0.106229	0.0760764	0.0906445	0.0873912	0.200188	0.0903845	0.100527	0.0807062	0.107391	0.109465	0.109622	0.0968523	0.0817029	0.092224	0.103482	0.11058	0.166618	0.0853118	0.0951397	0.11388	0.0788564	0.0808291	0.103467	0.109991	0.0867357	0.117284	0.177069
972	0.0388957	0.0356062	0.0349279	0.0704183	0.0455755	0.0558928	0.0607519	0.047412	0.119843	0.101436	0.0580132	0.0642722	0.0470795	0.0629631	0.0554079	0.0584964	0.0425426	0.0566058	0.0540206	0.0592106	0.0515392	0.0409053	0.0384596	0.0392077	0.0375637	0.0481138	0.0424278	0.0332877	0.0567065	0.0508773	0.0525417	0.0570169	0.0403497	0.0334001	0.041522	0.0425601	0.0463789	0.0517435	0.0481426	0.048149	0.0424871	0.0570735	0.0366719	0.0339564	0.0428678	0.0568912	0.0513177	0.0523487	0.135064
974	0.0469551	0.0455473	0.0446138	0.0640505	0.171527	0.0801799	0.0310689	0.0543375	0.840696	0.181236	0.117833	0.0854787	0.11478	0.0956196	0.0636559	0.082831	0.0964439	0.0456449	0.0789746	0.0715238	0.0749015	0.0554712	0.106973	0.0548978	0.101127	0.0453563	0.0640884	0.0879744	0.129176	0.05408	0.0885767	0.0360409	0.0876895	0.054762	0.0456466	0.0669919	0.0781053	0.0794445	0.051087	0.0416606	0.14155	0.0669845	0.177847	0.0374919	0.0531706	0.0726292	0.242734	0.0747059	0.119888
980	0.0866643	0.109615	0.755133	0.105651	0.0886015	0.067414	0.0664362	0.06532	0.125534	0.114559	0.298731	0.0772382	0.128863	0.0928915	0.0586977	0.0614903	0.220451	0.0684843	0.123499	0.0702812	0.0778133	0.0540724	0.119585	0.0730806	0.049997	0.059109	0.207072	0.0944952	0.113235	0.0523313	0.121184	0.0559982	0.115004	0.059733	0.0593262	0.0728228	0.0429459	0.0607571	0.0796718	0.0574575	0.138215	0.0764216	0.185583	0.0827064	0.11286	0.0776365	0.110749	0.085777	0.100388
985	0.0652224	0.0546774	0.700573	0.10521	0.59977	0.0730763	0.067285	0.0647898	0.10109	0.109927	0.248857	0.0775211	0.0898025	0.0898258	0.066323	0.0932099	0.591839	0.0743793	0.0532458	0.0547891	0.235321	0.0555645	0.0837258	0.0749748	0.646537	0.0733217	0.375963	0.109847	0.0577771	0.0614544	0.113213	0.0652389	0.0515559	0.0513312	0.0668476	0.0649059	0.221843	0.0727698	0.627217	0.067427	0.128179	0.101512	0.262701	0.0807069	0.124823	0.0627409	0.418638	0.0728066	0.565231
986	0.12453	0.113962	0.101288	0.142861	0.564391	0.168937	0.218118	0.141518	0.369782	0.296544	0.212944	0.203069	0.173002	0.179399	0.299747	0.172513	0.563793	0.227138	0.214404	0.211838	0.277691	0.194475	0.150821	0.185984	0.481666	0.155229	0.272496	0.214747	0.117425	0.22539	0.111874	0.196061	0.181815	0.19766	0.241541	0.231223	0.190206	0.198199	0.377202	0.219516	0.241269	0.167108	0.187408	0.209484	0.152665	0.198598	0.195952	0.184568	0.286683
988	0.0554825	0.0658886	0.0341621	0.0770854	0.0671909	0.0907116	0.0754903	0.0867345	0.0744174	0.152328	0.097956	0.130516	0.101741	0.120108	0.110975	0.116071	0.0708343	0.102213	0.0647561	0.11166	0.0829796	0.0711107	0.0625081	0.0858167	0.0597193	0.0907752	0.0655004	0.0981164	0.0672299	0.0893684	0.0779362	0.109862	0.0871503	0.111197	0.0599239	0.0939962	0.0511081	0.123305	0.0578627	0.0951763	0.0729231	0.0748372	0.0708447	0.0997057	0.0630874	0.125917	0.0700089	0.103292	0.0562085
989	0.0392255	0.0278965	0.0338461	0.02786	0.221742	0.0407523	0.0651384	0.030627	0.527924	0.0682891	0.142426	0.0350276	0.0348467	0.0586549	0.0482336	0.048704	0.348091	0.0350814	0.0308178	0.0348488	0.129727	0.0381059	0.0404375	0.0257426	0.0375399	0.0399209	0.0455511	0.0344307	0.0323818	0.032466	0.210474	0.0392864	0.0849191	0.0212355	0.0920346	0.0317771	0.165157	0.0453954	0.0435197	0.0412645	0.169037	0.0459475	0.166021	0.0397582	0.0635955	0.0540633	0.131052	0.0425213	0.412907
991	0	0.00818554	0.0143501	0	0.324073	0.00770218	0	0	0.59832	0	0.0468288	0	0.00476773	0.019198	0	0.00362903	0.567052	0.0220394	0.0817036	0.0106499	0.0224107	0.00973592	0.0107698	0.000727096	0.801312	0.031749	0	0.0146335	0	0.00585106	0.0250156	0.00483837	0	0	0.076708	0.00669706	0.0164467	0.0175734	0.00608717	0.021498	0.463418	0	0.00117206	0	0.0179533	0.0192126	0.00727136	0.0236296	0.418484
993	0.0514165	0.0631293	0.0474658	0.0743244	0.177628	0.0544866	0.0668563	0.094155	0.648869	0.135476	0.0955084	0.0893341	0.0582544	0.0902676	0.08378	0.101452	0.0656269	0.0725289	0.0647543	0.0655727	0.204502	0.0616102	0.042714	0.0565634	0.800743	0.0672881	0.0636664	0.0544841	0.0544068	0.0679372	0.0665816	0.0530411	0.0556293	0.0458368	0.0561851	0.0575492	0.0953388	0.0859489	0.465247	0.068309	0.0577066	0.0875082	0.0410721	0.0601849	0.131569	0.0703346	0.450483	0.062612	0.578483
995	0.0251119	0.0320968	0.028068	0.0305991	0.0943798	0.0413938	0.0486704	0.0308861	0.253367	0.0959627	0.0647459	0.0520083	0.0520703	0.0387323	0.0416762	0.052394	0.230647	0.0407114	0.036957	0.0399158	0.0425268	0.0352509	0.0344709	0.0280282	0.0575132	0.0457954	0.0610529	0.0281296	0.0405988	0.0340753	0.0722003	0.0442951	0.0361	0.0258013	0.0303304	0.0324407	0.0344186	0.0412968	0.0786123	0.0521946	0.248568	0.0488357	0.058471	0.0358484	0.0407584	0.0441195	0.0438317	0.0450381	0.183983
997	0.214157	0.0664007	0.213337	0.0921793	0.283884	0.108608	0.242903	0.0645604	0.693881	0.1924	0.190105	0.135607	0.11459	0.127933	0.205728	0.135634	0.203814	0.113892	0.199982	0.151527	0.201112	0.129683	0.142657	0.136306	0.0731926	0.0708776	0.188455	0.145361	0.142826	0.109421	0.146539	0.12505	0.0912306	0.0697145	0.137275	0.109623	0.13901	0.142029	0.219439	0.121693	0.279646	0.0946519	0.142533	0.133635	0.140882	0.123003	0.158689	0.0992994	0.227236
1007	0.471765	0.0620465	0.802661	0.0782197	0.455025	0.110591	0.156576	0.0798086	0.575525	0.214708	0.329913	0.188312	0.284718	0.14991	0.321555	0.149547	0.773491	0.114024	0.42093	0.0851854	0.29456	0.155862	0.192409	0.104093	0.781408	0.0990228	0.584629	0.112456	0.618708	0.075169	0.352797	0.14099	0.231858	0.0591021	0.240178	0.117318	0.371974	0.202468	0.133955	0.105204	0.542933	0.156464	0.527873	0.153755	0.131558	0.109071	0.446235	0.177293	0.641369
1009	0.204456	0.139532	0.152674	0.156393	0.259414	0.155623	0.161497	0.132911	0.642999	0.164915	0.183531	0.1692	0.163499	0.185195	0.168632	0.175867	0.492733	0.161087	0.212201	0.174781	0.165706	0.162902	0.131668	0.156244	0.561487	0.141347	0.197074	0.167891	0.223842	0.155207	0.218734	0.16487	0.161056	0.153672	0.170777	0.169637	0.202475	0.182125	0.196051	0.170667	0.564117	0.162293	0.286084	0.17479	0.160497	0.176134	0.182254	0.171483	0.467367
1015	0.0483386	0.0524626	0.0502423	0.0475687	0.0491079	0.0581095	0.0558294	0.0515405	0.343121	0.13349	0.0727489	0.0763983	0.0644366	0.0686164	0.0676277	0.0768947	0.0814406	0.0582408	0.0559569	0.0601296	0.0597568	0.046804	0.0547131	0.0503964	0.0496212	0.0546778	0.0660682	0.0533373	0.0538809	0.0450883	0.0540014	0.0508228	0.0542612	0.047856	0.0586407	0.0637868	0.0559039	0.0568809	0.0533607	0.0557279	0.330165	0.0666719	0.0450006	0.0563174	0.0965537	0.0486874	0.0703966	0.0642974	0.0682692
1016	0.080516	0.107077	0.0678124	0.1094	0.114947	0.117323	0.105663	0.150847	0.698917	0.266901	0.0856459	0.140725	0.115278	0.144196	0.108223	0.151965	0.183481	0.106786	0.083048	0.10368	0.106563	0.10852	0.0871997	0.115721	0.158651	0.140113	0.0866862	0.136517	0.0789654	0.149151	0.0760681	0.120056	0.0919664	0.111773	0.0841252	0.117448	0.072715	0.191193	0.0649712	0.0965709	0.0890547	0.11669	0.0702457	0.129629	0.14764	0.122991	0.0931322	0.131182	0.0564723
1017	0.05408	0.0532085	0.0455091	0.0649086	0.0617087	0.0589013	0.0674808	0.0536306	0.61372	0.132842	0.128328	0.0890237	0.109112	0.0803229	0.0836109	0.0869264	0.534831	0.0655847	0.0665025	0.0643349	0.0680083	0.0536883	0.0683295	0.0575303	0.490442	0.0553373	0.0711052	0.0677318	0.0597973	0.0535141	0.0988313	0.0648028	0.0643665	0.0452393	0.0498254	0.0578244	0.0522712	0.0666906	0.0635357	0.0564797	0.263582	0.0667547	0.0687036	0.0559978	0.0612903	0.0639926	0.0718555	0.0684561	0.151385
1025	0.0272967	0.0367151	0.0306156	0.0327764	0.0574526	0.045715	0.0463384	0.0461731	0.122663	0.148632	0.064083	0.0618482	0.0623254	0.0564918	0.0428337	0.0421733	0.0473967	0.0481962	0.0429374	0.0359346	0.0363372	0.0329075	0.049929	0.0247371	0.0586331	0.0499158	0.0330035	0.0357107	0.05127	0.0443422	0.0433908	0.0423297	0.053997	0.0267793	0.0280858	0.0366199	0.0290457	0.0438908	0.0423534	0.0336906	0.0473779	0.0445397	0.0536562	0.0399811	0.0392435	0.0383021	0.0469948	0.037635	0.282393
1027	0.0556978	0.0604476	0.0466709	0.0501746	0.0510157	0.0499822	0.0590207	0.0505716	0.154598	0.147766	0.0707221	0.0627809	0.0713968	0.0653333	0.0662029	0.0761197	0.0622126	0.0609005	0.0575495	0.0538129	0.051855	0.0448564	0.0518626	0.0582055	0.0563033	0.05029	0.0486885	0.0501714	0.0523413	0.0478136	0.0538361	0.0498658	0.053023	0.0509381	0.0473635	0.0622826	0.047907	0.0532398	0.0475484	0.0469759	0.0473639	0.0529648	0.0512166	0.0522589	0.0481771	0.0452015	0.0590703	0.0561395	0.0538547
1028	0.263463	0.0787887	0.13458	0.0866149	0.243342	0.103913	0.149454	0.0739638	0.568908	0.123249	0.1516	0.10977	0.158464	0.119311	0.227981	0.115732	0.587671	0.11969	0.25257	0.137747	0.230742	0.119872	0.164465	0.111687	0.448673	0.0963867	0.231673	0.115214	0.127246	0.118933	0.196397	0.137966	0.120921	0.109627	0.127143	0.116274	0.179018	0.109556	0.150899	0.140601	0.260933	0.10325	0.222146	0.121856	0.213554	0.127694	0.180755	0.125624	0.431522
1037	0.0075197	0.00757888	0.0111922	0.0038598	0.00209927	0.0164328	0.0111321	0	0.00322664	0.00919188	0.0522359	0.00999558	0.0210703	0.0149149	0.00303966	0.0110068	0	0.00244587	0.0127966	0.00678175	0.016808	0.0109696	0.0189014	0.00970771	0.0104766	0.012816	0.0183298	0.0282259	0.0113208	0.0128633	0.0340806	0.00779796	0.0151612	0.00471926	0.00534631	0.0117849	0.0115732	0.0124473	0.00961543	0.0070528	0.0163889	0.00801603	0.0163774	0.0107796	0.0150441	0.0172328	0.0134076	0.0140874	0.0277024
1039	0.0727814	0.0458778	0.182055	0.0496261	0.260849	0.0516197	0.0590154	0.036355	0.540561	0.115261	0.10028	0.063352	0.109693	0.0627117	0.078555	0.0780543	0.562385	0.0637074	0.086789	0.0622849	0.0709883	0.0493929	0.0563344	0.0500725	0.211102	0.0413767	0.114394	0.0633593	0.0728163	0.0505221	0.119129	0.0567734	0.0637798	0.047436	0.0714065	0.0566355	0.0721794	0.0666362	0.0663725	0.0602532	0.214598	0.0529915	0.191188	0.0545966	0.0917533	0.0583579	0.135472	0.0620358	0.319207
1043	0.027757	0.0204366	0.0137968	0.0213365	0.0145686	0.0377646	0.0244408	0.0255656	0.549192	0.0852724	0.070177	0.0430101	0.02749	0.033983	0.158275	0.0339376	0.0272143	0.0321576	0.0366297	0.0293561	0.0201566	0.0218186	0.0370352	0.0167698	0.0355572	0.0348956	0.01518	0.0176907	0.0316747	0.0260277	0.0402234	0.0241915	0.0266038	0.0306177	0.0317052	0.0294483	0.0265262	0.0395875	0.0192037	0.00113006	0.0287648	0.0316217	0.0820016	0.0291375	0.0323871	0.0313757	0.0393263	0.0442826	0.52758
1046	0.0347366	0.0336624	0.0412988	0.0263784	0.0444335	0.0346802	0.0556362	0.024834	0.451894	0.0713806	0.0389877	0.0310023	0.032041	0.050236	0.0621701	0.0386056	0.194114	0.0299398	0.0698899	0.0366385	0.0427298	0.0365	0.0374209	0.0253711	0.0914702	0.0421157	0.0379091	0.0296711	0.0339197	0.0372527	0.0635256	0.0540835	0.0478005	0.024781	0.0279737	0.0337745	0.0483409	0.0390891	0.0570741	0.038234	0.0526361	0.0372112	0.037693	0.0307095	0.0377057	0.0566361	0.0844231	0.0381237	0.0645677
1047	0.127064	0.0786955	0.0927162	0.0915963	0.192368	0.0857749	0.0917565	0.099368	0.450951	0.164125	0.110347	0.106111	0.107943	0.102481	0.123318	0.113877	0.224272	0.098027	0.088486	0.0928669	0.123952	0.0819117	0.0816761	0.0839651	0.633944	0.0983585	0.092176	0.0801348	0.128442	0.102261	0.0984318	0.0986181	0.0949405	0.0886968	0.116085	0.105596	0.207364	0.0982214	0.10499	0.0891331	0.438081	0.104239	0.140912	0.0925457	0.128949	0.0905788	0.145102	0.0905657	0.440293
1049	0.269452	0.0862977	0.0815421	0.108366	0.197982	0.108638	0.205876	0.0891893	0.391524	0.18583	0.226382	0.134304	0.141986	0.143291	0.104374	0.133692	0.342095	0.122512	0.226646	0.154064	0.218664	0.111946	0.0856691	0.0935331	0.355923	0.0935217	0.128123	0.129685	0.152982	0.122857	0.152883	0.13478	0.119661	0.11366	0.0811229	0.117322	0.0773738	0.147221	0.21622	0.159358	0.247262	0.13497	0.114993	0.110869	0.120414	0.152348	0.18422	0.121652	0.376968
1056	0.119532	0.0648791	0.222121	0.0733312	0.120869	0.111633	0.071133	0.0630688	0.577066	0.104601	0.177829	0.0893968	0.108082	0.103256	0.0759595	0.110875	0.229729	0.085479	0.0908895	0.0955109	0.0972043	0.0831798	0.110307	0.0781308	0.0889828	0.0724326	0.0956559	0.107258	0.0946373	0.0845918	0.130358	0.0989144	0.0661364	0.0831015	0.0756995	0.0689399	0.0759615	0.106673	0.0807013	0.0840881	0.158763	0.077858	0.106371	0.0951679	0.112172	0.120453	0.103562	0.111312	0.133008
1059	0.114748	0.0561884	0.0692336	0.0904343	0.351885	0.0919649	0.112199	0.0771478	0.686228	0.150421	0.148026	0.118835	0.106657	0.118993	0.138594	0.110524	0.167976	0.11006	0.0956677	0.126252	0.121643	0.119066	0.0681028	0.0950931	0.322052	0.0807259	0.160617	0.12722	0.146401	0.0976677	0.225931	0.173815	0.100264	0.0974169	0.0974082	0.112885	0.0800454	0.123787	0.110277	0.125903	0.236244	0.101306	0.216079	0.102632	0.0864154	0.133703	0.0920342	0.130126	0.449356
1063	0.171589	0.0604051	0.682492	0.0869099	0.227913	0.0623648	0.0779211	0.0606148	0.631443	0.124704	0.220008	0.0712954	0.122629	0.080113	0.0817964	0.075098	0.392515	0.0645519	0.115786	0.0681395	0.107678	0.0599769	0.0902224	0.0695774	0.342756	0.0786423	0.146995	0.0749516	0.0644339	0.0576789	0.0946187	0.0730761	0.139089	0.0663129	0.135836	0.059195	0.0615854	0.0703715	0.0645375	0.0662573	0.256646	0.0676752	0.137646	0.0675575	0.0677884	0.0702835	0.184868	0.0790728	0.33579
1068	0.0866914	0.065172	0.587732	0.0883803	0.238648	0.0821842	0.0791702	0.0777394	0.493972	0.11044	0.130006	0.0934512	0.0974534	0.0861579	0.0785145	0.0864114	0.204553	0.079155	0.103305	0.0878054	0.0956551	0.0765942	0.117429	0.0787098	0.0849788	0.0702389	0.112921	0.0758924	0.0960091	0.0793876	0.0968049	0.0799994	0.0645457	0.0657415	0.0649656	0.0818599	0.0740732	0.10316	0.091923	0.0768205	0.187781	0.0920541	0.122681	0.0662352	0.088113	0.085366	0.0979235	0.108582	0.202352
1070	0.113213	0.05656	0.0654265	0.0540907	0.0964658	0.0529821	0.0446914	0.0279057	0.197813	0.0791504	0.0658299	0.0640212	0.0467507	0.0704822	0.0723797	0.0674676	0.146278	0.0341316	0.099086	0.0525978	0.0655805	0.0490406	0.0845168	0.0603496	0.123644	0.0647567	0.0395815	0.0433907	0.0763279	0.0619144	0.0545547	0.0564196	0.0808968	0.0465641	0.0361978	0.041333	0.0953027	0.0543277	0.0843568	0.0469737	0.0664722	0.0497376	0.0605577	0.02903	0.0745512	0.0755999	0.0575413	0.0670833	0.0597758
1071	0.209988	0.116827	0.161466	0.132485	0.189554	0.149949	0.171864	0.132401	0.251832	0.185365	0.173069	0.164483	0.167745	0.169899	0.177635	0.172448	0.22997	0.170329	0.168889	0.172786	0.204543	0.153226	0.170285	0.173083	0.186031	0.153869	0.192809	0.165803	0.161032	0.165095	0.168152	0.166816	0.169845	0.163888	0.168632	0.16469	0.161153	0.167461	0.171562	0.150868	0.183723	0.151442	0.143409	0.169266	0.154518	0.163143	0.1483	0.168027	0.190758
1072	0.0399762	0.0501827	0.0367976	0.050792	0.147552	0.0554378	0.0525687	0.0422326	0.300012	0.13918	0.0854175	0.0670648	0.0611645	0.0650478	0.0508232	0.0705711	0.246425	0.0557816	0.0673436	0.0573896	0.0692292	0.0517303	0.0486788	0.091199	0.164024	0.0538894	0.0532616	0.0462328	0.048482	0.0455475	0.0640659	0.062436	0.0652166	0.0493716	0.056788	0.0506188	0.0831197	0.062193	0.0512506	0.0489017	0.093041	0.0580436	0.12886	0.0499493	0.0550275	0.0539114	0.0544976	0.0801747	0.246621
1074	0.217909	0.125744	0.18634	0.140303	0.193187	0.146381	0.192643	0.106391	0.247497	0.212053	0.183905	0.148829	0.152182	0.15564	0.171428	0.1593	0.228852	0.175804	0.186278	0.166796	0.168644	0.155691	0.179434	0.163803	0.190027	0.131733	0.194381	0.152567	0.185821	0.166502	0.174044	0.148539	0.181689	0.155899	0.17811	0.160668	0.171255	0.156057	0.194651	0.158607	0.19401	0.152891	0.181602	0.149825	0.143563	0.163456	0.165813	0.166944	0.187414
1075	0.0569092	0.0524517	0.0509664	0.0515379	0.160457	0.0577798	0.0496498	0.054766	0.200633	0.135026	0.0740106	0.0725755	0.0628196	0.0652376	0.0652131	0.0698302	0.0895431	0.0710424	0.0603313	0.0649687	0.0555508	0.0490954	0.0880978	0.075735	0.223963	0.0548161	0.0637714	0.0566174	0.0780905	0.0572732	0.0498549	0.0536678	0.087802	0.0484527	0.0447372	0.0601851	0.0644559	0.0527748	0.0590225	0.0563248	0.0528346	0.0605841	0.0619698	0.0646683	0.0714073	0.0546363	0.0530874	0.0631123	0.0730224
1078	0.112921	0.044202	0.485969	0.061439	0.233192	0.0574673	0.0648697	0.046329	0.524099	0.14471	0.11264	0.0671651	0.160502	0.0767559	0.0954776	0.081301	0.435985	0.0637559	0.0632637	0.0562418	0.0692386	0.0483544	0.101989	0.055734	0.153025	0.0477159	0.0821043	0.0528963	0.086121	0.0462869	0.225021	0.0516396	0.0844135	0.0446205	0.0483611	0.0569151	0.0483176	0.0644523	0.0598397	0.0582218	0.187737	0.0569684	0.269728	0.0624064	0.0568181	0.0733151	0.236648	0.0663394	0.235028
1081	0.0934468	0.084778	0.319877	0.0484679	0.178102	0.0611346	0.0886201	0.0308714	0.279329	0.0768594	0.187685	0.0516163	0.197306	0.0692489	0.154593	0.0691334	0.56546	0.0488426	0.0697735	0.0638554	0.106363	0.048573	0.0632532	0.0575856	0.249348	0.050573	0.0552914	0.0440046	0.179297	0.0440977	0.17403	0.0641231	0.147699	0.0406059	0.114673	0.0565757	0.0992728	0.0674721	0.0657636	0.0862866	0.0973996	0.0597158	0.32743	0.039024	0.0679673	0.0789415	0.141301	0.0628063	0.203214
1084	0.00277255	0.00598086	0.00478397	0.00386666	0.00826114	0.00705375	0.0508001	0.000517331	0.00988969	0.0054883	0.0918414	0.0246994	0.0348602	0.0582058	0.0392259	0.0400834	0.00721536	0.00705145	0.0134208	0.0203918	0.0279014	0.0119539	0.0111357	0.0136617	0.00679758	0.00214151	0.00146316	0.124432	0.0109933	0.0104263	0.0299186	0.0051309	0.021439	0.0147774	0.00470894	0.0105722	0	0.0208809	0.0071062	0.0064263	0.0119768	0.00878717	0.0196441	0.0123358	0.00428642	0.0208883	0.0125261	0.0233321	0.0263814
1086	0.13509	0.0672424	0.116475	0.0879994	0.20708	0.092917	0.130091	0.0673224	0.419268	0.100161	0.172669	0.0990952	0.114889	0.120576	0.121407	0.107871	0.235618	0.108454	0.214091	0.120335	0.144298	0.105727	0.11404	0.0932145	0.192603	0.075879	0.171032	0.110644	0.142834	0.104834	0.160117	0.10235	0.104447	0.10029	0.125071	0.0980899	0.131017	0.100729	0.174528	0.112783	0.164555	0.093234	0.16074	0.0865946	0.119241	0.116512	0.164336	0.112508	0.227392
1087	0.0908741	0.078565	0.207265	0.0784798	0.0667666	0.0909916	0.0707846	0.0632719	0.247103	0.147311	0.126376	0.103606	0.158817	0.107609	0.0844706	0.101906	0.0624093	0.0928608	0.10824	0.122568	0.0895985	0.0934072	0.114779	0.0880144	0.0512358	0.0641254	0.0843078	0.0998529	0.0850123	0.0898872	0.0971842	0.0914266	0.0805853	0.0999983	0.0600041	0.091152	0.0512494	0.0991704	0.0731642	0.0905307	0.155424	0.0798172	0.0951227	0.0986981	0.0792916	0.105157	0.0907478	0.091453	0.080378
1090	0.0450428	0.0820583	0.376603	0.116277	0.227527	0.0929135	0.113515	0.0906221	0.491107	0.151963	0.156873	0.11552	0.0931937	0.111831	0.212997	0.117661	0.50177	0.0841091	0.261106	0.103406	0.06874	0.0645158	0.0960131	0.0700944	0.246157	0.0838695	0.273668	0.0737063	0.154449	0.072911	0.281395	0.081436	0.131654	0.0674493	0.0715313	0.0669082	0.0590931	0.0936307	0.0637702	0.0695921	0.435389	0.0937771	0.150342	0.072151	0.10464	0.0642884	0.0995698	0.0967059	0.187856
1091	0.208014	0.0889062	0.539033	0.123212	0.285623	0.103189	0.147575	0.090638	0.550064	0.166436	0.232029	0.119722	0.17374	0.130505	0.227281	0.156109	0.372201	0.107219	0.222132	0.118571	0.127327	0.0955824	0.148575	0.0976102	0.273044	0.0894154	0.189601	0.0993739	0.164781	0.0928584	0.211633	0.0982969	0.154067	0.0853346	0.0983673	0.104446	0.132758	0.110617	0.165447	0.104521	0.353547	0.123467	0.285487	0.112879	0.104491	0.112776	0.195266	0.110643	0.291049
1099	0.387735	0.0454549	0.0430264	0.0588404	0.284377	0.0495579	0.0966102	0.0257551	0.669219	0.17818	0.137668	0.0508629	0.131375	0.0922119	0.0619579	0.0763174	0.505051	0.0666703	0.447537	0.068546	0.0818234	0.0613384	0.0519983	0.0807395	0.805773	0.0644024	0.271833	0.0629321	0.0805773	0.0487621	0.189323	0.0466617	0.0710025	0.0518304	0.137676	0.0525882	0.0500011	0.0557469	0.105889	0.0693214	0.532662	0.0569753	0.0657684	0.0599469	0.155379	0.0608207	0.376539	0.062435	0.594074
1100	0.0617845	0.100011	0.0498085	0.102257	0.353238	0.0884341	0.138051	0.0912966	0.172556	0.187027	0.1085	0.0942957	0.0917493	0.104633	0.150637	0.0877278	0.280194	0.0690933	0.103327	0.081727	0.0778734	0.0650114	0.0839205	0.0772761	0.282423	0.115233	0.136738	0.0671042	0.24556	0.0739968	0.105336	0.0829243	0.0745472	0.0689131	0.0652799	0.0697501	0.0644805	0.0783813	0.0731493	0.0584525	0.116636	0.0924099	0.119424	0.0654523	0.118802	0.0788323	0.0875173	0.0889572	0.329023
1101	0.16221	0.0507906	0.204783	0.0781953	0.278272	0.10973	0.049216	0.0514728	0.309705	0.181134	0.144231	0.107247	0.109146	0.117379	0.106905	0.131563	0.209125	0.11554	0.14499	0.117336	0.0664843	0.0797735	0.163209	0.102134	0.254325	0.0827368	0.142634	0.0906842	0.163077	0.138341	0.130355	0.0996473	0.10199	0.129869	0.100782	0.123424	0.0616066	0.113726	0.0648521	0.0858014	0.19209	0.0809052	0.109942	0.127744	0.0753162	0.128434	0.128436	0.105337	0.314364
1104	0.0396707	0.0433714	0.0395846	0.0451405	0.0443042	0.0551905	0.0513557	0.047138	0.106027	0.107791	0.0648669	0.0661785	0.0542308	0.0516097	0.0547033	0.0702626	0.064539	0.0526619	0.0530217	0.0484077	0.0553769	0.0467681	0.0571041	0.0493973	0.0470534	0.0423688	0.04664	0.0354314	0.0435144	0.0503682	0.0411972	0.0359978	0.0465782	0.0461959	0.041587	0.0408074	0.0549679	0.0496429	0.0431211	0.0429369	0.042596	0.048686	0.0424674	0.0491301	0.0475928	0.0437187	0.0489339	0.0519021	0.044623
1105	0.266507	0.11732	0.0415981	0.136004	0.460143	0.130192	0.122931	0.104752	0.187628	0.181332	0.197568	0.126097	0.176617	0.146764	0.205587	0.130098	0.278272	0.150715	0.252388	0.156115	0.160713	0.183975	0.11479	0.180842	0.589263	0.111564	0.312728	0.179972	0.238929	0.1354	0.193365	0.151943	0.125781	0.151198	0.235641	0.155211	0.164829	0.174375	0.155765	0.175838	0.245163	0.157074	0.174959	0.120113	0.208662	0.148333	0.16739	0.169986	0.259455
1108	0.0101534	0.0170748	0.0483731	0.0110952	0.0162487	0.0369269	0.0393771	0.0105565	0.0101836	0.0267901	0.0249749	0.0185936	0.0145087	0.0264947	0.0856955	0.0389293	0.0465768	0.022366	0.012702	0.0228432	0.0288856	0.0127251	0.0337562	0.0137556	0.0465995	0.0238902	0.0350836	0.0228142	0.0253917	0.0117517	0.034139	0.0448052	0.0242638	0.022434	0.0518626	0.0489696	0.0113239	0.0200014	0.042592	0.0101194	0.0326511	0.0510057	0.0361525	0.021719	0.0565869	0.0303918	0.0254173	0.0522394	0.0506566
1109	0.000536161	0.00661703	0.00514043	0.0152962	0.00878532	0.0138193	0.0107483	0.00913912	0.0375426	0.0404122	0.0146503	0.01218	0	0.0216821	0.0154688	0.0237838	0.0149066	0.0158957	0.0101235	0.0162292	0.0213741	0.00736617	0.0075785	0.00804989	0.00776329	0.00216581	0.022117	0.013199	0.00651135	0.0201094	0.0124254	0.0141685	0.0161037	0.000777907	0.0245921	0.0243143	0.00793804	0.00700598	0.00724355	0.0115288	0.0166851	0.0134017	0.0190204	0.00304781	0.0105677	0.0094899	0.0112643	0.0185079	0.0237526
1110	0.0515771	0.0652285	0.036479	0.0703199	0.0465108	0.0919296	0.0510923	0.0534288	0.166215	0.142411	0.0783636	0.074666	0.0895714	0.047191	0.057156	0.0937031	0.0627188	0.065456	0.0699784	0.0691353	0.0685812	0.0551258	0.0822022	0.0325849	0.044552	0.0754003	0.0724621	0.0553161	0.0505373	0.0332826	0.0747055	0.0390188	0.0689123	0.0388424	0.0826815	0.043416	0.0403972	0.063494	0.0763486	0.0470283	0.0625148	0.0757168	0.0392052	0.0483793	0.0717418	0.0478431	0.0620571	0.10721	0.074124
1111	0.0273973	0.0250192	0.0470898	0.0388205	0.352727	0.0324228	0.0590846	0.0231513	0.6936	0.019761	0.0815074	0.0375188	0.0330073	0.053941	0.0861938	0.0849595	0.31661	0.0718474	0.0360298	0.123223	0.0739008	0.0340073	0.0377936	0.0217986	0.052764	0.0284019	0.0301946	0.0451715	0.0281701	0.0265904	0.157216	0.101837	0.0458705	0.0193621	0.0369314	0.0447445	0.056248	0.0958636	0.11498	0.0624707	0.687987	0.058174	0.325247	0.034194	0.0642023	0.140253	0.0448714	0.0689979	0.123235
1112	0.221	0.0419638	0.0684327	0.0348939	0.396646	0.0391996	0.0434762	0.03552	0.605522	0.0874939	0.0902452	0.0580818	0.0828123	0.0403399	0.0611773	0.0482394	0.363906	0.0453839	0.182614	0.0418615	0.0464079	0.0446631	0.151256	0.0525193	0.535298	0.0331703	0.416344	0.0566922	0.108405	0.0355418	0.139625	0.0213111	0.0482106	0.0300447	0.091912	0.0439186	0.109688	0.031047	0.154253	0.0410836	0.37416	0.0499598	0.279568	0.0409199	0.092886	0.03478	0.0881188	0.0404108	0.282338
1116	0.185514	0.0967895	0.104454	0.147891	0.236809	0.196881	0.192163	0.0946582	0.264124	0.248371	0.198763	0.207955	0.167177	0.188717	0.194643	0.206103	0.283689	0.216347	0.250612	0.21979	0.215405	0.198686	0.147645	0.191661	0.296375	0.154418	0.254723	0.211221	0.184825	0.210786	0.174433	0.208227	0.151921	0.198172	0.197435	0.230484	0.194383	0.204144	0.0995254	0.216479	0.291623	0.182409	0.126294	0.214493	0.163835	0.199885	0.189257	0.207309	0.266015
1117	0.192736	0.0844612	0.202985	0.0864563	0.351757	0.0854558	0.185249	0.132963	0.636896	0.185401	0.168718	0.116029	0.14197	0.107137	0.168805	0.113872	0.561907	0.11885	0.231895	0.105032	0.249658	0.096503	0.0771368	0.0903812	0.361022	0.0900552	0.294047	0.0941115	0.146708	0.10317	0.214651	0.107068	0.101798	0.090163	0.11601	0.100593	0.176238	0.101557	0.160492	0.115789	0.466979	0.111229	0.180522	0.0991917	0.139879	0.0844782	0.206044	0.082311	0.352846
1119	0.10661	0.0335017	0.0362532	0.0382141	0.330324	0.0506406	0.0521965	0.0360471	0.376252	0.108888	0.0980449	0.0678726	0.0542541	0.0751179	0.0529178	0.056947	0.156924	0.0526872	0.0599047	0.0538042	0.0558224	0.0377092	0.121995	0.0421684	0.0952702	0.0384406	0.0506741	0.0349274	0.0425395	0.0387345	0.063168	0.043145	0.0735637	0.0326478	0.0313594	0.0427168	0.044299	0.0726252	0.042544	0.0402195	0.227252	0.0502095	0.105634	0.044922	0.0546102	0.0473972	0.080573	0.0544511	0.133576
1121	0.172705	0.0820935	0.105312	0.105473	0.482465	0.117055	0.0978929	0.0951075	0.760706	0.26351	0.16726	0.164214	0.127248	0.156311	0.110206	0.168847	0.487094	0.154956	0.154864	0.153972	0.113059	0.112672	0.201138	0.139348	0.313308	0.0744523	0.197795	0.16049	0.166438	0.123126	0.10296	0.1409	0.0997033	0.119539	0.0931282	0.107727	0.0652245	0.140249	0.143786	0.134321	0.238269	0.115208	0.211147	0.144789	0.175237	0.139633	0.245794	0.118975	0.292011
1122	0.0647124	0.0774562	0.0595783	0.0728001	0.0672234	0.100931	0.0890119	0.067993	0.149855	0.279442	0.123818	0.110015	0.124738	0.101823	0.0874475	0.13067	0.0992652	0.137539	0.0778495	0.126064	0.0867566	0.0934511	0.0849769	0.0904058	0.061135	0.0792283	0.0696917	0.099152	0.0871994	0.126018	0.0849834	0.109832	0.0946682	0.114032	0.0780254	0.121673	0.0613592	0.132628	0.0709313	0.105588	0.0718289	0.100193	0.0819617	0.102662	0.0711095	0.147918	0.108429	0.11673	0.0649542
1124	0.0531534	0.0522392	0.0521041	0.0422225	0.0887078	0.0614543	0.0978433	0.0612537	0.355058	0.116718	0.101203	0.0825429	0.0599657	0.0688105	0.0711477	0.0658278	0.115922	0.0708795	0.0597517	0.0553483	0.0617081	0.0497691	0.0564728	0.0538845	0.0490751	0.0467046	0.0680907	0.0326571	0.0552592	0.0521944	0.0790773	0.0598894	0.0526834	0.0478548	0.051837	0.0722218	0.0590369	0.0628858	0.0673058	0.051568	0.257697	0.0818579	0.057109	0.0492143	0.0553268	0.0638858	0.166762	0.0712647	0.0549733
1126	0.0219879	0.0229958	0.0274411	0.0201307	0.0249416	0.0220359	0.0339717	0.0218558	0.0487554	0.0530866	0.0440716	0.0206239	0.029666	0.0380521	0.0580126	0.0379562	0.026002	0.0247134	0.0391308	0.0302252	0.0359703	0.0255616	0.0372432	0.0267719	0.0304265	0.0223708	0.0232867	0.0296102	0.0260191	0.0256815	0.0376158	0.0400312	0.0433164	0.0181434	0.0133271	0.0298889	0.024228	0.0373771	0.0579323	0.0248965	0.0419753	0.0318772	0.0331059	0.0260343	0.0306395	0.0550404	0.0257097	0.0306838	0.0316194
1128	0.0343721	0.0313694	0.0316893	0.0322505	0.0313388	0.0368643	0.0549411	0.0309958	0.229438	0.0841421	0.0538226	0.0514586	0.042845	0.0504906	0.0490223	0.0459968	0.0995634	0.0401166	0.0389646	0.0343526	0.0417429	0.0367308	0.0395733	0.0337024	0.0434339	0.0368807	0.0486491	0.0283508	0.03831	0.0379608	0.0348018	0.0340468	0.0405046	0.0312709	0.0326546	0.0432405	0.0305315	0.0368096	0.0423834	0.0316723	0.0602199	0.0334666	0.0393177	0.0278833	0.0514533	0.0348817	0.0493857	0.0410067	0.0568347
1135	0.184976	0.0267798	0.0241353	0.0294299	0.0253691	0.0294041	0.0311436	0.0205396	0.0366572	0.0371179	0.0679834	0.0325657	0.0455868	0.0414095	0.032883	0.043955	0.0281255	0.0325039	0.0320065	0.0344835	0.0326797	0.0346825	0.287092	0.0255861	0.0333589	0.0306706	0.0444241	0.0450187	0.0384007	0.0305526	0.0523612	0.0323751	0.0393519	0.0355461	0.0312026	0.0343676	0.0267028	0.0306539	0.484639	0.0262206	0.0317653	0.0292225	0.0750144	0.0262736	0.0274414	0.0327611	0.0329881	0.0369246	0.0493546
1136	0.131771	0.0313082	0.0181684	0.0362384	0.030588	0.0328439	0.0348576	0.0219974	0.310976	0.0913191	0.0497809	0.0513076	0.035835	0.0440871	0.040291	0.0504028	0.490897	0.0386168	0.184521	0.0334133	0.0357506	0.0253049	0.429081	0.0270069	0.0284258	0.0446575	0.66344	0.0815524	0.206872	0.0304944	0.42622	0.0258377	0.0233944	0.0155664	0.0294632	0.0661904	0.0941591	0.0358331	0.45107	0.0286797	0.0398237	0.0411321	0.0240353	0.0629318	0.108009	0.0385529	0.133141	0.0295486	0.135742
1139	0.330393	0.105188	0.0760315	0.103344	0.0921509	0.0797494	0.0685616	0.0627852	0.120476	0.174065	0.119825	0.0786639	0.0948416	0.0996267	0.0965601	0.0903404	0.0527084	0.0752881	0.0907351	0.0777077	0.0797149	0.0712777	0.438576	0.102951	0.0920127	0.104172	0.683223	0.11489	0.117049	0.109807	0.115724	0.0820246	0.116619	0.078457	0.0818696	0.0900589	0.0624135	0.0882731	0.479714	0.0764142	0.254205	0.081155	0.12067	0.0832595	0.120232	0.0780835	0.0964873	0.0826736	0.485878
1140	0.0631748	0.0729821	0.0538307	0.0731076	0.0568991	0.0689151	0.0533738	0.0413833	0.159091	0.163075	0.0513443	0.0599615	0.0436757	0.0580272	0.0771034	0.0485265	0.0647016	0.0517201	0.050027	0.0618305	0.0800133	0.0745195	0.0785526	0.064704	0.0625503	0.07035	0.0398859	0.0831286	0.0684407	0.0378852	0.0634436	0.0881288	0.0752795	0.0644244	0.0536256	0.0786396	0.0484702	0.0598905	0.0638571	0.0571174	0.0544526	0.0505597	0.0578534	0.0557271	0.0583703	0.0871585	0.0512088	0.0758973	0.0810046
1141	0.0369338	0.0337767	0.046287	0.0382002	0.105405	0.0390517	0.0445317	0.0258522	0.0285048	0.0231529	0.0816039	0.0451536	0.052054	0.0553261	0.0372372	0.0469804	0.0630371	0.0339584	0.0597524	0.0464065	0.0541056	0.0451504	0.059684	0.0421581	0.0600986	0.043148	0.0437443	0.0721916	0.0451126	0.043567	0.0620899	0.0479595	0.0532886	0.0377315	0.0339175	0.0505022	0.0343763	0.0513148	0.0429463	0.0363071	0.0684346	0.047775	0.0574737	0.0443203	0.0449618	0.0590379	0.0518959	0.0488958	0.0883255
1143	0.0275996	0.0232621	0.0289282	0.0252379	0.154534	0.0368734	0.040953	0.0333491	0.0506526	0.0529093	0.044707	0.0420229	0.0321478	0.0462545	0.0440405	0.0487029	0.129279	0.0282522	0.0315606	0.0364771	0.0429803	0.043388	0.0260423	0.0250719	0.0297583	0.0251679	0.0272926	0.0221751	0.0342464	0.0309901	0.0371312	0.0389054	0.0348881	0.0271625	0.0222344	0.0265033	0.026068	0.0394288	0.036562	0.0353465	0.0420926	0.0436197	0.0386024	0.0328086	0.0300633	0.0431032	0.0457263	0.0373492	0.0361721
1144	0.273288	0.0374857	0.0370509	0.0612725	0.296055	0.055292	0.333157	0.0396957	0.388829	0.0779609	0.188316	0.0949455	0.144642	0.0807325	0.229681	0.121284	0.368445	0.0884043	0.144228	0.184196	0.107184	0.0794012	0.0350163	0.0698128	0.378437	0.0465866	0.344633	0.0642851	0.13799	0.0883344	0.201744	0.10936	0.135263	0.0963213	0.110895	0.0732996	0.052892	0.106381	0.32229	0.134303	0.359382	0.0823654	0.229775	0.0933925	0.156083	0.0592607	0.145022	0.0932389	0.40317
1145	0.452409	0.0748632	0.305109	0.0927861	0.349981	0.127859	0.198096	0.0700177	0.634993	0.167337	0.286445	0.111299	0.249384	0.151906	0.224962	0.165647	0.508433	0.124384	0.359492	0.163028	0.237726	0.126574	0.331549	0.144313	0.413053	0.0792051	0.471915	0.116125	0.239993	0.132329	0.339193	0.114846	0.243327	0.147919	0.353074	0.115566	0.199352	0.138672	0.458119	0.131973	0.445395	0.136611	0.348661	0.158896	0.257227	0.164438	0.240011	0.151665	0.423447
1147	0.301181	0.105226	0.221013	0.112476	0.355082	0.124824	0.170084	0.100764	0.553727	0.18349	0.236943	0.146059	0.145917	0.140613	0.168898	0.155117	0.479771	0.137108	0.221897	0.141064	0.171162	0.124796	0.160012	0.130019	0.286636	0.103763	0.454129	0.138227	0.160655	0.13498	0.258209	0.137893	0.162686	0.123399	0.182537	0.138357	0.200211	0.138396	0.1349	0.140079	0.42469	0.134133	0.128692	0.136015	0.164898	0.150415	0.216751	0.142122	0.372693
1149	0.0464507	0.0534962	0.0526237	0.0525532	0.051321	0.0570666	0.0707722	0.048557	0.107977	0.107112	0.0655635	0.0601319	0.0568629	0.0675468	0.0759647	0.070308	0.0591479	0.060219	0.0530477	0.0596114	0.0618376	0.0514653	0.0588019	0.0459623	0.0532537	0.0539864	0.0562833	0.0565961	0.0578849	0.0643608	0.0567831	0.0526001	0.0629947	0.0546267	0.048542	0.0570714	0.0522424	0.0542498	0.0639998	0.0553809	0.0463202	0.0588996	0.0499117	0.0482808	0.052461	0.0704395	0.0605571	0.0560501	0.0580132
1155	0.497942	0.0247941	0.0621236	0.046235	0.577789	0.0950004	0.126426	0.0156864	0.549447	0.117099	0.222235	0.0970192	0.103475	0.104091	0.108511	0.128145	0.628913	0.115321	0.418948	0.128823	0.0645789	0.0888202	0.122138	0.0845795	0.574849	0.0373297	0.336988	0.138647	0.136518	0.120089	0.36567	0.109962	0.0651455	0.118671	0.144095	0.118184	0.206701	0.117522	0.685497	0.132103	0.521688	0.0657349	0.276329	0.129791	0.19686	0.127626	0.418952	0.104819	0.613701
1156	0.0358644	0.0334268	0.0251848	0.035947	0.0275181	0.0322465	0.0358277	0.0201738	0.066826	0.0614474	0.0297003	0.0279886	0.0229235	0.0312942	0.0274166	0.0312994	0.0241413	0.0306334	0.0364444	0.0337754	0.0308184	0.0284986	0.0294237	0.0350397	0.0483181	0.0352859	0.026584	0.0261841	0.0197898	0.0313834	0.0342067	0.038194	0.0291511	0.0343215	0.0507542	0.0318932	0.0313307	0.0362128	0.0418226	0.0326462	0.0361521	0.0305814	0.0321746	0.0195194	0.0339226	0.0460856	0.0249136	0.0345432	0.0635944
1157	0.0486343	0.0398553	0.0452197	0.0427407	0.104414	0.0580237	0.0521453	0.0476113	0.525757	0.13925	0.0689415	0.0810386	0.0827539	0.0703468	0.121743	0.0804449	0.117933	0.0634472	0.0544625	0.0696102	0.0613038	0.0546523	0.0568732	0.0567345	0.175053	0.058191	0.0546891	0.0529998	0.0650952	0.0625839	0.0667168	0.0609059	0.063453	0.0432078	0.0452821	0.0680608	0.044118	0.0662905	0.0579861	0.0628398	0.243512	0.0643878	0.0849598	0.0592793	0.0502631	0.0605757	0.0714062	0.0678786	0.139473
1187	0.00569398	0.0117963	0.00597494	0.0100971	0.0151415	0.0131223	0.0164742	0.00874716	0.00504383	0.00523344	0.0137927	0.0101107	0.0100418	0.0191125	0.0145978	0.0312388	0.0214349	0.00949633	0.00650994	0.0266868	0.0221507	0.0142601	0.0102915	0.00975848	0.0113019	0.0102692	0.0120778	0.00522388	0.00732345	0.011982	0.019489	0.0236735	0.00463215	0.0227527	0.00896543	0.0128563	0.00780345	0.0198882	0.018467	0.0240361	0.0285676	0.0136239	0.000925812	0.00658693	0.00835696	0.0256533	0.0133556	0.0164732	0.0152891
1188	0.0951146	0.0816582	0.0981143	0.0321185	0.325945	0.0674801	0.194802	0.0362249	0.815871	0.0868884	0.131793	0.0860359	0.103617	0.0876992	0.058887	0.0886628	0.236619	0.0410704	0.194851	0.0656523	0.0818074	0.0520804	0.14413	0.0718641	0.130194	0.0868944	0.111695	0.0615252	0.0929099	0.0601015	0.276917	0.0723546	0.0351963	0.103019	0.122937	0.0482525	0.0530732	0.0739611	0.0704849	0.0790649	0.0591169	0.0790134	0.111913	0.0479726	0.0348637	0.0721574	0.178875	0.0800591	0.123942
1192	0.0487546	0.0466835	0.0496046	0.0484207	0.062466	0.0574674	0.056599	0.0501845	0.129024	0.117586	0.0779912	0.0741727	0.0608191	0.0581843	0.0665805	0.0746522	0.0582142	0.0545756	0.0612743	0.0612545	0.0690417	0.0661427	0.0476897	0.0449086	0.0520216	0.064314	0.0539324	0.0611769	0.0441502	0.0634726	0.0641217	0.0601208	0.0710227	0.0610229	0.0485277	0.056506	0.0633237	0.0634834	0.0858454	0.0638113	0.0600425	0.0675919	0.063493	0.0566913	0.0606296	0.0710788	0.0694204	0.0641662	0.0520582
1195	0.254762	0.0511821	0.435596	0.076163	0.403599	0.079659	0.171233	0.0531596	0.644342	0.160176	0.255777	0.0977144	0.134763	0.109418	0.219341	0.10564	0.583502	0.0927958	0.225882	0.101712	0.168809	0.076541	0.110531	0.0830574	0.443529	0.0622008	0.335696	0.0947401	0.34488	0.0794011	0.302247	0.082568	0.234769	0.0759745	0.125766	0.0772127	0.156961	0.100717	0.243089	0.100495	0.439613	0.0827371	0.351859	0.100044	0.174673	0.0871668	0.36903	0.0885786	0.468379
1197	0.0420069	0.0465955	0.171687	0.0484909	0.344362	0.0535795	0.0702267	0.0527367	0.434684	0.128843	0.106637	0.0693192	0.0756107	0.0798832	0.190077	0.0799449	0.130274	0.071672	0.0852925	0.0718461	0.0815709	0.0941748	0.0669035	0.105057	0.0797267	0.0548378	0.0770686	0.0708881	0.0635603	0.0632549	0.0743805	0.0636872	0.0698919	0.0581895	0.0575261	0.0701007	0.0479778	0.0738981	0.0837758	0.0692783	0.0704873	0.0584569	0.163142	0.0729351	0.0543968	0.0662052	0.0787254	0.0592741	0.348103
1204	0.0517877	0.0646333	0.0437777	0.0639123	0.368748	0.0808839	0.0893489	0.0812459	0.503725	0.201075	0.088147	0.107976	0.118234	0.103303	0.0982811	0.0919248	0.391616	0.0968664	0.10179	0.0734695	0.0863897	0.0705274	0.0526356	0.0688443	0.487515	0.0834863	0.0599327	0.0687777	0.0755769	0.0964478	0.0713109	0.0858166	0.07783	0.0649406	0.0719877	0.0819169	0.20507	0.112634	0.059632	0.0871767	0.0687602	0.0833738	0.068732	0.0850242	0.155478	0.0681181	0.0895925	0.0931303	0.39635
1213	0.0432801	0.0434594	0.236459	0.0501481	0.0424013	0.0596358	0.038713	0.0287615	0.0768251	0.0851312	0.0730162	0.0646788	0.0722497	0.0986688	0.0756048	0.0794995	0.0421763	0.0517041	0.0476741	0.0630915	0.0696324	0.070898	0.0593408	0.0700632	0.0447153	0.0541373	0.0598264	0.058569	0.0451226	0.0454062	0.074554	0.0682084	0.050033	0.0415534	0.0706925	0.0514289	0.0452101	0.0834977	0.0586427	0.0524476	0.0477478	0.0505552	0.0488734	0.0681056	0.039261	0.0745315	0.0589862	0.0702859	0.0687665
1214	0.0341593	0.0334894	0.118462	0.0241941	0.230395	0.0315506	0.0493341	0.029172	0.59575	0.0970424	0.0642841	0.0337735	0.0542283	0.0491932	0.0628398	0.0479736	0.334301	0.0327589	0.0579776	0.0434643	0.0339739	0.029729	0.0351393	0.065646	0.372936	0.035994	0.149109	0.0318629	0.0409204	0.0444452	0.123235	0.0392073	0.0478193	0.0396566	0.0423351	0.0366416	0.0507374	0.0525736	0.22584	0.0363279	0.360078	0.0384322	0.107639	0.037604	0.051609	0.0557852	0.0628936	0.0352032	0.35257
1216	0.246093	0.0318553	0.0586005	0.0377484	0.643411	0.045222	0.0728899	0.0345438	0.683973	0.159671	0.268174	0.0650874	0.239569	0.0614279	0.322797	0.0781553	0.699722	0.068818	0.180463	0.0459964	0.143	0.0420501	0.0391235	0.0574138	0.597887	0.0407117	0.470307	0.067041	0.0581	0.0451878	0.422024	0.0485714	0.227818	0.0354109	0.106798	0.0543722	0.22825	0.0581746	0.616564	0.0849925	0.474636	0.071263	0.443682	0.0753884	0.225268	0.0466917	0.393339	0.0523848	0.641603
1219	0.0507258	0.0553309	0.065658	0.0620762	0.277151	0.0760517	0.0644096	0.0536805	0.0164341	0.0191083	0.0947656	0.0516176	0.0663714	0.079297	0.163012	0.07223	0.0721801	0.0755745	0.0802509	0.0758887	0.0831165	0.0665715	0.0758209	0.0709663	0.0786132	0.0680076	0.0608294	0.0697754	0.0590363	0.0559338	0.223583	0.0878095	0.0850397	0.0590187	0.06145	0.0803911	0.0597923	0.0853193	0.0726296	0.0610202	0.125994	0.0833494	0.0927702	0.0515634	0.0760003	0.0773257	0.0976547	0.0968266	0.130313
1220	0.0517835	0.0642645	0.0487004	0.0814696	0.234237	0.0896652	0.0818716	0.0763615	0.122833	0.198973	0.146657	0.127386	0.174168	0.121485	0.0882509	0.123767	0.0498453	0.108566	0.125086	0.113584	0.121883	0.0928863	0.130897	0.104027	0.426352	0.0886327	0.0983591	0.100506	0.115397	0.0923112	0.127875	0.101467	0.0870496	0.0992418	0.116869	0.111019	0.0872855	0.108287	0.0633149	0.0910711	0.0758898	0.0971605	0.0942908	0.113272	0.151272	0.104143	0.081758	0.116723	0.358196
1222	0.220786	0.0320219	0.0304661	0.0277076	0.0310114	0.0237381	0.0330361	0.0290423	0.140091	0.128586	0.217631	0.0449248	0.0435078	0.0436909	0.045006	0.0463099	0.42474	0.0455618	0.0376536	0.030783	0.0364556	0.0288339	0.0325468	0.0309088	0.0467584	0.0441446	0.490878	0.0421172	0.0255283	0.0433607	0.0377122	0.0249469	0.0292504	0.0366529	0.0152478	0.0318956	0.0290853	0.0281236	0.0296012	0.0278971	0.428496	0.0370221	0.0552591	0.0247967	0.0333273	0.0260931	0.031742	0.0347272	0.0457355
1223	0.0525612	0.0415845	0.0544712	0.0732188	0.0578129	0.06817	0.0736466	0.0517264	0.115359	0.113748	0.0976875	0.0709168	0.0715831	0.0812688	0.073337	0.0734948	0.0572581	0.0610233	0.0627457	0.063133	0.0655332	0.0664489	0.0730632	0.0510995	0.0739759	0.0611434	0.0556561	0.0716102	0.0805999	0.0652612	0.0800982	0.0780789	0.0556723	0.0374008	0.0537531	0.0703606	0.048971	0.0724973	0.0869287	0.0638794	0.0916757	0.0601691	0.0681729	0.0502805	0.0662101	0.0952279	0.0746965	0.0712731	0.0627286
1230	0.778592	0.0768836	0.602826	0.110152	0.710952	0.123962	0.172485	0.0802425	0.725614	0.187125	0.416965	0.141	0.414941	0.188461	0.42162	0.132867	0.756554	0.197287	0.621426	0.239145	0.617865	0.232312	0.127533	0.27496	0.826041	0.102392	0.72483	0.180685	0.579832	0.153	0.497771	0.153718	0.457564	0.174632	0.296095	0.17148	0.548931	0.149923	0.803493	0.255877	0.661582	0.134215	0.534831	0.24057	0.57677	0.146333	0.602294	0.243092	0.725389
1231	0.31545	0.0462906	0.732057	0.0378334	0.561175	0.0451589	0.047307	0.0379935	0.86866	0.255515	0.245421	0.0553103	0.15351	0.0533727	0.0954557	0.0518197	0.66316	0.0438382	0.0882408	0.0399748	0.0590699	0.0495491	0.0917436	0.0610675	0.609472	0.029726	0.079751	0.0608893	0.0625066	0.0526925	0.288343	0.0253999	0.119823	0.0313601	0.0573265	0.0449847	0.20308	0.0539009	0.0317513	0.0464553	0.482353	0.0415395	0.336805	0.0554334	0.0797367	0.0433473	0.310224	0.0562188	0.614908
1233	0.0577354	0.0636112	0.0742748	0.0743735	0.145824	0.0833851	0.0690664	0.0568208	0.147447	0.162224	0.20798	0.111308	0.15078	0.14355	0.137626	0.11468	0.136375	0.0864562	0.105377	0.0830809	0.103624	0.0719476	0.121926	0.113418	0.209421	0.0716821	0.127787	0.18411	0.0789222	0.062586	0.18469	0.0767949	0.102463	0.0707432	0.0776583	0.0655021	0.0674433	0.0943188	0.107771	0.0728762	0.122936	0.0781319	0.143796	0.100791	0.0843115	0.108454	0.0969774	0.0785693	0.21068
1234	0.081351	0.0866977	0.076837	0.0864709	0.116867	0.0910067	0.0930979	0.0953883	0.749362	0.258131	0.136048	0.113707	0.0984758	0.0981303	0.0935523	0.0902807	0.288895	0.0799926	0.088696	0.0973375	0.0963096	0.0901573	0.0839815	0.0865567	0.165046	0.0909588	0.0965362	0.0850691	0.104146	0.0893603	0.0959748	0.0863745	0.107109	0.0823832	0.0830157	0.092189	0.229952	0.0897436	0.327265	0.0921138	0.300869	0.101516	0.112905	0.0978123	0.11551	0.0810312	0.10971	0.0825957	0.197562
1235	0.0553962	0.0607437	0.051668	0.0574196	0.461506	0.0694399	0.125165	0.0730945	0.667502	0.145531	0.0981523	0.0836853	0.105985	0.0711466	0.101218	0.0760675	0.518536	0.0728415	0.0986808	0.0710064	0.202076	0.0660185	0.0627277	0.0664206	0.558601	0.0772792	0.0925303	0.052622	0.187964	0.061171	0.116981	0.0713606	0.07411	0.0584254	0.154665	0.0755367	0.120922	0.0734039	0.141081	0.062459	0.402799	0.0714534	0.118256	0.0792728	0.0886843	0.0677884	0.201401	0.0816633	0.446252
1236	0.124577	0.0516915	0.558258	0.0622467	0.297773	0.0565041	0.11985	0.0442941	0.61773	0.0987686	0.140912	0.0629184	0.10855	0.0743501	0.163518	0.0727465	0.426955	0.0535871	0.0974883	0.0514627	0.0925387	0.0469257	0.0660177	0.0540064	0.310134	0.0515676	0.226565	0.0695191	0.149957	0.0465732	0.213531	0.0540918	0.147146	0.0468031	0.0751993	0.0531562	0.0494781	0.0624923	0.108237	0.0471146	0.312686	0.058947	0.262318	0.065419	0.075848	0.063328	0.134713	0.0672907	0.327848
1237	0.0568782	0.0622955	0.772501	0.0892342	0.406909	0.0681885	0.0753406	0.0647298	0.650081	0.129919	0.17577	0.0927892	0.143413	0.0903797	0.144518	0.09788	0.2055	0.075378	0.144337	0.0787327	0.112878	0.0587764	0.139921	0.0962237	0.237365	0.0629594	0.128955	0.129586	0.0815621	0.0771179	0.186894	0.0639458	0.115541	0.0760491	0.155996	0.0792317	0.060378	0.103014	0.134918	0.072977	0.275005	0.079845	0.200382	0.102672	0.0997354	0.0852563	0.186949	0.0655982	0.29093
1238	0.0478139	0.0460678	0.803356	0.0872469	0.242802	0.0786621	0.0461646	0.05749	0.19284	0.126682	0.165332	0.0896319	0.0971274	0.10164	0.211061	0.100532	0.226997	0.0756244	0.0609975	0.0771595	0.120985	0.079786	0.101077	0.0778356	0.487174	0.0893616	0.0488196	0.0796631	0.0639063	0.0483448	0.0933818	0.0730893	0.0925473	0.0740522	0.194794	0.0961523	0.0734365	0.0831878	0.205787	0.0640549	0.151583	0.0602239	0.0591923	0.120243	0.10379	0.0846357	0.343833	0.0920406	0.0744669
1239	0.0470076	0.053836	0.0441362	0.0441983	0.0517056	0.0624417	0.0679269	0.0647705	0.100797	0.118111	0.125123	0.0968436	0.0882362	0.0943732	0.0758084	0.0984076	0.0647977	0.0853902	0.0637261	0.0615386	0.0810157	0.0651244	0.0885145	0.079789	0.053326	0.0667278	0.0691003	0.0883838	0.0617282	0.058117	0.109076	0.0859692	0.0658942	0.0614812	0.0412952	0.0694288	0.0472879	0.096253	0.0673166	0.0662404	0.065785	0.0845725	0.0818849	0.0730823	0.0709182	0.089567	0.0727382	0.0735307	0.0882916
1240	0.103816	0.0918364	0.697572	0.126144	0.490943	0.111424	0.243241	0.0778421	0.646453	0.144897	0.314318	0.115139	0.203374	0.120193	0.169768	0.155121	0.592167	0.117854	0.144199	0.126799	0.148176	0.104368	0.160469	0.114647	0.374535	0.101323	0.187883	0.147882	0.287189	0.10093	0.280953	0.118926	0.226667	0.107701	0.167817	0.102034	0.187119	0.13418	0.140297	0.110521	0.537303	0.125577	0.337819	0.137349	0.168656	0.125372	0.363709	0.136771	0.388536
1243	0.289788	0.0712232	0.051577	0.0680429	0.248231	0.0852009	0.0810037	0.0721151	0.328147	0.181814	0.138184	0.113199	0.127215	0.0880778	0.131395	0.0912984	0.134025	0.131867	0.0839203	0.116046	0.126736	0.0966133	0.0582227	0.084455	0.219244	0.0803824	0.160512	0.083376	0.114646	0.0984174	0.0831973	0.10036	0.0944204	0.1049	0.0614302	0.106237	0.108437	0.117401	0.18559	0.10553	0.171966	0.0854318	0.0554467	0.088122	0.105855	0.102675	0.0800302	0.101971	0.249495
1246	0.160036	0.0457837	0.390139	0.0459348	0.463943	0.0485399	0.0877748	0.0279983	0.646928	0.115116	0.293504	0.0492697	0.0997963	0.0720276	0.327348	0.0804713	0.646075	0.0766253	0.13653	0.0520032	0.260398	0.0802112	0.070249	0.0491764	0.629909	0.0430968	0.301945	0.0704585	0.210849	0.0772468	0.268562	0.0477723	0.0553522	0.0544845	0.194486	0.0640161	0.26082	0.0889842	0.275557	0.0622598	0.556165	0.0624778	0.370351	0.0511711	0.161899	0.0743132	0.461536	0.0640729	0.488186
1247	0.165117	0.0587685	0.160086	0.107786	0.606284	0.104449	0.138516	0.0922278	0.750218	0.183203	0.310787	0.135446	0.211815	0.142104	0.265771	0.119469	0.749116	0.0850005	0.3797	0.0830686	0.321506	0.0966057	0.161293	0.126129	0.569008	0.118962	0.271985	0.108967	0.157385	0.0801191	0.302898	0.0985986	0.143104	0.0735511	0.271495	0.11048	0.124228	0.102086	0.173395	0.0935354	0.586793	0.117286	0.465031	0.107128	0.108167	0.0945444	0.440996	0.120201	0.364652
[truncated: 172 more rows]
[truncated: 135 more columns]

## Sheet: COAD BIV
BIVALENT_Domain	TCGA-A6-2671-T	TCGA-A6-2671-NT	TCGA-A6-2675-T	TCGA-A6-2675-NT	TCGA-A6-2679-T	TCGA-A6-2679-NT	TCGA-A6-2680-T	TCGA-A6-2680-NT	TCGA-A6-2681-T	TCGA-A6-2681-NT	TCGA-A6-2682-T	TCGA-A6-2682-NT	TCGA-A6-2684-T	TCGA-A6-2684-NT	TCGA-A6-2685-T	TCGA-A6-2685-NT	TCGA-A6-2686-T	TCGA-A6-2686-NT	TCGA-A6-4107-T	TCGA-A6-4107-NT	TCGA-A6-5667-T	TCGA-A6-5667-NT	TCGA-AA-3488-T	TCGA-AA-3488-NT	TCGA-AA-3492-T	TCGA-AA-3492-NT	TCGA-AA-3494-T	TCGA-AA-3494-NT	TCGA-AA-3495-T	TCGA-AA-3495-NT	TCGA-AA-3502-T	TCGA-AA-3502-NT	TCGA-AA-3506-T	TCGA-AA-3506-NT	TCGA-AA-3509-T	TCGA-AA-3509-NT	TCGA-AA-3510-T	TCGA-AA-3510-NT	TCGA-AA-3655-T	TCGA-AA-3655-NT	TCGA-AA-3660-T	TCGA-AA-3660-NT	TCGA-AA-3663-T	TCGA-AA-3663-NT	TCGA-AA-3697-T	TCGA-AA-3697-NT	TCGA-AA-3712-T	TCGA-AA-3712-NT	TCGA-AA-3713-T
[truncated: 442 more rows]
[truncated: 31 more columns]

[truncated: 5 more sheets: LUAD BI, LIHC DMV, BRCA DMV, COAD DMV, LUAD DMV]
