# Supplementary material for: Copy number rather than epigenetic alterations are the major dictator of imprinted methylation in tumors
Source: Nat Commun. 2017 Sep 7;8:467. doi: 10.1038/s41467-017-00639-9 (PMC5589900; doi:10.1038/s41467-017-00639-9)
Supplement: Supplementary file 10 — Supplementary Data 9 [file 41467_2017_639_MOESM10_ESM.xlsx]

## Sheet: CCL_BREAST_H19 and IGF2-HUMAN C
Supplementary Data 9. Extracted methylation values for all HM450k probes mapping to the IGF2-H19 DMRs in paired TCGA primary tumours and normal adjacent tissue.
TargetID	CHR	MAPINFO	UCSC_REFGENE_NAME	Control_ B_30	Control_ B_31	Control_ B_32	Control_ B_33	Control_ B_34	Control_ B_35	Control_ B_36	Control_ B_37	Control_ B_38	Control_ B_39	Control_ B_40	Control_ B_41	Control_ B_42	Control_ B_43	Control_ B_44	Control_ B_45	Control_ B_46	Control_ B_47	Control_ B_48	AU565	BT-20	CAL-120	CAL-51	CAL-85-1	CAMA-1	COLO-824	EFM-192A	EVSA-T	HCC-1569	HDQ-P1	Hs-578-T	MCF7	MDA-MB-231	MDA-MB-361	MDA-MB-415	MDA-MB-436	MDA-MB-453	MDA-MB-468	MRK-nu-1	OCUB-M	BT-474	BT-483	BT-549	CAL-148	DU-4475	EFM-19
cg11753499	11	2019079	H19;MIR675	0.42333	0.340822	0.508013	0.425006	0.447899	0.41259	0.413056	0.374325	0.415053	0.395681	0.398705	0.361936	0.371892	0.305918	0.383685	0.419465	0.338473	0.448455	0.464731	0.192395	0.168796	0.26229	0.300929	0.239876	0.19585	0.366834	0.223034	0.269905	0.263733	0.328255	0.0888369	0.237324	0.689868	0.468819	0.167672	0.171882	0.16038	0.220777	0.170844	0.656524	0.275443	0.676664	0.443635	0.16556	0.176542	0.200759
cg13210239	11	2019090	H19;MIR675	0.32592	0.294967	0.477215	0.309731	0.318552	0.385226	0.326041	0.305133	0.400082	0.392791	0.328244	0.327342	0.280456	0.236612	0.296209	0.336574	0.31767	0.389441	0.34207	0.0694177	0.0407811	0.121728	0.0901943	0.0754967	0.0510556	0.164369	0.0536407	0.0361692	0.239356	0.176424	0.110884	0.0694047	0.569426	0.127651	0.0855118	0.0410477	0.0772146	0.0756954	0.0558189	0.493472	0.175176	0.682316	0.386703	0.182896	0.0930394	0.0933094
cg17985533	11	2019116	H19;MIR675	0.495982	0.455558	0.568712	0.491492	0.499753	0.510485	0.499627	0.471025	0.50611	0.486608	0.504232	0.481912	0.455756	0.418519	0.501396	0.466033	0.488821	0.535555	0.582865	0.00642508	0.0554268	0.0367552	0.102462	0.0538373	0.025742	0.207008	0.0581688	0.0189224	0.0920311	0.23271	0.0555745	0.0422952	0.497141	0.113889	0.0240876	0.0377287	0.0301632	0.0790047	0.0446743	0.892655	0.340811	0.687345	0.170553	0.76965	0.0544123	0.0431172
cg15922305	11	2019129	H19;MIR675	0.505275	0.488516	0.609677	0.482217	0.509363	0.50075	0.466018	0.447	0.508672	0.502437	0.477587	0.506887	0.469282	0.439647	0.478126	0.498566	0.530713	0.545545	0.515416	0.0384676	0.171663	0.0984234	0.276611	0.174649	0.174938	0.292898	0.199255	0.195958	0.159106	0.477068	0.198077	0.181765	0.562545	0.247976	0.0728369	0.152284	0.24434	0.245952	0.157811	0.870632	0.410501	0.676207	0.731679	0.227153	0.175924	0.174029
cg25289899	11	2019167	H19;MIR675	0.313964	0.248204	0.374276	0.288039	0.263619	0.345011	0.324291	0.24021	0.301362	0.328737	0.261131	0.287207	0.204032	0.276807	0.328908	0.228399	0.287939	0.380806	0.309515	0.0467244	0.0531103	0.0903162	0.0728262	0.0671253	0.0709244	0.067477	0.0473209	0.0498528	0.0586334	0.0605613	0.0733033	0.051343	0.442496	0.062249	0.0530317	0.029203	0.0221457	0.0507868	0.0814322	0.266016	0.0609391	0.458738	0.14552	0.0587175	0.0688744	0.0430151
cg09701145	11	2019436	MIR675;H19	0.518269	0.515889	0.560307	0.525126	0.570954	0.52477	0.553464	0.487942	0.550029	0.557694	0.530839	0.545132	0.512908	0.56022	0.500642	0.562695	0.552369	0.564885	0.540701	0.028235	0.0480185	0.130891	0.556285	0.0517006	0.0535429	0.114793	0.483283	0.0297591	0.362968	0.077418	0.0521319	0.0387293	0.541604	0.0246704	0.0596521	0.0439679	0.0311165	0.0353226	0.0760344	0.385585	0.0442068	0.612487	0.0791326	0.0867905	0.2087	0.032797
cg25437674	11	2019452	MIR675;H19	0.378757	0.393591	0.406165	0.413977	0.41683	0.416083	0.450595	0.384401	0.417537	0.424676	0.358437	0.40271	0.40914	0.440811	0.352178	0.424449	0.371377	0.411378	0.386609	0.0582371	0.036159	0.1469	0.379709	0.047194	0.0579251	0.158877	0.39263	0.0437685	0.156062	0.160939	0.0728503	0.0322904	0.399698	0.0309776	0.0661506	0.0420141	0.0522101	0.0489784	0.0606008	0.46759	0.0525188	0.534915	0.1635	0.392896	0.166807	0.0453437
cg17769238	11	2019568	H19	0.481616	0.483728	0.504039	0.514122	0.49144	0.507389	0.493695	0.460119	0.491349	0.493717	0.470027	0.506976	0.495911	0.495808	0.509463	0.477601	0.508142	0.487714	0.471362	0.0878995	0.100955	0.305096	0.859779	0.110148	0.102913	0.325583	0.497934	0.0821599	0.115903	0.139868	0.102615	0.0835031	0.306635	0.0589441	0.113302	0.093721	0.0899531	0.088145	0.0994372	0.291067	0.0814202	0.588242	0.135775	0.0945241	0.614785	0.078186
cg04975775	11	2019587	H19	0.541302	0.563881	0.570419	0.565215	0.555037	0.58183	0.556339	0.479728	0.54296	0.452565	0.415638	0.533369	0.553342	0.499637	0.490955	0.527806	0.457405	0.548341	0.536885	0	0.00678202	0.28856	0.941322	0.0181981	0.00763359	0.504893	0.58513	0	0.0706593	0.107184	0.284903	0	0.544572	0.00150212	0.0812458	0.00655903	0	0	0.0088968	0.796393	0.00863903	0.607633	0.991733	0.103106	0.657872	0.0100418
cg15886040	11	2019606	H19	0.541555	0.595844	0.582309	0.619748	0.564347	0.600639	0.582402	0.520201	0.554107	0.500348	0.460257	0.579933	0.560943	0.587266	0.558649	0.564053	0.494345	0.546661	0.568966	0.0282303	0.0150599	0.430611	0.957653	0.0476096	0.025181	0.536446	0.90864	0.0210856	0.294617	0.48843	0.582406	0.0111966	0.637011	0.012024	0.472437	0.0251259	0.0104977	0.00904834	0.031741	0.934426	0.0253209	0.641504	0.982522	0.445397	0.666168	0.0325319
cg10154633	11	2019624	H19	0.561366	0.56313	0.585757	0.583392	0.579007	0.582397	0.586503	0.55114	0.572327	0.58735	0.538362	0.58488	0.57453	0.581421	0.563861	0.575709	0.593712	0.568467	0.572541	0.0221009	0.011433	0.497404	0.962715	0.0568983	0.0279963	0.530095	0.924661	0.0141586	0.154007	0.532555	0.603477	0.0110995	0.632582	0.014142	0.528452	0.0432997	0.00969224	0.00736937	0.0489658	0.895878	0.0305734	0.637341	0.985772	0.562927	0.657253	0.00767744
cg26469586	11	2019626	H19	0.446323	0.483941	0.44708	0.467604	0.457314	0.463121	0.485392	0.414231	0.444882	0.459241	0.453897	0.460412	0.448027	0.459914	0.456334	0.432796	0.472711	0.439865	0.431552	0.0554116	0.0544879	0.330818	0.766612	0.089188	0.0749994	0.422955	0.501092	0.0472149	0.191513	0.372305	0.480955	0.0522796	0.504365	0.0338289	0.432136	0.0742158	0.0647179	0.0416269	0.0644103	0.515284	0.0471781	0.530825	0.85659	0.411215	0.45736	0.0466839
cg24409677	11	2019655	H19	0.587196	0.591357	0.608149	0.612413	0.596104	0.605212	0.599269	0.571469	0.579941	0.59453	0.580344	0.594653	0.607045	0.595393	0.591319	0.60037	0.616869	0.578973	0.587824	0.0308691	0.0346309	0.603509	0.927731	0.0590653	0.0444412	0.538118	0.945828	0.0396137	0.355831	0.365187	0.56857	0.0292033	0.637638	0.0235976	0.521836	0.0746124	0.0315089	0.0302524	0.0439379	0.947051	0.0518981	0.649055	0.971897	0.62896	0.590294	0.0459152
cg16303279	11	2019667	H19	0.55453	0.589197	0.558967	0.583528	0.554964	0.583279	0.572162	0.528621	0.563117	0.553352	0.529535	0.58915	0.567978	0.559554	0.547649	0.569907	0.579206	0.550801	0.567697	0.0173572	0.0159649	0.580803	0.968662	0.0419261	0.0204957	0.533374	0.990075	0.0163007	0.252683	0.583046	0.598404	0.0203894	0.631599	0.0165874	0.490949	0.0547967	0.0465044	0.0176916	0.0201642	0.96752	0.0354694	0.622683	0.988974	0.947515	0.648833	0.015144
cg02694715	11	2019730	H19	0.570642	0.590848	0.59009	0.604384	0.579794	0.57615	0.581944	0.589183	0.596202	0.577068	0.562465	0.594835	0.586154	0.584568	0.56704	0.606689	0.601773	0.563504	0.579474	0.0374393	0.0279394	0.561966	0.880057	0.0888889	0.0273244	0.584311	0.957146	0.0117781	0.41995	0.597028	0.544121	0.0128308	0.586755	0.0261703	0.553062	0.132794	0.123757	0.013667	0.0408053	0.912156	0.0124336	0.608787	0.97324	0.94684	0.665198	0.0349378
cg11735853	11	2019732	H19	0.422277	0.520889	0.520007	0.529665	0.520959	0.55387	0.54736	0.486315	0.506514	0.523881	0.454812	0.533722	0.484179	0.521129	0.481208	0.533865	0.53531	0.516734	0.51473	0.00556101	0	0.375195	0.692385	0.0364311	0.0115704	0.491621	0.87817	0.00779712	0.466704	0.490525	0.375469	0.00112188	0.533954	0.000271555	0.493537	0.0589691	0.0884342	0.00746491	0.010233	0.923508	0.0118119	0.516733	0.962617	0.941293	0.56946	0.057515
cg01977486	11	2019736	H19	0.517643	0.601054	0.59438	0.618151	0.610984	0.621393	0.695431	0.560588	0.56672	0.600796	0.575811	0.574515	0.617167	0.583573	0.565923	0.612492	0.602954	0.586638	0.572896	0.0707472	0.0568993	0.415915	0.840462	0.11602	0.0590373	0.581103	0.85173	0.0574664	0.534182	0.621596	0.611586	0.0640732	0.654703	0.050904	0.594481	0.111877	0.149791	0.0675752	0.0938363	0.880391	0.0574417	0.648492	0.910404	0.875123	0.662966	0.130636
cg25838645	11	2019798	H19	0.545226	0.572084	0.561995	0.566629	0.557906	0.574296	0.579394	0.494455	0.559329	0.570231	0.504934	0.575616	0.537461	0.570797	0.536303	0.565196	0.585267	0.538394	0.546597	0.0644905	0.0753014	0.514228	0.765165	0.0688771	0.100176	0.560336	0.582654	0.0527121	0.391113	0.197385	0.301307	0.0312674	0.610144	0.0414465	0.427849	0.047237	0.106454	0.0323712	0.0802583	0.589998	0.0363019	0.619087	0.927944	0.867197	0.612648	0.137176
cg13581483	11	2019823	H19	0.497213	0.57725	0.540592	0.558505	0.576767	0.589999	0.574418	0.536483	0.52648	0.554419	0.50568	0.562756	0.548045	0.573256	0.529484	0.568731	0.568373	0.556669	0.542497	0.0280255	0.0223087	0.607474	0.823246	0.0571635	0.0683215	0.532822	0.754988	0.0264288	0.860787	0.443018	0.367041	0.0233165	0.452945	0.0168034	0.0350106	0.204612	0.280661	0.0553717	0.0659333	0.948539	0.0131922	0.609924	0.96572	0.970308	0.606597	0.410095
cg04088212	11	2019859	H19	0.628095	0.651954	0.638896	0.664793	0.65341	0.628515	0.631869	0.599155	0.572747	0.655522	0.607121	0.650431	0.652998	0.662264	0.64037	0.670459	0.65121	0.661698	0.631714	0.0270415	0.0155221	0.640617	0.960003	0.042836	0.0474496	0.596344	0.972013	0.0302922	0.913775	0.779266	0.337061	0.0410475	0.710854	0.0265241	0.0420338	0.165642	0.539152	0.177339	0.0845049	0.969666	0.0302256	0.753268	0.97425	0.962958	0.698328	0.547009
cg01539474	11	2019862	H19	0.52862	0.598509	0.551927	0.575336	0.617699	0.580947	0.569507	0.506125	0.528656	0.571206	0.55184	0.567264	0.633839	0.582179	0.538402	0.601936	0.598985	0.596424	0.52251	0.0723426	0.0823733	0.614259	0.854455	0.0875315	0.1306	0.56903	0.842838	0.0901256	0.871777	0.795827	0.406728	0.112206	0.671054	0.174906	0.126747	0.215811	0.57282	0.370953	0.17787	0.85425	0.114918	0.672579	0.89313	0.891956	0.678053	0.539405
cg18362496	11	2019930	H19	0.46117	0.504837	0.423422	0.46511	0.496314	0.474109	0.448524	0.377983	0.431862	0.499062	0.444602	0.451001	0.447765	0.497343	0.424941	0.479826	0.489262	0.479478	0.410304	0.052986	0.288483	0.586466	0.389912	0.0363655	0.173853	0.422795	0.262911	0.180489	0.835312	0.527229	0.398834	0.182311	0.260033	0.0571134	0.365294	0.126978	0.176216	0.438255	0.27821	0.667086	0.170197	0.470117	0.410217	0.420223	0.527851	0.413998
cg24605090	11	2019943	H19	0.507022	0.503323	0.47691	0.486581	0.539734	0.494902	0.496744	0.413772	0.440157	0.515168	0.466361	0.483624	0.494061	0.55797	0.445163	0.505019	0.505041	0.503465	0.450436	0.0810586	0.332814	0.560494	0.808957	0.057289	0.32798	0.462377	0.516872	0.402797	0.853314	0.757613	0.443466	0.22111	0.443515	0.107794	0.511767	0.208269	0.294272	0.634724	0.301304	0.744819	0.335678	0.534404	0.824246	0.814486	0.557608	0.447159
cg04817190	11	2020028	H19	0.627963	0.615721	0.582821	0.618433	0.625848	0.62778	0.608836	0.595843	0.569165	0.626364	0.584765	0.666523	0.59154	0.670293	0.606101	0.639581	0.638674	0.608064	0.595373	0.00299796	0.0104258	0.781754	0.986415	0.00974026	0.0284515	0.567675	0.880041	0.00155239	0.985565	0.715794	0.0591075	0.00155556	0.736096	0.000957121	0.429264	0.0146143	0.528162	0.189717	0.0112033	0.958047	0.0173658	0.707839	0.98045	0.993654	0.68416	0.386276
cg06749854	11	2020030	H19	0.580294	0.600178	0.536834	0.584491	0.608428	0.570953	0.58543	0.514217	0.53564	0.589421	0.526119	0.589807	0.557008	0.617566	0.545782	0.60851	0.591357	0.570978	0.570139	0.0385857	0.045706	0.742337	0.896076	0.0605949	0.0912195	0.553885	0.711954	0.0381488	0.883944	0.557134	0.180342	0.0393704	0.590607	0.0475533	0.433483	0.0648408	0.439982	0.335667	0.116556	0.884372	0.0372133	0.609704	0.914622	0.858589	0.661554	0.534404
cg24510613	11	2020036	H19	0.513783	0.541073	0.517067	0.537068	0.521061	0.516824	0.524468	0.454332	0.46152	0.513979	0.472455	0.521064	0.483554	0.550474	0.493181	0.550787	0.540306	0.483292	0.492482	0.0326995	0.0470637	0.739749	0.905941	0.0501453	0.116358	0.516679	0.830605	0.0417452	0.743768	0.6227	0.136013	0.0564515	0.655859	0.0405697	0.413874	0.0823237	0.55263	0.368568	0.177583	0.909531	0.0294079	0.605524	0.932746	0.8089	0.620619	0.450832
cg16675558	11	2020101	H19	0.688469	0.762331	0.720831	0.687702	0.736006	0.692751	0.681655	0.647313	0.622751	0.73807	0.683932	0.669408	0.699524	0.734681	0.683406	0.722542	0.741538	0.698659	0.618088	0.191843	0.532859	0.726704	0.88135	0.0954934	0.651009	0.558367	0.877449	0.846374	0.896145	0.896132	0.605542	0.512925	0.877568	0.224327	0.879505	0.370245	0.872721	0.898836	0.434514	0.902521	0.659531	0.727512	0.903099	0.88996	0.627188	0.667372
cg03996735	11	2020104	H19	0.747558	0.78169	0.781369	0.696611	0.755955	0.742241	0.667669	0.719018	0.648818	0.752913	0.723468	0.760289	0.71727	0.791744	0.764817	0.751012	0.736355	0.753974	0.678188	0.103987	0.458465	0.765542	0.960178	0.0767156	0.672819	0.570547	0.909204	0.875114	0.969113	0.959602	0.570991	0.41742	0.970405	0.207101	0.907186	0.287577	0.950366	0.959986	0.484982	0.969345	0.614248	0.703736	0.974052	0.955233	0.666205	0.626587
cg18104242	11	2020118	H19	0.711387	0.726125	0.710002	0.667262	0.70791	0.651654	0.662114	0.589547	0.610447	0.721724	0.64289	0.686184	0.654765	0.76107	0.689491	0.706635	0.667101	0.712636	0.622436	0.0597415	0.32172	0.73696	0.935016	0.0362383	0.64457	0.49544	0.622733	0.852518	0.929442	0.938133	0.581808	0.431622	0.9472	0.127749	0.605221	0.265513	0.814608	0.929836	0.385654	0.947807	0.593976	0.637002	0.951281	0.930664	0.596035	0.592547
cg27300742	11	2020129	H19	0.60252	0.612628	0.587499	0.55378	0.616039	0.580817	0.571991	0.468957	0.504915	0.594356	0.532699	0.571315	0.541894	0.667104	0.572411	0.612073	0.584887	0.57755	0.554109	0.0520573	0.342349	0.68976	0.83486	0.0502515	0.590014	0.452039	0.386696	0.490833	0.941541	0.676842	0.328527	0.26483	0.78326	0.0825977	0.608347	0.168267	0.839793	0.741427	0.241315	0.782281	0.488487	0.600134	0.926284	0.657306	0.618817	0.49652
cg25281616	11	2020279	H19	0.523617	0.56344	0.538593	0.529544	0.550349	0.544649	0.544346	0.446776	0.498804	0.542903	0.492474	0.543686	0.528994	0.591039	0.516399	0.559104	0.547269	0.505801	0.502971	0.0929601	0.384027	0.638369	0.880306	0.0731362	0.290261	0.479122	0.468207	0.293072	0.893408	0.502059	0.238748	0.153061	0.498303	0.0485699	0.419752	0.124568	0.119725	0.687619	0.310522	0.871503	0.109524	0.541737	0.889366	0.491595	0.56679	0.531988
cg01895612	11	2020286	H19	0.505199	0.515517	0.494451	0.508096	0.490225	0.49963	0.496801	0.447709	0.462903	0.499612	0.479415	0.488722	0.483582	0.540545	0.454807	0.524476	0.505709	0.509544	0.454225	0.0540971	0.34863	0.633717	0.785553	0.0578841	0.244866	0.441283	0.389419	0.283547	0.83266	0.436698	0.111884	0.121054	0.47059	0.0329365	0.386803	0.0827173	0.0750729	0.656378	0.323927	0.831066	0.0758403	0.529945	0.870308	0.444324	0.53851	0.482958
cg23476401	11	2020296	H19	0.567557	0.598869	0.581955	0.550134	0.545756	0.545403	0.537073	0.420646	0.481102	0.573138	0.506369	0.5835	0.501758	0.657806	0.519438	0.562045	0.57853	0.51396	0.504065	0.0424324	0.33733	0.716457	0.894953	0.0219726	0.348832	0.48642	0.541812	0.270226	0.925695	0.590034	0.249082	0.0677138	0.61164	0.0933167	0.385317	0.184565	0.114838	0.799868	0.353714	0.909069	0.0692381	0.606084	0.936964	0.537241	0.573827	0.544289
cg00237904	11	2020314	H19	0.52974	0.579813	0.540302	0.510933	0.53905	0.512732	0.526445	0.414714	0.461049	0.527014	0.473725	0.537995	0.482659	0.667275	0.480866	0.590707	0.554759	0.482001	0.500311	0.0348904	0.369926	0.724955	0.91029	0.0388738	0.338922	0.490868	0.448373	0.125023	0.914791	0.511801	0.200937	0.0624652	0.601087	0.0335321	0.408138	0.0347039	0.0547411	0.64082	0.228019	0.913525	0.0364632	0.577857	0.935058	0.511552	0.56247	0.434365
cg06765785	11	2020391	H19	0.432306	0.463084	0.444235	0.477469	0.445501	0.43446	0.472718	0.4154	0.38536	0.437606	0.422868	0.437583	0.458915	0.514829	0.419999	0.446032	0.461632	0.418926	0.440126	0.0256258	0.306666	0.347786	0.803954	0.0248568	0.0609815	0.39644	0.34157	0.0330547	0.906206	0.125433	0.0631072	0.0146408	0.468305	0.0209361	0.0241717	0.0351767	0.0381761	0.128738	0.0370618	0.300779	0.0219	0.431475	0.91778	0.087504	0.547624	0.231811
cg25821896	11	2020417	H19	0.5861	0.595411	0.536992	0.571336	0.590824	0.580027	0.571454	0.500568	0.533352	0.58025	0.523738	0.559131	0.545486	0.601225	0.53299	0.596708	0.571763	0.549903	0.562529	0.0404207	0.419846	0.535219	0.497466	0.0558211	0.124407	0.502284	0.237251	0.0477435	0.874548	0.471186	0.110833	0.052661	0.35151	0.0484289	0.0641193	0.0529209	0.0473879	0.45294	0.0934213	0.605581	0.0498405	0.548437	0.693992	0.42472	0.624808	0.559964
cg18454954	11	2020537	H19	0.43397	0.449307	0.461746	0.440508	0.435543	0.4457	0.433153	0.391692	0.413282	0.412702	0.374847	0.401375	0.444113	0.426674	0.402059	0.446683	0.433458	0.393866	0.398225	0.0876152	0.333232	0.510183	0.32451	0.110442	0.333789	0.425921	0.149417	0.095591	0.794218	0.260305	0.259563	0.0787802	0.357701	0.0827832	0.344491	0.209757	0.0899077	0.333395	0.115019	0.376319	0.0831767	0.47052	0.770483	0.210656	0.519997	0.41175
cg25579157	11	2020549	H19	0.553517	0.55036	0.543994	0.524447	0.527914	0.550844	0.531937	0.493582	0.525766	0.496286	0.534018	0.523921	0.528465	0.534934	0.5156	0.529501	0.53466	0.516359	0.53178	0.101548	0.484289	0.621074	0.788863	0.138267	0.453372	0.539787	0.41027	0.094155	0.847214	0.459501	0.377972	0.0994756	0.525402	0.0652658	0.480435	0.410454	0.115236	0.459456	0.177032	0.505687	0.0843185	0.554673	0.839949	0.248604	0.593311	0.51455
cg02886509	11	2020556	H19	0.472885	0.50498	0.517154	0.476016	0.474965	0.477906	0.465262	0.399734	0.416246	0.458145	0.426002	0.482271	0.467535	0.51746	0.46071	0.513367	0.4749	0.433797	0.450432	0.0224164	0.426935	0.671304	0.951444	0.0139229	0.193295	0.413649	0.201916	0.0134172	0.973663	0.363289	0.0619111	0.0222222	0.484091	0.0337767	0.234708	0.124175	0.011713	0.432867	0.0322015	0.625048	0.0207948	0.508911	0.969395	0.082407	0.549854	0.412328
cg02657360	11	2020560	H19	0.36825	0.403551	0.416437	0.393985	0.382904	0.409153	0.380765	0.271456	0.334847	0.347839	0.321058	0.380827	0.34997	0.424596	0.339939	0.421502	0.356164	0.325666	0.363569	0.0422533	0.231083	0.515778	0.551095	0.0338619	0.147722	0.33591	0.220457	0.0336002	0.849069	0.168142	0.0710219	0.0198545	0.330835	0.0277023	0.201168	0.096078	0.0344515	0.371711	0.063054	0.392845	0.0340413	0.421848	0.834466	0.0834532	0.45255	0.291629
cg22259242	11	2021243		0.489076	0.475557	0.460804	0.487964	0.492677	0.4621	0.484923	0.447685	0.443881	0.466367	0.448494	0.47887	0.510898	0.472144	0.456764	0.482212	0.501408	0.463058	0.464409	0.0592107	0.152409	0.596381	0.724465	0.0674667	0.518861	0.481963	0.521666	0.122977	0.422047	0.0949999	0.253094	0.171547	0.518618	0.0327883	0.415683	0.177612	0.181088	0.204743	0.16209	0.616752	0.162758	0.540689	0.718317	0.792269	0.544537	0.0388886
cg19177307	11	2021658		0.546271	0.561243	0.541499	0.540625	0.542136	0.544083	0.562235	0.511197	0.525074	0.537396	0.51615	0.530034	0.546717	0.552695	0.521957	0.571428	0.554513	0.552891	0.535342	0.287175	0.48395	0.672705	0.857191	0.299398	0.420813	0.611011	0.777971	0.33653	0.58149	0.478401	0.428514	0.672223	0.56823	0.228323	0.394782	0.408969	0.4811	0.465915	0.392386	0.80141	0.520319	0.662449	0.659339	0.871568	0.611608	0.351589
cg01585333	11	2021915		0.520536	0.570664	0.52511	0.62327	0.59531	0.581828	0.547266	0.568007	0.536565	0.546876	0.474151	0.5553	0.512537	0.555748	0.569133	0.57034	0.561971	0.528903	0.574123	0.0387885	0.0367822	0.34644	0.390129	0.0360248	0.0788756	0.430615	0.0949768	0.0397907	0.522412	0.081812	0.045652	0.423132	0.213112	0.0261818	0.0381288	0.0372007	0.0402418	0.0383756	0.139727	0.375546	0.301327	0.336855	0.452816	0.156552	0.651965	0.0228006
cg16574793	11	2022324		0.506021	0.542039	0.508915	0.526496	0.533304	0.532854	0.537965	0.477142	0.516688	0.510573	0.493714	0.530379	0.525762	0.530828	0.498793	0.541375	0.545567	0.522821	0.510746	0.116175	0.0627206	0.745809	0.942645	0.058924	0.0778963	0.567943	0.768827	0.126342	0.514369	0.550333	0.462804	0.906688	0.632194	0.0431954	0.0664622	0.201045	0.0330407	0.0635977	0.436642	0.542629	0.594511	0.606266	0.956998	0.464639	0.658288	0.0647593
cg09452478	11	2022386		0.516549	0.496252	0.469009	0.530136	0.514652	0.487685	0.545842	0.439629	0.489137	0.492202	0.477354	0.523262	0.508775	0.560816	0.495159	0.537213	0.518004	0.520818	0.470431	0.122068	0.545764	0.405974	0.493576	0.0748283	0.323301	0.660241	0.366299	0.0764949	0.443284	0.189039	0.110033	0.54884	0.303709	0.181998	0.105063	0.491842	0.116571	0.181448	0.316124	0.464442	0.554814	0.650708	0.479999	0.284861	0.557034	0.129143
cg02864690	11	2023450		0.507324	0.533328	0.501327	0.525903	0.536128	0.567091	0.563134	0.498614	0.510635	0.507576	0.487056	0.509925	0.531545	0.535054	0.512863	0.491294	0.541066	0.488512	0.491893	0.443626	0.446454	0.618115	0.814849	0.133152	0.561196	0.508466	0.769446	0.403689	0.810305	0.52	0.527499	0.444693	0.557146	0.0938303	0.473628	0.168952	0.145634	0.291601	0.630466	0.841147	0.82607	0.561739	0.876631	0.843958	0.580606	0.162053
cg20891060	11	2023865		0.56502	0.617874	0.661229	0.653586	0.679553	0.687767	0.687474	0.582378	0.595754	0.614425	0.565321	0.670319	0.566056	0.655563	0.583477	0.672502	0.64755	0.614643	0.648312	0.678805	0.543245	0.939725	0.993879	0.219001	0.806307	0.642468	0.965661	0.829954	0.987149	0.939947	0.64836	0.97562	0.721805	0.389954	0.324481	0.603364	0.154118	0.561066	0.968392	0.973766	0.97921	0.722051	0.997881	0.996612	0.827647	0.633799
cg19024989	11	2024126		0.541125	0.588737	0.530282	0.598384	0.554791	0.585849	0.579515	0.509964	0.535807	0.528421	0.527199	0.544187	0.565625	0.567027	0.557112	0.552368	0.585256	0.515504	0.549083	0.363011	0.447431	0.79096	0.951651	0.0438853	0.699692	0.557564	0.940731	0.0373312	0.601564	0.187486	0.551703	0.915848	0.664138	0.0312986	0.338353	0.355262	0.0252518	0.329113	0.820651	0.936631	0.9368	0.604462	0.967972	0.962888	0.623088	0.0529821
cg19642877	11	2168625	IGF2AS;INS-IGF2;INS-IGF2;IGF2;IGF2AS	0.535359	0.463907	0.523645	0.570186	0.482057	0.493004	0.544567	0.374429	0.534436	0.487266	0.390883	0.54369	0.498807	0.528151	0.4534	0.518688	0.491999	0.456822	0.537242	0.461981	0.87738	0.697443	0.475598	0.276651	0.881108	0.79058	0.874138	0.728792	0.875626	0.606775	0.457798	0.917301	0.817751	0.943952	0.246282	0.81169	0.843937	0.891241	0.417453	0.82909	0.931689	0.899725	0.890285	0.805831	0.62211	0.864267
[truncated: 25 more columns]

## Sheet: Colon cell lines
TargetID	CHR	MAPINFO	UCSC_REFGENE_NAME	Control_C_18	Control_C_19	Control_C_20	Control_C_21	Control_C_22	Control_C_23	Control_C_24	Control_C_25	Control_C_26	Control_C_27	Control_C_28	Control_C_29	LS-411N	LS-513	NCI-H508	NCI-H747	SNU-C2B	SNU-1040	SNU-175	SNU-283	SNU-407	SNU-61	SNU-81	C2BBe1	Caco2	CCK-81	COLO-205	COLO-320	COLO-320-HSR	GP5d	HCC-2998	HCC-56	HT55	KM12	LOVO	LS-1034	LS-123	LS-180	NCI-H716	SKCO-1	SNU-C1	SNU-C5	SW-1116	SW-1417	SW-48	SW-480
cg11753499	11	2019079	H19;MIR675	0.442554	0.528558	0.425378	0.520809	0.452488	0.349616	0.442432	0.376118	0.37697	0.36618	0.470841	0.504934	0.313713	0.625241	0.23487	0.331977	0.245974	0.200284	0.221139	0.239618	0.540497	0.259519	0.547154	0.831976	0.808275	0.528488	0.299483	0.149115	0.134002	0.45904	0.231943	0.569123	0.669187	0.533067	0.351928	0.311525	0.350477	0.184706	0.22225	0.230292	0.214522	0.604986	0.536774	0.280942	0.558038	0.829192
cg13210239	11	2019090	H19;MIR675	0.353021	0.455594	0.252195	0.300139	0.380314	0.126755	0.322965	0.328828	0.241638	0.283701	0.326968	0.34297	0.255234	0.244973	0.057554	0.117708	0.10816	0.10545	0.13133	0.151605	0.532484	0.10101	0.529288	0.881411	0.809676	0.432775	0.0918119	0.0481958	0.0727432	0.366192	0.104672	0.159237	0.63282	0.41673	0.214356	0.093045	0.0981378	0.0703971	0.0768524	0.11277	0.0854153	0.511345	0.112871	0.0483521	0.444887	0.874482
cg17985533	11	2019116	H19;MIR675	0.524042	0.554844	0.564051	0.562431	0.626681	0.207784	0.362319	0.37982	0.392818	0.464116	0.444518	0.469627	0.083814	0.481977	0.0735294	0.0471698	0.239911	0.0484522	0.0300493	0.117713	0.67224	0.0502552	0.54912	0.958314	0.919097	0.502142	0.174298	0.0353922	0.0512567	0.690642	0.440901	0.633386	0.72683	0.281429	0.530004	0.261571	0.094036	0.0494572	0.113201	0.0150538	0.162343	0.604413	0.0772347	0.36033	0.107295	0.968598
cg15922305	11	2019129	H19;MIR675	0.536976	0.565393	0.553905	0.523742	0.567511	0.333507	0.474659	0.522122	0.498973	0.470297	0.495205	0.512702	0.124164	0.616402	0.223472	0.19353	0.432639	0.098906	0.0528756	0.383742	0.672919	0.139762	0.517723	0.941257	0.922582	0.454693	0.154734	0.0538503	0.0607839	0.582727	0.328052	0.630725	0.689811	0.593738	0.561238	0.323271	0.165476	0.112584	0.0787219	0.0815609	0.252248	0.714574	0.129239	0.423628	0.267379	0.941729
cg25289899	11	2019167	H19;MIR675	0.410386	0.472146	0.367114	0.3297	0.378311	0.0914341	0.279144	0.272907	0.262261	0.323652	0.311401	0.309174	0.0895609	0.675456	0.0209105	0.0498137	0.0807973	0.103335	0.0616019	0.251559	0.252051	0.150837	0.104534	0.899875	0.836868	0.126766	0.0777395	0.0611061	0.0508475	0.178718	0.00079255	0.249212	0.671357	0.468124	0.205963	0.113251	0.0928406	0.0749836	0.0601917	0.0828907	0.0528253	0.193129	0.0985301	0.445064	0.291802	0.455074
cg09701145	11	2019436	MIR675;H19	0.569784	0.55418	0.601886	0.616092	0.590593	0.553997	0.591304	0.562298	0.648595	0.560078	0.557641	0.526564	0.0872053	0.871677	0.0432175	0.0370553	0.100696	0.577864	0.0707937	0.625689	0.288748	0.490543	0.569068	0.870219	0.902019	0.524377	0.488562	0.0554609	0.0868279	0.619811	0.573033	0.529206	0.677161	0.54229	0.172297	0.584637	0.450172	0.4492	0.0504462	0.457584	0.134408	0.291914	0.79256	0.36706	0.561735	0.883819
cg25437674	11	2019452	MIR675;H19	0.480541	0.439103	0.346097	0.381957	0.408792	0.391131	0.382916	0.416673	0.384918	0.390903	0.429834	0.380706	0.183141	0.554601	0.0783741	0.0682911	0.123798	0.486351	0.0849566	0.530784	0.458957	0.408532	0.467474	0.794329	0.833344	0.4349	0.235426	0.0648493	0.0701254	0.521629	0.430803	0.451618	0.580448	0.371994	0.219336	0.327882	0.181251	0.376621	0.0789767	0.147113	0.180303	0.414822	0.481481	0.35704	0.447863	0.746438
cg17769238	11	2019568	H19	0.54037	0.513278	0.427512	0.458957	0.495202	0.450757	0.445996	0.476652	0.455443	0.469161	0.494442	0.481399	0.145838	0.79089	0.387496	0.0815597	0.0902132	0.521056	0.122061	0.532664	0.530006	0.455108	0.159166	0.763754	0.918515	0.20807	0.265525	0.0916149	0.112443	0.532716	0.0835186	0.586851	0.179677	0.495224	0.275251	0.549259	0.170497	0.0983798	0.104704	0.401658	0.10607	0.525824	0.464545	0.520194	0.485901	0.850405
cg04975775	11	2019587	H19	0.595234	0.591995	0.548093	0.642735	0.546398	0.527596	0.51049	0.520768	0.547141	0.463284	0.558623	0.55085	0.102304	0.982162	0.177412	0	0.0246394	0.624881	0.0847661	0.591024	0.424566	0.272576	0.235248	0.989854	0.996197	0.398083	0.248479	0.0154619	0.0489646	0.594259	0.113579	0.601308	0.629901	0.61165	0.313646	0.559988	0.44335	0.0805812	0.0210319	0.160414	0.0485313	0.54426	0.887237	0.500648	0.511852	0.994147
cg15886040	11	2019606	H19	0.619354	0.625171	0.62861	0.694892	0.575544	0.603457	0.623742	0.580887	0.611098	0.519928	0.585958	0.591106	0.499864	0.955447	0.441925	0.0323862	0.090163	0.636141	0.439442	0.638513	0.624586	0.51748	0.562121	0.958868	0.982169	0.512832	0.523119	0.0408584	0.219254	0.616191	0.546977	0.610327	0.667108	0.678352	0.530253	0.588973	0.498195	0.375136	0.0964981	0.314217	0.35924	0.614471	0.985449	0.572495	0.579656	0.985548
cg10154633	11	2019624	H19	0.579187	0.555201	0.598269	0.573621	0.567506	0.541217	0.581384	0.574379	0.592376	0.582294	0.56063	0.571786	0.516213	0.897946	0.454245	0.0285971	0.0691765	0.641618	0.542176	0.639341	0.611978	0.55649	0.562446	0.964559	0.977871	0.519935	0.529215	0.0425593	0.124421	0.583181	0.601345	0.62628	0.629907	0.563553	0.557426	0.591813	0.513834	0.54343	0.0435354	0.520506	0.496696	0.613078	0.967691	0.564537	0.573139	0.974648
cg26469586	11	2019626	H19	0.436258	0.445042	0.381274	0.378296	0.421651	0.418455	0.401108	0.412688	0.390801	0.446822	0.434319	0.429461	0.45677	0.572563	0.387517	0.0958577	0.123124	0.504145	0.445203	0.528959	0.485518	0.443979	0.471817	0.723387	0.85591	0.403364	0.427539	0.100869	0.165822	0.371091	0.429561	0.488862	0.535854	0.405089	0.441356	0.498099	0.407521	0.392036	0.112739	0.424619	0.385095	0.496217	0.747406	0.440345	0.44274	0.720619
cg24409677	11	2019655	H19	0.617729	0.609722	0.629596	0.638109	0.591406	0.57249	0.624527	0.605381	0.650643	0.597146	0.599851	0.611124	0.511684	0.97499	0.487413	0.193575	0.102324	0.646389	0.144281	0.647688	0.664027	0.565781	0.596716	0.96255	0.978778	0.54872	0.543625	0.0701379	0.199442	0.642273	0.628873	0.651502	0.658963	0.625755	0.602832	0.606942	0.543672	0.546785	0.343243	0.54425	0.563993	0.65964	0.939994	0.560252	0.601194	0.958572
cg16303279	11	2019667	H19	0.53708	0.560174	0.594573	0.577601	0.576105	0.54747	0.588082	0.556277	0.577301	0.557955	0.562409	0.597517	0.52152	0.990295	0.484988	0.218901	0.114655	0.637333	0.35999	0.642841	0.624665	0.530942	0.576496	0.988912	0.983151	0.493647	0.541112	0.035228	0.161032	0.597324	0.554476	0.658629	0.633278	0.644115	0.656632	0.58886	0.487381	0.582627	0.245189	0.590039	0.513269	0.650933	0.991422	0.54401	0.563899	0.988054
cg02694715	11	2019730	H19	0.590937	0.569637	0.600763	0.582356	0.597443	0.587114	0.607056	0.614004	0.582441	0.595903	0.588319	0.58099	0.57709	0.978828	0.546032	0.102784	0.248098	0.593904	0.564247	0.617806	0.543008	0.568785	0.593345	0.976423	0.98207	0.554	0.566941	0.182462	0.411337	0.603221	0.59389	0.594794	0.617672	0.602008	0.639569	0.592574	0.562916	0.546588	0.149082	0.566262	0.547544	0.606455	0.968081	0.579321	0.580778	0.963895
cg11735853	11	2019732	H19	0.536895	0.525473	0.514107	0.497988	0.50496	0.500954	0.512997	0.510938	0.483078	0.501972	0.503549	0.504114	0.48441	0.962383	0.421391	0.00908014	0.121621	0.543849	0.488936	0.580587	0.575838	0.497637	0.520952	0.964825	0.96201	0.455328	0.480797	0.105386	0.334084	0.484827	0.498371	0.542358	0.538229	0.520574	0.52292	0.523765	0.404535	0.247223	0.081565	0.402876	0.336787	0.531363	0.937081	0.521276	0.519787	0.976622
cg01977486	11	2019736	H19	0.626829	0.608943	0.531625	0.577029	0.592724	0.581913	0.54969	0.545811	0.56546	0.573211	0.563554	0.579369	0.573774	0.894291	0.51129	0.0585262	0.236322	0.635322	0.607904	0.688906	0.668373	0.578204	0.607374	0.84487	0.92584	0.586097	0.561329	0.183971	0.401415	0.615799	0.588269	0.648667	0.691565	0.570889	0.691556	0.659651	0.563955	0.593832	0.235435	0.550059	0.529839	0.633645	0.868704	0.60521	0.558238	0.86036
cg25838645	11	2019798	H19	0.561836	0.562577	0.604052	0.602507	0.567336	0.527676	0.564044	0.557207	0.616975	0.563221	0.546703	0.548871	0.458605	0.899246	0.291938	0.24611	0.114402	0.607025	0.0624678	0.627359	0.502814	0.518532	0.590496	0.860624	0.903781	0.314794	0.488154	0.0604062	0.186596	0.610916	0.566055	0.533154	0.626566	0.598682	0.402532	0.460368	0.504725	0.2176	0.117439	0.415329	0.125444	0.539029	0.613246	0.522704	0.559813	0.904587
cg13581483	11	2019823	H19	0.564774	0.515878	0.555408	0.542723	0.547556	0.496058	0.530948	0.514221	0.513709	0.527552	0.51148	0.503443	0.411529	0.920689	0.0693878	0.022856	0.119783	0.585173	0.120251	0.524278	0.883144	0.421976	0.465953	0.969021	0.97818	0.523215	0.427692	0.099634	0.32063	0.931619	0.0374073	0.542187	0.591929	0.918527	0.690947	0.53725	0.474	0.163108	0.277377	0.201353	0.0792066	0.392292	0.735294	0.489406	0.745527	0.979509
cg04088212	11	2019859	H19	0.640084	0.627159	0.730695	0.691048	0.656642	0.526281	0.666073	0.63551	0.676793	0.634828	0.621135	0.629367	0.499684	0.948674	0.440562	0.0371159	0.246029	0.654621	0.490028	0.689457	0.92694	0.552524	0.601776	0.959558	0.97068	0.55287	0.643794	0.255926	0.407697	0.918512	0.215558	0.709017	0.720073	0.983333	0.870309	0.634402	0.502602	0.624951	0.618785	0.703961	0.754009	0.773437	0.960814	0.601247	0.873528	0.960795
cg01539474	11	2019862	H19	0.577113	0.552684	0.534352	0.567508	0.552397	0.487224	0.569593	0.534915	0.532825	0.551038	0.523136	0.554453	0.479664	0.869291	0.438303	0.0965245	0.275141	0.735614	0.673633	0.647688	0.785074	0.500502	0.556506	0.835736	0.861761	0.50792	0.651629	0.281109	0.367775	0.817659	0.576107	0.619106	0.668569	0.882977	0.739085	0.60278	0.48282	0.548175	0.592444	0.656607	0.812949	0.624816	0.847608	0.54972	0.778167	0.857358
cg18362496	11	2019930	H19	0.448261	0.40646	0.316005	0.324703	0.359402	0.239129	0.405845	0.360989	0.374056	0.36139	0.395762	0.347744	0.322857	0.394792	0.168377	0.0466598	0.228549	0.323285	0.153845	0.206525	0.730661	0.376586	0.409517	0.791679	0.70802	0.485934	0.333075	0.50945	0.573459	0.472617	0.303474	0.290931	0.151096	0.359223	0.427077	0.165456	0.352385	0.35087	0.182791	0.316975	0.198211	0.408175	0.633828	0.337484	0.700473	0.754836
cg24605090	11	2019943	H19	0.472558	0.426266	0.351326	0.364129	0.418396	0.225499	0.410688	0.414546	0.404211	0.418885	0.424895	0.388832	0.505042	0.513556	0.286261	0.174177	0.361361	0.495884	0.108902	0.511346	0.786572	0.421667	0.456799	0.843576	0.874844	0.581363	0.371247	0.517524	0.650179	0.462918	0.388807	0.533517	0.552596	0.396754	0.459597	0.31513	0.390646	0.407086	0.255576	0.430906	0.187596	0.437945	0.780553	0.443097	0.802635	0.826366
cg04817190	11	2020028	H19	0.638766	0.610985	0.657673	0.531363	0.648148	0.456338	0.566704	0.545691	0.606511	0.609304	0.539825	0.557861	0.892932	0.96676	0.342005	0.00660893	0.0222643	0.632776	0.492769	0.671184	0.965918	0.522209	0.596653	0.96844	0.963654	0.573677	0.478931	0.250498	0.831497	0.646393	0.600894	0.606374	0.695072	0.681633	0.665747	0.586867	0.463218	0.558555	0.0622971	0.452355	0.0535269	0.709749	0.966872	0.45808	0.991922	1
cg06749854	11	2020030	H19	0.552288	0.573124	0.540116	0.567713	0.559818	0.445387	0.533942	0.512691	0.56897	0.546964	0.537818	0.565357	0.721968	0.893134	0.407232	0.0486439	0.118417	0.606776	0.509434	0.644249	0.88061	0.496919	0.554947	0.867408	0.906629	0.570292	0.465962	0.411736	0.725811	0.644127	0.554999	0.622545	0.623088	0.610938	0.570643	0.55993	0.473752	0.518789	0.292216	0.440518	0.163543	0.652194	0.814234	0.500195	0.888739	0.889529
cg24510613	11	2020036	H19	0.517173	0.487174	0.469849	0.437587	0.499068	0.386212	0.482888	0.460644	0.461	0.50225	0.484263	0.461961	0.866688	0.887831	0.394595	0.0734982	0.139043	0.57232	0.493105	0.606514	0.889759	0.4523	0.521496	0.88622	0.915131	0.573766	0.391328	0.374165	0.695501	0.579731	0.498589	0.579519	0.630498	0.606097	0.601389	0.527196	0.427365	0.51469	0.203676	0.409138	0.3405	0.621832	0.911358	0.466229	0.88183	0.802546
cg16675558	11	2020101	H19	0.678623	0.584619	0.552014	0.561396	0.650624	0.521491	0.630818	0.613951	0.608908	0.616724	0.634172	0.631639	0.888222	0.887757	0.475516	0.551495	0.74382	0.606194	0.750329	0.636341	0.893582	0.579456	0.557524	0.840825	0.912886	0.847081	0.810998	0.840359	0.853868	0.754606	0.496193	0.595334	0.651013	0.710778	0.863044	0.559714	0.468271	0.866876	0.415766	0.514012	0.471162	0.859484	0.881223	0.632057	0.903315	0.869069
cg03996735	11	2020104	H19	0.672474	0.647916	0.689257	0.66297	0.672783	0.536512	0.673273	0.645853	0.640097	0.675414	0.621235	0.624044	0.941554	0.965901	0.416887	0.53404	0.62904	0.659182	0.51591	0.650065	0.94134	0.497765	0.590824	0.940036	0.956937	0.923662	0.872478	0.925341	0.937903	0.770286	0.531923	0.629329	0.649897	0.87718	0.931334	0.563391	0.476222	0.951912	0.373418	0.524193	0.431348	0.928136	0.963098	0.55109	0.987226	0.961102
cg18104242	11	2020118	H19	0.58614	0.569936	0.569567	0.574405	0.606909	0.392794	0.571134	0.533891	0.533573	0.581361	0.547392	0.571843	0.932904	0.942185	0.357749	0.500168	0.671485	0.657792	0.542025	0.602301	0.944609	0.447609	0.554036	0.948465	0.933645	0.896847	0.638633	0.911825	0.907841	0.709163	0.468895	0.545469	0.600624	0.575556	0.863635	0.49377	0.402539	0.8949	0.382304	0.62409	0.288763	0.915821	0.864844	0.455426	0.929348	0.950456
cg27300742	11	2020129	H19	0.50314	0.536838	0.470885	0.482444	0.517204	0.404509	0.506108	0.494903	0.463277	0.527285	0.490681	0.51909	0.864374	0.919093	0.282941	0.477957	0.421296	0.582406	0.445831	0.560775	0.855297	0.440935	0.519403	0.930431	0.891969	0.676604	0.441616	0.669586	0.78338	0.541279	0.234497	0.530765	0.619875	0.583847	0.664213	0.512439	0.44241	0.72974	0.246102	0.351057	0.240652	0.885039	0.79761	0.585234	0.862901	0.922774
cg25281616	11	2020279	H19	0.50854	0.463788	0.389744	0.417113	0.45135	0.398867	0.450587	0.465519	0.432341	0.469925	0.491927	0.455881	0.863689	0.879582	0.265867	0.500317	0.283981	0.462562	0.403354	0.57444	0.854282	0.438419	0.452663	0.878669	0.873287	0.768206	0.391112	0.737236	0.815109	0.508779	0.425862	0.488117	0.607138	0.436706	0.777265	0.533289	0.401426	0.230641	0.312937	0.450642	0.379571	0.478396	0.467579	0.474392	0.877476	0.836387
cg01895612	11	2020286	H19	0.467424	0.468792	0.395728	0.399765	0.480457	0.296811	0.452206	0.456508	0.432417	0.440211	0.465668	0.456078	0.784238	0.626508	0.201087	0.483503	0.27845	0.357119	0.344908	0.548819	0.811048	0.414035	0.46489	0.882265	0.826808	0.707643	0.366026	0.68823	0.761053	0.484771	0.418557	0.512139	0.56186	0.409895	0.692589	0.490607	0.242994	0.149525	0.302946	0.384357	0.31875	0.460713	0.369175	0.448629	0.510172	0.471372
cg23476401	11	2020296	H19	0.551942	0.51758	0.481684	0.491618	0.529151	0.390504	0.52361	0.477544	0.472379	0.536267	0.480009	0.509717	0.900798	0.921128	0.247969	0.459541	0.339725	0.58219	0.452319	0.601391	0.890998	0.394506	0.482136	0.926102	0.919541	0.856205	0.391889	0.78576	0.842271	0.532137	0.411517	0.540939	0.595563	0.536424	0.860592	0.493071	0.27735	0.471801	0.387673	0.377104	0.333846	0.527161	0.518354	0.448336	0.94393	0.901463
cg00237904	11	2020314	H19	0.497879	0.501954	0.513691	0.476593	0.520347	0.408635	0.518028	0.444683	0.483247	0.529643	0.480365	0.477663	0.889349	0.919186	0.277227	0.460636	0.224325	0.407138	0.435744	0.606446	0.911295	0.241298	0.291634	0.957047	0.926594	0.813904	0.39302	0.605887	0.599119	0.5163	0.383899	0.553854	0.575744	0.525425	0.805229	0.513292	0.551284	0.28245	0.196496	0.354221	0.308143	0.49198	0.859294	0.437648	0.917527	0.916276
cg06765785	11	2020391	H19	0.425233	0.440467	0.44335	0.424214	0.402994	0.398003	0.422389	0.422728	0.446267	0.44563	0.430367	0.443604	0.0836092	0.684123	0.0672939	0.153739	0.040179	0.459922	0.0508059	0.0668413	0.590037	0.371913	0.470861	0.931313	0.91406	0.39455	0.359728	0.29407	0.327236	0.466818	0.371206	0.407556	0.666083	0.440881	0.415088	0.463749	0.420201	0.0638091	0.0583401	0.34916	0.0718302	0.442366	0.732105	0.185045	0.665168	0.880879
cg25821896	11	2020417	H19	0.567328	0.5041	0.485505	0.468258	0.508521	0.435186	0.493142	0.495216	0.512242	0.526639	0.533379	0.517322	0.343789	0.625564	0.186546	0.447291	0.098172	0.201298	0.0816696	0.285339	0.738304	0.405014	0.585465	0.837203	0.788022	0.720822	0.399798	0.693678	0.729927	0.551046	0.465544	0.524047	0.566247	0.443859	0.657351	0.233912	0.423241	0.150582	0.141214	0.443089	0.105647	0.423017	0.264829	0.204651	0.681495	0.793784
cg18454954	11	2020537	H19	0.426831	0.380526	0.31909	0.348229	0.395193	0.366734	0.375891	0.379639	0.389465	0.388058	0.391756	0.386262	0.351771	0.469177	0.328597	0.347573	0.128965	0.406452	0.112585	0.500167	0.502801	0.301075	0.423935	0.755553	0.846237	0.427376	0.256978	0.16751	0.166159	0.448552	0.358987	0.396051	0.537289	0.352644	0.351877	0.40847	0.488125	0.352936	0.270234	0.326898	0.138989	0.425623	0.669384	0.417736	0.531886	0.758512
cg25579157	11	2020549	H19	0.522944	0.548508	0.507858	0.542567	0.528606	0.508328	0.524356	0.492758	0.560017	0.552224	0.517942	0.535116	0.522192	0.818198	0.33494	0.4977	0.149965	0.55799	0.148177	0.563131	0.527635	0.517449	0.526586	0.817569	0.865452	0.509009	0.482374	0.366127	0.436662	0.520033	0.536303	0.567269	0.570822	0.516791	0.521617	0.524737	0.552467	0.493631	0.493669	0.387541	0.230985	0.523874	0.732066	0.510449	0.783219	0.832472
cg02886509	11	2020556	H19	0.556539	0.516222	0.416907	0.370911	0.411833	0.400482	0.410498	0.415911	0.432863	0.445131	0.446869	0.440953	0.343909	0.977818	0.174943	0.378809	0.0305344	0.53552	0.0342698	0.475096	0.782398	0.322471	0.416544	0.943917	0.978041	0.773398	0.362687	0.151973	0.254707	0.443677	0.402961	0.564639	0.527354	0.436955	0.422084	0.443797	0.569395	0.231472	0.292978	0.354861	0.0396855	0.436866	0.740968	0.318028	0.985149	0.971513
cg02657360	11	2020560	H19	0.396843	0.419499	0.361196	0.297536	0.358143	0.29815	0.359789	0.307368	0.359188	0.370928	0.336535	0.363879	0.178661	0.616852	0.144738	0.274074	0.0505863	0.323827	0.063387	0.371454	0.51929	0.290725	0.360149	0.865515	0.875852	0.483372	0.254517	0.130993	0.157034	0.360788	0.246139	0.435794	0.452346	0.353586	0.245266	0.333155	0.340998	0.116892	0.13667	0.281279	0.0467542	0.253763	0.438404	0.226829	0.858772	0.640907
cg22259242	11	2021243		0.482807	0.470752	0.397686	0.392472	0.454967	0.435148	0.430898	0.439733	0.421572	0.435982	0.461771	0.470743	0.432603	0.826417	0.387102	0.258972	0.432026	0.517841	0.483297	0.549826	0.520231	0.461137	0.491005	0.818695	0.660976	0.458138	0.455374	0.0661628	0.08955	0.510477	0.451421	0.536377	0.586069	0.438177	0.42698	0.386455	0.457946	0.218942	0.380722	0.35611	0.339609	0.516148	0.722569	0.470595	0.479654	0.82454
cg19177307	11	2021658		0.53192	0.543938	0.47232	0.494227	0.552515	0.468694	0.53638	0.519749	0.496649	0.521554	0.549869	0.552728	0.617658	0.870418	0.511253	0.642424	0.493681	0.603982	0.44468	0.63976	0.663592	0.635604	0.561179	0.879845	0.873644	0.671237	0.505553	0.321723	0.420706	0.63785	0.469991	0.623072	0.638103	0.617335	0.53268	0.518954	0.485561	0.541361	0.416137	0.368954	0.498033	0.656101	0.824691	0.463505	0.580647	0.864546
cg01585333	11	2021915		0.570839	0.466003	0.553871	0.613533	0.545911	0.495202	0.554576	0.501971	0.564576	0.531794	0.522337	0.498667	0.396354	0.396003	0.0839923	0.125007	0.0481544	0.337558	0.0483726	0.416375	0.459508	0.168831	0.106492	0.787474	0.684477	0.396866	0.410487	0.042898	0.0543138	0.515944	0.478408	0.33523	0.15003	0.319887	0.108986	0.372279	0.0542837	0.0504091	0.095985	0.0599009	0.0354674	0.478263	0.160489	0.0465205	0.430902	0.627236
cg16574793	11	2022324		0.536524	0.524553	0.481924	0.496824	0.571142	0.431743	0.524071	0.521202	0.521802	0.52872	0.563674	0.521991	0.456548	0.941317	0.437604	0.577229	0.33408	0.61246	0.0796635	0.623227	0.565538	0.536368	0.59212	0.923412	0.938248	0.93255	0.503794	0.0697343	0.289455	0.543308	0.557425	0.627618	0.639948	0.942939	0.582026	0.583889	0.459851	0.557788	0.492943	0.469634	0.424981	0.56031	0.903527	0.4419	0.487293	0.931851
cg09452478	11	2022386		0.452766	0.427179	0.392755	0.381972	0.437176	0.397328	0.420175	0.445794	0.431417	0.448656	0.447507	0.46055	0.359313	0.408844	0.122012	0.178534	0.148761	0.369363	0.105987	0.52727	0.554451	0.371346	0.465763	0.777256	0.84842	0.769984	0.12194	0.219865	0.233255	0.838511	0.0936926	0.417705	0.681561	0.582079	0.445411	0.371299	0.415295	0.104672	0.110086	0.225047	0.110181	0.380818	0.172671	0.242662	0.759176	0.404501
cg02864690	11	2023450		0.545219	0.477231	0.430792	0.500692	0.468341	0.410326	0.480556	0.458365	0.502359	0.47365	0.486509	0.4896	0.423065	0.821822	0.436287	0.207408	0.509774	0.521423	0.226741	0.594905	0.59388	0.581691	0.544621	0.783944	0.875517	0.447177	0.431596	0.155055	0.473233	0.506578	0.495901	0.572422	0.590741	0.441732	0.56013	0.524827	0.408834	0.508174	0.470556	0.470235	0.445322	0.533432	0.78364	0.500199	0.462937	0.809797
cg20891060	11	2023865		0.623201	0.568895	0.595202	0.475271	0.625907	0.40667	0.585935	0.575683	0.635522	0.571991	0.595769	0.525086	0.472599	1	0.396393	0.74698	0.65771	0.776998	0.50759	0.785351	0.677228	0.59528	0.687537	0.982495	0.993969	0.568075	0.477198	0.131006	0.440436	0.789354	0.617717	0.739442	0.741778	1	0.658014	0.716008	0.493411	0.712471	0.526216	0.546496	0.519853	0.70799	1	0.592661	1	1
cg19024989	11	2024126		0.524285	0.627471	0.549013	0.542172	0.532568	0.539457	0.532042	0.50644	0.563273	0.52799	0.536374	0.542489	0.451851	0.945387	0.398909	0.0713934	0.56893	0.629757	0.0450155	0.64345	0.612674	0.488551	0.576479	0.948619	0.947485	0.0619361	0.470327	0.0512907	0.391161	0.582976	0.533427	0.561919	0.648872	0.572855	0.559203	0.56243	0.450447	0.141405	0.474148	0.0433553	0.416685	0.925421	0.952533	0.500038	0.937345	0.944448
cg19642877	11	2168625	IGF2AS;INS-IGF2;INS-IGF2;IGF2;IGF2AS	0.507804	0.417086	0.407596	0.444455	0.40219	0.368533	0.376915	0.37556	0.412614	0.414906	0.451565	0.35635	0.632347	0.859469	0.455117	0.552843	0.790937	0.723385	0.112231	0.142198	0.506413	0.627542	0.772304	0.8756	0.863664	0.875376	0.464342	0.221631	0.189252	0.605863	0.755797	0.337906	0.410703	0.545154	0.776945	0.566992	0.914528	0.119674	0.399158	0.429664	0.0674632	0.370342	0.758724	0.599222	0.781296	0.883587
[truncated: 21 more columns]

## Sheet: Liver cell lines
TargetID	CHR	MAPINFO	UCSC_REFGENE_NAME	Control_Li_ 1	Control_Li_ 2	Control_Li_ 3	Control_Li_ 4	Control_Li_ 5	Control_Li_ 6	Control_Li_ 7	Control_Li_ 8	Control_Li_ 9	Control_Li_ 10	C3A	Hep_G2	Hep3B	Hep3B2-1-7	HLE	HLF	HuH-7	JHH-1	JHH-2	JHH-4	JHH-7	SNU-182	SNU-387	SNU-398	SNU-423	SNU-449	SNU-475	huH-1	SK-HEP-1	JHH-6	Imprinted_DMR
cg11753499	11	2019079	H19;MIR675	0.598218	0.605502	0.610825	0.561632	0.61875	0.550182	0.570381	0.613143	0.54423	0.546028	0.798268	0.512897	0.684224	0.608299	0.227902	0.182687	0.874934	0.714926	0.412424	0.33801	0.821307	0.887662	0.276324	0.223747	0.191977	0.376015	0.265981	0.18456	0.472935	0.394593	H19_IGF2 IG-DMR
cg13210239	11	2019090	H19;MIR675	0.50903	0.5	0.50617	0.479073	0.510363	0.492384	0.582171	0.543665	0.482387	0.512144	0.781575	0.449747	0.661709	0.653335	0.0911649	0.0708368	0.895622	0.685541	0.103831	0.112329	0.825744	0.858996	0.0750824	0.0737355	0.0857543	0.516299	0.135365	0.0887926	0.197117	0.111199	H19_IGF2 IG-DMR
cg17985533	11	2019116	H19;MIR675	0.566007	0.582762	0.594808	0.563896	0.595533	0.570375	0.631279	0.66071	0.620011	0.571048	0.580846	0.688928	0.736681	0.638298	0.0734566	0.0648443	0.949829	0.729565	0.244723	0.0571816	0.888981	0.934867	0.0420712	0.251199	0.0246747	0.542788	0.178023	0.040245	0.544696	0.173584	H19_IGF2 IG-DMR
cg15922305	11	2019129	H19;MIR675	0.588916	0.592826	0.555957	0.575902	0.610958	0.657884	0.618378	0.603357	0.559832	0.590871	0.850625	0.827914	0.677707	0.64187	0.194963	0.301938	0.963831	0.759461	0.366612	0.141551	0.943286	0.931329	0.152178	0.255928	0.0889295	0.549241	0.187337	0.0551754	0.572999	0.348517	H19_IGF2 IG-DMR
cg25289899	11	2019167	H19;MIR675	0.486385	0.40437	0.391521	0.420901	0.505198	0.41983	0.468404	0.405613	0.412762	0.423597	0.713573	0.691208	0.64968	0.565896	0.055601	0.0905153	0.945915	0.561505	0.159346	0.106716	0.900191	0.887384	0.0514923	0.10219	0.0772453	0.502344	0.0827941	0.060923	0.314943	0.330879	H19_IGF2 IG-DMR
cg09701145	11	2019436	MIR675;H19	0.591073	0.5602	0.607088	0.552385	0.584349	0.599688	0.584131	0.538082	0.557044	0.576366	0.867327	0.864138	0.827635	0.748515	0.0372038	0.0531359	0.922472	0.664723	0.068416	0.0791692	0.916364	0.889632	0.0532735	0.153932	0.503521	0.580957	0.067401	0.0342453	0.296823	0.43093	H19_IGF2 IG-DMR
cg25437674	11	2019452	MIR675;H19	0.4819	0.435363	0.483404	0.443039	0.477841	0.459835	0.47727	0.413582	0.457271	0.437741	0.742388	0.753867	0.63781	0.556608	0.0580391	0.0486964	0.825062	0.543046	0.0533239	0.102131	0.809008	0.831742	0.0416901	0.128737	0.308823	0.50719	0.0558607	0.0513614	0.379177	0.32403	H19_IGF2 IG-DMR
cg17769238	11	2019568	H19	0.552818	0.507399	0.525626	0.475411	0.520985	0.505966	0.492919	0.500797	0.486635	0.479082	0.859031	0.810874	0.871962	0.842492	0.103627	0.084675	0.889438	0.650974	0.212237	0.112599	0.876812	0.888715	0.083022	0.126803	0.139364	0.235614	0.0945967	0.0909925	0.162014	0.25892	H19_IGF2 IG-DMR
cg04975775	11	2019587	H19	0.591698	0.551181	0.547833	0.528276	0.540983	0.577936	0.580243	0.552802	0.523954	0.536043	0.982695	0.973886	0.995709	0.977637	0.00574757	0.0175978	0.995786	0.657949	0.0338456	0.0156043	0.987882	0.985833	0.0122082	0.0508933	0.287968	0.556286	0.00520552	0.0135151	0.386584	0.354669	H19_IGF2 IG-DMR
cg15886040	11	2019606	H19	0.613049	0.583455	0.591654	0.581791	0.601767	0.593976	0.620692	0.570617	0.580225	0.568025	0.968615	0.969049	0.967434	0.975432	0.0283945	0.0570056	0.97663	0.699818	0.214245	0.089334	0.946949	0.975145	0.0146467	0.182009	0.629124	0.583991	0.0448454	0.0337296	0.624131	0.477845	H19_IGF2 IG-DMR
cg10154633	11	2019624	H19	0.598869	0.581242	0.576066	0.572231	0.56464	0.582508	0.593039	0.570494	0.566158	0.565343	0.968144	0.977229	0.961129	0.974979	0.0373973	0.043061	0.969986	0.682452	0.355141	0.114376	0.949258	0.980607	0.0211419	0.10288	0.637823	0.601894	0.0936619	0.0107892	0.661561	0.520106	H19_IGF2 IG-DMR
cg26469586	11	2019626	H19	0.44616	0.465087	0.489162	0.433556	0.467422	0.455668	0.475379	0.445477	0.444595	0.457766	0.804283	0.810368	0.78457	0.770428	0.07449	0.0841695	0.834368	0.577801	0.248625	0.174857	0.82844	0.84007	0.047761	0.14021	0.563649	0.509747	0.114568	0.050735	0.527166	0.436767	H19_IGF2 IG-DMR
cg24409677	11	2019655	H19	0.605105	0.615845	0.6155	0.582845	0.588706	0.627039	0.617096	0.609272	0.594656	0.602833	0.960016	0.961527	0.9579	0.965129	0.058497	0.114413	0.969101	0.709531	0.501983	0.426471	0.95396	0.972677	0.0557732	0.296304	0.599186	0.615098	0.057556	0.100602	0.643366	0.576547	H19_IGF2 IG-DMR
cg16303279	11	2019667	H19	0.593594	0.563231	0.591788	0.548781	0.572263	0.579057	0.603393	0.541577	0.552143	0.560534	0.986068	0.989134	0.964652	0.977442	0.0717953	0.075098	0.980688	0.685601	0.639909	0.414364	0.967076	0.993895	0.0341246	0.256815	0.610132	0.579801	0.0378443	0.43433	0.644483	0.556566	H19_IGF2 IG-DMR
cg02694715	11	2019730	H19	0.603044	0.591101	0.597567	0.58005	0.592058	0.598802	0.599612	0.562545	0.543172	0.58089	0.975644	0.963913	0.93174	0.901139	0.0559156	0.0630986	0.979989	0.66661	0.630146	0.394071	0.986709	0.961048	0.0496294	0.439755	0.620873	0.601763	0.0553303	0.528934	0.628828	0.565189	H19_IGF2 IG-DMR
cg11735853	11	2019732	H19	0.508773	0.513057	0.509006	0.479194	0.491758	0.491428	0.51688	0.483207	0.496599	0.469743	0.933891	0.952494	0.905707	0.880071	0.0387981	0.0167146	0.970362	0.59852	0.507709	0.208792	0.970149	0.965267	0.00644551	0.272893	0.56385	0.51451	0.0151515	0.257839	0.555576	0.460873	H19_IGF2 IG-DMR
cg01977486	11	2019736	H19	0.609484	0.605492	0.61255	0.576865	0.59782	0.621563	0.618906	0.564156	0.593853	0.566567	0.869914	0.898936	0.863235	0.838294	0.0885515	0.0683652	0.907085	0.740784	0.670549	0.334168	0.86783	0.923802	0.0649943	0.418218	0.679763	0.642277	0.0799576	0.324621	0.657951	0.588823	H19_IGF2 IG-DMR
cg25838645	11	2019798	H19	0.571423	0.58257	0.575793	0.517753	0.534378	0.586277	0.569793	0.565744	0.536102	0.521962	0.619282	0.835811	0.891347	0.917646	0.059038	0.120215	0.921339	0.678222	0.0540905	0.117078	0.914527	0.870603	0.0805365	0.151686	0.488138	0.590523	0.152035	0.0317792	0.650378	0.456323	H19_IGF2 IG-DMR
cg13581483	11	2019823	H19	0.577499	0.545315	0.581541	0.525442	0.555235	0.561214	0.580584	0.578756	0.535225	0.5459	0.952544	0.982694	0.992485	0.989665	0.0515965	0.0484412	0.988044	0.651979	0.34223	0.051508	0.965537	0.978983	0.389782	0.351211	0.458901	0.541104	0.0603388	0.0284706	0.574769	0.386066	H19_IGF2 IG-DMR
cg04088212	11	2019859	H19	0.700855	0.667166	0.677694	0.634316	0.645694	0.682465	0.69137	0.648519	0.627588	0.612806	0.948683	0.939726	0.952563	0.952841	0.0425157	0.0357941	0.96543	0.761836	0.6034	0.0802248	0.937759	0.957106	0.062036	0.446573	0.68892	0.62085	0.266372	0.309836	0.709993	0.499786	H19_IGF2 IG-DMR
cg01539474	11	2019862	H19	0.623747	0.590115	0.610179	0.551223	0.577248	0.588461	0.631784	0.540372	0.546613	0.547548	0.830469	0.842093	0.846761	0.864368	0.102118	0.0883382	0.87617	0.691994	0.693499	0.221829	0.866579	0.855156	0.202747	0.336493	0.696422	0.561141	0.284051	0.470566	0.636375	0.497038	H19_IGF2 IG-DMR
cg18362496	11	2019930	H19	0.478764	0.434615	0.468423	0.397138	0.487904	0.479217	0.471255	0.419416	0.440977	0.429424	0.399818	0.596211	0.839436	0.786464	0.116302	0.0945342	0.795066	0.365172	0.27251	0.506362	0.851491	0.832802	0.304356	0.593333	0.419738	0.45188	0.366964	0.0697798	0.453262	0.336367	H19_IGF2 IG-DMR
cg24605090	11	2019943	H19	0.506258	0.469375	0.501373	0.426087	0.513035	0.502901	0.481848	0.447797	0.451292	0.484286	0.848386	0.657696	0.852031	0.839239	0.16568	0.289377	0.876898	0.510513	0.207283	0.556125	0.85455	0.888829	0.340995	0.606441	0.46519	0.255341	0.601754	0.121372	0.503122	0.364343	H19_IGF2 IG-DMR
cg04817190	11	2020028	H19	0.728024	0.671656	0.695728	0.625289	0.626521	0.670202	0.684981	0.67073	0.627832	0.651126	0.963283	0.967818	0.958783	0.977422	0.0261621	0.00837167	0.965407	0.716915	0.0859031	0.322453	0.945197	0.965937	0.0385156	0.350944	0.735268	0.602462	0.0366972	0.00621608	0.651964	0.454098	H19_IGF2 IG-DMR
cg06749854	11	2020030	H19	0.683096	0.662103	0.678	0.581474	0.638708	0.650976	0.624537	0.608295	0.608663	0.610042	0.880209	0.907442	0.901945	0.888949	0.0647349	0.0426724	0.907911	0.704149	0.137815	0.321932	0.877675	0.903843	0.253507	0.473808	0.65812	0.598766	0.117488	0.0458816	0.61524	0.489529	H19_IGF2 IG-DMR
cg24510613	11	2020036	H19	0.613921	0.583091	0.610763	0.513865	0.592086	0.56308	0.569035	0.559642	0.562832	0.549667	0.929628	0.919871	0.92983	0.888444	0.0927605	0.0575327	0.920961	0.674479	0.209669	0.389611	0.894926	0.911021	0.12054	0.399094	0.651282	0.539624	0.121342	0.0450531	0.588027	0.436152	H19_IGF2 IG-DMR
cg16675558	11	2020101	H19	0.793955	0.756887	0.76123	0.712281	0.72952	0.765403	0.764886	0.709791	0.729662	0.726073	0.887851	0.902673	0.883598	0.885803	0.465779	0.562615	0.906995	0.684249	0.676619	0.647969	0.909619	0.895337	0.484629	0.887521	0.818037	0.64215	0.852813	0.579142	0.64392	0.671722	H19_IGF2 IG-DMR
cg03996735	11	2020104	H19	0.853721	0.799472	0.824507	0.810528	0.810954	0.812213	0.831524	0.829532	0.810411	0.806239	0.955292	0.963767	0.953776	0.966362	0.574893	0.424911	0.96317	0.70526	0.761666	0.717017	0.952467	0.962866	0.609091	0.83282	0.926848	0.771078	0.92325	0.396281	0.711213	0.698385	H19_IGF2 IG-DMR
cg18104242	11	2020118	H19	0.830061	0.799937	0.779299	0.777879	0.80825	0.795844	0.80997	0.777466	0.802569	0.74203	0.949793	0.923908	0.932511	0.910705	0.58395	0.377155	0.944378	0.690993	0.584247	0.6688	0.950181	0.936712	0.558062	0.899025	0.938596	0.571077	0.917172	0.295282	0.635664	0.696549	H19_IGF2 IG-DMR
cg27300742	11	2020129	H19	0.75036	0.766069	0.726926	0.653774	0.712138	0.724562	0.766567	0.688191	0.733163	0.68521	0.901985	0.862739	0.900008	0.888246	0.344326	0.260787	0.920827	0.554145	0.330541	0.637572	0.939806	0.912252	0.397939	0.708325	0.762066	0.526523	0.518552	0.0866579	0.590967	0.608948	H19_IGF2 IG-DMR
cg25281616	11	2020279	H19	0.70916	0.688809	0.682984	0.616975	0.69481	0.726226	0.723871	0.621929	0.66822	0.608803	0.869308	0.739079	0.899342	0.86519	0.260812	0.114483	0.909381	0.61575	0.0796687	0.36136	0.910797	0.900147	0.387355	0.697741	0.792545	0.516793	0.52368	0.073561	0.519708	0.406358	H19_IGF2 IG-DMR
cg01895612	11	2020286	H19	0.671169	0.65672	0.636689	0.561526	0.647842	0.674699	0.670257	0.565398	0.60059	0.564038	0.832827	0.748123	0.803914	0.804768	0.22137	0.0794983	0.851052	0.611809	0.0864889	0.31262	0.859439	0.84976	0.355613	0.604358	0.715353	0.496323	0.471041	0.0585695	0.395514	0.239345	H19_IGF2 IG-DMR
cg23476401	11	2020296	H19	0.765457	0.76668	0.728712	0.663977	0.730427	0.763275	0.779693	0.70158	0.774429	0.680491	0.934905	0.904323	0.894728	0.912481	0.298799	0.0970486	0.912462	0.6774	0.139897	0.409644	0.942032	0.908289	0.455235	0.732385	0.833633	0.622365	0.603411	0.0676154	0.608614	0.418165	H19_IGF2 IG-DMR
cg00237904	11	2020314	H19	0.761613	0.734531	0.714621	0.632196	0.690474	0.728095	0.78847	0.663628	0.732974	0.648181	0.938273	0.928022	0.906996	0.910557	0.122532	0.0465821	0.937203	0.635752	0.0450848	0.41502	0.951823	0.980402	0.161875	0.665594	0.881323	0.51272	0.505785	0.0349199	0.576251	0.40686	H19_IGF2 IG-DMR
cg06765785	11	2020391	H19	0.57129	0.637337	0.561734	0.432594	0.548381	0.608829	0.50987	0.55396	0.540077	0.458621	0.909137	0.807327	0.881325	0.858462	0.040067	0.0470656	0.945137	0.473521	0.0362551	0.0606268	0.92479	0.790158	0.0694511	0.244423	0.21362	0.496959	0.070078	0.0305184	0.19515	0.0845166	H19_IGF2 IG-DMR
cg25821896	11	2020417	H19	0.729264	0.723019	0.69802	0.608275	0.694325	0.733014	0.750321	0.664113	0.69678	0.642591	0.684553	0.594251	0.867243	0.841307	0.139483	0.0814149	0.860116	0.509601	0.0604964	0.279992	0.866864	0.830858	0.227223	0.579388	0.432418	0.280001	0.246625	0.0436571	0.437779	0.187356	H19_IGF2 IG-DMR
cg18454954	11	2020537	H19	0.468989	0.502526	0.468828	0.410822	0.470444	0.467744	0.456181	0.433498	0.449086	0.392671	0.75543	0.775894	0.745887	0.763931	0.107142	0.115546	0.802704	0.491146	0.108	0.256845	0.806545	0.753843	0.352947	0.306278	0.326443	0.194999	0.146999	0.089096	0.488363	0.335805	H19_IGF2 IG-DMR
cg25579157	11	2020549	H19	0.553549	0.583992	0.550495	0.53986	0.544153	0.569717	0.538607	0.560279	0.544194	0.524907	0.861448	0.795035	0.845593	0.804103	0.153228	0.0900245	0.87623	0.596663	0.133573	0.356819	0.861899	0.838512	0.443974	0.41315	0.565132	0.332004	0.164389	0.0563184	0.564162	0.499763	H19_IGF2 IG-DMR
cg02886509	11	2020556	H19	0.632967	0.701622	0.604728	0.538136	0.602908	0.668984	0.603022	0.601082	0.610652	0.480069	0.963937	0.961628	0.983213	0.983443	0.0217266	0.0115847	0.983951	0.587571	0.0447597	0.0650073	0.957293	0.972588	0.182291	0.385816	0.434025	0.16079	0.0489861	0.0206816	0.480283	0.219808	H19_IGF2 IG-DMR
cg02657360	11	2020560	H19	0.466071	0.50611	0.402823	0.345727	0.456828	0.477405	0.409233	0.401155	0.429398	0.350847	0.798542	0.819047	0.865549	0.890847	0.0479894	0.0483083	0.937208	0.42256	0.0432459	0.0819696	0.908836	0.870502	0.0710923	0.259905	0.2266	0.103602	0.0795437	0.0325853	0.40577	0.140595	H19_IGF2 IG-DMR
cg22259242	11	2021243		0.521703	0.495397	0.513583	0.486385	0.512432	0.488749	0.534173	0.491153	0.502628	0.445602	0.749315	0.60322	0.532205	0.467198	0.106302	0.0646611	0.889828	0.456668	0.150405	0.281974	0.865221	0.829526	0.0513558	0.120601	0.400127	0.23564	0.181388	0.0555685	0.526953	0.22984	H19_IGF2 IG-DMR
cg19177307	11	2021658		0.569138	0.563168	0.563304	0.515406	0.532856	0.55977	0.565486	0.526127	0.523843	0.506725	0.885422	0.808919	0.630521	0.501206	0.378157	0.365215	0.879219	0.678163	0.360706	0.486109	0.894865	0.869561	0.270946	0.306667	0.407351	0.599029	0.451161	0.306458	0.606362	0.43325	H19_IGF2 IG-DMR
cg01585333	11	2021915		0.537946	0.49558	0.522121	0.474527	0.484455	0.539244	0.555993	0.50231	0.510037	0.487905	0.460013	0.595601	0.590204	0.560624	0.0275668	0.045768	0.880495	0.410256	0.0383006	0.0689417	0.819947	0.554663	0.0359718	0.0410226	0.0500042	0.107434	0.0558882	0.0365908	0.360975	0.0620523	H19_IGF2 IG-DMR
cg16574793	11	2022324		0.573948	0.570683	0.555721	0.502308	0.487173	0.547186	0.539695	0.547129	0.539009	0.528107	0.942312	0.870519	0.616256	0.549617	0.10223	0.0605308	0.94344	0.743772	0.0786904	0.253081	0.933948	0.858201	0.0428757	0.0944231	0.31826	0.574872	0.187338	0.060655	0.54824	0.524292	H19_IGF2 IG-DMR
cg09452478	11	2022386		0.541729	0.519814	0.528502	0.468555	0.537071	0.489398	0.508863	0.476277	0.481477	0.481963	0.452384	0.637952	0.566471	0.527364	0.162666	0.0900706	0.868651	0.356027	0.0966844	0.115434	0.868402	0.813171	0.0692882	0.427945	0.088428	0.201653	0.267881	0.0858417	0.191502	0.0903973	H19_IGF2 IG-DMR
cg02864690	11	2023450		0.523694	0.477138	0.509231	0.466933	0.471332	0.485999	0.488192	0.48107	0.482507	0.463709	0.823216	0.817742	0.565864	0.526937	0.206547	0.145469	0.834893	0.583516	0.305177	0.229298	0.84403	0.84064	0.134137	0.145882	0.708517	0.574035	0.232476	0.225167	0.554631	0.45702	H19_IGF2 IG-DMR
cg20891060	11	2023865		0.628342	0.560043	0.638085	0.603008	0.574549	0.65082	0.61182	0.569336	0.58562	0.634692	0.991544	0.990368	0.716683	0.652868	0.253136	0.18241	0.985348	0.807875	0.558253	0.705079	0.9905	0.997023	0.152089	0.245773	0.904538	0.688995	0.295007	0.318251	0.736548	0.582828	H19_IGF2 IG-DMR
cg19024989	11	2024126		0.582927	0.532206	0.54471	0.480956	0.593241	0.545039	0.528479	0.501851	0.522117	0.505758	0.955818	0.936688	0.624813	0.578973	0.0504457	0.0405841	0.955208	0.737483	0.351706	0.117094	0.938707	0.932645	0.0361551	0.0577243	0.822561	0.588388	0.0487853	0.0223582	0.664008	0.53532	H19_IGF2 IG-DMR
cg19642877	11	2168625	IGF2AS;INS-IGF2;INS-IGF2;IGF2;IGF2AS	0.821494	0.833237	0.763551	0.780687	0.74337	0.786552	0.79691	0.701535	0.750785	0.733406	0.821765	0.815471	0.635644	0.548411	0.807654	0.130202	0.932883	0.902778	0.850064	0.0687596	0.913249	0.924227	0.549965	0.833492	0.805046	0.887958	0.40376	0.0568827	0.881836	0.839353	IGF2 alt-TSS DMR

## Sheet: Lung cell lines
TargetID	CHR	MAPINFO	UCSC_REFGENE_NAME	Control_Lu_11	Control_Lu_12	Control_Lu_13	Control_Lu_14	Control_Lu_15	Control_Lu_16	Control_Lu_17	ABC-1	COR-L105	EKVX	H3255	HOP-62	LC-2-ad	LXF-289	NCI-H1563	NCI-H1573	NCI-H1651	NCI-H1734	NCI-H1755	NCI-H1781	NCI-H1793	NCI-H1975	NCI-H1993	NCI-H2030	NCI-H2122	NCI-H3122	PC-14	PC-3_JPC-3	RERF-LC-KJ	RERF-LC-MS	SK-LU-1	VMRC-LCD	NCI-H1666	NCI-H322M	NCI-H358	NCI-H441	NCI-H835	UMC-11	A427	BEN	ChaGo-K-1	COR-L321	LB647-SCLC	NCI-H720	NCI-H727	LU-99A
cg11753499	11	2019079	H19;MIR675	0.500001	0.457076	0.56201	0.541887	0.580831	0.510838	0.542514	0.779383	0.502027	0.279382	0.27794	0.467772	0.302425	0.178017	0.435053	0.209742	0.152017	0.280776	0.174882	0.87433	0.193683	0.48537	0.296846	0.352735	0.324763	0.495988	0.561134	0.171536	0.280661	0.536773	0.358314	0.235424	0.223356	0.274665	0.212306	0.358294	0.418899	0.089422	0.260506	0.330041	0.373411	0.511182	0.251267	0.194917	0.844759	0.248376
cg13210239	11	2019090	H19;MIR675	0.412027	0.402652	0.492968	0.475021	0.471904	0.516358	0.568917	0.793353	0.5435	0.0922006	0.10371	0.233039	0.287495	0.0788476	0.220018	0.0524293	0.0726327	0.083839	0.0753755	0.899711	0.0994086	0.436352	0.120417	0.100953	0.0857107	0.558273	0.441957	0.0817244	0.0833189	0.394907	0.202141	0.0612378	0.11312	0.213608	0.0656908	0.116775	0.160848	0.0681839	0.0406886	0.0862517	0.0668639	0.415405	0.108141	0.108993	0.851456	0.127576
cg17985533	11	2019116	H19;MIR675	0.617514	0.59005	0.701249	0.744149	0.657121	0.583001	0.611088	0.934945	0.0887097	0.061685	0.118489	0.119318	0.297558	0.037692	0.294652	0.0653938	0.0439927	0.158653	0.0560065	0.966226	0.0520046	0.410405	0.0407451	0.0523977	0.039748	0.568634	0.552587	0.0316843	0.309797	0.182163	0.328101	0.0436985	0.172756	0.693444	0.0970974	0.0765496	0.263762	0.0191113	0.0100304	0.0463308	0.0243902	0.781359	0.0346857	0.0408468	0.958444	0.475473
cg15922305	11	2019129	H19;MIR675	0.600219	0.628059	0.685843	0.679196	0.612825	0.595925	0.651068	0.947551	0.45744	0.057175	0.242546	0.196332	0.446517	0.151074	0.497274	0.0280331	0.0273349	0.189148	0.0995089	0.956963	0.172951	0.409962	0.0366885	0.0787023	0.166998	0.424423	0.541131	0.154776	0.0901331	0.103152	0.412792	0.157126	0.242254	0.658341	0.109878	0.221946	0.329828	0.0272377	0.0605855	0.0987561	0.0415617	0.786222	0.206892	0.189103	0.955419	0.616341
cg25437674	11	2019452	MIR675;H19	0.453775	0.446927	0.44892	0.489067	0.434717	0.441986	0.461772	0.803975	0.453916	0.0550459	0.183508	0.29486	0.379882	0.066832	0.471021	0.0451304	0.0776885	0.130346	0.0557681	0.801398	0.0437802	0.420529	0.196377	0.10584	0.0731179	0.513316	0.35785	0.0593809	0.325482	0.0875782	0.0588426	0.133335	0.306527	0.132123	0.278996	0.053155	0.230974	0.0580363	0.0457199	0.0513324	0.0510404	0.43266	0.17431	0.111815	0.756545	0.393184
cg17769238	11	2019568	H19	0.528149	0.548254	0.475182	0.536493	0.395371	0.523917	0.537849	0.877675	0.142552	0.128264	0.130992	0.289672	0.180381	0.0971538	0.229286	0.0889011	0.111955	0.134894	0.0928678	0.871429	0.100376	0.47485	0.121535	0.107849	0.524017	0.527062	0.526706	0.0666044	0.0875128	0.0973865	0.0857562	0.258185	0.111439	0.111063	0.473184	0.0819688	0.411672	0.106348	0.0627974	0.0757379	0.0900295	0.521567	0.490715	0.127187	0.894214	0.854267
cg04975775	11	2019587	H19	0.454997	0.455098	0.501584	0.554681	0.414346	0.473835	0.567857	0.997991	0.0674781	0.01379	0.103059	0.336416	0.174143	0.0147424	0.326808	0.00501872	0.0133055	0.0399388	0.00728816	0.995485	0.00672416	0.457611	0.0685402	0.0251788	0.43041	0.529863	0.501543	0	0.104651	0.0266379	0.0354368	0.0900926	0.0374054	0.00734591	0.228754	0.0174283	0.526896	0.00578879	0	0	0.00474029	0.570266	0.513168	0.0706406	0.992439	0.990784
cg15886040	11	2019606	H19	0.528047	0.52078	0.548842	0.603123	0.518568	0.521761	0.579427	0.982146	0.210985	0.0710512	0.332438	0.486633	0.457922	0.0345186	0.581325	0.0293413	0.0387907	0.0860795	0.019206	0.980601	0.0182228	0.542921	0.290925	0.0723769	0.527551	0.604637	0.645457	0.0103275	0.336301	0.133741	0.0573629	0.23372	0.393924	0.0439371	0.415395	0.0532708	0.703606	0.00801736	0.0197716	0.0192975	0.0156465	0.593241	0.602967	0.313309	0.980274	0.97755
cg10154633	11	2019624	H19	0.594234	0.595504	0.622084	0.593825	0.552573	0.599269	0.597783	0.974764	0.156293	0.0178976	0.491757	0.54519	0.523637	0.030398	0.674636	0.0103024	0.054651	0.11505	0.00514336	0.974174	0.0121423	0.540153	0.52602	0.0763002	0.546111	0.573515	0.730597	0.012395	0.646382	0.0573862	0.0554114	0.274445	0.513732	0.0197879	0.511957	0.0198374	0.712953	0.0143594	0.00634423	0.0173957	0.0172606	0.600371	0.604827	0.1195	0.97411	0.973425
cg26469586	11	2019626	H19	0.485845	0.469286	0.464516	0.447204	0.411054	0.481553	0.49166	0.80964	0.198875	0.0792627	0.395993	0.384945	0.404367	0.0745229	0.561266	0.0437071	0.085876	0.141759	0.057669	0.789523	0.0598727	0.432464	0.449574	0.127848	0.444386	0.482516	0.485747	0.0426075	0.536438	0.117544	0.0935222	0.273885	0.413833	0.0717042	0.420916	0.0568571	0.562717	0.0399642	0.0472299	0.054029	0.039609	0.49287	0.488804	0.172863	0.806071	0.828559
cg24409677	11	2019655	H19	0.613535	0.608325	0.632786	0.624777	0.562694	0.610533	0.59745	0.968591	0.595713	0.0517657	0.491655	0.487563	0.517877	0.0761285	0.667387	0.0320625	0.0936951	0.161471	0.0258935	0.968836	0.0503263	0.567726	0.563957	0.0918807	0.505651	0.584023	0.945028	0.130614	0.68079	0.300795	0.14347	0.314954	0.52919	0.126013	0.463179	0.130042	0.768112	0.0338013	0.0317845	0.0308358	0.0264217	0.608517	0.565091	0.227958	0.969893	0.961049
cg16303279	11	2019667	H19	0.581365	0.565659	0.60297	0.54858	0.531741	0.56582	0.586263	0.982298	0.591493	0.0253841	0.46028	0.529046	0.469321	0.136475	0.665984	0.0230068	0.0476671	0.0909874	0.0244	0.99113	0.0645229	0.53349	0.530061	0.072305	0.578818	0.565646	0.984577	0.090361	0.658377	0.335226	0.124215	0.237063	0.496512	0.193114	0.53221	0.236969	0.745502	0.00490543	0.0180072	0.0143597	0.0163463	0.611995	0.544687	0.411958	0.988208	0.980446
cg02694715	11	2019730	H19	0.583216	0.577118	0.569985	0.603737	0.538225	0.56837	0.56194	0.954626	0.579449	0.0796076	0.569568	0.5669	0.523	0.0906845	0.653221	0.037448	0.114204	0.322544	0.0601723	0.974216	0.0587786	0.586379	0.584335	0.251542	0.607699	0.592543	0.9775	0.0174527	0.657075	0.279157	0.184235	0.495191	0.580337	0.110152	0.569519	0.0216498	0.713682	0.0173789	0.0270835	0.0206841	0.073833	0.606152	0.623403	0.568205	0.969045	0.973376
cg11735853	11	2019732	H19	0.53412	0.538968	0.543416	0.529653	0.575412	0.542053	0.539684	0.926402	0.519008	0.0246377	0.402676	0.446311	0.384576	0.0358772	0.585017	0.00271739	0.0644744	0.118309	0.0123405	0.952799	0.00655917	0.476226	0.448539	0.104952	0.519641	0.534081	0.933619	0.00590734	0.530186	0.199639	0.0468317	0.298222	0.457	0.0399625	0.479852	0.00539822	0.554593	0.00285158	0.023767	0.00535937	0	0.55471	0.477503	0.482614	0.960364	0.928866
cg01977486	11	2019736	H19	0.600669	0.605668	0.615443	0.594264	0.643701	0.623	0.61283	0.881669	0.606157	0.102841	0.550415	0.539478	0.490464	0.0999063	0.689151	0.0631626	0.134259	0.215696	0.0707547	0.885581	0.0593345	0.558459	0.593996	0.178192	0.63729	0.622721	0.902394	0.0449211	0.714311	0.294552	0.112238	0.416392	0.529594	0.188845	0.609029	0.0465301	0.695314	0.067583	0.089534	0.0760368	0.0557169	0.624262	0.580855	0.557441	0.880314	0.907272
cg25838645	11	2019798	H19	0.600569	0.599374	0.602017	0.581977	0.584168	0.586065	0.593322	0.90069	0.445899	0.0521289	0.137601	0.473937	0.412857	0.0523764	0.503492	0.0257419	0.0803977	0.125938	0.0514533	0.904826	0.0337269	0.549462	0.493987	0.102127	0.316288	0.555342	0.526963	0.0358972	0.364892	0.148726	0.0752614	0.247169	0.0800257	0.315524	0.23892	0.063762	0.460282	0.0331247	0.0624715	0.0368543	0.0280089	0.602285	0.400507	0.167612	0.846796	0.856562
cg13581483	11	2019823	H19	0.564037	0.5567	0.575105	0.560779	0.555363	0.536799	0.563321	0.986059	0.448675	0.0524852	0.32932	0.430708	0.354222	0.0431098	0.595708	0.0170508	0.0720997	0.286753	0.0382166	0.975872	0.0676986	0.509991	0.375081	0.100784	0.140234	0.562385	0.900868	0.032421	0.241639	0.511679	0.0217676	0.473173	0.30924	0.47606	0.468621	0.0858278	0.50602	0.0313761	0.0252754	0.0276406	0.0224791	0.577727	0.210042	0.230806	0.96953	0.908641
cg04088212	11	2019859	H19	0.64936	0.667542	0.697924	0.642871	0.680216	0.642121	0.639642	0.942966	0.60292	0.0911328	0.433131	0.521798	0.511849	0.0222333	0.768262	0.0383626	0.0623623	0.311826	0.107854	0.956489	0.425989	0.4974	0.579607	0.0798192	0.699488	0.634793	0.924752	0.0214718	0.718757	0.641822	0.0816342	0.533751	0.631368	0.724092	0.623968	0.0231293	0.745135	0.0260253	0.0301552	0.0286278	0.0253566	0.631986	0.424483	0.635679	0.962778	0.946592
cg01539474	11	2019862	H19	0.582775	0.584122	0.624291	0.57822	0.634251	0.590887	0.57206	0.830296	0.586792	0.136151	0.425031	0.437507	0.462132	0.0791145	0.670408	0.101797	0.185888	0.284979	0.150531	0.844091	0.468361	0.508513	0.600032	0.152052	0.679188	0.579317	0.831981	0.0725813	0.671789	0.556412	0.15549	0.595256	0.506592	0.616199	0.571532	0.122329	0.770224	0.0961072	0.177705	0.0936202	0.121927	0.570189	0.456367	0.616524	0.889492	0.86913
cg18362496	11	2019930	H19	0.446602	0.456697	0.503485	0.44584	0.419549	0.433574	0.435397	0.818742	0.803562	0.0942789	0.337357	0.190857	0.152234	0.0622846	0.393441	0.106107	0.109688	0.097009	0.0795176	0.817176	0.098711	0.363041	0.410057	0.191413	0.320772	0.348037	0.434842	0.03734	0.447364	0.437067	0.214586	0.724657	0.240446	0.405	0.412428	0.0680158	0.302606	0.0802538	0.452693	0.0768017	0.0545957	0.411382	0.24314	0.102406	0.780697	0.517954
cg24605090	11	2019943	H19	0.493755	0.50206	0.55962	0.461371	0.492942	0.475931	0.471514	0.857869	0.816915	0.162532	0.420057	0.313692	0.283536	0.0691459	0.436151	0.214464	0.172054	0.136226	0.115511	0.866606	0.29932	0.381654	0.512547	0.314313	0.381726	0.452398	0.467083	0.0456959	0.481912	0.675373	0.185537	0.784707	0.300392	0.471853	0.511484	0.154751	0.53284	0.0822537	0.648585	0.097335	0.0753778	0.447558	0.463074	0.138099	0.869272	0.800872
cg24510613	11	2020036	H19	0.525318	0.547526	0.528015	0.527084	0.57338	0.5474	0.508029	0.917444	0.341875	0.0792372	0.405523	0.380777	0.422588	0.0515944	0.628418	0.0284881	0.0694144	0.0627802	0.185644	0.914604	0.0534124	0.394662	0.573102	0.0783323	0.537816	0.503082	0.863198	0.0591001	0.630444	0.272561	0.133062	0.820452	0.400038	0.433836	0.498962	0.0915149	0.65161	0.040985	0.0703213	0.0375859	0.0393062	0.510883	0.550198	0.481184	0.924506	0.911337
cg16675558	11	2020101	H19	0.660594	0.681283	0.748136	0.590137	0.690246	0.665269	0.661114	0.870936	0.880725	0.494242	0.636918	0.434387	0.432008	0.155203	0.882615	0.361476	0.45376	0.205784	0.373019	0.863052	0.430695	0.454955	0.637584	0.483899	0.614059	0.552571	0.907927	0.16247	0.667188	0.594085	0.555427	0.884554	0.799659	0.827907	0.660564	0.689476	0.688538	0.158067	0.812132	0.2905	0.157787	0.555727	0.720159	0.501078	0.88602	0.86928
cg03996735	11	2020104	H19	0.661574	0.686749	0.822427	0.601836	0.666364	0.675245	0.680157	0.956264	0.946928	0.486522	0.651843	0.448579	0.494908	0.136474	0.939042	0.216793	0.285461	0.142495	0.406542	0.958903	0.133197	0.491665	0.667358	0.362627	0.661145	0.554769	0.914098	0.181351	0.673215	0.804339	0.507653	0.959046	0.88859	0.780818	0.700659	0.570254	0.713274	0.0960234	0.796272	0.179917	0.152309	0.586936	0.782827	0.581622	0.951354	0.97009
cg18104242	11	2020118	H19	0.619814	0.667559	0.752316	0.565428	0.619575	0.587767	0.646645	0.947071	0.925815	0.471772	0.661658	0.369208	0.428709	0.0622338	0.935207	0.331007	0.276962	0.0817475	0.47596	0.938505	0.0817846	0.522658	0.57221	0.481264	0.603707	0.517018	0.916936	0.111276	0.644825	0.821753	0.585207	0.925779	0.702034	0.926739	0.744523	0.588181	0.679134	0.0647047	0.832207	0.196526	0.0674947	0.53758	0.829037	0.499685	0.948264	0.929406
cg27300742	11	2020129	H19	0.537715	0.595966	0.670392	0.532834	0.514231	0.550388	0.543327	0.933537	0.913413	0.430491	0.521513	0.327276	0.362278	0.0812142	0.750318	0.11356	0.162222	0.0784439	0.205308	0.931598	0.0694399	0.382915	0.592554	0.254827	0.492463	0.531412	0.670261	0.0565971	0.515662	0.770227	0.484976	0.911148	0.564865	0.667894	0.522681	0.314839	0.624732	0.0701808	0.54919	0.103706	0.062771	0.486789	0.512961	0.438581	0.908519	0.913302
cg25281616	11	2020279	H19	0.536699	0.562155	0.626776	0.505407	0.551888	0.516761	0.512068	0.886162	0.847326	0.174382	0.408219	0.317109	0.37453	0.0927242	0.678954	0.0998232	0.223939	0.112785	0.0918426	0.870222	0.0885511	0.400412	0.554116	0.283309	0.390039	0.52949	0.57349	0.0609717	0.463107	0.380898	0.286351	0.874307	0.110263	0.402669	0.261411	0.0787522	0.469021	0.0920175	0.562942	0.100859	0.0786095	0.477956	0.525179	0.461904	0.871145	0.447025
cg01895612	11	2020286	H19	0.507283	0.527989	0.551783	0.495354	0.539885	0.482066	0.493056	0.835197	0.790696	0.13972	0.385186	0.266414	0.344005	0.0661464	0.577331	0.0828568	0.194732	0.103441	0.070285	0.845283	0.0621257	0.413225	0.547953	0.254398	0.356028	0.490696	0.532246	0.0410652	0.564269	0.484441	0.233182	0.832295	0.105264	0.38408	0.245892	0.0574885	0.520155	0.0608439	0.559793	0.0676508	0.0602252	0.463956	0.47926	0.415519	0.821119	0.548913
cg00237904	11	2020314	H19	0.509677	0.58326	0.673346	0.525007	0.581858	0.50949	0.525696	0.914432	0.898262	0.0902705	0.285062	0.326358	0.361244	0.0526164	0.718292	0.039507	0.10557	0.0722907	0.0675064	0.947237	0.042788	0.357647	0.547048	0.152184	0.397267	0.449036	0.691256	0.0266352	0.589456	0.551501	0.195654	0.896668	0.0656098	0.521704	0.194932	0.0827728	0.60885	0.0398457	0.482365	0.0350559	0.0447393	0.485762	0.523109	0.450684	0.913705	0.481574
cg06765785	11	2020391	H19	0.459283	0.509559	0.513898	0.459744	0.473376	0.464825	0.47886	0.898063	0.0796245	0.0199552	0.11524	0.202112	0.0548824	0.0442939	0.126332	0.0247071	0.0408549	0.0479741	0.0381237	0.36939	0.0281945	0.318259	0.485269	0.0287323	0.206015	0.294727	0.15172	0.0236775	0.271876	0.161289	0.055064	0.485352	0.0283483	0.0414701	0.17641	0.0531217	0.439208	0.0393041	0.06532	0.0419773	0.0231349	0.148678	0.0960755	0.101644	0.838686	0.861892
cg18454954	11	2020537	H19	0.446945	0.470337	0.438815	0.445886	0.413292	0.449727	0.460472	0.815973	0.223508	0.156923	0.190282	0.272537	0.200522	0.13911	0.286727	0.0895933	0.175671	0.154508	0.184324	0.808252	0.0950482	0.374467	0.406179	0.152191	0.419597	0.456303	0.424621	0.191508	0.337279	0.194589	0.170473	0.483488	0.349226	0.205395	0.334983	0.449252	0.422694	0.0971708	0.161987	0.0957466	0.0891603	0.386114	0.349934	0.149195	0.794237	0.374901
cg25579157	11	2020549	H19	0.532596	0.544688	0.536845	0.533012	0.506245	0.533131	0.532027	0.844381	0.257174	0.113607	0.36142	0.512844	0.226622	0.133644	0.494216	0.0518729	0.201044	0.208225	0.380255	0.858261	0.0911013	0.493915	0.50774	0.18207	0.511806	0.529132	0.644366	0.352045	0.534736	0.476915	0.209813	0.590179	0.384108	0.241986	0.407273	0.474656	0.560037	0.081173	0.223889	0.0675669	0.101029	0.475715	0.533308	0.283195	0.847512	0.78105
cg02886509	11	2020556	H19	0.502782	0.503848	0.58695	0.466896	0.468237	0.48247	0.509994	0.98818	0.0740282	0.0225913	0.114564	0.228786	0.0641343	0.0444809	0.576758	0.0226055	0.0397375	0.0371971	0.126977	0.980906	0.0234031	0.290269	0.419959	0.0478482	0.255236	0.379375	0.477263	0.154855	0.425331	0.308696	0.107537	0.849252	0.146367	0.11697	0.157923	0.401325	0.488666	0.0225373	0.078433	0.0127344	0.0243853	0.323096	0.142313	0.116504	0.985776	0.97467
cg02657360	11	2020560	H19	0.406199	0.4379	0.486159	0.39222	0.417808	0.399818	0.411671	0.926566	0.106376	0.057818	0.10578	0.109668	0.0896167	0.0477935	0.378072	0.0372089	0.0689202	0.0522941	0.118928	0.901726	0.0392247	0.26611	0.279457	0.0736662	0.187251	0.248216	0.331792	0.239104	0.313772	0.172444	0.0815507	0.598684	0.0509495	0.0921587	0.127152	0.314031	0.3045	0.0483205	0.109712	0.0477795	0.0412652	0.285685	0.14221	0.0878805	0.862796	0.676615
cg22259242	11	2021243		0.478416	0.499475	0.507813	0.509839	0.63984	0.494372	0.485143	0.846791	0.277547	0.408467	0.193184	0.333774	0.400204	0.0896382	0.570903	0.0335839	0.150848	0.23111	0.0579594	0.874968	0.122889	0.427702	0.455577	0.0926963	0.417475	0.515674	0.485841	0.104983	0.599964	0.566314	0.0839095	0.238225	0.330932	0.195211	0.201623	0.10994	0.396327	0.0764344	0.0913057	0.0820826	0.0428476	0.421143	0.461581	0.422394	0.833769	0.801155
cg19177307	11	2021658		0.534282	0.560114	0.556764	0.566745	0.712261	0.557927	0.537037	0.886475	0.51488	0.373193	0.413203	0.454319	0.473555	0.366057	0.64112	0.301216	0.446618	0.542059	0.333036	0.885475	0.32032	0.584993	0.627695	0.275484	0.530587	0.584611	0.678495	0.481119	0.631177	0.592091	0.321534	0.556309	0.462965	0.515487	0.625884	0.543039	0.582298	0.321518	0.38893	0.282273	0.259118	0.474023	0.516467	0.529183	0.874608	0.684272
cg01585333	11	2021915		0.551451	0.562346	0.530127	0.563538	0.732911	0.576082	0.546832	0.933234	0.0545836	0.0725173	0.0130771	0.080143	0.154987	0.0479293	0.101731	0.0177013	0.0603098	0.0906412	0.0168624	0.853914	0.0260396	0.172421	0.0803869	0.0437918	0.0809337	0.563561	0.0339998	0.0289394	0.204942	0.0973208	0.0404325	0.166295	0.0472619	0.0410868	0.0412341	0.0129849	0.3994	0.030614	0.021261	0.0263385	0.0291001	0.10912	0.428298	0.155236	0.593548	0.456442
cg16574793	11	2022324		0.550176	0.528704	0.516283	0.537393	0.778936	0.537011	0.532718	0.929109	0.145237	0.475418	0.408216	0.476989	0.433433	0.149845	0.687422	0.0495243	0.420258	0.267547	0.0742501	0.931188	0.193637	0.469441	0.462866	0.10456	0.368923	0.565556	0.922366	0.0553913	0.672235	0.90411	0.149532	0.546506	0.500925	0.615473	0.894738	0.081295	0.688312	0.0620549	0.118971	0.0790477	0.110388	0.60216	0.588878	0.553837	0.926079	0.924013
cg09452478	11	2022386		0.480963	0.501605	0.483597	0.490873	0.53062	0.497299	0.487044	0.850413	0.122244	0.126993	0.101735	0.227768	0.206735	0.1077	0.19243	0.149948	0.277383	0.304798	0.169317	0.85203	0.145549	0.408624	0.127614	0.450736	0.121883	0.396421	0.271544	0.108669	0.290334	0.419135	0.285494	0.436805	0.252413	0.252112	0.195332	0.0686285	0.394153	0.0972639	0.269862	0.102605	0.31659	0.421666	0.152331	0.134873	0.744434	0.534676
cg02864690	11	2023450		0.53108	0.538848	0.445537	0.506982	0.673496	0.513805	0.539625	0.824862	0.489425	0.458637	0.469783	0.438539	0.446365	0.215422	0.571912	0.213466	0.193979	0.252798	0.128319	0.858538	0.486881	0.444239	0.61659	0.180682	0.567838	0.488391	0.809419	0.102008	0.587447	0.707754	0.182154	0.213893	0.399677	0.482147	0.740299	0.160084	0.796272	0.217654	0.664326	0.336526	0.822926	0.495738	0.533506	0.50589	0.83889	0.808012
cg20891060	11	2023865		0.638227	0.640648	0.614484	0.635661	0.882199	0.654095	0.670523	0.996564	0.792167	0.544211	0.510289	0.539887	0.522183	0.479623	0.972929	0.317311	0.271649	0.202388	0.261966	0.996795	0.854468	0.61145	0.775571	0.325287	0.673961	0.644303	0.972713	0.325133	0.761661	0.740519	0.176497	0.366489	0.41376	0.987797	0.992867	0.254964	0.778253	0.43452	0.797544	0.235522	0.971518	0.632187	0.677791	0.637444	0.997427	1
cg19024989	11	2024126		0.574276	0.55804	0.546917	0.566858	0.777452	0.537034	0.572892	0.956298	0.875661	0.155523	0.374846	0.479068	0.406458	0.471838	0.71185	0.0348266	0.0846585	0.0760545	0.0353383	0.941062	0.523408	0.446027	0.484454	0.0954206	0.558554	0.587987	0.605088	0.0256118	0.695646	0.551687	0.185055	0.55893	0.0869381	0.933571	0.920789	0.0699658	0.740174	0.0352376	0.746175	0.0332864	0.94075	0.561741	0.552401	0.57215	0.959372	0.950785
cg19642877	11	2168625	IGF2AS;INS-IGF2;INS-IGF2;IGF2;IGF2AS	0.553652	0.595116	0.424471	0.504948	0.554316	0.57547	0.595135	0.927315	0.870693	0.711994	0.64798	0.54031	0.857564	0.123625	0.924491	0.787938	0.476536	0.154254	0.086608	0.915825	0.465327	0.796404	0.924557	0.897538	0.763806	0.885835	0.720314	0.478844	0.856213	0.874263	0.862079	0.824087	0.872047	0.932691	0.895731	0.521594	0.260666	0.0488463	0.879734	0.0995927	0.911561	0.178814	0.102377	0.0894469	0.896602	0.753492
[truncated: 143 more columns]

## Sheet: BRCA_TCGA 
TargetID	CHR	MAPINFO	UCSC_REFGENE_NAME	TCGA-A7-A0D9-01	TCGA-A7-A0D9-11	TCGA-A7-A13E-01	TCGA-A7-A13E-11	TCGA-A7-A13F-01	TCGA-A7-A13F-11	TCGA-A7-A13G-01	TCGA-A7-A13G-11	TCGA-AC-A23H-01	TCGA-AC-A23H-11	TCGA-AC-A2FB-01	TCGA-AC-A2FB-11	TCGA-AC-A2FF-01	TCGA-AC-A2FF-11	TCGA-AC-A2FG-01	TCGA-AC-A2FG-11	TCGA-AC-A2FM-01	TCGA-AC-A2FM-11	TCGA-BH-A0AU-01	TCGA-BH-A0AU-11	TCGA-BH-A0AZ-01	TCGA-BH-A0AZ-11	TCGA-BH-A0B3-01	TCGA-BH-A0B3-11	TCGA-BH-A0B8-01	TCGA-BH-A0B8-11	TCGA-BH-A0BA-01	TCGA-BH-A0BA-11	TCGA-BH-A0BC-01	TCGA-BH-A0BC-11	TCGA-BH-A0BF-01	TCGA-BH-A0BF-11	TCGA-BH-A0BJ-01	TCGA-BH-A0BJ-11	TCGA-BH-A0BM-01	TCGA-BH-A0BM-11	TCGA-BH-A0BS-01	TCGA-BH-A0BS-11	TCGA-BH-A0BT-01	TCGA-BH-A0BT-11	TCGA-BH-A0BZ-01	TCGA-BH-A0BZ-11	TCGA-BH-A0C0-01	TCGA-BH-A0C0-11	TCGA-BH-A0C3-01	TCGA-BH-A0C3-11
cg11753499	11	2019079	H19;MIR675	0.334427	0.439859	0.300353	0.474483	0.560357	0.485956	0.317251	0.429994	0.263125	0.559601	0.540416	0.518152	0.45234	0.415211	0.322996	0.400886	0.471531	0.436239	0.275041	0.342406	0.382444	0.497125	0.393849	0.494484	0.391231	0.392602	0.321468	0.426623	0.406811	0.427056	0.517209	0.32542	0.299859	0.455377	0.317867	0.390124	0.236057	0.405447	0.303121	0.501449	0.384219	0.479136	0.508347	0.416109	0.396364	0.391052
cg13210239	11	2019090	H19;MIR675	0.290562	0.413156	0.177023	0.403677	0.530278	0.449065	0.152652	0.346472	0.0395701	0.290868	0.438581	0.334456	0.364169	0.294564	0.207078	0.320073	0.505713	0.381098	0.200486	0.232007	0.184468	0.33275	0.291232	0.433429	0.129173	0.309315	0.265249	0.427966	0.351963	0.397523	0.300821	0.198554	0.233285	0.373591	0.318505	0.341437	0.190423	0.361069	0.126408	0.339674	0.242569	0.385187	0.500925	0.430372	0.294165	0.357851
cg17985533	11	2019116	H19;MIR675	0.565728	0.592151	0.145186	0.593471	0.489147	0.556676	0.234177	0.486001	0.148936	0.554585	0.575918	0.517091	0.604826	0.495033	0.29927	0.569201	0.499832	0.536278	0.179338	0.328715	0.271229	0.584504	0.44185	0.561214	0.338235	0.471942	0.344498	0.505276	0.495699	0.597561	0.404553	0.438554	0.493277	0.616715	0.252317	0.554649	0.466464	0.547378	0.245174	0.512915	0.362559	0.530561	0.524904	0.601481	0.436501	0.474938
cg15922305	11	2019129	H19;MIR675	0.548009	0.573101	0.243623	0.51114	0.371379	0.51941	0.236208	0.473776	0.0340999	0.318224	0.544202	0.513142	0.542571	0.498104	0.379488	0.494605	0.56161	0.516208	0.21057	0.386941	0.274685	0.524857	0.452859	0.565615	0.749261	0.473022	0.335923	0.527825	0.635977	0.521959	0.497843	0.451596	0.322973	0.577004	0.48107	0.517652	0.490015	0.525218	0.283253	0.515329	0.350207	0.541224	0.553302	0.566329	0.474238	0.508156
cg25289899	11	2019167	H19;MIR675	0.242119	0.372881	0.231034	0.303402	0.104418	0.439477	0.213743	0.252017	0.04	0.217783	0.340593	0.355765	0.209098	0.318116	0.200259	0.258351	0.340866	0.337228	0.068174	0.165566	0.145067	0.386103	0.233351	0.396697	0.127567	0.318568	0.179444	0.28061	0.433678	0.306077	0.243436	0.228703	0.325692	0.503741	0.275649	0.225821	0.168969	0.370963	0.139914	0.295203	0.258127	0.39147	0.368754	0.286357	0.263288	0.252279
cg09701145	11	2019436	MIR675;H19	0.612598	0.614337	0.578919	0.563675	0.450071	0.569355	0.614204	0.518861	0.136857	0.471435	0.50475	0.513389	0.451535	0.529927	0.368466	0.42151	0.566603	0.498969	0.394577	0.490338	0.479318	0.562862	0.471788	0.652353	0.492271	0.580781	0.43523	0.630145	0.703813	0.526851	0.532954	0.585839	0.437614	0.5783	0.388167	0.577635	0.547171	0.573609	0.343808	0.566098	0.551785	0.547558	0.550377	0.571696	0.609299	0.512143
cg25437674	11	2019452	MIR675;H19	0.516682	0.518779	0.499047	0.432802	0.415394	0.439218	0.557993	0.428505	0.405741	0.585159	0.440137	0.435662	0.414533	0.388016	0.324909	0.337482	0.448985	0.382187	0.296408	0.385339	0.444513	0.369224	0.420587	0.487664	0.244538	0.477812	0.370146	0.440667	0.580548	0.381684	0.430977	0.463824	0.278575	0.440711	0.308804	0.415426	0.482041	0.412546	0.286216	0.412836	0.448746	0.462266	0.449194	0.464731	0.417523	0.361613
cg17769238	11	2019568	H19	0.326689	0.59628	0.281771	0.523296	0.313076	0.521838	0.329802	0.512301	0.439221	0.64379	0.472868	0.531858	0.553047	0.479092	0.393871	0.490852	0.510416	0.46955	0.353029	0.474272	0.452126	0.490507	0.47915	0.614244	0.564901	0.54842	0.451966	0.617693	0.453831	0.518573	0.499178	0.542132	0.406777	0.604217	0.482609	0.530129	0.250776	0.514991	0.318855	0.521398	0.428913	0.543447	0.536505	0.543928	0.500697	0.506928
cg04975775	11	2019587	H19	0.697146	0.728338	0.886344	0.617243	0.571888	0.587205	0.497375	0.547465	0.202369	0.386689	0.484116	0.520107	0.521056	0.498029	0.544534	0.455343	0.508677	0.520098	0.365527	0.47204	0.537479	0.557663	0.354861	0.504199	0.731967	0.591731	0.457845	0.596429	0.552099	0.407925	0.476335	0.624062	0.479233	0.621321	0.666533	0.598181	0.277257	0.459091	0.288593	0.584296	0.418309	0.465529	0.62703	0.694442	0.519219	0.454541
cg15886040	11	2019606	H19	0.708089	0.745493	0.917508	0.641216	0.655223	0.644526	0.634702	0.57184	0.316184	0.494743	0.566494	0.584507	0.557125	0.534934	0.653527	0.547148	0.597549	0.559584	0.404814	0.495415	0.637153	0.652236	0.48768	0.567525	0.830605	0.682973	0.541012	0.714574	0.637509	0.474059	0.562174	0.655862	0.568404	0.640786	0.724099	0.652246	0.363124	0.520932	0.386595	0.616064	0.510243	0.543049	0.703994	0.718282	0.561223	0.51815
cg10154633	11	2019624	H19	0.61175	0.635665	0.885278	0.605576	0.657753	0.597319	0.657173	0.578823	0.268935	0.419264	0.542884	0.551237	0.563515	0.560234	0.66234	0.555699	0.564437	0.605077	0.443546	0.555762	0.580633	0.61658	0.551526	0.638895	0.775469	0.618818	0.497693	0.666645	0.738645	0.611819	0.582813	0.633442	0.576482	0.65208	0.618716	0.541517	0.572453	0.604908	0.410981	0.601176	0.54509	0.612655	0.569928	0.594686	0.657366	0.599903
cg26469586	11	2019626	H19	0.53435	0.524708	0.736124	0.498968	0.53213	0.519261	0.614622	0.454763	0.571902	0.683982	0.472463	0.489073	0.512632	0.439334	0.530965	0.472814	0.455854	0.508371	0.406973	0.463525	0.486369	0.518322	0.493253	0.578032	0.434601	0.533395	0.469338	0.540462	0.636957	0.545629	0.471548	0.547936	0.547107	0.551043	0.548551	0.47606	0.486401	0.49436	0.330561	0.460263	0.412634	0.508773	0.501451	0.507985	0.558558	0.506826
cg24409677	11	2019655	H19	0.63887	0.676606	0.897703	0.651028	0.68567	0.656509	0.703842	0.588136	0.397181	0.600066	0.580296	0.561061	0.614306	0.585033	0.677467	0.592003	0.605301	0.601853	0.48589	0.590881	0.674445	0.659759	0.575019	0.696811	0.90502	0.634865	0.515065	0.671194	0.780555	0.620458	0.644164	0.668463	0.640529	0.67885	0.650239	0.620001	0.603468	0.646332	0.478368	0.636699	0.608249	0.636418	0.619666	0.669385	0.722663	0.629416
cg16303279	11	2019667	H19	0.640069	0.644228	0.918598	0.600253	0.70498	0.615948	0.636134	0.546065	0.228204	0.492053	0.534088	0.538812	0.590091	0.530942	0.679411	0.556449	0.560928	0.575515	0.420256	0.547829	0.631236	0.602781	0.549299	0.67981	0.879676	0.591946	0.483805	0.647926	0.749539	0.6026	0.566447	0.636954	0.574154	0.661544	0.651417	0.567416	0.595665	0.595153	0.393725	0.598481	0.607741	0.614275	0.55481	0.623221	0.707561	0.591313
cg02694715	11	2019730	H19	0.612982	0.607146	0.828165	0.601473	0.655125	0.603074	0.674925	0.560177	0.472183	0.579354	0.568569	0.605637	0.600146	0.58345	0.623853	0.58701	0.557768	0.5636	0.502707	0.572975	0.593735	0.605928	0.571149	0.607854	0.797167	0.574344	0.51605	0.621519	0.694152	0.596662	0.582676	0.636618	0.570581	0.623941	0.601139	0.594413	0.592368	0.612057	0.534843	0.591666	0.608017	0.616562	0.566798	0.595874	0.655182	0.629719
cg11735853	11	2019732	H19	0.557716	0.583271	0.83946	0.550203	0.615225	0.570139	0.601884	0.465294	0.396989	0.507833	0.496021	0.485711	0.511328	0.492116	0.557031	0.513897	0.529863	0.562081	0.434892	0.526637	0.512968	0.554857	0.495214	0.604752	0.715742	0.555509	0.456308	0.606158	0.642504	0.544761	0.502853	0.546179	0.587573	0.609217	0.553703	0.53209	0.522866	0.542167	0.377565	0.578305	0.487316	0.541676	0.56143	0.59226	0.613577	0.514
cg01977486	11	2019736	H19	0.715058	0.690474	0.848974	0.673616	0.72639	0.680255	0.709548	0.610876	0.71922	0.806162	0.616866	0.631724	0.686463	0.598665	0.652559	0.632725	0.58013	0.633546	0.557371	0.616236	0.588561	0.697857	0.632237	0.688552	0.646303	0.673217	0.656488	0.689296	0.77369	0.699852	0.63444	0.673323	0.642314	0.705927	0.708681	0.636227	0.611375	0.630593	0.482203	0.649882	0.621796	0.653089	0.688814	0.673211	0.744657	0.65186
cg25838645	11	2019798	H19	0.633281	0.628391	0.859557	0.56108	0.440015	0.604534	0.655479	0.549729	0.313434	0.492303	0.538623	0.545813	0.549625	0.554079	0.613304	0.526744	0.557102	0.569003	0.481059	0.551124	0.521089	0.591898	0.531703	0.633114	0.522167	0.578066	0.512876	0.626991	0.729816	0.598944	0.542998	0.600717	0.573391	0.656289	0.575205	0.568143	0.54978	0.573638	0.374786	0.590675	0.585168	0.593415	0.576049	0.615965	0.546964	0.552125
cg13581483	11	2019823	H19	0.563714	0.586829	0.866916	0.580476	0.432129	0.568865	0.639549	0.520424	0.368179	0.554878	0.545099	0.531859	0.548325	0.543396	0.464558	0.544989	0.588916	0.557005	0.433194	0.538287	0.554129	0.604803	0.514671	0.626841	0.775656	0.534863	0.683794	0.673186	0.682818	0.579901	0.518175	0.622159	0.51586	0.622785	0.537801	0.560504	0.495054	0.596637	0.378266	0.596728	0.644839	0.579608	0.517833	0.595464	0.61767	0.576133
cg04088212	11	2019859	H19	0.695456	0.688898	0.934522	0.672603	0.613114	0.692416	0.712953	0.594981	0.136522	0.499877	0.64729	0.629399	0.643517	0.618159	0.550435	0.640193	0.839626	0.671754	0.442688	0.651431	0.664999	0.683392	0.574671	0.777842	0.887409	0.633327	0.77069	0.77906	0.817583	0.682463	0.584386	0.702954	0.649706	0.796046	0.684197	0.640069	0.512983	0.711781	0.368739	0.690896	0.788836	0.652607	0.605653	0.707411	0.751232	0.645318
cg01539474	11	2019862	H19	0.648902	0.614639	0.852119	0.589882	0.610634	0.615067	0.669937	0.519857	0.411953	0.708709	0.629337	0.614543	0.623995	0.583105	0.4995	0.609886	0.79165	0.600757	0.394784	0.567801	0.598392	0.613703	0.578431	0.677916	0.810505	0.587851	0.604306	0.691098	0.754992	0.615979	0.542605	0.653106	0.56966	0.676737	0.610933	0.589225	0.557089	0.64426	0.351993	0.618408	0.69461	0.593913	0.537373	0.61759	0.65202	0.597559
cg18362496	11	2019930	H19	0.501321	0.48148	0.412337	0.457676	0.264659	0.453497	0.565407	0.347473	0.351712	0.727169	0.423158	0.497469	0.45687	0.458108	0.556514	0.470183	0.383401	0.505879	0.352505	0.460659	0.368213	0.476374	0.388454	0.587418	0.332215	0.421436	0.688911	0.555488	0.625201	0.524033	0.388456	0.496675	0.55942	0.562692	0.449243	0.452235	0.27438	0.551261	0.226815	0.466836	0.495843	0.469161	0.361584	0.49574	0.38673	0.530735
cg24605090	11	2019943	H19	0.618398	0.514257	0.813588	0.497383	0.405009	0.488028	0.590725	0.397067	0.283761	0.648212	0.455362	0.516972	0.507466	0.464601	0.376761	0.495957	0.416891	0.525769	0.444839	0.474939	0.459123	0.485301	0.476972	0.560421	0.419345	0.47216	0.71612	0.58415	0.673248	0.540708	0.467069	0.540277	0.566943	0.579575	0.510424	0.496707	0.295463	0.634941	0.256199	0.501128	0.639233	0.505874	0.445378	0.523081	0.462257	0.567844
cg04817190	11	2020028	H19	0.641081	0.650025	0.953862	0.592223	0.358395	0.679791	0.670549	0.510574	0.115092	0.56992	0.542469	0.617257	0.588599	0.569038	0.788866	0.58061	0.572013	0.703581	0.344224	0.541895	0.683947	0.648924	0.551212	0.726535	0.820276	0.630955	0.709916	0.743241	0.830847	0.682323	0.574614	0.695233	0.653946	0.745362	0.666872	0.651176	0.551958	0.702538	0.225577	0.651455	0.763337	0.595976	0.481582	0.690311	0.697942	0.650556
cg06749854	11	2020030	H19	0.60084	0.592049	0.883501	0.60194	0.298005	0.599615	0.669314	0.528123	0.584656	0.825609	0.60051	0.626858	0.677655	0.579753	0.746654	0.616493	0.512189	0.608213	0.352566	0.528307	0.556041	0.621767	0.552737	0.713975	0.672465	0.580669	0.658395	0.68662	0.764431	0.65462	0.539986	0.575484	0.564654	0.660499	0.579674	0.569866	0.455491	0.668683	0.277639	0.610678	0.735377	0.597739	0.49283	0.623911	0.688469	0.592188
cg24510613	11	2020036	H19	0.559508	0.545207	0.849619	0.522919	0.447795	0.562171	0.614894	0.447358	0.438744	0.762687	0.537362	0.556755	0.591472	0.474916	0.709128	0.523253	0.469075	0.567338	0.30912	0.468212	0.631645	0.565551	0.516256	0.600584	0.781585	0.535172	0.581274	0.59926	0.747794	0.591195	0.483439	0.567748	0.517259	0.605132	0.534563	0.508341	0.472392	0.611022	0.270794	0.49546	0.683572	0.550461	0.486355	0.57501	0.652557	0.554959
cg16675558	11	2020101	H19	0.866101	0.694592	0.899966	0.694564	0.85406	0.751091	0.871845	0.545001	0.66143	0.819312	0.794389	0.73835	0.766409	0.698123	0.762362	0.697927	0.832797	0.802459	0.832332	0.760346	0.848128	0.778012	0.701052	0.835371	0.835737	0.62208	0.865952	0.82325	0.865595	0.819934	0.775614	0.782152	0.835926	0.817619	0.83839	0.747037	0.818239	0.820108	0.626296	0.774086	0.862095	0.707024	0.732687	0.758482	0.796489	0.796538
cg03996735	11	2020104	H19	0.929817	0.659455	0.944285	0.738255	0.924857	0.718593	0.859027	0.535227	0.613788	0.776133	0.826505	0.764589	0.788659	0.750744	0.849982	0.710881	0.931037	0.847739	0.751299	0.785452	0.687297	0.805705	0.64947	0.853453	0.910316	0.569376	0.877206	0.871665	0.896327	0.82947	0.804067	0.776377	0.783855	0.862645	0.892766	0.779551	0.814288	0.875237	0.428181	0.79139	0.885843	0.713082	0.701511	0.757892	0.797371	0.772517
cg18104242	11	2020118	H19	0.887802	0.661627	0.910466	0.6022	0.865893	0.688604	0.890331	0.471396	0.802988	0.888895	0.794585	0.748189	0.812144	0.672348	0.795415	0.640015	0.875761	0.757865	0.638416	0.703197	0.6797	0.726481	0.613107	0.795008	0.831217	0.497712	0.836465	0.814603	0.865383	0.787301	0.782999	0.727822	0.758478	0.831496	0.850189	0.654894	0.847494	0.801821	0.300761	0.711604	0.857847	0.632192	0.624906	0.683613	0.669492	0.750537
cg27300742	11	2020129	H19	0.876206	0.574966	0.905356	0.585188	0.851055	0.60135	0.726391	0.42807	0.688818	0.815712	0.662988	0.666532	0.685397	0.571732	0.728954	0.514635	0.711471	0.652669	0.429609	0.56433	0.446242	0.610171	0.495965	0.714252	0.802245	0.488067	0.822299	0.69004	0.776226	0.688116	0.597111	0.588638	0.575511	0.680651	0.581747	0.576995	0.830276	0.734171	0.185763	0.615477	0.743248	0.604083	0.507543	0.582988	0.549645	0.661886
cg25281616	11	2020279	H19	0.568919	0.542231	0.843039	0.561409	0.568285	0.558979	0.58441	0.443003	0.400322	0.724595	0.507912	0.565724	0.578719	0.496911	0.562579	0.521322	0.441465	0.576724	0.439847	0.500601	0.560119	0.559719	0.510951	0.584563	0.594443	0.504904	0.777887	0.651634	0.71379	0.577576	0.489539	0.574415	0.507724	0.608664	0.53636	0.536722	0.503566	0.627516	0.265689	0.552043	0.71981	0.539141	0.512361	0.54921	0.656038	0.636389
cg01895612	11	2020286	H19	0.500814	0.481082	0.786687	0.472178	0.370091	0.500866	0.471581	0.395251	0.587541	0.848994	0.485701	0.53384	0.542504	0.472064	0.413706	0.473535	0.429419	0.526242	0.387797	0.448592	0.62972	0.491012	0.421559	0.540525	0.325349	0.474398	0.684576	0.570644	0.556169	0.527512	0.43413	0.490298	0.464715	0.552492	0.430357	0.460214	0.452073	0.575301	0.245906	0.479105	0.642125	0.477266	0.436341	0.525517	0.571734	0.543967
cg23476401	11	2020296	H19	0.498854	0.504502	0.867944	0.451065	0.750562	0.519813	0.58054	0.434419	0.335008	0.676787	0.537348	0.586236	0.577901	0.515005	0.45864	0.474058	0.453564	0.555563	0.368493	0.466232	0.730031	0.508371	0.409106	0.570037	0.661187	0.447267	0.785856	0.627979	0.705866	0.572987	0.447032	0.510248	0.498702	0.608461	0.494163	0.438059	0.372537	0.555723	0.132073	0.490338	0.693993	0.492944	0.476032	0.514768	0.652477	0.571877
cg00237904	11	2020314	H19	0.454182	0.50312	0.913126	0.467942	0.572584	0.481218	0.555761	0.377143	0.312146	0.80457	0.490304	0.556133	0.615657	0.483597	0.700371	0.453493	0.390968	0.539506	0.314411	0.389977	0.700201	0.472331	0.401385	0.527464	0.775629	0.412301	0.639375	0.610573	0.720859	0.491753	0.427741	0.519839	0.490198	0.57047	0.490312	0.433575	0.438946	0.546319	0.147474	0.453217	0.720535	0.447898	0.385648	0.494188	0.675479	0.489132
cg06765785	11	2020391	H19	0.485222	0.577211	0.56051	0.491377	0.164023	0.440447	0.539267	0.386477	0.302693	0.575049	0.408714	0.497279	0.48954	0.413268	0.411562	0.429121	0.430896	0.490178	0.229888	0.362163	0.357664	0.399275	0.420169	0.547708	0.160239	0.413865	0.373221	0.596154	0.421081	0.489298	0.35384	0.426468	0.37344	0.578172	0.27476	0.425733	0.361327	0.447144	0.112945	0.46894	0.450957	0.454924	0.482839	0.490842	0.492163	0.432339
cg25821896	11	2020417	H19	0.615541	0.628265	0.693479	0.559213	0.374091	0.617143	0.635433	0.544853	0.55634	0.832899	0.533688	0.618175	0.588531	0.525033	0.534937	0.539306	0.505607	0.613631	0.361845	0.521794	0.466972	0.585946	0.51052	0.62862	0.53143	0.575916	0.718222	0.657616	0.740096	0.621698	0.517324	0.631681	0.528881	0.680486	0.426453	0.583983	0.355618	0.643987	0.269361	0.580659	0.65452	0.579965	0.516336	0.64637	0.582703	0.59536
cg18454954	11	2020537	H19	0.51379	0.490424	0.453899	0.398572	0.338992	0.46602	0.528072	0.424068	0.380007	0.574469	0.440561	0.462852	0.499631	0.439578	0.372536	0.459552	0.403114	0.461595	0.323766	0.416985	0.377844	0.456028	0.398902	0.473507	0.412189	0.461404	0.398368	0.493458	0.565336	0.46275	0.416349	0.503453	0.429236	0.493188	0.488021	0.454181	0.404319	0.488322	0.326339	0.437618	0.540132	0.476602	0.457433	0.47989	0.425703	0.45099
cg25579157	11	2020549	H19	0.537844	0.540213	0.5559	0.540964	0.42557	0.541936	0.574384	0.525029	0.429997	0.53414	0.540066	0.525692	0.534383	0.525188	0.488779	0.522004	0.528906	0.522038	0.457206	0.508891	0.497252	0.546316	0.51135	0.5243	0.459179	0.538459	0.438117	0.581882	0.606	0.530398	0.518107	0.548245	0.54347	0.557354	0.540051	0.516346	0.552541	0.563571	0.405737	0.530255	0.588381	0.511818	0.520904	0.548922	0.520303	0.538032
cg02886509	11	2020556	H19	0.422394	0.49552	0.77791	0.428549	0.138935	0.395265	0.556368	0.356576	0.0187416	0.331867	0.352259	0.315943	0.356865	0.31439	0.213989	0.344401	0.359647	0.480251	0.178528	0.289272	0.278267	0.397936	0.329646	0.510892	0.176375	0.372325	0.451471	0.542881	0.639405	0.401381	0.335755	0.372919	0.348542	0.517439	0.434127	0.408336	0.297926	0.491362	0.0843583	0.409399	0.626637	0.404394	0.37017	0.489848	0.379066	0.395801
cg22259242	11	2021243		0.60042	0.57726	0.791306	0.550382	0.44576	0.513956	0.603314	0.465518	0.505169	0.612864	0.457829	0.493647	0.527662	0.504649	0.438419	0.454465	0.502473	0.504403	0.359034	0.446774	0.548768	0.561264	0.527315	0.616881	0.60246	0.556814	0.439694	0.604288	0.702707	0.536855	0.453664	0.556392	0.517947	0.611928	0.55852	0.552729	0.494386	0.512266	0.26572	0.524602	0.635519	0.510214	0.543244	0.570047	0.599155	0.556064
cg19177307	11	2021658		0.575723	0.589231	0.790043	0.5525	0.38001	0.551761	0.573225	0.474582	0.49425	0.55954	0.549445	0.573013	0.593992	0.53503	0.611489	0.563517	0.566729	0.509302	0.365926	0.47216	0.510449	0.510685	0.535586	0.623857	0.648217	0.563963	0.477515	0.612814	0.57175	0.563229	0.478139	0.537508	0.524382	0.597285	0.551552	0.538871	0.445845	0.540838	0.446951	0.522072	0.66146	0.557186	0.522706	0.576776	0.569425	0.546612
cg01585333	11	2021915		0.599734	0.61562	0.771255	0.550829	0.28301	0.55803	0.572089	0.488637	0.199532	0.469196	0.526032	0.545175	0.521081	0.518931	0.402077	0.492394	0.52454	0.55368	0.356818	0.482399	0.483713	0.604603	0.461053	0.601699	0.255021	0.578624	0.413275	0.617338	0.688745	0.52817	0.505232	0.578943	0.59804	0.625737	0.38362	0.557532	0.298316	0.528571	0.376813	0.520725	0.52892	0.566964	0.522	0.583594	0.519872	0.528024
cg16574793	11	2022324		0.542722	0.555838	0.864897	0.536524	0.433142	0.509854	0.627013	0.483202	0.44387	0.684867	0.550574	0.588715	0.595475	0.545468	0.459001	0.590274	0.541261	0.522768	0.325071	0.446895	0.519727	0.49922	0.473318	0.572081	0.427594	0.484404	0.416479	0.557595	0.648206	0.492085	0.44722	0.541067	0.488178	0.540179	0.53511	0.530786	0.241349	0.537992	0.254885	0.495106	0.638025	0.509322	0.545276	0.534144	0.553888	0.529687
cg09452478	11	2022386		0.543933	0.544508	0.542513	0.549168	0.337127	0.540753	0.498094	0.46251	0.339435	0.548191	0.473442	0.556287	0.518826	0.504379	0.454695	0.51446	0.473601	0.495378	0.333337	0.482036	0.393792	0.507207	0.494883	0.53507	0.30225	0.577338	0.518708	0.619049	0.640992	0.554054	0.453736	0.535345	0.422366	0.575321	0.487131	0.489696	0.31559	0.533343	0.298425	0.511141	0.56496	0.525642	0.518441	0.551857	0.49006	0.506562
cg02864690	11	2023450		0.532879	0.541529	0.770758	0.506043	0.48749	0.514633	0.598795	0.50045	0.329332	0.602726	0.538557	0.547472	0.59369	0.477326	0.559564	0.508415	0.458246	0.520376	0.364676	0.471429	0.503683	0.502673	0.521301	0.524681	0.274805	0.514767	0.45936	0.535882	0.640839	0.537186	0.46889	0.504794	0.491393	0.56043	0.546836	0.50712	0.511894	0.537265	0.527354	0.513993	0.644615	0.507025	0.486888	0.517796	0.61659	0.513739
cg20891060	11	2023865		0.638545	0.660635	0.887102	0.648357	0.677554	0.60403	0.728967	0.630145	0.141622	0.470085	0.516486	0.517428	0.604661	0.397715	0.638889	0.485892	0.515079	0.649831	0.286465	0.488427	0.535298	0.585401	0.603909	0.735761	0.759104	0.607645	0.399787	0.678405	0.807477	0.571429	0.510324	0.62989	0.530576	0.738229	0.555789	0.567318	0.511655	0.606972	0.596473	0.513818	0.836142	0.564722	0.591099	0.66791	0.732014	0.576508
cg19024989	11	2024126		0.610933	0.60861	0.867657	0.541426	0.523293	0.578813	0.6241	0.524187	0.625164	0.673484	0.562158	0.567579	0.640006	0.54997	0.702622	0.538108	0.471716	0.56262	0.298465	0.458857	0.361478	0.551081	0.54621	0.647277	0.376037	0.551304	0.439369	0.640899	0.735209	0.559379	0.460762	0.544363	0.549044	0.608565	0.564169	0.549903	0.514748	0.569356	0.334529	0.577797	0.64553	0.559765	0.514234	0.589587	0.635038	0.528104
cg19642877	11	2168625	IGF2AS;INS-IGF2;INS-IGF2;IGF2;IGF2AS	0.598881	0.640308	0.241865	0.633537	0.341317	0.573799	0.343296	0.668483	0.858198	0.639439	0.423909	0.560106	0.514153	0.456114	0.350147	0.472669	0.706082	0.455686	0.333471	0.382773	0.383895	0.393215	0.420617	0.445033	0.8221	0.697217	0.663143	0.462652	0.606216	0.469359	0.482207	0.47066	0.314609	0.402805	0.340173	0.464867	0.398125	0.479849	0.202611	0.435971	0.732604	0.554111	0.534415	0.436586	0.611596	0.509728
[truncated: 139 more columns]

## Sheet: COAD_TCGA
TargetID	CHR	MAPINFO	UCSC_REFGENE_NAME	TCGA-A6-2671-01	TCGA-A6-2671-11	TCGA-A6-2675-01	TCGA-A6-2675-11	TCGA-A6-2679-01	TCGA-A6-2679-11	TCGA-A6-2680-01	TCGA-A6-2680-11	TCGA-A6-2681-01	TCGA-A6-2681-11	TCGA-A6-2682-01	TCGA-A6-2682-11	TCGA-A6-2684-01	TCGA-A6-2684-11	TCGA-A6-2685-01	TCGA-A6-2685-11	TCGA-A6-2686-01	TCGA-A6-2686-11	TCGA-A6-4107-01	TCGA-A6-4107-11	TCGA-A6-5667-01	TCGA-A6-5667-11	TCGA-AA-3488-01	TCGA-AA-3488-11	TCGA-AA-3492-01	TCGA-AA-3492-11	TCGA-AA-3494-01	TCGA-AA-3494-11	TCGA-AA-3495-01	TCGA-AA-3495-11	TCGA-AA-3502-01	TCGA-AA-3502-11	TCGA-AA-3506-01	TCGA-AA-3506-11	TCGA-AA-3509-01	TCGA-AA-3509-11	TCGA-AA-3510-01	TCGA-AA-3510-11	TCGA-AA-3655-01	TCGA-AA-3655-11	TCGA-AA-3660-01	TCGA-AA-3660-11	TCGA-AA-3663-01	TCGA-AA-3663-11	TCGA-AA-3697-01	TCGA-AA-3697-11
cg11753499	11	2019079	H19;MIR675	0.140011	0.350939	0.333346	0.514938	0.290734	0.37529	0.353444	0.414408	0.391664	0.327811	0.42489	0.413889	0.344669	0.332762	0.393043	0.401831	0.362654	0.391442	0.407339	0.398108	0.359346	0.398441	0.17266	0.405706	0.554026	0.350492	0.232757	0.427604	0.362188	0.40146	0.259543	0.406538	0.388914	0.465226	0.562509	0.447564	0.331211	0.412555	0.334096	0.450254	0.238851	0.425341	0.306779	0.469967	0.315787	0.375565
cg13210239	11	2019090	H19;MIR675	0.151333	0.273694	0.182892	0.301933	0.294901	0.277464	0.233793	0.275128	0.209617	0.267346	0.273705	0.339709	0.236826	0.254123	0.366997	0.347129	0.264231	0.267566	0.31001	0.291397	0.333964	0.3	0.10354	0.346322	0.422057	0.29386	0.149636	0.345543	0.324264	0.299625	0.128954	0.37066	0.217681	0.336747	0.542642	0.445542	0.278813	0.325436	0.394063	0.2514	0.0762098	0.290258	0.200609	0.354866	0.116838	0.305915
cg17985533	11	2019116	H19;MIR675	0.453368	0.493402	0.405229	0.513754	0.449432	0.484147	0.243634	0.496815	0.214086	0.38359	0.417341	0.497162	0.556137	0.466699	0.601109	0.545985	0.419118	0.425287	0.34598	0.549348	0.58258	0.426708	0.0855381	0.519712	0.520867	0.428947	0.121029	0.530222	0.464198	0.417781	0.139226	0.536269	0.310663	0.526257	0.651485	0.606477	0.633912	0.499417	0.439233	0.55474	0.195671	0.536836	0.207547	0.551828	0.35804	0.483439
cg15922305	11	2019129	H19;MIR675	0.445822	0.567091	0.421535	0.558068	0.481557	0.519832	0.199841	0.470266	0.431583	0.453607	0.40318	0.523556	0.572883	0.50609	0.539868	0.520485	0.260457	0.500079	0.341598	0.473931	0.580064	0.43304	0.139002	0.537538	0.258019	0.494508	0.562232	0.544529	0.487974	0.430584	0.20755	0.557513	0.327025	0.506415	0.588137	0.552406	0.601907	0.497969	0.492434	0.47304	0.306508	0.446162	0.27599	0.462777	0.289908	0.470597
cg25289899	11	2019167	H19;MIR675	0.118043	0.295864	0.263491	0.292033	0.144146	0.266027	0.150222	0.27448	0.176132	0.286415	0.277294	0.321787	0.181902	0.262504	0.350188	0.409188	0.251228	0.272457	0.172842	0.339017	0.315506	0.345831	0.0698029	0.316619	0.269793	0.294471	0.178325	0.342485	0.329886	0.326814	0.101475	0.351074	0.229799	0.362275	0.161789	0.411302	0.230324	0.294937	0.207847	0.326161	0.244152	0.298192	0.0727273	0.401201	0.198405	0.298549
cg09701145	11	2019436	MIR675;H19	0.579984	0.555152	0.459547	0.698025	0.520031	0.533107	0.295938	0.547901	0.331234	0.533793	0.542216	0.530524	0.560827	0.540643	0.541624	0.547528	0.464387	0.540442	0.602333	0.545165	0.594159	0.538722	0.3857	0.538652	0.564916	0.547418	0.414277	0.563655	0.538551	0.54152	0.21341	0.535588	0.562538	0.553313	0.550446	0.57063	0.558781	0.541249	0.521568	0.546809	0.558202	0.518945	0.545535	0.553908	0.507049	0.532498
cg25437674	11	2019452	MIR675;H19	0.356194	0.449716	0.40022	0.411063	0.444025	0.431895	0.28464	0.45461	0.25524	0.424641	0.430458	0.441198	0.434593	0.444316	0.464927	0.449893	0.311331	0.449387	0.460546	0.437332	0.521672	0.493312	0.167933	0.456334	0.461684	0.442311	0.360258	0.415886	0.420302	0.441877	0.241141	0.419721	0.443343	0.459138	0.45823	0.470905	0.431722	0.477646	0.467374	0.502473	0.408712	0.468291	0.338934	0.49077	0.362364	0.426352
cg17769238	11	2019568	H19	0.539637	0.516284	0.38916	0.595421	0.526437	0.524101	0.321303	0.526625	0.322551	0.527736	0.405488	0.52522	0.496272	0.513093	0.532499	0.529544	0.718648	0.536753	0.554673	0.534743	0.456953	0.528751	0.278348	0.534324	0.537617	0.525941	0.471485	0.502904	0.472315	0.495698	0.267903	0.528716	0.533695	0.512932	0.52928	0.551084	0.522985	0.525429	0.509732	0.556065	0.365659	0.514099	0.335906	0.522031	0.544641	0.524149
cg04975775	11	2019587	H19	0.575809	0.52524	0.307442	0.378302	0.520759	0.522731	0.283274	0.421331	0.252781	0.524752	0.474624	0.512694	0.523262	0.518265	0.539996	0.509339	0.722769	0.550312	0.549227	0.495651	0.505208	0.509313	0.172912	0.446059	0.525116	0.558249	0.341885	0.519803	0.483785	0.543108	0.308799	0.546675	0.491923	0.548679	0.384911	0.541973	0.518151	0.579845	0.445345	0.388632	0.386556	0.475598	0.487146	0.50171	0.486835	0.509551
cg15886040	11	2019606	H19	0.651293	0.571703	0.488491	0.565645	0.599351	0.576797	0.452561	0.507672	0.395832	0.569045	0.594655	0.581468	0.567354	0.581384	0.607257	0.579219	0.732148	0.604613	0.604585	0.581398	0.593328	0.541026	0.483557	0.53002	0.598459	0.589399	0.523287	0.589458	0.549948	0.567553	0.5009	0.582736	0.626371	0.591072	0.594676	0.588627	0.625309	0.589058	0.474636	0.476505	0.476596	0.514039	0.55498	0.524141	0.563791	0.561002
cg10154633	11	2019624	H19	0.610758	0.587595	0.573604	0.51228	0.595426	0.581697	0.569974	0.592697	0.417639	0.571288	0.576675	0.572839	0.566568	0.574936	0.595117	0.557349	0.738517	0.575169	0.625208	0.580328	0.599569	0.547243	0.539457	0.584839	0.579473	0.574393	0.555108	0.582746	0.538722	0.544305	0.572794	0.601049	0.595377	0.593656	0.587125	0.593927	0.582688	0.597852	0.554342	0.558143	0.537106	0.541001	0.571213	0.538951	0.552643	0.547335
cg26469586	11	2019626	H19	0.478927	0.474103	0.466051	0.430389	0.493245	0.471483	0.480682	0.481202	0.328983	0.479323	0.504923	0.460962	0.490688	0.486935	0.488531	0.469341	0.560611	0.489694	0.534335	0.479121	0.513733	0.469941	0.372235	0.483875	0.491079	0.483369	0.422364	0.466067	0.429034	0.43557	0.476844	0.489438	0.490191	0.481581	0.457302	0.492541	0.497305	0.491369	0.487008	0.532886	0.508375	0.475492	0.514398	0.495943	0.495227	0.464766
cg24409677	11	2019655	H19	0.629155	0.606538	0.587706	0.703998	0.600359	0.602821	0.595897	0.62726	0.41953	0.595803	0.616577	0.598293	0.583435	0.617185	0.602697	0.574049	0.676047	0.590252	0.673895	0.588689	0.629445	0.572878	0.578217	0.61475	0.611097	0.60517	0.593053	0.601605	0.566679	0.566543	0.618313	0.607591	0.618087	0.613611	0.588815	0.627669	0.579543	0.613152	0.578678	0.570045	0.599468	0.582798	0.59837	0.577265	0.567549	0.585552
cg16303279	11	2019667	H19	0.597214	0.547671	0.537087	0.0776699	0.550112	0.528309	0.532592	0.546807	0.364506	0.533047	0.570243	0.559623	0.564748	0.539372	0.572188	0.518741	0.691103	0.542825	0.612063	0.541016	0.58401	0.52276	0.509699	0.563816	0.568642	0.552701	0.526018	0.550741	0.535098	0.548284	0.557843	0.55986	0.572422	0.54482	0.564739	0.563864	0.577279	0.560404	0.540641	0.540073	0.544623	0.51367	0.539664	0.530404	0.539699	0.541879
cg02694715	11	2019730	H19	0.59696	0.570164	0.575755	0.562905	0.580414	0.563164	0.559318	0.586564	0.49393	0.596201	0.584781	0.588171	0.602283	0.584303	0.581859	0.574189	0.662126	0.58394	0.593574	0.565051	0.590982	0.551844	0.564405	0.576095	0.573716	0.571607	0.574419	0.571446	0.610041	0.573325	0.619975	0.569069	0.578409	0.582121	0.578688	0.581178	0.570513	0.572927	0.563653	0.560045	0.571254	0.565284	0.573763	0.578093	0.568362	0.558454
cg11735853	11	2019732	H19	0.570065	0.513074	0.47739	0.481952	0.534066	0.531031	0.513749	0.541112	0.33899	0.470788	0.528112	0.506441	0.524109	0.501013	0.525971	0.536802	0.647793	0.527216	0.548587	0.528683	0.512083	0.481332	0.521487	0.524343	0.531913	0.526528	0.50818	0.522171	0.517632	0.513179	0.509387	0.52021	0.537439	0.527108	0.51651	0.524189	0.535792	0.533272	0.475751	0.470583	0.470727	0.476363	0.47599	0.476448	0.476486	0.46961
cg01977486	11	2019736	H19	0.634936	0.608062	0.632248	0.546844	0.610547	0.618293	0.604748	0.625984	0.37326	0.553466	0.626744	0.60529	0.590487	0.606649	0.598152	0.596923	0.701155	0.61143	0.643005	0.599459	0.67425	0.642966	0.616089	0.600404	0.633303	0.597575	0.551972	0.608674	0.556505	0.553583	0.60656	0.611061	0.624481	0.601201	0.576563	0.640007	0.627774	0.598484	0.605973	0.680512	0.651913	0.630444	0.691436	0.639904	0.635488	0.618566
cg25838645	11	2019798	H19	0.630999	0.531169	0.516879	0.426218	0.561815	0.558092	0.525374	0.577183	0.342118	0.557245	0.572111	0.571699	0.556915	0.555272	0.565289	0.551577	0.490261	0.571923	0.584434	0.568958	0.569259	0.503867	0.507921	0.574047	0.548506	0.573137	0.433617	0.569977	0.526775	0.545811	0.560861	0.57621	0.543627	0.571605	0.568486	0.579201	0.581806	0.565473	0.486889	0.514247	0.510044	0.525826	0.500274	0.479778	0.476296	0.50855
cg13581483	11	2019823	H19	0.607372	0.525374	0.494646	0.547572	0.509182	0.519103	0.42006	0.518048	0.382639	0.51826	0.542318	0.518893	0.617948	0.542826	0.546553	0.532261	0.627218	0.566906	0.532104	0.527471	0.534232	0.510756	0.451584	0.572464	0.406068	0.527828	0.298564	0.546444	0.490814	0.520208	0.444423	0.522451	0.447359	0.553559	0.548015	0.546957	0.545248	0.517658	0.366599	0.506761	0.48024	0.514057	0.301533	0.48578	0.492049	0.522916
cg04088212	11	2019859	H19	0.747387	0.605418	0.559239	0.555483	0.600631	0.610148	0.530131	0.604611	0.566597	0.591485	0.632268	0.617484	0.775941	0.590291	0.616484	0.602081	0.711381	0.608551	0.620437	0.607208	0.651209	0.570156	0.468731	0.615049	0.590061	0.591481	0.553579	0.62513	0.557985	0.591654	0.608511	0.604196	0.571109	0.619584	0.606711	0.639315	0.637447	0.601974	0.568752	0.597463	0.567457	0.575732	0.386132	0.589471	0.564191	0.620143
cg01539474	11	2019862	H19	0.684782	0.541815	0.532196	0.496088	0.547334	0.5667	0.484589	0.56753	0.542252	0.538148	0.555752	0.554664	0.68695	0.555284	0.524966	0.534992	0.702741	0.57047	0.577527	0.552908	0.648078	0.566559	0.500073	0.551548	0.558597	0.548391	0.463618	0.53697	0.504228	0.520581	0.563226	0.547604	0.540134	0.544821	0.539288	0.551574	0.530488	0.545645	0.574989	0.605285	0.603339	0.57326	0.611869	0.575243	0.574303	0.571877
cg18362496	11	2019930	H19	0.409421	0.388362	0.339308	0.3923	0.267973	0.391901	0.276108	0.408377	0.237381	0.404184	0.39432	0.389674	0.397153	0.39801	0.430422	0.422918	0.388	0.396	0.367753	0.417188	0.476396	0.395448	0.376736	0.444326	0.405387	0.411141	0.373105	0.412811	0.371734	0.413797	0.172982	0.387215	0.391874	0.405615	0.424987	0.463514	0.395919	0.403912	0.374938	0.472441	0.264038	0.402831	0.198523	0.44038	0.397031	0.39233
cg24605090	11	2019943	H19	0.382359	0.453406	0.404964	0.572764	0.433303	0.438964	0.396553	0.442375	0.271902	0.461901	0.421668	0.447879	0.423935	0.463814	0.473964	0.463137	0.472101	0.438627	0.506271	0.471719	0.525057	0.449643	0.416486	0.482545	0.450549	0.460471	0.489252	0.447742	0.407488	0.451216	0.237831	0.442607	0.419521	0.455068	0.444243	0.518727	0.402643	0.463878	0.41609	0.520358	0.44116	0.449124	0.252867	0.492832	0.414767	0.434524
cg04817190	11	2020028	H19	0.671921	0.5741	0.540825	0.504941	0.580532	0.591893	0.512724	0.57744	0.648896	0.610122	0.573667	0.596603	0.597162	0.559326	0.594588	0.609327	0.718783	0.573175	0.67129	0.580594	0.610678	0.517483	0.538436	0.627704	0.600866	0.582009	0.590938	0.620324	0.549606	0.556742	0.59119	0.648563	0.580534	0.588039	0.558961	0.635975	0.621516	0.615043	0.532604	0.558379	0.559314	0.533543	0.572752	0.539274	0.56234	0.550975
cg06749854	11	2020030	H19	0.606145	0.533658	0.555523	0.550581	0.547103	0.53994	0.531721	0.590211	0.620112	0.540839	0.583729	0.577647	0.554068	0.548636	0.578321	0.549725	0.605739	0.587908	0.620441	0.580446	0.645526	0.541223	0.519905	0.580057	0.561902	0.587586	0.547299	0.562913	0.523229	0.55861	0.58188	0.603334	0.497248	0.567816	0.568376	0.618284	0.583494	0.580729	0.549635	0.637113	0.612597	0.565446	0.622824	0.577892	0.53148	0.533954
cg24510613	11	2020036	H19	0.562331	0.503589	0.474985	0.492123	0.488334	0.505956	0.452591	0.504913	0.548526	0.485922	0.517593	0.535652	0.516165	0.527497	0.532513	0.520941	0.54651	0.513701	0.549747	0.52151	0.565041	0.49425	0.495129	0.539235	0.504705	0.514964	0.515656	0.523758	0.460734	0.481982	0.535791	0.528944	0.47539	0.524026	0.515703	0.5642	0.486926	0.506911	0.470619	0.568286	0.538573	0.485335	0.586439	0.516119	0.413928	0.483827
cg16675558	11	2020101	H19	0.594224	0.626706	0.596674	0.763141	0.588952	0.594699	0.527158	0.653382	0.593449	0.604147	0.631407	0.65049	0.728388	0.627628	0.625809	0.610908	0.751798	0.640173	0.741618	0.659332	0.63677	0.632341	0.512154	0.646754	0.570875	0.64015	0.607436	0.671859	0.555384	0.621263	0.555154	0.64795	0.557955	0.62961	0.534324	0.714676	0.577657	0.658451	0.551979	0.710827	0.639932	0.666512	0.831163	0.686727	0.577355	0.633166
cg03996735	11	2020104	H19	0.66055	0.614793	0.587065	0.624679	0.603125	0.623716	0.524508	0.691294	0.638161	0.618566	0.624306	0.66505	0.659262	0.618571	0.674247	0.648533	0.801597	0.681826	0.813065	0.693419	0.643399	0.564303	0.58664	0.707758	0.556778	0.631852	0.71966	0.673963	0.607969	0.665211	0.585601	0.710101	0.568615	0.706329	0.581087	0.807999	0.620184	0.661546	0.558449	0.689125	0.577793	0.628119	0.759275	0.676275	0.528981	0.637405
cg18104242	11	2020118	H19	0.61879	0.575539	0.553314	0.680281	0.529659	0.558701	0.474565	0.619922	0.632016	0.546534	0.556386	0.559004	0.552204	0.569231	0.592908	0.582401	0.723167	0.568299	0.597334	0.62429	0.64681	0.531671	0.547018	0.621421	0.509817	0.559786	0.503066	0.617321	0.51868	0.607368	0.520009	0.627555	0.504255	0.631287	0.51971	0.691838	0.509817	0.612151	0.462416	0.676116	0.540524	0.570291	0.808948	0.640552	0.484837	0.578843
cg27300742	11	2020129	H19	0.538264	0.484099	0.491419	0.730018	0.512738	0.508766	0.412952	0.544831	0.513724	0.466909	0.496546	0.500495	0.533568	0.473677	0.517376	0.509631	0.592787	0.523713	0.554173	0.55052	0.581771	0.465444	0.432542	0.559216	0.480913	0.527255	0.516413	0.532407	0.461862	0.537629	0.479673	0.552571	0.466917	0.565119	0.491592	0.609675	0.465407	0.51366	0.427001	0.622212	0.541635	0.524738	0.652856	0.569946	0.486446	0.50461
cg25281616	11	2020279	H19	0.485276	0.482103	0.498045	0.687896	0.477033	0.472288	0.414336	0.497835	0.300128	0.492793	0.511673	0.478321	0.499299	0.500011	0.521549	0.48667	0.40833	0.483275	0.527974	0.526922	0.551762	0.48504	0.345217	0.521721	0.463192	0.517029	0.445627	0.529959	0.477349	0.511293	0.471133	0.527682	0.452525	0.502327	0.455511	0.566546	0.455515	0.508488	0.45997	0.599052	0.537167	0.518352	0.440767	0.554656	0.372002	0.494675
cg01895612	11	2020286	H19	0.456057	0.449556	0.395394	0.520878	0.448613	0.432263	0.399598	0.462278	0.280992	0.45812	0.445511	0.458822	0.46439	0.455798	0.477729	0.437975	0.354143	0.44264	0.484166	0.481479	0.520733	0.472344	0.356742	0.499798	0.432655	0.456279	0.41089	0.478555	0.415034	0.461236	0.389957	0.490074	0.409932	0.472246	0.427567	0.51806	0.42441	0.44867	0.43155	0.573203	0.495087	0.475643	0.280388	0.51008	0.356722	0.455708
cg23476401	11	2020296	H19	0.524335	0.478441	0.457345	0.6614	0.428921	0.465538	0.36157	0.482861	0.236975	0.448415	0.460619	0.485361	0.475688	0.483838	0.516986	0.464114	0.400282	0.46916	0.546763	0.540723	0.576072	0.454007	0.155834	0.539033	0.454628	0.47688	0.441573	0.524865	0.436698	0.494046	0.44583	0.517073	0.440449	0.5505	0.436425	0.567256	0.437133	0.472983	0.423606	0.596807	0.535207	0.514076	0.222071	0.5278	0.434662	0.462218
cg00237904	11	2020314	H19	0.494778	0.453216	0.441966	0.4789	0.399181	0.432715	0.367034	0.460514	0.287871	0.466492	0.429587	0.453356	0.495882	0.39286	0.484557	0.47227	0.415307	0.438416	0.505669	0.515258	0.534025	0.463124	0.292139	0.554733	0.415835	0.472981	0.430116	0.472056	0.409304	0.458622	0.428264	0.477229	0.450489	0.513138	0.441277	0.602854	0.399836	0.459529	0.442505	0.544357	0.450888	0.498172	0.489054	0.536622	0.449942	0.470973
cg06765785	11	2020391	H19	0.495258	0.423038	0.394334	0.441662	0.439143	0.407296	0.244341	0.461075	0.359759	0.402443	0.455112	0.437686	0.436078	0.421195	0.434088	0.388527	0.596324	0.444939	0.502211	0.449049	0.513425	0.423966	0.0963849	0.432723	0.418919	0.408782	0.39952	0.458699	0.382896	0.41562	0.418874	0.463835	0.259382	0.443728	0.417013	0.495133	0.414284	0.424262	0.33587	0.517374	0.485544	0.453537	0.467405	0.44675	0.437039	0.425661
cg25821896	11	2020417	H19	0.480097	0.527799	0.501574	0.51299	0.54561	0.520159	0.441947	0.573799	0.356751	0.526004	0.487599	0.531259	0.546647	0.557751	0.572057	0.532433	0.629769	0.549191	0.528587	0.548543	0.622033	0.556601	0.473308	0.590941	0.512385	0.531805	0.447989	0.570688	0.514572	0.537875	0.379514	0.572977	0.408427	0.558925	0.499112	0.595921	0.536157	0.553333	0.545238	0.642113	0.545209	0.599477	0.587098	0.569558	0.560738	0.533735
cg18454954	11	2020537	H19	0.44808	0.428857	0.405745	0.41906	0.434934	0.440434	0.292948	0.450028	0.391946	0.439117	0.443611	0.428752	0.403723	0.40572	0.436648	0.44336	0.355321	0.429867	0.461785	0.429603	0.486774	0.440986	0.374947	0.423552	0.440794	0.444892	0.419474	0.443229	0.384807	0.409744	0.282318	0.420481	0.424647	0.411694	0.428258	0.45202	0.425964	0.441655	0.391733	0.475503	0.407141	0.492973	0.464326	0.456054	0.374246	0.438299
cg25579157	11	2020549	H19	0.536243	0.523083	0.50552	0.49153	0.539309	0.518323	0.513718	0.513341	0.536524	0.541453	0.546771	0.521339	0.529039	0.519547	0.519292	0.520184	0.501419	0.53346	0.562805	0.527568	0.53101	0.501539	0.526045	0.524519	0.521571	0.548943	0.529986	0.561659	0.535481	0.537838	0.225574	0.30859	0.562026	0.54279	0.542396	0.55419	0.545086	0.537187	0.501097	0.520191	0.486969	0.520649	0.507442	0.503352	0.502203	0.506396
cg02886509	11	2020556	H19	0.51813	0.445483	0.361445	0.507411	0.38432	0.413011	0.316774	0.457839	0.441996	0.404374	0.437652	0.464398	0.37677	0.436573	0.431774	0.437006	0.321136	0.415087	0.510619	0.422465	0.459887	0.419232	0.343596	0.435811	0.367667	0.44124	0.330991	0.507168	0.373832	0.432838	0.414731	0.515458	0.39586	0.449421	0.379849	0.532587	0.352067	0.443436	0.404995	0.378581	0.399081	0.425032	0.356994	0.434913	0.338387	0.388077
cg22259242	11	2021243		0.531699	0.447547	0.471469	0.434508	0.504248	0.477785	0.475597	0.494781	0.50832	0.496143	0.480112	0.476146	0.457603	0.481356	0.507909	0.510708	0.345207	0.475565	0.523178	0.445128	0.504465	0.479506	0.445247	0.452469	0.505123	0.483735	0.456522	0.478859	0.441942	0.437599	0.4937	0.495878	0.485896	0.450166	0.471196	0.509093	0.502977	0.500348	0.457849	0.531595	0.521221	0.478312	0.55302	0.487754	0.467199	0.481214
cg19177307	11	2021658		0.54524	0.514144	0.502656	0.449168	0.544484	0.504865	0.475733	0.521768	0.535056	0.507096	0.533894	0.532661	0.495293	0.509495	0.54953	0.528274	0.673978	0.516461	0.527985	0.513976	0.605	0.546626	0.524945	0.518017	0.621775	0.512624	0.560918	0.523854	0.497241	0.491759	0.573111	0.534222	0.522356	0.503532	0.509844	0.547968	0.524484	0.503163	0.515874	0.575355	0.58678	0.541887	0.684123	0.535459	0.537544	0.529699
cg01585333	11	2021915		0.494781	0.50316	0.398199	0.56966	0.380304	0.458333	0.427859	0.497018	0.399031	0.565074	0.418171	0.524388	0.521891	0.477132	0.529569	0.523651	0.347927	0.4882	0.571273	0.503053	0.536656	0.480635	0.318909	0.515021	0.456605	0.523263	0.18883	0.508588	0.542949	0.556338	0.293299	0.517512	0.335946	0.493091	0.488009	0.51365	0.330766	0.632889	0.23479	0.479794	0.454556	0.498964	0.229829	0.53476	0.317325	0.481592
cg16574793	11	2022324		0.549541	0.512697	0.524384	0.571889	0.50621	0.518038	0.477565	0.493371	0.579776	0.497259	0.548717	0.518425	0.50331	0.48632	0.544495	0.513928	0.728194	0.527541	0.540104	0.486358	0.607917	0.531948	0.522733	0.510619	0.500807	0.522459	0.511298	0.527206	0.48444	0.503841	0.557959	0.51065	0.532532	0.492277	0.537826	0.514851	0.49814	0.506775	0.485994	0.560353	0.564259	0.571221	0.607179	0.52506	0.528931	0.505614
cg09452478	11	2022386		0.475155	0.464563	0.471912	0.454794	0.339603	0.478891	0.422847	0.47896	0.272832	0.463113	0.435423	0.475919	0.462647	0.466045	0.488058	0.473091	0.31017	0.478377	0.53038	0.466535	0.562922	0.48932	0.323204	0.466331	0.538231	0.492484	0.338312	0.487317	0.44221	0.460226	0.294493	0.458316	0.468897	0.462997	0.462774	0.497439	0.474976	0.485486	0.478689	0.538241	0.503176	0.505243	0.328829	0.497632	0.480458	0.474259
cg02864690	11	2023450		0.521789	0.502198	0.489835	0.478222	0.521094	0.515491	0.51321	0.517238	0.520977	0.511609	0.540989	0.528755	0.5308	0.537822	0.511205	0.527615	0.533734	0.526347	0.627945	0.522439	0.575635	0.519492	0.522022	0.527918	0.495662	0.531295	0.477199	0.503081	0.497989	0.493533	0.493534	0.511189	0.516581	0.50973	0.485718	0.526609	0.524403	0.526021	0.471685	0.575473	0.518642	0.556546	0.517654	0.547594	0.516175	0.509804
cg20891060	11	2023865		0.638715	0.543351	0.648571	0.558941	0.531712	0.623888	0.417216	0.564227	0.690618	0.552301	0.596154	0.58739	0.632807	0.556254	0.566083	0.594968	0.899354	0.534066	0.644194	0.577076	0.654536	0.5625	0.579497	0.618094	0.536853	0.549198	0.489885	0.575772	0.535878	0.54709	0.59833	0.51471	0.559494	0.575982	0.535443	0.511766	0.627102	0.590226	0.52	0.555689	0.47883	0.559768	0.641123	0.606118	0.526089	0.570625
cg19024989	11	2024126		0.587128	0.489305	0.497335	0.525038	0.526661	0.516706	0.489363	0.540145	0.544935	0.537365	0.520658	0.487317	0.514919	0.530574	0.533647	0.529877	0.767605	0.490031	0.587825	0.540771	0.624918	0.644856	0.54044	0.555795	0.508845	0.488172	0.486768	0.505112	0.477424	0.517614	0.503246	0.501128	0.522601	0.519902	0.483899	0.53775	0.525786	0.511184	0.520174	0.583073	0.522881	0.611719	0.563989	0.55885	0.515569	0.551028
cg19642877	11	2168625	IGF2AS;INS-IGF2;INS-IGF2;IGF2;IGF2AS	0.195921	0.397082	0.367306	0.515474	0.278792	0.360571	0.273773	0.40732	0.294129	0.335258	0.4027	0.418716	0.365737	0.309507	0.410032	0.491891	0.270703	0.336278	0.367855	0.419906	0.384803	0.544392	0.279884	0.475529	0.745185	0.389509	0.180291	0.500788	0.267048	0.417578	0.156762	0.403177	0.529149	0.459144	0.323103	0.522018	0.239842	0.401801	0.222856	0.524255	0.283112	0.478444	0.602901	0.472223	0.43866	0.446185
[truncated: 35 more columns]

## Sheet: LIHC_TCGA
TargetID	CHR	MAPINFO	UCSC_REFGENE_NAME	TCGA-BC-A10Q-01	TCGA-BC-A10Q-11	TCGA-BC-A10R-01	TCGA-BC-A10R-11	TCGA-BC-A10S-01	TCGA-BC-A10S-11	TCGA-BC-A10T-01	TCGA-BC-A10T-11	TCGA-BC-A10U-01	TCGA-BC-A10U-11	TCGA-BC-A10W-01	TCGA-BC-A10W-11	TCGA-BC-A10X-01	TCGA-BC-A10X-11	TCGA-BC-A10Y-01	TCGA-BC-A10Y-11	TCGA-BC-A10Z-01	TCGA-BC-A10Z-11	TCGA-BC-A110-01	TCGA-BC-A110-11	TCGA-BC-A112-01	TCGA-BC-A112-11	TCGA-BC-A216-01	TCGA-BC-A216-11	TCGA-BD-A2L6-01	TCGA-BD-A2L6-11	TCGA-BD-A3EP-01	TCGA-BD-A3EP-11	TCGA-DD-A113-01	TCGA-DD-A113-11	TCGA-DD-A114-01	TCGA-DD-A114-11	TCGA-DD-A115-01	TCGA-DD-A115-11	TCGA-DD-A116-01	TCGA-DD-A116-11	TCGA-DD-A118-01	TCGA-DD-A118-11	TCGA-DD-A119-01	TCGA-DD-A119-11	TCGA-DD-A11A-01	TCGA-DD-A11A-11	TCGA-DD-A11B-01	TCGA-DD-A11B-11	TCGA-DD-A11C-01	TCGA-DD-A11C-11
cg11753499	11	2019079	H19;MIR675	0.83289	0.643971	0.35895	0.590357	0.553057	0.534889	0.281401	0.528021	0.295483	0.585674	0.325948	0.565297	0.559007	0.70833	0.214304	0.589669	0.12026	0.588876	0.498855	0.530535	0.47011	0.508596	0.287839	0.564599	0.240301	0.473174	0.355897	0.55466	0.513228	0.567995	0.594905	0.530321	0.272145	0.640779	0.571841	0.487045	0.379695	0.54003	0.497076	0.567053	0.303793	0.524777	0.57031	0.559753	0.225255	0.551558
cg13210239	11	2019090	H19;MIR675	0.637719	0.486554	0.283625	0.598958	0.423051	0.545081	0.188794	0.487263	0.19102	0.508268	0.196811	0.521397	0.515466	0.534293	0.0912567	0.47825	0.0962786	0.508703	0.455717	0.470185	0.274339	0.438085	0.171616	0.496838	0.21664	0.49053	0.323413	0.546875	0.470538	0.558542	0.413534	0.502104	0.181577	0.509378	0.455593	0.435102	0.302981	0.578597	0.475449	0.449395	0.223471	0.333637	0.530222	0.481614	0.0956969	0.489366
cg17985533	11	2019116	H19;MIR675	0.850592	0.628085	0.193412	0.660331	0.344127	0.616886	0.121531	0.5712	0.144608	0.593702	0.419192	0.543249	0.590449	0.638786	0.111111	0.566543	0.106495	0.605036	0.631745	0.548544	0.398424	0.645522	0.141602	0.538539	0.192075	0.61958	0.383381	0.591219	0.895028	0.578017	0.490909	0.596567	0.131207	0.591366	0.610753	0.54321	0.721087	0.636119	0.578925	0.574125	0.178246	0.431622	0.569598	0.66129	0.124881	0.595274
cg15922305	11	2019129	H19;MIR675	0.706057	0.53734	0.209189	0.536799	0.413641	0.488405	0.159009	0.52974	0.207095	0.545674	0.548157	0.546115	0.5863	0.572363	0.113533	0.551605	0.0969285	0.545631	0.490826	0.527157	0.43425	0.55957	0.185001	0.581818	0.458444	0.568444	0.351809	0.565952	0.84459	0.637085	0.413937	0.574224	0.192472	0.569343	0.507498	0.526814	0.572105	0.571312	0.509681	0.525414	0.212636	0.498336	0.539967	0.591261	0.140603	0.543617
cg25289899	11	2019167	H19;MIR675	0.759612	0.444185	0.121374	0.501037	0.255053	0.372794	0.109533	0.441522	0.274403	0.458166	0.159303	0.466881	0.446404	0.405979	0.100232	0.372179	0.0161594	0.409596	0.346287	0.348772	0.278233	0.405377	0.0855735	0.368851	0.146075	0.388195	0.253058	0.453915	0.408355	0.42213	0.359355	0.449666	0.128391	0.39202	0.0989523	0.399872	0.239538	0.359579	0.434066	0.372523	0.105572	0.449333	0.141556	0.463415	0.0674052	0.412287
cg09701145	11	2019436	MIR675;H19	0.667992	0.563344	0.459909	0.529319	0.335088	0.663219	0.338285	0.549449	0.444246	0.565303	0.528307	0.562219	0.572011	0.608486	0.169418	0.566584	0.118628	0.578263	0.559727	0.544416	0.487813	0.574951	0.254068	0.561424	0.280559	0.541486	0.466882	0.603172	0.785397	0.565221	0.532424	0.542518	0.29703	0.562802	0.310418	0.534897	0.513999	0.559172	0.514703	0.521515	0.527482	0.52717	0.607759	0.569419	0.178763	0.576552
cg25437674	11	2019452	MIR675;H19	0.679892	0.558618	0.380358	0.535233	0.490144	0.424755	0.323322	0.484104	0.566191	0.510192	0.303349	0.499619	0.501387	0.600213	0.186146	0.48624	0.138456	0.51623	0.536603	0.456868	0.43357	0.482705	0.268474	0.483762	0.262962	0.4188	0.391739	0.5318	0.685626	0.486409	0.457929	0.470148	0.310137	0.53407	0.488537	0.476352	0.549462	0.493277	0.444409	0.509354	0.444036	0.558295	0.507554	0.5055	0.204836	0.475561
cg17769238	11	2019568	H19	0.759894	0.589546	0.334018	0.644577	0.333575	0.560264	0.396717	0.524948	0.309246	0.527043	0.415068	0.509415	0.528502	0.65904	0.219249	0.525301	0.198499	0.576663	0.538242	0.54181	0.393363	0.498673	0.356476	0.548055	0.2426	0.454994	0.454025	0.559569	0.634513	0.54444	0.470333	0.609909	0.380883	0.582282	0.321874	0.499367	0.335854	0.51979	0.394501	0.514356	0.307603	0.454765	0.23861	0.554323	0.230175	0.497482
cg04975775	11	2019587	H19	0.704268	0.499272	0.514635	0.650339	0.499327	0.631931	0.265547	0.404216	0.488855	0.551921	0.414531	0.55088	0.546769	0.599379	0.138088	0.6217	0.0853829	0.591348	0.518639	0.522602	0.469399	0.519466	0.291071	0.574561	0.176695	0.527096	0.479147	0.59244	0.852698	0.554831	0.475687	0.519284	0.272403	0.553928	0.30987	0.539733	0.559598	0.550995	0.522992	0.623999	0.490926	0.628476	0.304461	0.593803	0.150288	0.528583
cg15886040	11	2019606	H19	0.69282	0.618518	0.616596	0.682369	0.55347	0.754302	0.354039	0.500273	0.641434	0.558418	0.63271	0.583869	0.604991	0.635478	0.333158	0.656951	0.251974	0.660163	0.668463	0.572258	0.543213	0.57557	0.390479	0.599591	0.271315	0.568397	0.532097	0.644921	0.860942	0.636853	0.542942	0.571225	0.338032	0.599085	0.583637	0.575238	0.621083	0.582311	0.59645	0.5888	0.607924	0.612017	0.584176	0.644056	0.193525	0.583978
cg10154633	11	2019624	H19	0.686563	0.589525	0.553338	0.555323	0.557434	0.573855	0.429616	0.599569	0.571076	0.567602	0.593547	0.582942	0.583339	0.624013	0.392859	0.562871	0.275468	0.554499	0.583997	0.56322	0.543594	0.581271	0.413057	0.579372	0.355794	0.547495	0.552853	0.61305	0.847292	0.618674	0.543094	0.570622	0.386802	0.594033	0.552286	0.593876	0.644009	0.569403	0.532417	0.549049	0.598418	0.597982	0.596399	0.57163	0.290863	0.568516
cg26469586	11	2019626	H19	0.68708	0.597101	0.498309	0.56876	0.515168	0.562296	0.457708	0.494842	0.600479	0.500384	0.554569	0.489832	0.506088	0.58595	0.385528	0.480445	0.234027	0.498444	0.56055	0.492475	0.497157	0.497961	0.396277	0.523491	0.311145	0.412457	0.433026	0.5049	0.697594	0.490043	0.541748	0.484895	0.409422	0.539473	0.509346	0.481694	0.550563	0.490265	0.462843	0.468527	0.486841	0.464453	0.516169	0.531286	0.259827	0.494139
cg24409677	11	2019655	H19	0.740719	0.616906	0.602228	0.602099	0.453225	0.617325	0.46786	0.616521	0.272168	0.639028	0.640697	0.6169	0.608056	0.661556	0.277585	0.551871	0.381722	0.605059	0.660643	0.607517	0.586926	0.627914	0.455448	0.596018	0.364759	0.58993	0.576695	0.648153	0.840583	0.653157	0.568507	0.606464	0.443394	0.635944	0.594578	0.587921	0.66223	0.639545	0.573169	0.601109	0.608557	0.464164	0.603427	0.600829	0.32758	0.599095
cg16303279	11	2019667	H19	0.694295	0.632606	0.557068	0.633526	0.534971	0.620312	0.371641	0.549418	0.438734	0.553391	0.611002	0.566335	0.58711	0.584314	0.216932	0.544332	0.338441	0.570744	0.613547	0.569377	0.521381	0.543167	0.36452	0.579606	0.261029	0.538107	0.517756	0.603266	0.850936	0.585775	0.542108	0.552546	0.34175	0.581484	0.565127	0.558262	0.605257	0.561061	0.542183	0.577957	0.590873	0.523534	0.570547	0.528714	0.249253	0.574745
cg02694715	11	2019730	H19	0.651068	0.634143	0.588545	0.567308	0.588015	0.57223	0.495937	0.601342	0.625912	0.565803	0.594882	0.579248	0.581379	0.601479	0.432817	0.565513	0.343842	0.587782	0.57625	0.581411	0.557711	0.594167	0.503994	0.590486	0.489762	0.580166	0.565914	0.597209	0.725081	0.5981	0.586341	0.595631	0.510854	0.586459	0.569778	0.611512	0.610021	0.573286	0.570473	0.578255	0.598452	0.574115	0.613577	0.568173	0.449396	0.588117
cg11735853	11	2019732	H19	0.586624	0.545524	0.547416	0.507152	0.488543	0.481606	0.373613	0.491504	0.412912	0.490709	0.492469	0.50051	0.503072	0.538982	0.266083	0.538162	0.206041	0.513463	0.547528	0.496001	0.490087	0.45969	0.453475	0.535193	0.321109	0.515055	0.501922	0.537892	0.736396	0.545859	0.483395	0.490367	0.349808	0.529524	0.504855	0.51179	0.528931	0.520545	0.535897	0.502571	0.526212	0.49077	0.511757	0.521649	0.257922	0.505069
cg01977486	11	2019736	H19	0.823311	0.741622	0.667035	0.74364	0.651062	0.685906	0.564701	0.663879	0.763975	0.660835	0.500775	0.655901	0.654767	0.731782	0.404153	0.668844	0.343808	0.695982	0.691985	0.626969	0.655493	0.632169	0.563153	0.688647	0.449207	0.586464	0.567788	0.661056	0.837875	0.654445	0.67755	0.63875	0.53627	0.711287	0.644366	0.631836	0.651569	0.667111	0.583829	0.636179	0.670217	0.608638	0.681542	0.699959	0.389828	0.625256
cg25838645	11	2019798	H19	0.651589	0.56971	0.525182	0.566543	0.489164	0.551128	0.376369	0.488904	0.310733	0.532916	0.545088	0.517721	0.552294	0.567258	0.236228	0.577783	0.190916	0.547507	0.535842	0.55696	0.500233	0.555155	0.400428	0.571486	0.342512	0.534802	0.529133	0.620408	0.705313	0.595724	0.491393	0.525194	0.336254	0.580347	0.55593	0.537821	0.0899277	0.585676	0.521085	0.436088	0.532706	0.427142	0.572712	0.588108	0.229112	0.538014
cg13581483	11	2019823	H19	0.651288	0.652922	0.536078	0.573822	0.524402	0.534205	0.345529	0.526824	0.387521	0.543732	0.444034	0.544478	0.563367	0.564692	0.320809	0.561123	0.240133	0.551466	0.541207	0.552357	0.420847	0.562454	0.640847	0.548862	0.343266	0.521219	0.486926	0.560403	0.77686	0.58311	0.484643	0.536849	0.352158	0.583604	0.539597	0.542451	0.576857	0.538669	0.532213	0.562433	0.555085	0.493198	0.547848	0.566292	0.271268	0.549779
cg04088212	11	2019859	H19	0.796881	0.645491	0.608065	0.661002	0.57121	0.571737	0.439179	0.632252	0.306164	0.649502	0.567812	0.648536	0.604286	0.67185	0.235875	0.661294	0.262195	0.644597	0.633124	0.613851	0.53496	0.635321	0.68096	0.666858	0.419322	0.616267	0.581433	0.702977	0.880976	0.684332	0.526056	0.595664	0.279225	0.634311	0.585499	0.61284	0.737267	0.553864	0.590112	0.638864	0.596163	0.949103	0.647695	0.688235	0.211608	0.655427
cg01539474	11	2019862	H19	0.785688	0.689668	0.52062	0.590611	0.542218	0.541381	0.520596	0.584756	0.332145	0.636847	0.629964	0.558997	0.578719	0.672255	0.451413	0.599126	0.528574	0.625972	0.638864	0.564031	0.522612	0.554493	0.539299	0.59782	0.420378	0.542904	0.570109	0.593483	0.819933	0.588024	0.586947	0.56604	0.34062	0.638844	0.574252	0.535179	0.604401	0.614825	0.643667	0.622466	0.610798	0.499896	0.601735	0.658618	0.358534	0.560828
cg18362496	11	2019930	H19	0.801968	0.601956	0.407099	0.478053	0.385233	0.440063	0.296038	0.47052	0.16748	0.532252	0.390704	0.493333	0.469921	0.569513	0.169612	0.503969	0.299951	0.471708	0.431209	0.414399	0.365376	0.516748	0.564729	0.483019	0.211116	0.392748	0.316946	0.466871	0.667793	0.48726	0.414654	0.456278	0.222948	0.515072	0.40911	0.458845	0.504445	0.435104	0.379922	0.442922	0.323075	0.550175	0.419229	0.52692	0.389401	0.462348
cg24605090	11	2019943	H19	0.879077	0.560503	0.41373	0.496861	0.470107	0.552185	0.343628	0.495747	0.225498	0.552187	0.385037	0.516709	0.533765	0.601472	0.356276	0.540215	0.204708	0.50291	0.482422	0.444486	0.420068	0.526847	0.635037	0.513764	0.379938	0.432949	0.365426	0.531285	0.701915	0.475609	0.459128	0.504675	0.272778	0.532375	0.443672	0.528093	0.520918	0.446055	0.415253	0.506109	0.429313	0.462541	0.453189	0.55819	0.243072	0.482777
cg04817190	11	2020028	H19	0.707113	0.72311	0.490398	0.605025	0.332211	0.636749	0.227925	0.580405	0.632369	0.731659	0.685298	0.661067	0.646564	0.69889	0.0850244	0.73546	0.469099	0.638032	0.636387	0.572226	0.486602	0.61809	0.851798	0.674763	0.583255	0.626914	0.447657	0.76565	0.917385	0.72773	0.66504	0.631784	0.19582	0.673615	0.553073	0.637091	0.595936	0.639449	0.563369	0.59567	0.633515	0.670924	0.59766	0.673169	0.214872	0.717825
cg06749854	11	2020030	H19	0.807806	0.716395	0.561288	0.687531	0.402953	0.476336	0.338767	0.632259	0.595687	0.675675	0.582737	0.649933	0.652338	0.760991	0.186729	0.726747	0.461504	0.647334	0.633682	0.603315	0.491892	0.656846	0.757661	0.640695	0.483721	0.566031	0.430777	0.695247	0.834448	0.6607	0.695067	0.639281	0.326207	0.709546	0.55646	0.601613	0.647799	0.623839	0.557764	0.676994	0.646119	0.586703	0.613605	0.658215	0.29961	0.618828
cg24510613	11	2020036	H19	0.768418	0.645795	0.472878	0.627769	0.50487	0.648453	0.288561	0.575572	0.614403	0.604236	0.629178	0.5672	0.603177	0.686614	0.145498	0.619924	0.50481	0.595591	0.5566	0.548103	0.516536	0.573017	0.647176	0.581924	0.524333	0.501592	0.388483	0.641018	0.820032	0.593063	0.611822	0.559606	0.255343	0.641471	0.513799	0.573994	0.595962	0.565982	0.502083	0.557845	0.609969	0.553769	0.514271	0.609425	0.281127	0.569507
cg16675558	11	2020101	H19	0.948684	0.854253	0.563291	0.801354	0.843236	0.841076	0.837672	0.77409	0.874995	0.784133	0.719547	0.796809	0.762226	0.871347	0.842029	0.791657	0.527477	0.773534	0.757388	0.743055	0.776862	0.746461	0.845352	0.804022	0.829208	0.709031	0.63696	0.801806	0.870422	0.80042	0.79546	0.773506	0.863223	0.855792	0.572982	0.727729	0.669444	0.805489	0.506619	0.75825	0.693308	0.77936	0.614554	0.822917	0.819563	0.724819
cg03996735	11	2020104	H19	1	0.837825	0.520827	0.865924	0.873983	0.815646	0.752085	0.809579	0.931354	0.812092	0.851126	0.835134	0.766675	0.917074	0.864716	0.853718	0.784784	0.820058	0.71913	0.801574	0.753098	0.804811	0.929576	0.836017	0.870677	0.738848	0.656385	0.884252	0.923284	0.884601	0.804714	0.808692	0.912277	0.811938	0.537533	0.774788	0.747002	0.889475	0.521928	0.793169	0.722495	0.738084	0.598472	0.905896	0.907164	0.820159
cg18104242	11	2020118	H19	1	0.877444	0.458543	0.82755	0.826209	0.750543	0.572488	0.769088	0.605947	0.762077	0.813168	0.764652	0.734827	0.901911	0.783135	0.783229	0.665629	0.808263	0.727871	0.763615	0.621969	0.74274	0.847654	0.778702	0.8725	0.702623	0.54299	0.819813	0.868372	0.866402	0.749218	0.749346	0.695033	0.880371	0.493093	0.718511	0.63058	0.794218	0.495431	0.797715	0.707321	0.568214	0.536991	0.828635	0.877096	0.755118
cg27300742	11	2020129	H19	0.95087	0.800795	0.433784	0.726748	0.787855	0.652175	0.300698	0.647847	0.602279	0.696816	0.581861	0.704451	0.665136	0.803485	0.554946	0.772611	0.447069	0.737618	0.640401	0.669099	0.583914	0.623088	0.827205	0.721894	0.844253	0.610848	0.419621	0.772607	0.83611	0.771404	0.653968	0.62171	0.721753	0.750843	0.456197	0.669717	0.639286	0.72704	0.448454	0.661728	0.628226	0.662871	0.484049	0.702304	0.698734	0.69847
cg25281616	11	2020279	H19	0.897692	0.767545	0.424939	0.732766	0.747106	0.617327	0.529236	0.643129	0.385798	0.70178	0.732925	0.683458	0.648992	0.769028	0.468128	0.696503	0.510393	0.701746	0.614301	0.656631	0.449311	0.638912	0.796405	0.654296	0.581079	0.552265	0.408385	0.712679	0.735965	0.730218	0.538945	0.615611	0.537248	0.701634	0.497368	0.618426	0.574863	0.688008	0.448915	0.6052	0.571674	0.723682	0.555584	0.702963	0.754917	0.645209
cg01895612	11	2020286	H19	0.848244	0.713897	0.391339	0.677879	0.719031	0.726127	0.501589	0.610622	0.596939	0.681139	0.588648	0.653531	0.621193	0.7169	0.646461	0.674279	0.461156	0.665157	0.608563	0.606734	0.443816	0.593396	0.760946	0.659749	0.629664	0.515735	0.376436	0.641818	0.638938	0.660136	0.554905	0.591386	0.524165	0.669844	0.492466	0.588323	0.535421	0.642459	0.43153	0.582817	0.52856	0.575481	0.513106	0.652488	0.742094	0.622184
cg23476401	11	2020296	H19	0.951156	0.813141	0.364705	0.677989	0.777373	0.802883	0.524777	0.640806	0.600243	0.688773	0.73778	0.687369	0.657554	0.782324	0.651441	0.722094	0.50206	0.698255	0.606733	0.650341	0.401581	0.634895	0.841905	0.736598	0.736092	0.597444	0.391935	0.740673	0.817016	0.76195	0.536382	0.678253	0.544765	0.758833	0.422124	0.602652	0.553556	0.739692	0.40746	0.668008	0.531185	0.528242	0.471956	0.705536	0.748378	0.670835
cg00237904	11	2020314	H19	0.898236	0.797122	0.306749	0.790217	0.74073	0.767418	0.441272	0.643584	0.23197	0.707149	0.616311	0.660009	0.63095	0.774658	0.643476	0.767793	0.431796	0.670644	0.644329	0.653445	0.378488	0.617258	0.812414	0.737338	0.652688	0.524241	0.343653	0.693533	0.780903	0.756001	0.503003	0.606407	0.36165	0.743804	0.415054	0.625399	0.562612	0.752569	0.382683	0.624292	0.550842	0.623664	0.434518	0.694093	0.505863	0.652538
cg06765785	11	2020391	H19	0.900565	0.627748	0.249768	0.569771	0.262962	0.498675	0.220358	0.52771	0.139252	0.511884	0.223499	0.536029	0.511864	0.625866	0.113813	0.583022	0.0777629	0.507079	0.508648	0.48555	0.405398	0.498684	0.614326	0.559067	0.14993	0.456818	0.3083	0.559829	0.681103	0.592374	0.494628	0.516731	0.190555	0.562843	0.430942	0.479689	0.516336	0.52919	0.335034	0.431068	0.243372	0.527878	0.202275	0.572524	0.104128	0.463809
cg25821896	11	2020417	H19	0.926265	0.802058	0.484026	0.740956	0.662845	0.720347	0.33703	0.695479	0.511334	0.715889	0.361953	0.684379	0.707953	0.820355	0.271125	0.726309	0.228072	0.732867	0.662272	0.680022	0.488645	0.707152	0.811306	0.722449	0.559772	0.59232	0.43275	0.718825	0.805449	0.792248	0.564943	0.664875	0.355346	0.738616	0.565172	0.648484	0.500366	0.733062	0.433815	0.622572	0.348523	0.688088	0.494289	0.705886	0.251889	0.696684
cg18454954	11	2020537	H19	0.61282	0.581397	0.359331	0.532428	0.453147	0.549417	0.288901	0.498254	0.274635	0.524828	0.407089	0.487893	0.476876	0.542675	0.22357	0.506659	0.165855	0.517747	0.484338	0.437631	0.420156	0.498605	0.621349	0.479652	0.242943	0.408932	0.340199	0.491937	0.639792	0.535663	0.487108	0.495499	0.329182	0.511681	0.462503	0.4901	0.611084	0.46064	0.447495	0.45088	0.508664	0.52322	0.502645	0.61457	0.232561	0.481921
cg25579157	11	2020549	H19	0.698928	0.619774	0.43965	0.573324	0.526169	0.545056	0.405218	0.554923	0.401321	0.571805	0.517073	0.541096	0.556577	0.574532	0.347605	0.567812	0.296422	0.54898	0.560437	0.523306	0.525687	0.553879	0.635321	0.584652	0.399901	0.547656	0.494199	0.553378	0.659074	0.58174	0.548099	0.565233	0.413237	0.527439	0.540705	0.549235	0.541057	0.526973	0.525237	0.500823	0.574696	0.539479	0.512719	0.571921	0.347059	0.528764
cg02886509	11	2020556	H19	0.952674	0.756517	0.218492	0.595989	0.495785	0.604697	0.144206	0.592334	0.183047	0.596344	0.267241	0.546422	0.526845	0.635623	0.0827175	0.649556	0.0417282	0.504079	0.479874	0.467531	0.256282	0.570535	0.837804	0.66567	0.0913754	0.479046	0.291825	0.66884	0.831598	0.718737	0.414322	0.575097	0.110812	0.511899	0.391917	0.554287	0.396404	0.640598	0.373064	0.50856	0.463756	0.71172	0.39289	0.699521	0.0587461	0.557632
cg02657360	11	2020560	H19	0.875475	0.534153	0.207671	0.483962	0.424922	0.492573	0.177006	0.382244	0.144962	0.473835	0.210616	0.380616	0.405443	0.520921	0.119873	0.500281	0.0710349	0.401774	0.395824	0.37025	0.209167	0.409926	0.644473	0.450635	0.10489	0.344509	0.249302	0.447432	0.634662	0.479027	0.381047	0.46314	0.149587	0.441969	0.356878	0.38219	0.433169	0.402017	0.321823	0.353637	0.361102	0.390253	0.343726	0.512639	0.0779552	0.399816
cg22259242	11	2021243		0.705027	0.575311	0.362344	0.521356	0.505716	0.617413	0.364825	0.496269	0.399744	0.507163	0.502218	0.477534	0.485336	0.567619	0.218457	0.513925	0.348009	0.50796	0.543573	0.478012	0.491499	0.51226	0.359628	0.532232	0.260094	0.423632	0.374147	0.523505	0.687146	0.524708	0.452251	0.492353	0.32322	0.583958	0.514496	0.487028	0.418924	0.495119	0.455563	0.468121	0.52127	0.525315	0.491933	0.538669	0.219592	0.46626
cg19177307	11	2021658		0.740468	0.587388	0.363561	0.549989	0.559849	0.543702	0.471769	0.533804	0.475664	0.563991	0.520663	0.523102	0.534122	0.603411	0.313896	0.519888	0.419599	0.542137	0.561028	0.523035	0.503818	0.510384	0.509122	0.523008	0.438057	0.479625	0.417986	0.557595	0.731431	0.517698	0.561909	0.52989	0.428157	0.568075	0.557644	0.521859	0.58836	0.523092	0.506154	0.502223	0.547573	0.504038	0.541109	0.53908	0.401623	0.528675
cg01585333	11	2021915		0.592036	0.543296	0.324583	0.506221	0.47846	0.408363	0.257892	0.488385	0.160464	0.507424	0.261499	0.481196	0.522993	0.521754	0.105772	0.56157	0.0952906	0.509467	0.458051	0.453716	0.249615	0.501795	0.250849	0.530388	0.178189	0.492425	0.435723	0.54475	0.599534	0.550982	0.399384	0.524274	0.26526	0.518282	0.249219	0.49083	0.331075	0.543326	0.425166	0.416929	0.378546	0.519197	0.198814	0.536341	0.166158	0.514467
cg16574793	11	2022324		0.685057	0.620689	0.341027	0.561257	0.53754	0.51481	0.364062	0.524715	0.243351	0.529097	0.458368	0.536602	0.530231	0.575698	0.217011	0.50033	0.151373	0.554241	0.52998	0.502659	0.488591	0.517832	0.303631	0.524965	0.404739	0.484885	0.409463	0.543142	0.77848	0.518282	0.570421	0.523793	0.339325	0.559651	0.552868	0.511434	0.626368	0.498781	0.505441	0.522116	0.61987	0.608272	0.550319	0.529066	0.224768	0.514806
cg09452478	11	2022386		0.744455	0.609239	0.376373	0.561071	0.511822	0.545961	0.377275	0.514059	0.290436	0.556642	0.375307	0.522345	0.538374	0.591686	0.234025	0.542119	0.179809	0.537415	0.533767	0.480559	0.386199	0.536455	0.331986	0.524171	0.222031	0.493812	0.408021	0.518303	0.614327	0.504555	0.456576	0.505268	0.360197	0.544315	0.287926	0.487869	0.549797	0.502546	0.49738	0.480228	0.480529	0.64034	0.484126	0.538475	0.255689	0.515703
cg02864690	11	2023450		0.720028	0.608529	0.377999	0.555263	0.493541	0.698801	0.536955	0.538612	0.409342	0.550437	0.65682	0.560231	0.5353	0.607127	0.265069	0.5107	0.528248	0.533536	0.566939	0.49776	0.490443	0.507042	0.323355	0.530701	0.208318	0.463815	0.494375	0.523413	0.758131	0.55094	0.489107	0.504677	0.353703	0.599503	0.544064	0.515149	0.583053	0.527643	0.503623	0.505927	0.595446	0.52161	0.553508	0.527691	0.515974	0.505764
cg20891060	11	2023865		0.904976	0.65285	0.508499	0.614819	0.599174	0.515782	0.228343	0.550594	0.338785	0.591486	0.528736	0.519626	0.62025	0.743754	0.290497	0.54261	0.424609	0.603175	0.656633	0.53072	0.505514	0.651537	0.623759	0.552791	0.525683	0.563107	0.631428	0.700154	0.935151	0.648071	0.552234	0.573438	0.465211	0.662883	0.567953	0.633431	0.739907	0.552035	0.560667	0.613255	0.461005	0.419839	0.652647	0.531754	0.270162	0.567393
cg19024989	11	2024126		0.686257	0.579254	0.330678	0.554435	0.484452	0.459652	0.292936	0.55914	0.584192	0.531557	0.63395	0.558339	0.57529	0.625289	0.28934	0.56889	0.452807	0.561945	0.593399	0.538595	0.523235	0.522946	0.259274	0.564241	0.160356	0.44909	0.413062	0.566879	0.46239	0.569945	0.551348	0.514695	0.286672	0.554304	0.580586	0.58164	0.670864	0.579628	0.499769	0.565221	0.601975	0.588844	0.566905	0.600281	0.157481	0.5502
cg19642877	11	2168625	IGF2AS;INS-IGF2;INS-IGF2;IGF2;IGF2AS	0.938478	0.815737	0.680847	0.820067	0.816025	0.776005	0.375483	0.775454	0.729404	0.744265	0.560037	0.754442	0.773662	0.857572	0.247173	0.768459	0.339168	0.769569	0.71801	0.755828	0.623381	0.697113	0.370992	0.745999	0.179595	0.602346	0.40235	0.752175	0.827059	0.780843	0.650819	0.676208	0.656086	0.819495	0.822208	0.708641	0.851762	0.809306	0.790795	0.785072	0.440912	0.921895	0.749788	0.799957	0.729421	0.726531
[truncated: 55 more columns]

## Sheet: LAUD_TCGA 
TargetID	CHR	MAPINFO	UCSC_REFGENE_NAME	TCGA-05-5420-01	TCGA-05-5420-11	TCGA-38-4631-01	TCGA-38-4631-11	TCGA-38-4632-01	TCGA-38-4632-11	TCGA-44-2656-01	TCGA-44-2656-11	TCGA-44-2665-01	TCGA-44-2665-11	TCGA-44-2668-01	TCGA-44-2668-11	TCGA-44-5643-01	TCGA-44-5643-11	TCGA-44-5645-01	TCGA-44-5645-11	TCGA-44-6144-01	TCGA-44-6144-11	TCGA-44-6145-01	TCGA-44-6145-11	TCGA-44-6146-01	TCGA-44-6146-11	TCGA-44-6147-01	TCGA-44-6147-11	TCGA-44-6148-01	TCGA-44-6148-11	TCGA-44-6778-01	TCGA-44-6778-11	TCGA-49-4488-01	TCGA-49-4488-11	TCGA-49-6745-01	TCGA-49-6745-11	TCGA-50-5066-01	TCGA-50-5066-02	TCGA-50-5930-01	TCGA-50-5930-11	TCGA-50-5931-01	TCGA-50-5931-11	TCGA-50-5932-01	TCGA-50-5932-11	TCGA-50-5933-01	TCGA-50-5933-11	TCGA-50-5935-01	TCGA-50-5935-11	TCGA-50-5936-01	TCGA-50-5936-11
cg11753499	11	2019079	H19;MIR675	0.472601	0.506502	0.417042	0.512778	0.672436	0.553415	0.510464	0.511273	0.527204	0.497062	0.462521	0.447079	0.356429	0.501766	0.42416	0.580832	0.350485	0.557946	0.522496	0.573059	0.3588	0.533639	0.471401	0.500628	0.485913	0.560738	0.391029	0.584965	0.461378	0.555968	0.592045	0.543811	0.488634	0.388081	0.47506	0.600608	0.261149	0.541176	0.442177	0.497236	0.593213	0.497702	0.506975	0.53818	0.317248	0.515717
cg13210239	11	2019090	H19;MIR675	0.334061	0.396672	0.228733	0.481594	0.591771	0.558971	0.547114	0.430035	0.490344	0.456559	0.39477	0.479703	0.244541	0.432356	0.30013	0.461353	0.229056	0.478061	0.361661	0.463003	0.214157	0.431717	0.373394	0.491082	0.404484	0.399467	0.361548	0.493302	0.273423	0.541308	0.447031	0.452974	0.372947	0.28851	0.390557	0.469333	0.0824048	0.463024	0.289626	0.446818	0.508671	0.439965	0.382295	0.431822	0.327737	0.433977
cg17985533	11	2019116	H19;MIR675	0.397506	0.510123	0.317239	0.659405	0.704167	0.698054	0.562286	0.585789	0.578684	0.603709	0.624668	0.566851	0.336588	0.642226	0.236769	0.584416	0.379323	0.539892	0.525453	0.647916	0.557619	0.647469	0.579919	0.63831	0.619021	0.570236	0.441245	0.68171	0.441906	0.724436	0.607072	0.618348	0.51925	0.378693	0.580298	0.673949	0.0892645	0.668905	0.580424	0.608817	0.452274	0.559471	0.459337	0.609217	0.318087	0.642433
cg15922305	11	2019129	H19;MIR675	0.457484	0.544611	0.292183	0.662522	0.719304	0.634724	0.59857	0.60303	0.606174	0.652692	0.631256	0.652439	0.309784	0.535656	0.26843	0.567169	0.349464	0.525858	0.445296	0.598623	0.571931	0.584565	0.548575	0.584123	0.470407	0.694227	0.431098	0.625091	0.44164	0.590404	0.611971	0.562346	0.537095	0.401218	0.565302	0.61613	0.0968788	0.573173	0.37911	0.571949	0.503261	0.565017	0.473684	0.577377	0.426372	0.547858
cg25289899	11	2019167	H19;MIR675	0.32057	0.329787	0.204394	0.441287	0.653622	0.438094	0.440453	0.455679	0.340921	0.403126	0.390197	0.42944	0.192424	0.350975	0.18569	0.385882	0.189489	0.416399	0.358734	0.414141	0.430304	0.316304	0.403366	0.387489	0.338924	0.42426	0.298153	0.478071	0.255622	0.518336	0.392971	0.496163	0.408284	0.2872	0.379865	0.433459	0.0405455	0.404509	0.102965	0.404401	0.251189	0.415325	0.344538	0.39232	0.22385	0.351916
cg09701145	11	2019436	MIR675;H19	0.450518	0.541655	0.342805	0.556405	0.537286	0.527889	0.581845	0.620951	0.5749	0.61606	0.567543	0.625132	0.34877	0.52248	0.346416	0.533736	0.44343	0.548953	0.519514	0.533649	0.573909	0.514691	0.588029	0.527277	0.527296	0.541432	0.446328	0.566498	0.491455	0.582426	0.51991	0.579371	0.516928	0.481713	0.589397	0.56048	0.201479	0.541972	0.556103	0.524692	0.483422	0.539289	0.423642	0.558041	0.395442	0.539978
cg25437674	11	2019452	MIR675;H19	0.389015	0.441705	0.334056	0.443675	0.626662	0.464865	0.464217	0.47669	0.445684	0.46517	0.415792	0.439908	0.328262	0.458922	0.3175	0.472039	0.355975	0.524952	0.453966	0.459676	0.481724	0.491775	0.486325	0.466102	0.44715	0.455494	0.375639	0.496101	0.423064	0.481846	0.459678	0.458578	0.434022	0.423803	0.521666	0.446096	0.244739	0.448602	0.48433	0.427742	0.489485	0.482284	0.414063	0.497522	0.399348	0.429591
cg17769238	11	2019568	H19	0.479182	0.509669	0.413881	0.509431	0.619836	0.571438	0.47379	0.560777	0.51129	0.607655	0.496882	0.607762	0.422081	0.539019	0.413163	0.572341	0.436384	0.584628	0.512863	0.562057	0.422319	0.541918	0.513144	0.529376	0.548959	0.532181	0.464943	0.610153	0.4068	0.55833	0.556861	0.538434	0.511186	0.501635	0.538317	0.575596	0.281755	0.565267	0.519596	0.526553	0.554855	0.531981	0.521699	0.565914	0.427779	0.538911
cg04975775	11	2019587	H19	0.422163	0.512021	0.355592	0.52184	0.67977	0.539423	0.404105	0.51876	0.515193	0.640652	0.512719	0.672509	0.355104	0.572595	0.293018	0.516974	0.469657	0.543285	0.544601	0.528552	0.557507	0.536793	0.394667	0.430548	0.565043	0.526555	0.448963	0.57662	0.447781	0.559918	0.578888	0.58206	0.50603	0.46143	0.58296	0.518893	0.16988	0.566135	0.374739	0.491523	0.641538	0.498072	0.589756	0.627899	0.389649	0.520436
cg15886040	11	2019606	H19	0.507575	0.58177	0.445776	0.62716	0.684197	0.61593	0.514274	0.551931	0.569083	0.683538	0.581002	0.690651	0.445916	0.586295	0.380429	0.595524	0.527098	0.593202	0.618411	0.584406	0.644587	0.581602	0.516832	0.489921	0.588963	0.634529	0.510311	0.640605	0.630887	0.607361	0.595349	0.615691	0.574527	0.538815	0.680708	0.595142	0.245239	0.612852	0.509605	0.525694	0.663465	0.575848	0.64172	0.660005	0.536068	0.554969
cg10154633	11	2019624	H19	0.512551	0.582209	0.465845	0.575785	0.648807	0.590765	0.630747	0.630225	0.606908	0.643703	0.579494	0.670961	0.435162	0.626453	0.430013	0.597716	0.507945	0.572716	0.582373	0.580218	0.61417	0.558751	0.614602	0.584511	0.577026	0.570336	0.537299	0.503037	0.613383	0.582479	0.568323	0.486365	0.587768	0.542865	0.648348	0.562836	0.279043	0.589714	0.54424	0.544942	0.593194	0.586025	0.542744	0.545002	0.620241	0.560955
cg26469586	11	2019626	H19	0.460738	0.486541	0.377097	0.500323	0.626361	0.514153	0.48787	0.534209	0.468827	0.556284	0.486644	0.567074	0.39228	0.535363	0.4318	0.52374	0.46305	0.532254	0.525419	0.550349	0.546215	0.538171	0.55887	0.504911	0.498169	0.511837	0.438077	0.536585	0.559587	0.534588	0.493426	0.480636	0.503108	0.438293	0.564857	0.541855	0.359604	0.521811	0.384915	0.449617	0.552304	0.494362	0.466701	0.547577	0.392769	0.493902
cg24409677	11	2019655	H19	0.564586	0.613486	0.474101	0.609962	0.674664	0.558882	0.616962	0.669748	0.617945	0.669018	0.622523	0.686999	0.4912	0.593262	0.477405	0.59655	0.527704	0.611529	0.622441	0.58255	0.618554	0.575584	0.621004	0.614707	0.716915	0.566011	0.53124	0.608175	0.614337	0.607548	0.608734	0.603366	0.605517	0.544133	0.635057	0.606858	0.320147	0.618522	0.649431	0.558121	0.594545	0.587366	0.564718	0.581913	0.474269	0.583192
cg16303279	11	2019667	H19	0.50541	0.548076	0.386505	0.560302	0.678562	0.581117	0.597304	0.643624	0.56456	0.665079	0.568127	0.655269	0.430036	0.550453	0.396342	0.549556	0.460172	0.572561	0.577185	0.552581	0.581881	0.532539	0.580895	0.533341	0.546527	0.556467	0.510322	0.605055	0.618063	0.578074	0.533387	0.533102	0.566288	0.491728	0.650166	0.562216	0.235592	0.547423	0.595595	0.525224	0.612505	0.528308	0.550178	0.568542	0.416443	0.525143
cg02694715	11	2019730	H19	0.556221	0.570718	0.536253	0.588716	0.600348	0.578426	0.62913	0.631665	0.605805	0.617819	0.613515	0.654022	0.520656	0.52911	0.51069	0.589952	0.564873	0.58225	0.58926	0.587898	0.569998	0.570428	0.598955	0.564153	0.619713	0.561388	0.555064	0.592753	0.593136	0.58366	0.570714	0.570289	0.554846	0.560057	0.62811	0.579839	0.430333	0.599721	0.578286	0.565948	0.568189	0.469321	0.586149	0.578441	0.517794	0.566884
cg11735853	11	2019732	H19	0.437741	0.488482	0.420066	0.528752	0.592678	0.521634	0.548813	0.573375	0.536073	0.586485	0.562487	0.611782	0.421723	0.500905	0.396716	0.5082	0.489651	0.530321	0.527178	0.532468	0.524363	0.518754	0.54799	0.505865	0.514059	0.503006	0.494313	0.519583	0.579656	0.537184	0.500372	0.524441	0.509329	0.49758	0.554341	0.514579	0.251984	0.432767	0.524216	0.510765	0.534791	0.657213	0.509129	0.5136	0.323645	0.432911
cg01977486	11	2019736	H19	0.610433	0.634516	0.531102	0.648268	0.793323	0.658965	0.613193	0.697713	0.602855	0.672641	0.588809	0.683007	0.562985	0.652386	0.584443	0.688374	0.575188	0.73068	0.654939	0.685683	0.670028	0.698357	0.700492	0.618679	0.617268	0.632922	0.570928	0.684463	0.765204	0.725357	0.619418	0.645693	0.627927	0.552553	0.728877	0.719448	0.43636	0.559368	0.671951	0.603919	0.741521	0.629538	0.648287	0.66678	0.461363	0.57564
cg25838645	11	2019798	H19	0.443968	0.515538	0.412874	0.544855	0.634599	0.547961	0.581387	0.608462	0.585824	0.624859	0.557451	0.632782	0.417054	0.592079	0.386774	0.502804	0.475215	0.550175	0.568608	0.534341	0.551831	0.517683	0.558587	0.530689	0.543604	0.545214	0.514852	0.588307	0.534591	0.550113	0.558013	0.547336	0.513881	0.505562	0.591717	0.52858	0.309364	0.540118	0.400821	0.533964	0.526706	0.5715	0.528529	0.520395	0.444986	0.507893
cg13581483	11	2019823	H19	0.458627	0.513902	0.391231	0.543515	0.58075	0.547315	0.585481	0.585726	0.573338	0.627314	0.555628	0.609896	0.404869	0.509748	0.396813	0.539189	0.49248	0.548948	0.512707	0.529455	0.637623	0.528461	0.516002	0.534519	0.554187	0.517428	0.468334	0.573546	0.556537	0.53466	0.522381	0.5266	0.502531	0.480884	0.581955	0.544462	0.306889	0.528088	0.362104	0.50098	0.520274	0.508259	0.542332	0.528941	0.434008	0.513382
cg04088212	11	2019859	H19	0.484341	0.592216	0.36951	0.626887	0.742736	0.614692	0.629142	0.701292	0.630013	0.698658	0.569018	0.692397	0.367084	0.612383	0.483404	0.621749	0.478993	0.588727	0.603062	0.611877	0.757493	0.624205	0.627699	0.583941	0.620657	0.59253	0.502311	0.636782	0.66118	0.668941	0.607679	0.643277	0.588382	0.548995	0.661005	0.610757	0.15243	0.6356	0.641407	0.578915	0.588461	0.603479	0.61341	0.613378	0.519533	0.590917
cg01539474	11	2019862	H19	0.469628	0.568301	0.38266	0.586655	0.741046	0.575096	0.604509	0.634644	0.560972	0.667292	0.519106	0.640236	0.436206	0.563592	0.420548	0.609946	0.454129	0.611902	0.560621	0.585073	0.788397	0.565299	0.623554	0.542169	0.54647	0.557858	0.454807	0.62749	0.644592	0.611348	0.576822	0.630859	0.542671	0.457861	0.611907	0.595798	0.252352	0.543241	0.614894	0.544414	0.614418	0.557243	0.576141	0.593645	0.357609	0.5402
cg18362496	11	2019930	H19	0.316865	0.385073	0.242603	0.409149	0.555717	0.442487	0.378139	0.473871	0.435129	0.475815	0.338071	0.487545	0.26922	0.395081	0.261471	0.444202	0.295627	0.475461	0.335945	0.445373	0.417144	0.484673	0.370021	0.427776	0.42321	0.405037	0.291219	0.478178	0.381555	0.435473	0.414344	0.434618	0.39729	0.324504	0.463662	0.432612	0.218993	0.455618	0.435679	0.407775	0.364138	0.418999	0.379012	0.444394	0.241967	0.398742
cg24605090	11	2019943	H19	0.371784	0.467189	0.298602	0.430418	0.61272	0.470199	0.486014	0.52791	0.463868	0.517594	0.441731	0.57526	0.352046	0.457275	0.34186	0.502627	0.336568	0.501882	0.453853	0.462042	0.472348	0.492458	0.438364	0.4716	0.446646	0.432641	0.394308	0.537167	0.484631	0.491079	0.446456	0.469821	0.463733	0.382348	0.539169	0.479602	0.224636	0.514072	0.447251	0.452528	0.45957	0.447537	0.467946	0.496661	0.328079	0.458803
cg04817190	11	2020028	H19	0.456221	0.512781	0.277697	0.565719	0.6891	0.537828	0.637945	0.675785	0.588704	0.667384	0.591821	0.664467	0.320024	0.565644	0.268543	0.465101	0.364189	0.585991	0.613389	0.586953	0.61561	0.595157	0.584726	0.567216	0.576474	0.530888	0.424953	0.684121	0.614943	0.567582	0.562039	0.534553	0.543792	0.487455	0.695515	0.588932	0.138913	0.541093	0.576065	0.562197	0.512037	0.555661	0.49767	0.579815	0.355947	0.607606
cg06749854	11	2020030	H19	0.489019	0.555144	0.377174	0.582171	0.739236	0.600589	0.60516	0.632329	0.558908	0.630577	0.536156	0.616064	0.394915	0.562328	0.403058	0.588473	0.436779	0.632003	0.57701	0.615748	0.61643	0.612393	0.626404	0.573451	0.545736	0.587132	0.462643	0.650925	0.591155	0.637081	0.586546	0.647782	0.581817	0.480696	0.668135	0.609678	0.296043	0.605153	0.578904	0.583358	0.578393	0.534029	0.506545	0.608695	0.41678	0.580744
cg24510613	11	2020036	H19	0.419789	0.51795	0.300089	0.506293	0.68454	0.557789	0.554929	0.617038	0.526019	0.571529	0.469089	0.561022	0.324107	0.506672	0.338907	0.507037	0.377275	0.573994	0.526576	0.526365	0.595791	0.567547	0.599036	0.501304	0.516177	0.595687	0.402053	0.547619	0.541181	0.5296	0.544111	0.513993	0.496299	0.404678	0.613786	0.561418	0.229157	0.557489	0.519	0.482988	0.532741	0.52455	0.470249	0.590562	0.315893	0.502066
cg16675558	11	2020101	H19	0.588969	0.632058	0.451706	0.666737	0.817176	0.663882	0.701663	0.728474	0.661707	0.692302	0.62971	0.706731	0.622891	0.678723	0.523977	0.662024	0.516294	0.676522	0.68438	0.665946	0.793862	0.661619	0.713186	0.677087	0.59957	0.566516	0.517975	0.695583	0.680842	0.651685	0.68421	0.625508	0.674262	0.510142	0.782202	0.721801	0.389458	0.701954	0.575912	0.608029	0.704566	0.627325	0.649293	0.681832	0.489136	0.591249
cg03996735	11	2020104	H19	0.507118	0.630335	0.37986	0.657473	0.84235	0.651214	0.731935	0.724901	0.696881	0.716518	0.672786	0.685223	0.460923	0.609261	0.417621	0.612572	0.478589	0.640008	0.696551	0.650229	0.90254	0.661339	0.700903	0.671411	0.603088	0.618945	0.489887	0.613047	0.697939	0.669014	0.637532	0.635101	0.667002	0.478015	0.834882	0.696394	0.26325	0.699784	0.576349	0.612692	0.713307	0.605384	0.624839	0.677807	0.491322	0.600746
cg18104242	11	2020118	H19	0.464694	0.564166	0.343585	0.634578	0.860008	0.642336	0.691018	0.654067	0.625523	0.614085	0.591464	0.656856	0.527653	0.555232	0.39226	0.581943	0.408618	0.583894	0.629899	0.649319	0.842714	0.643796	0.678022	0.592346	0.489746	0.548089	0.41323	0.645938	0.656154	0.656998	0.639217	0.614212	0.620292	0.440253	0.787611	0.693407	0.265252	0.642737	0.523437	0.637286	0.643071	0.566796	0.580528	0.668123	0.41522	0.525123
cg27300742	11	2020129	H19	0.399278	0.544144	0.300285	0.557956	0.781585	0.562069	0.60839	0.593836	0.574905	0.576892	0.490816	0.585423	0.348433	0.530366	0.354763	0.515863	0.366777	0.570159	0.577241	0.555933	0.754184	0.54847	0.551376	0.525873	0.510064	0.473045	0.377609	0.559357	0.5652	0.585323	0.55345	0.499632	0.491449	0.400548	0.645781	0.539709	0.208473	0.609971	0.57379	0.527117	0.529557	0.481449	0.494553	0.599321	0.324885	0.514644
cg25281616	11	2020279	H19	0.458905	0.509958	0.343623	0.494606	0.661192	0.517871	0.531739	0.588846	0.543719	0.572046	0.487217	0.560086	0.415946	0.526183	0.378787	0.543395	0.394769	0.543874	0.514479	0.51964	0.521497	0.550906	0.559879	0.518225	0.464472	0.46698	0.380788	0.564432	0.522839	0.539105	0.515584	0.522065	0.509205	0.422578	0.632701	0.546391	0.275589	0.593217	0.477672	0.496648	0.520794	0.389002	0.445819	0.540634	0.34116	0.496637
cg01895612	11	2020286	H19	0.400764	0.472128	0.336938	0.468764	0.631519	0.51912	0.473067	0.515969	0.475106	0.510672	0.452735	0.503374	0.350137	0.449793	0.333218	0.486144	0.39669	0.528786	0.485254	0.51642	0.404482	0.539759	0.527238	0.497602	0.475888	0.461816	0.379517	0.536778	0.533316	0.505799	0.478169	0.487297	0.470021	0.392382	0.54048	0.545206	0.263009	0.541684	0.458975	0.461465	0.516001	0.493394	0.415797	0.514642	0.397085	0.441887
cg23476401	11	2020296	H19	0.378809	0.507662	0.263177	0.457184	0.722738	0.488702	0.544011	0.556864	0.540721	0.523261	0.468958	0.561562	0.359542	0.514891	0.324398	0.515027	0.336041	0.509046	0.551416	0.529955	0.484383	0.49978	0.540463	0.489112	0.42426	0.45065	0.329911	0.533848	0.579183	0.534671	0.495204	0.496157	0.502386	0.341398	0.60079	0.55996	0.214271	0.580387	0.412537	0.514125	0.59222	0.462861	0.374448	0.516296	0.301228	0.487954
cg00237904	11	2020314	H19	0.359999	0.441584	0.220947	0.461142	0.61213	0.497681	0.528271	0.511271	0.516523	0.597672	0.442772	0.511788	0.27373	0.44347	0.287104	0.485634	0.268701	0.468809	0.426748	0.481839	0.49265	0.496254	0.547374	0.453348	0.428719	0.372416	0.290982	0.54465	0.534404	0.441841	0.495241	0.479714	0.478052	0.310436	0.569325	0.479931	0.172713	0.524988	0.393504	0.459596	0.461329	0.428608	0.377397	0.493853	0.418931	0.456182
cg06765785	11	2020391	H19	0.32175	0.448218	0.229953	0.423969	0.653887	0.48468	0.506099	0.491012	0.502702	0.621019	0.426256	0.559634	0.237466	0.448496	0.254095	0.483117	0.287773	0.47482	0.477039	0.458997	0.477349	0.476973	0.462002	0.449436	0.337871	0.469933	0.297402	0.499399	0.413541	0.464579	0.434793	0.473032	0.457709	0.336645	0.54115	0.506762	0.206468	0.495525	0.463156	0.411098	0.503008	0.439638	0.366848	0.477212	0.292826	0.417776
cg25821896	11	2020417	H19	0.433738	0.552771	0.375245	0.536257	0.628115	0.588757	0.523484	0.617503	0.575641	0.59695	0.537533	0.618734	0.40042	0.532897	0.417104	0.614242	0.455735	0.617433	0.465874	0.593327	0.5956	0.6112	0.598085	0.591808	0.575125	0.515591	0.443317	0.623816	0.462411	0.610291	0.628189	0.590564	0.526996	0.440932	0.529597	0.610239	0.304199	0.605632	0.535558	0.552617	0.566943	0.564541	0.529955	0.594741	0.413567	0.536548
cg18454954	11	2020537	H19	0.41128	0.435197	0.364005	0.447047	0.550346	0.460084	0.443229	0.483225	0.448814	0.470569	0.415923	0.511824	0.382327	0.440147	0.345753	0.471564	0.399897	0.519715	0.462425	0.486812	0.455947	0.489811	0.479693	0.471684	0.471708	0.413378	0.395446	0.528571	0.433195	0.480149	0.526049	0.440664	0.442347	0.415035	0.49522	0.480101	0.34045	0.487859	0.493959	0.434865	0.548249	0.345077	0.416652	0.483121	0.341624	0.435977
cg25579157	11	2020549	H19	0.481795	0.515281	0.470577	0.527149	0.563788	0.517468	0.57117	0.563204	0.545877	0.55407	0.526448	0.557777	0.465955	0.520404	0.451589	0.546605	0.495119	0.512489	0.531128	0.511581	0.539476	0.532131	0.55762	0.530523	0.537064	0.512323	0.479417	0.545488	0.536119	0.533003	0.578818	0.534752	0.533094	0.516643	0.548112	0.534467	0.421975	0.515317	0.529757	0.539315	0.566695	0.605202	0.507764	0.515821	0.467357	0.521102
cg02886509	11	2020556	H19	0.319422	0.423139	0.151242	0.375224	0.573338	0.474928	0.518677	0.458608	0.530863	0.40415	0.400313	0.411482	0.210533	0.401096	0.21191	0.386017	0.258827	0.352117	0.439676	0.419001	0.553095	0.379486	0.469989	0.406294	0.365789	0.339929	0.273634	0.468026	0.356788	0.361665	0.605018	0.430406	0.431376	0.324276	0.542826	0.444008	0.0944769	0.537621	0.396405	0.364262	0.415217	0.406692	0.332757	0.432038	0.23087	0.435925
cg02657360	11	2020560	H19	0.300409	0.363357	0.199269	0.322336	0.530838	0.41236	0.376046	0.356753	0.415645	0.371763	0.300264	0.392453	0.186923	0.389445	0.220215	0.390145	0.245276	0.378316	0.35796	0.393833	0.405982	0.379546	0.388638	0.372878	0.213613	0.359831	0.25504	0.402218	0.372089	0.338801	0.474791	0.389636	0.362012	0.275388	0.399633	0.412364	0.152032	0.450563	0.420495	0.351422	0.465721	0.297057	0.347702	0.39791	0.199665	0.361572
cg22259242	11	2021243		0.441186	0.491485	0.423263	0.491001	0.651033	0.524662	0.464789	0.553322	0.47173	0.560528	0.480707	0.564029	0.396762	0.532359	0.394879	0.534404	0.392268	0.552751	0.522029	0.53379	0.524106	0.520584	0.509386	0.459541	0.491719	0.497168	0.3792	0.536587	0.471827	0.491807	0.493906	0.506735	0.483509	0.433681	0.502307	0.514872	0.27492	0.561497	0.510602	0.47407	0.499635	0.444515	0.481314	0.513723	0.357638	0.496467
cg19177307	11	2021658		0.473107	0.516393	0.503481	0.51016	0.669678	0.507245	0.547806	0.572561	0.541825	0.571758	0.514069	0.604046	0.418424	0.520595	0.400187	0.520546	0.505925	0.54852	0.552567	0.542245	0.538987	0.528574	0.59089	0.503142	0.545307	0.48965	0.41644	0.56219	0.575262	0.53988	0.518774	0.497576	0.499086	0.456635	0.590933	0.534804	0.371145	0.554697	0.554958	0.516159	0.602071	0.518283	0.492539	0.534159	0.460795	0.51083
cg01585333	11	2021915		0.417272	0.498388	0.342561	0.482367	0.531638	0.552752	0.527933	0.546224	0.528069	0.57255	0.539238	0.578812	0.324845	0.490308	0.307087	0.482642	0.460522	0.617638	0.476664	0.521978	0.314535	0.526662	0.499564	0.530842	0.521743	0.496021	0.433332	0.557115	0.3785	0.515806	0.514315	0.561002	0.514243	0.58623	0.460128	0.53616	0.208189	0.506435	0.465094	0.50452	0.487649	0.529444	0.541226	0.632075	0.414118	0.603596
cg16574793	11	2022324		0.526051	0.478415	0.541843	0.471972	0.674421	0.565126	0.562003	0.547793	0.524974	0.569096	0.506363	0.585191	0.364415	0.521624	0.386816	0.549953	0.4602	0.546315	0.471182	0.555461	0.693309	0.561089	0.596298	0.49851	0.536356	0.480048	0.429063	0.550304	0.596441	0.539837	0.533138	0.518187	0.506219	0.442285	0.626727	0.548794	0.289706	0.53018	0.561183	0.516689	0.622316	0.52063	0.460024	0.53095	0.367902	0.488267
cg09452478	11	2022386		0.442973	0.497558	0.43827	0.487072	0.544845	0.497444	0.47733	0.542308	0.465098	0.528335	0.436277	0.529642	0.383463	0.506242	0.387755	0.531138	0.40533	0.53042	0.437511	0.494815	0.481544	0.519114	0.512484	0.510173	0.510018	0.542175	0.413207	0.536449	0.408602	0.49462	0.498408	0.506481	0.424464	0.404503	0.452437	0.526537	0.332745	0.527639	0.371076	0.473611	0.483251	0.467633	0.439973	0.517884	0.440914	0.493105
cg02864690	11	2023450		0.486971	0.510868	0.555097	0.52476	0.701685	0.557436	0.561711	0.542002	0.517589	0.530948	0.498408	0.54424	0.492749	0.511691	0.430589	0.543967	0.426645	0.56835	0.522763	0.565862	0.570686	0.57504	0.588219	0.548172	0.513871	0.506281	0.461938	0.608848	0.616345	0.540704	0.511828	0.541462	0.429046	0.364983	0.634886	0.571803	0.556833	0.527483	0.566218	0.50219	0.695786	0.525091	0.502298	0.560483	0.397481	0.52103
cg20891060	11	2023865		0.50876	0.50242	0.508929	0.68359	0.705403	0.619773	0.691213	0.669647	0.682289	0.611944	0.669864	0.625465	0.294009	0.518643	0.243269	0.657931	0.582041	0.559291	0.695099	0.509326	0.600314	0.501192	0.686735	0.580098	0.565632	0.525386	0.442537	0.704792	0.699443	0.611634	0.713547	0.55327	0.520307	0.440367	0.758935	0.60353	0.487598	0.692798	0.614372	0.482196	0.820101	0.569816	0.832159	0.763995	0.347826	0.536877
cg19024989	11	2024126		0.449539	0.548996	0.525417	0.521256	0.688073	0.522721	0.549686	0.535018	0.492184	0.529617	0.523998	0.569754	0.431766	0.492004	0.337179	0.509164	0.378486	0.585919	0.548672	0.5645	0.547626	0.570256	0.614538	0.53231	0.536454	0.517004	0.498614	0.657094	0.541771	0.575623	0.664413	0.567717	0.522424	0.476815	0.643511	0.584225	0.514046	0.559249	0.608494	0.520007	0.617383	0.507074	0.483806	0.53952	0.380673	0.538488
cg19642877	11	2168625	IGF2AS;INS-IGF2;INS-IGF2;IGF2;IGF2AS	0.436818	0.540212	0.366257	0.56649	0.660712	0.564544	0.500024	0.540843	0.695376	0.601129	0.47799	0.611106	0.330806	0.525592	0.391869	0.59954	0.373019	0.615812	0.515481	0.575628	0.529611	0.600742	0.566352	0.556794	0.451021	0.630855	0.371465	0.622079	0.431414	0.563752	0.654883	0.582444	0.414907	0.331198	0.487563	0.608872	0.454573	0.593614	0.272117	0.576971	0.51509	0.526359	0.627565	0.581271	0.630381	0.544221
[truncated: 97 more columns]
