# Supplementary material for: Copy number rather than epigenetic alterations are the major dictator of imprinted methylation in tumors
Source: Nat Commun. 2017 Sep 7;8:467. doi: 10.1038/s41467-017-00639-9 (PMC5589900; doi:10.1038/s41467-017-00639-9)
Supplement: Supplementary file 11 — Supplementary Data 10 [file 41467_2017_639_MOESM11_ESM.xlsx]

## Sheet: Sheet1
Supplementary Data 10. PCR primer sequences used in this study.
Gene Name	Primer sequence
Allelic RT-PCR
NHP2L1	Geno F- AATCCATTCAGCAGTCCATTGA
	Geno/RT R- GGGATAGCAACCCTGTAAAACAG
	Isoform 2F- CGGTGTCCGGCAAGAGACTACCAAGAC
KCNQ1OT1	Geno/RT F- CTTGAGAGAAACAATCCCACAG
	Geno/RT R- GTATGGCTTTTCAGTGTTCC
H19	Geno/RT F- CACTTTACAACCACTGCACT
	Geno/RT R- CCAAGGTGGCTCACACTCACGC
IGF2	Geno/RT F- CTTGGACTTTGAGTCAAATTGG
	Geno/RT R- CTCCTTTGGTCTTACTGGG
L3MBTL1	Geno F- TGTATTTTGAATGACACAGATATTGT
	Geno R- CTACATATTCCTCCATAATATTGC
	RT F- ACCAAGCACGCCTCTTCAAAGA
MEG3	Geno/RT F- GCAAGCCAGGATGAGAGTGTGTG
	Geno/RT R- TCACTACTCATACATCCATTCTTTCT
MEST	Geno F- TGCCGCGGTCCACAGTGTCGAT
	Geno R- GATATCAAAGTAATGGGAGGTG
	RT F- CATTGGATCCTGTAAATCCCTATC
NAP1L5	Geno/RT F- GGTGAGCTCTTGGATCTTGG
	Geno/RT R- GCGGCTTCTCCTCTAACATG
PEG3	Geno/RT F- ACAATCATTCTCTTGTTTACCA
	Geno/RT R- CATAGGAAGGACTGAGGTTGGAAC
PEG10	Geno/RT F- ACAGAGATGTAAGAGGCAGGC
	Geno/RT R- CTAGTCACCACTTCAAAACACAC
Bisulphite PCR
PLAGL1 5' DMR	F- TGGGGGTAAAGTTAAGGTYGT
	R- CCTACAAAATACTTAAAACAATACC
PLAGL1 mid DMR	F- GAYGGGTTGAATGATAAATGGTAGATG
	R- ACCTTAACTTTACCCCCACCRATAA
L3MBTL1 TSS	F- GAGTTAATTTATGTGGGTGTT
	R- CTCAACAAACCTCAAAACTC
L3MBTL1 3' DMR	F- TTTTAGGTTTTGAGTTGGGTTTT
	R- CCCCCTCAAACCCTACCTCR
MEG3 5' DMR	F- GTTATTTATTTGTTATTTTAAGATAG
	R- ACCCCTCAAAATTAAAATAATCCCCA
MEG3 mid DMR	F- AGGAATTAGATGGAATTTTTTTTGGA
	R- CTCCACATTTTACCTAAAATCCAC
PEG10 DMR	F- GTTTGGTTTAGGTGTGGGATTTT
	R- AAACATTCTAAAATACTACTCCATCTCCC
PEG10 PL-DMR	F- AGGGTTTTTGGTAGGTATAGAGTT
	R- TCCTATAAATATCCTATTCCCAAAT
Bisulphite pyrosequencing
NHP2L1 DMR	Bis F- GGAGATAATGGTTTAGTAGGAATATT
	Seq F- TTTTAAGAGTAGGAAG
	Bio R- TCTTCCTAATTATCCTAAAACCAAAC
FAM50B DMR	Bis F- AGAGTGTTAGGTTTTTGGTAGGG
	Seq F- GGGAGGATTTTGGAGGAG
	Bio R- TCTCTAAATAACCACAACAACTTAR
KvDMR1	Bis F- TGTTTTTGTAGTTTATATGGAAGGG
	Seq F- ATGGTAATGTTTGGTATTTAGAA
	Bio R- AAACATACCAAACCACCCACCTAACAAAA
LINE-1	F- TTTTGAGTTAGGTGTGGGATATA
	Seq F- AGTTAGTGTGGGATATAGT
	BioR- AAAATCAAAAAATTCCCT
Alu Yb8	BioF- AGATTATTTTGGTTAATAAG
	Seq R- AATAACTAAATTACAAAC
	R- AACTACYAACTACAATAAC
a-satellites	F- AGTTTAATTTATAGAGTAGAGTAG
	Seq F- TGGGATTTTTTTGAGAATTT
	BioR- AAATCTTCACTTACAAATACCAC
